# Supplementary material for: Errors in RNA-Seq quantification affect genes of relevance to human disease
Source: Genome Biol. 2015 Sep 3;16(1):177. doi: 10.1186/s13059-015-0734-x (PMC4558956; doi:10.1186/s13059-015-0734-x)
Supplement: Additional file 1: Table S1. — Counts and FPKM for simulated data from all genes. FPKM and read counts calculated by 12 different methods for 19,654 human protein-coding genes. Can be downloaded from [43]. (XLSX 7248 kb) [file 13059_2015_734_MOESM1_ESM.xlsx]

## Sheet: Sheet1
Ensembl.Transcript.ID	Ensembl.Gene.ID	Associated.Gene.Name	HGNC.symbol	EntrezGene.ID	Length	NumReads	Expected_FPKM	star.htseq.u.count	star.htseq.u.FPKM	star.htseq.ine.count	star.htseq.ine.FPKM	star.htseq.is.count	star.htseq.is.FPKM	tophat.htseq.u.count	tophat.htseq.u.FPKM	tophat.htseq.ine.count	tophat.htseq.ine.FPKM	tophat.htseq.is.count	tophat.htseq.is.FPKM	star.cufflinks.NumReads	star.cufflinks.FPKM	star.cufflinks.mr.NumReads	star.cufflinks.mr.FPKM	tophat.cufflinks.NumReads	tophat.cufflinks.FPKM	tophat.cufflinks.mr.NumReads	tophat.cufflinks.mr.FPKM	sailfish.RPKM	sailfish.NumReads	sailfish.FPKM	sailfish.bc.RPKM	sailfish.bc.NumReads	sailfish.bc.FPKM	exon.shortest	exon.longest	exon.mean	exon.count	transcript.length	transcript.gc	star.overlaps	tophat.overlaps	difficult
ENST00000623110	ENSG00000280045	DAZ1		NA	1317	1000	38.6334	0	0	0	0	0	0	0	0	0	0	0	0	0.00150969	5.83245e-05	8.59918	0.332216	7.85356e-05	3.0341e-06	0	0	0	0	0	0	0	0	3	147	73.1667	18	1317	0.437358	2869	2439	TRUE
ENST00000624976	ENSG00000280421	DAZ1		NA	1605	1000	31.7011	0	0	0	0	0	0	0	0	0	0	0	0	30.472	0.965995	3.78587e-05	1.20016e-06	4.4419e-05	1.40813e-06	4.34774e-05	1.37828e-06	0	0	0	0	0	0	3	147	72.9545	22	1605	0.429283	3367	2385	TRUE
ENST00000625187	ENSG00000280084	DAZ1	DAZ1	NA	2235	1000	22.7652	0	0	0	0	0	0	0	0	0	0	0	0	35.2187	0.801761	3.363	0.0765594	0.00137917	3.1397e-05	0	0	0	0	0	0	0	0	3	147	82.7778	27	2235	0.452349	3516	3683	TRUE
ENST00000624525	ENSG00000279634	DAZ2	DAZ2	NA	1677	1000	30.34	0	0	0	0	0	0	0	0	0	0	0	0	40.7083	1.23509	6.50784e-06	1.97448e-07	7.68312e-06	2.33106e-07	7.55619e-06	2.29255e-07	0	0	0	0	0	0	3	147	72.913	23	1677	0.428742	3367	2385	TRUE
ENST00000405679	ENSG00000227488	GAGE12D	GAGE12D	100132399;729428	527	1000	96.5469	0	0	0	0	0	0	0	0	0	0	0	0	134.161	12.9528	0	0	752.909	72.691	0	0	0	0	0	0	0	0	74	126	105.4	5	527	0.508539	1104	2855	TRUE
ENST00000445148	ENSG00000215269	GAGE12G	GAGE12G	2577;2578;2579;645073;2576	527	1000	96.5469	0	0	0	0	0	0	0	0	0	0	0	0	123.713	11.9441	0	0	777.32	75.0479	0	0	0	0	0	0	0	0	74	126	105.4	5	527	0.510436	1048	3380	TRUE
ENST00000423647	ENSG00000258992	TSPY1	TSPY1	728137;7258;100289087;728403	1171	1000	43.4502	0	0	1	0.0434502	0	0	0	0	0	0	0	0	328.475	14.2723	4.07669	0.177133	576.963	25.0692	2.12404e-29	9.22902e-31	0.936543	38.9465	0.846117	0.335755	11.9801	0.260269	78	532	195.167	6	1171	0.561913	5826	6390	TRUE
ENST00000440137	ENSG00000236362	GAGE12F	GAGE12F	2577;2578;2576;2579	527	1000	96.5469	0	0	0	0	0	0	0	0	0	0	0	0	271.982	26.259	0	0	713.108	68.8484	0	0	0	0	0	0	0	0	74	126	105.4	5	527	0.510436	1159	3287	TRUE
ENST00000624787	ENSG00000279053	UTY	UTY	NA	4044	1000	12.5817	0	0	0	0	0	0	0	0	0	0	0	0	247.463	3.1135	246.85	3.10578	379.545	4.77531	258.808	3.25624	0	0	0	0	0	0	27	773	144.429	28	4044	0.419139	11660	11643	TRUE
ENST00000420398	ENSG00000237671	GAGE12C	GAGE12C	729422;729428	527	1000	96.5469	0	0	0	0	0	0	6	0.579282	6	0.579282	6	0.579282	160.51	15.4967	0	0	1046.58	101.044	11.3214	1.09305	0	0	0	0	0	0	74	126	105.4	5	527	0.508539	1104	3053	TRUE
ENST00000622713	ENSG00000232264	USP17L24	USP17L24	728405;728393;728419;728379;728373;728369;728400	1677	1000	30.34	0	0	0	0	0	0	0	0	0	0	0	0	1.49879	0.0454733	0	0	1284.16	38.9613	0	0	0	0	0	0	0	0	25	1590	559	3	1677	0.521169	63	12132	TRUE
ENST00000621472	ENSG00000230430	USP17L25	USP17L25	728373;728405;728393;728379;728400;728369;728419	1677	1000	30.34	0	0	0	0	0	0	0	0	0	0	0	0	1.49879	0.0454733	0	0	1287.96	39.0766	0	0	0	0	0	0	0	0	25	1590	559	3	1677	0.521169	63	12143	TRUE
ENST00000610514	ENSG00000229579	USP17L26	USP17L26	728400;728419;728405;728379;728373;728369;728393	1677	1000	30.34	0	0	0	0	0	0	0	0	0	0	0	0	1.49879	0.0454733	0	0	1292.57	39.2167	0	0	0	0	0	0	0	0	25	1590	559	3	1677	0.521169	63	12139	TRUE
ENST00000457977	ENSG00000230347	CT47A8	CT47A8	728072;728036;728075;728082;100507170;255313;728049;728042;728090	1298	1000	39.1989	0	0	0	0	0	0	0	0	0	0	0	0	6.7835	0.265906	0	0	1079.2	42.3034	0	0	1.63874	76.2288	1.49404	4.12812	163.534	3.20518	141	1001	432.667	3	1298	0.609399	379	10755	TRUE
ENST00000415858	ENSG00000230594	CT47A4	CT47A4	728036;728072;100507170;728090;728082;728075;728049;255313;728042	1298	1000	39.1989	0	0	0	0	0	0	0	0	0	0	0	0	6.7835	0.265906	0	0	1081.94	42.4109	0	0	1.63874	76.2288	1.49404	4.12812	163.534	3.20518	141	1001	432.667	3	1298	0.609399	192	11068	TRUE
ENST00000430448	ENSG00000224089	CT47A10	CT47A10	255313;728042;100507170;728072;728082;728036;728075;728090;728049	1298	1000	39.1989	0	0	0	0	0	0	0	0	0	0	0	0	6.7835	0.265906	0	0	1087.53	42.63	0	0	1.63874	76.2288	1.49404	4.12812	163.534	3.20518	141	1001	432.667	3	1298	0.609399	379	10764	TRUE
ENST00000417256	ENSG00000226600	CT47A9	CT47A9	100507170;728082;728075;728072;728042;728036;728090;255313;728049	1298	1000	39.1989	0	0	0	0	0	0	0	0	0	0	0	0	6.7835	0.265906	0	0	1087.53	42.6302	0	0	1.63874	76.2288	1.49404	4.12812	163.534	3.20518	141	1001	432.667	3	1298	0.609399	379	10759	TRUE
ENST00000441330	ENSG00000236126	CT47A3	CT47A3	255313;728049;728036;728082;728090;728075;728072;728042;100507170	1298	1000	39.1989	0	0	0	0	0	0	0	0	0	0	0	0	6.7835	0.265906	0	0	1089.36	42.7016	0	0	1.63874	76.2288	1.49404	4.12812	163.534	3.20518	141	1001	432.667	3	1298	0.609399	192	11077	TRUE
ENST00000458218	ENSG00000242362	CT47A2	CT47A2	728090;728036;100507170;728049;728072;728082;728042;728075;255313	1298	1000	39.1989	0	0	0	0	0	0	0	0	0	0	0	0	6.7835	0.265906	0	0	1091.25	42.7757	0	0	1.63874	76.2288	1.49404	4.12812	163.534	3.20518	141	1001	432.667	3	1298	0.609399	131	11061	TRUE
ENST00000439466	ENSG00000237957	CT47A5	CT47A5	728036;728075;100507170;255313;728072;728090;728042;728049;728082	1298	1000	39.1989	0	0	0	0	0	0	0	0	0	0	0	0	6.7835	0.265906	0	0	1105.69	43.3419	0	0	1.63874	76.2288	1.49404	4.12812	163.534	3.20518	141	1001	432.667	3	1298	0.609399	192	11070	TRUE
ENST00000618190	ENSG00000224712	NPIPA3	NPIPA3	100288332;642778;102724993;642799	1158	1000	43.938	0	0	3	0.131814	3	0.131814	0	0	5	0.21969	5	0.21969	379.896	16.6919	9.307	0.408931	356.302	15.6552	21.2853	0.935235	14.1835	582.669	12.8007	5.08047	179.231	3.93753	36	269	115.8	10	1158	0.476684	2980	3308	TRUE
ENST00000618737	ENSG00000274419	TBC1D3C	TBC1D3C;TBC1D3;TBC1D3D	101060389;414060;100510707;729873	2305	1000	22.0739	0	0	0	0	0	0	1	0.0220739	59	1.30236	0	0	479.567	10.5859	0	0	1009.01	22.2728	6.7039	0.147981	0	0	0	0	0	0	40	1067	164.643	14	2305	0.554881	5492	8953	TRUE
ENST00000557283	ENSG00000259063	DUX4L5	DUX4L5	NA	1424	1000	35.7305	0	0	0	0	0	0	0	0	0	0	0	0	1.94986	0.0696696	0	0	1076.85	38.4764	0	0	6.76348	347.704	6.21182	3.46115	150.62	2.69086	141	1283	712	2	1424	0.731039	328	7206	TRUE
ENST00000621388	ENSG00000249811	USP17L21	USP17L21	100287478	1677	1000	30.34	0	0	0	0	0	0	12	0.36408	12	0.36408	12	0.36408	342.788	10.4002	0	0	1256	38.107	14.0141	0.425188	0	0	0	0	0	0	25	1590	559	3	1677	0.519976	1599	9092	TRUE
ENST00000613757	ENSG00000250745	USP17L20	USP17L20	100287441;101930650	1677	1000	30.34	0	0	0	0	0	0	0	0	0	0	0	0	219.843	6.67003	0	0	1283.12	38.9299	0	0	3.02064	184.962	2.80588	1.65065	84.7664	1.28591	25	1590	559	3	1677	0.521765	1737	11229	TRUE
ENST00000382365	ENSG00000187191	DAZ3	DAZ3	57135;1617	3503	1000	14.5248	0	0	0	0	0	0	0	0	0	0	0	0	846.699	12.2981	4.48247e-06	6.51068e-08	972.987	14.1324	0	0	0	0	0	0	0	0	35	1857	184.368	19	3503	0.389095	4773	4387	TRUE
ENST00000506619	ENSG00000250913	USP17L23	USP17L23	NA	551	1000	92.3416	0	0	0	0	0	0	86	7.94138	86	7.94138	86	7.94138	214.17	19.7768	0	0	750.444	69.2972	156.198	14.4236	23.4466	410.589	18.9572	3.79621	62.5528	2.88811	551	551	551	1	551	0.549909	306	3253	TRUE
ENST00000610598	ENSG00000273696	CT45A7	CT45A7	NA	996	1000	51.0846	0	0	0	0	0	0	0	0	0	0	0	0	543.219	27.7501	0	0	1310.44	66.9431	0	0	0	0	0	0	0	0	94	251	199.2	5	996	0.471888	2442	5654	TRUE
ENST00000382440	ENSG00000205944	DAZ2	DAZ2	57135;57055;57054	4119	1000	12.3526	0	0	19	0.234699	9	0.111173	0	0	0	0	0	0	919.258	11.3552	23.1396	0.285834	936.607	11.5695	1.60127e-20	1.97798e-22	0	0	0	0	0	0	35	1853	147.107	28	4119	0.388929	5271	4334	TRUE
ENST00000623757	ENSG00000280313	TSPY1;		NA	927	1000	54.887	0	0	0	0	0	0	0	0	0	0	0	0	1554.16	85.3033	324.807	17.8277	97.7607	5.36579	0.00344424	0.000189044	0	0	0	0	0	0	23	486	154.5	6	927	0.584682	5745	6151	TRUE
ENST00000610412	ENSG00000274226	TBC1D3B	TBC1D3B	729877;100510707;414059	2305	1000	22.0739	0	0	0	0	0	0	0	0	0	0	0	0	786.057	17.3513	4.91763e-07	1.08551e-08	1211.34	26.739	2.07398e-09	4.57808e-11	0	0	0	0	0	0	40	1067	164.643	14	2305	0.554013	5228	8620	TRUE
ENST00000382707	ENSG00000234414	RBMY1A1	RBMY1A1	5940	1921	1000	26.4863	0	0	2	0.0529726	2	0.0529726	0	0	2	0.0529726	2	0.0529726	1075.55	28.4874	8.88481	0.235326	937.574	24.8329	9.02726	0.239099	0	0	0	0	0	0	89	577	160.083	12	1921	0.439355	7610	7333	TRUE
ENST00000583866	ENSG00000271425	NBPF10	NBPF10	NA	12856	1000	3.9577	44	0.174139	50	0.197885	48	0.18997	53	0.209758	53	0.209758	52	0.205801	199.339	0.788924	62.9499	0.249137	808.499	3.1998	66.315	0.262455	0.254355	125.981	0.249298	1.20008	477.155	0.944219	52	1863	142.844	90	12856	0.477287	1330	3471	TRUE
ENST00000623132	ENSG00000280386	RBMY1F	RBMY1J;RBMY1F	NA	1491	1000	34.1249	0	0	0	0	0	0	0	0	0	0	0	0	918.836	31.3552	244.697	8.35025	807.264	27.5478	159.103	5.42939	0.922553	49.8276	0.850181	0.473422	21.5845	0.368284	89	299	135.545	11	1491	0.448021	5513	6105	TRUE
ENST00000382680	ENSG00000244395	RBMY1D	RBMY1D	378949	1921	1000	26.4863	0	0	8	0.211891	7	0.185404	0	0	2	0.0529726	2	0.0529726	1096.08	29.0312	35.8372	0.949197	1156.78	30.6388	9.02458	0.239028	0	0	0	0	0	0	89	577	160.083	12	1921	0.439875	6930	7234	TRUE
ENST00000624304	ENSG00000273590	SMIM11	SMIM11	NA	1863	1000	27.3109	0	0	0	0	0	0	0	0	0	0	0	0	1141.19	31.167	0	0	1153.53	31.5039	0	0	1.26145	86.3523	1.17918	0.698253	39.8804	0.544585	89	1162	621	3	1863	0.534622	2000	2000	TRUE
ENST00000625126	ENSG00000280146	RPS4Y2	RPS4Y2	140032	792	1000	64.2427	0	0	0	0	0	0	0	0	0	0	0	0	0	0	0	0	0	0	0	0	73.5236	1975.53	63.4567	18.877	451.957	14.5175	3	181	113.143	7	792	0.47096	2000	2000	TRUE
ENST00000016946	ENSG00000015568	RGPD5	RGPD5	84220;729540;653489;727851;285190	7253	1000	7.01506	0	0	0	0	0	0	6	0.0420904	6	0.0420904	6	0.0420904	1068.15	7.49313	0	0	1328.29	9.31804	6.19313	0.0434452	0.0998642	27.7364	0.0972863	0.255152	57.1693	0.200523	68	2224	315.348	23	7253	0.397629	2860	3156	TRUE
ENST00000414629	ENSG00000226941	RBMY1J	RBMY1J	159163;378951	1921	1000	26.4863	0	0	0	0	0	0	0	0	1	0.0264863	0	0	1118.97	29.6374	8.48906e-05	2.24844e-06	1159.26	30.7046	0.000101345	2.68426e-06	2.25239	159.259	2.10909	1.27936	75.3683	0.998115	89	577	160.083	12	1921	0.437793	6171	5706	TRUE
ENST00000330330	ENSG00000174876	AMY1B	AMY1B	278;277;276	1862	1000	27.3256	0	0	0	0	0	0	50	1.36628	50	1.36628	50	1.36628	871.824	23.8231	0	0	791.57	21.6301	57.5201	1.57177	7.35788	503.396	6.87779	4.06823	232.229	3.1729	100	249	169.273	11	1862	0.423201	3349	3794	TRUE
ENST00000620247	ENSG00000273513	TBC1D3K	TBC1D3K	101060351	2116	1000	24.0455	28	0.673273	28	0.673273	13	0.312591	0	0	0	0	0	0	749.709	18.0271	31.6112	0.760107	842.225	20.2517	2.25902	0.0543193	8.7037	681.311	8.19122	6.13673	398.585	4.79208	40	878	151.143	14	2116	0.564272	4416	7820	TRUE
ENST00000442437	ENSG00000224659	GAGE12J	GAGE12J	645051;729396	541	1000	94.0485	10	0.940485	10	0.940485	5	0.470242	0	0	0	0	0	0	677.897	63.7552	16.618	1.5629	741.509	69.7378	0	0	73.2267	1253.89	58.9632	10.7104	173.165	8.14295	88	126	108.2	5	541	0.510166	1095	3075	TRUE
ENST00000456475	ENSG00000230178	OR4F3	OR4F3	729759;81399;26683	995	1000	51.1359	0	0	0	0	0	0	0	0	0	0	0	0	1390.93	71.1266	0	0	1227.08	62.7478	0	0	7.07685	245.932	6.28798	2.144	64.8125	1.65712	995	995	995	1	995	0.457286	3569	3632	TRUE
ENST00000623932	ENSG00000279644	AC008074.1		NA	1622	1000	31.3688	0	0	108	3.38783	99	3.10551	0	0	23	0.721483	20	0.627376	204.331	6.40963	203.375	6.37964	85.8473	2.69293	87.5105	2.7451	24.8391	1467.92	23.0235	12.8272	636.869	9.98891	57	654	180.222	9	1622	0.438348	1405	1404	TRUE
ENST00000405239	ENSG00000188120	DAZ1	DAZ1	1617;57135	4421	1000	11.5088	0	0	1	0.0115088	0	0	0	0	0	0	0	0	1099.56	12.6546	1.23002e-05	1.4156e-07	1308.16	15.0553	0	0	1.51214	253.704	1.45991	2.15941	294.422	1.69422	35	1857	157.893	28	4421	0.406695	5420	5630	TRUE
ENST00000369373	ENSG00000162825	NBPF8	NBPF8	100288142	18760	1000	2.71217	124	0.336309	124	0.336309	115	0.311899	102	0.276641	102	0.276641	101	0.273929	207.971	0.564052	123.15	0.334004	1104.86	2.99655	105.061	0.284942	0.211663	153.358	0.207966	1.17493	682.01	0.924862	52	1870	135.942	138	18760	0.483529	440	2787	TRUE
ENST00000561509	ENSG00000205457	TP53TG3C	TP53TG3C	102724127;102724101;102723655;24150;653550;729355	2029	1000	25.0765	0	0	0	0	0	0	0	0	0	0	0	0	1180.89	29.6126	0	0	1305.76	32.7438	0	0	5.23532	392.127	4.91659	3.37076	209.85	2.63115	997	1032	1014.5	2	2029	0.469197	5044	5144	TRUE
ENST00000487941	ENSG00000228836	CT45A5	CT45A5	441521;541465;441519;102723631;101060211;102723680	1161	1000	43.8245	0	0	0	0	0	0	0	0	0	0	0	0	879.451	38.5415	0	0	1423.99	62.4055	0	0	14.5995	601.456	13.1792	5.23052	185.01	4.05398	79	564	232.2	5	1161	0.439276	2251	5443	TRUE
ENST00000619423	ENSG00000270629	NBPF14	NBPF14	25832;100996763;101060684	10779	1000	4.72031	135	0.637242	135	0.637242	116	0.547556	78	0.368184	78	0.368184	70	0.330422	441.104	2.08215	136.625	0.644913	956.45	4.51474	78.5664	0.370858	0.600034	248.804	0.587216	2.07001	689.875	1.62821	52	1864	151.817	71	10779	0.476111	1152	3595	TRUE
ENST00000615989	ENSG00000248920	USP17L19	USP17L19	100287404	1677	1000	30.34	0	0	0	0	0	0	17	0.51578	17	0.51578	17	0.51578	389.588	11.8201	0	0	1238.05	37.5624	19.8533	0.60235	16.6588	1020.06	15.4743	9.10333	467.487	7.09178	25	1590	559	3	1677	0.519976	1834	9180	TRUE
ENST00000620704	ENSG00000270946	CT45A9	CT45A9	728911;541465;441520;102723737;441519;102723680	1010	1000	50.3765	0	0	0	0	0	0	0	0	0	0	0	0	555.17	27.9675	0	0	1324.07	66.702	0	0	31.3773	1108.69	27.9259	9.75563	299.443	7.54244	94	253	202	5	1010	0.468317	2037	4751	TRUE
ENST00000341305	ENSG00000261509	TP53TG3B	TP53TG3B	102724127;102724101;24150;653550;729355;102723655	2034	1000	25.0149	0	0	0	0	0	0	0	0	0	0	0	0	1275.07	31.8958	0	0	1481.88	37.069	0	0	4.61504	346.564	4.33463	3.05849	190.883	2.38746	997	1037	1017	2	2034	0.469518	5153	5235	TRUE
ENST00000427999	ENSG00000233024	NPIPA1		100288332;9284	1547	1000	32.8896	0	0	0	0	0	0	1	0.0328896	1	0.0328896	1	0.0328896	723.131	23.7835	0	0	727.816	23.9376	1.18766	0.0390618	23.1652	1301.54	21.4036	11.9129	563.803	9.27163	36	494	154.7	10	1547	0.510019	3690	4263	TRUE
ENST00000581138	ENSG00000279782	PPIAL4F	PPIAL4F	728945	660	1000	77.0913	0	0	0	0	0	0	0	0	0	0	0	0	1549.61	119.461	0	0	1769.72	136.43	0	0	0.613102	13.3313	0.513863	0.161205	3.20052	0.123366	660	660	660	1	660	0.469697	3084	3460	TRUE
ENST00000439682	ENSG00000233917	POTEB	POTEB	100287399;100996331	1706	1000	29.8243	0	0	0	0	0	0	1	0.0298243	1	0.0298243	0	0	924.435	27.5706	0	0	1095.2	32.6636	1.16684	0.0348002	14.9911	934.826	13.9403	8.23373	430.226	6.41559	45	462	155.091	11	1706	0.430832	2272	2549	TRUE
ENST00000611660	ENSG00000278085	CT45A8	CT45A8	441519;541465;441520	1008	1000	50.4764	0	0	0	0	0	0	0	0	0	0	0	0	481.516	24.3052	0	0	1210.01	61.0771	0	0	38.1026	1343.36	33.904	11.7804	360.863	9.10754	94	251	201.6	5	1008	0.469246	2032	4710	TRUE
ENST00000520915	ENSG00000198064	NPIP		NA	3584	1000	14.1965	100	1.41965	100	1.41965	100	1.41965	204	2.89608	204	2.89608	204	2.89608	705.012	10.0087	107.045	1.51966	1334.08	18.9393	218.505	3.10201	0.595159	80.5124	0.571497	0.71344	78.7775	0.559182	36	2867	448	8	3584	0.552734	2213	3416	TRUE
ENST00000507450	ENSG00000173678	SPDYE2B	SPDYE2B	729597;100310812	1742	1000	29.2079	0	0	0	0	0	0	0	0	0	0	0	0	1257.14	36.7184	0	0	1154.49	33.7204	0	0	11.2416	716.726	10.467	6.18085	329.852	4.81715	14	581	193.556	9	1742	0.556831	4265	4633	TRUE
ENST00000554285	ENSG00000258389	DUX4L1	DUX4L1	NA	1375	1000	37.0038	0	0	0	0	0	0	0	0	0	0	0	0	0.748234	0.0276875	0	0	1063.46	39.3521	0	0	34.0014	1683.29	31.1441	17.3614	729.171	13.491	92	1283	687.5	2	1375	0.729455	82	7243	TRUE
ENST00000557656	ENSG00000259034	DUX4L3	DUX4L3	NA	1375	1000	37.0038	0	0	0	0	0	0	0	0	0	0	0	0	0.748234	0.0276875	0	0	1077.92	39.8873	0	0	34.0014	1683.29	31.1441	17.3614	729.171	13.491	92	1283	687.5	2	1375	0.729455	82	7295	TRUE
ENST00000553722	ENSG00000258697	DUX4L6	DUX4L6	NA	1375	1000	37.0038	0	0	0	0	0	0	0	0	0	0	0	0	0.748234	0.0276875	0	0	1082.36	40.0514	0	0	34.0014	1683.29	31.1441	17.3614	729.171	13.491	92	1283	687.5	2	1375	0.729455	328	7216	TRUE
ENST00000553702	ENSG00000259128	DUX4L2	DUX4L2	NA	1375	1000	37.0038	0	0	0	0	0	0	0	0	0	0	0	0	0.748234	0.0276875	0	0	1083.04	40.0765	0	0	34.0014	1683.29	31.1441	17.3614	729.171	13.491	92	1283	687.5	2	1375	0.729455	82	7280	TRUE
ENST00000624023	ENSG00000280175	AL354828.2		NA	681	1000	74.714	68	5.08055	90	6.72426	90	6.72426	93	6.9484	148	11.0577	137	10.2358	122.667	9.16494	110.75	8.2746	197.464	14.7533	192.506	14.3829	84.562	1907.67	71.2648	16.6398	341.186	12.7457	7	129	45.4	15	681	0.549192	621	299	TRUE
ENST00000383020	ENSG00000242875	RBMY1B	RBMY1B	378949;378948	1921	1000	26.4863	0	0	0	0	0	0	0	0	0	0	0	0	1058.02	28.023	0	0	907.616	24.0394	0.000104604	2.77057e-06	15.1117	1068.5	14.1503	8.5835	505.662	6.69656	89	577	160.083	12	1921	0.439355	7423	7187	TRUE
ENST00000623101	ENSG00000279760	TSPY4	TSPY4	NA	945	1000	53.8415	0	0	0	0	0	0	0	0	0	0	0	0	1139.12	61.3322	0.00642889	0.000346141	857.153	46.1504	2.54068e-06	1.36794e-07	38.3356	1257.8	33.8609	10.7724	308.964	8.31754	23	504	157.5	6	945	0.584127	6752	6656	TRUE
ENST00000565081	ENSG00000132207	SLX1A	SLX1A	548593;79008;101929864	1558	1000	32.6574	0	0	0	0	0	0	0	0	0	0	0	0	1066.25	34.8208	181.938	5.94162	1117.9	36.5076	142.919	4.66736	13.6282	771.519	12.5979	7.01123	334.209	5.4572	88	905	311.6	5	1558	0.673941	3537	3585	TRUE
ENST00000612061	ENSG00000270276	HIST2H4B	HIST2H4B	8370;554313	1694	1000	30.0356	0	0	0	0	0	0	1	0.0300356	1	0.0300356	1	0.0300356	1221.53	36.6892	0	0	1219.36	36.6243	1.16826	0.0350892	13.2636	820.918	12.3284	7.2729	377.318	5.66648	497	1197	847	2	1694	0.476978	2000	1992	TRUE
ENST00000553820	ENSG00000277706	DUX4L7	DUX4L7	NA	1375	1000	37.0038	0	0	0	0	0	0	0	0	0	0	0	0	0.574449	0.0212568	0	0	1064.96	39.4075	0	0	37.1418	1838.76	34.0206	18.965	796.52	14.7371	92	1283	687.5	2	1375	0.728727	327	7196	TRUE
ENST00000530217	ENSG00000214967	NPIPA7	NPIPA7	101059938;101059953	1331	1000	38.2271	0	0	0	0	0	0	1	0.0382271	1	0.0382271	1	0.0382271	843.091	32.2289	0	0	758.659	29.0013	1.22575	0.0468568	31.1725	1489.98	28.4788	15.7919	641.73	12.2657	36	499	166.375	8	1331	0.463561	3546	3926	TRUE
ENST00000621744	ENSG00000271383	NBPF14	NBPF14	101060226	14425	1000	3.52723	136	0.479703	136	0.479703	130	0.458539	116	0.409158	116	0.409158	113	0.398576	485.288	1.71172	138.853	0.489767	1136.37	4.00825	117.658	0.415005	0.370094	205.853	0.363045	2.03417	907.646	1.60074	52	1867	148.711	97	14425	0.484367	1369	2667	FALSE
ENST00000417826	ENSG00000167131	CCDC103	CCDC103	388389	3397	1000	14.978	0	0	0	0	0	0	0	0	0	0	0	0	0	0	0	0	0	0	0	0	15.4319	1975.56	14.795	17.0508	1783.98	13.3602	86	3026	849.25	4	3397	0.553724	2000	2000	TRUE
ENST00000591656	ENSG00000267335	CTB-60B18.6		NA	786	1000	64.7331	0	0	0	0	0	0	0	0	30	1.94199	6	0.388399	650.967	42.1391	0.000132346	8.56717e-06	522.87	33.847	23.8819	1.54595	78.2641	2084.67	67.4736	19.707	468.166	15.1529	168	370	262	3	786	0.625954	4482	5372	TRUE
ENST00000622009	ENSG00000248933	USP17L22	USP17L22	100287513;101930650	1677	1000	30.34	21	0.637141	21	0.637141	21	0.637141	97	2.94298	97	2.94298	97	2.94298	326.031	9.89178	24.5154	0.743797	1345.19	40.813	113.281	3.43694	18.6567	1142.4	17.3302	10.195	523.55	7.94226	25	1590	559	3	1677	0.520572	1453	9852	TRUE
ENST00000437679	ENSG00000256977	LIMS3	LIMS3	100288695;96626	1220	1000	41.7051	0	0	0	0	0	0	3	0.125115	3	0.125115	3	0.125115	1301.96	54.2982	0	0	1336.4	55.7348	3.75573	0.156633	20.7318	901.583	18.8003	7.45534	277.329	5.78302	160	577	406.667	3	1220	0.495902	2237	2255	TRUE
ENST00000330682	ENSG00000183791	TCEB3C	TCEB3C	102725042;162699;101930171;102725060;101929858;101060464;100506888	1877	1000	27.1072	9	0.243965	52	1.40957	52	1.40957	52	1.40957	79	2.14147	79	2.14147	712.032	19.3012	59.7218	1.61889	1004.31	27.2241	90.77	2.46052	16.3013	1124.76	15.2446	9.02639	519.451	7.04043	1877	1877	1877	1	1877	0.647842	3334	3414	TRUE
ENST00000607355	ENSG00000272196	HIST2H2AA4	HIST2H2AA4;HIST2H2AA3	8337;723790	564	1000	90.2132	0	0	0	0	0	0	0	0	0	0	0	0	1827.17	164.835	0	0	1825.27	164.663	0	0	9.35896	168.615	7.60565	1.59934	26.9975	1.21777	564	564	564	1	564	0.617021	2000	2000	TRUE
ENST00000440215	ENSG00000238074	TSPY6P	TSPY6P	NA	1160	1000	43.8623	73	3.20195	73	3.20195	73	3.20195	36	1.57904	36	1.57904	36	1.57904	1216.76	53.37	92.6021	4.06174	1308.33	57.3862	45.6734	2.00334	16.4533	677.189	14.8515	5.89428	208.306	4.56839	78	531	193.333	6	1160	0.556897	5461	5632	TRUE
ENST00000581164	ENSG00000271567	PPIAL4E	PPIAL4E	645142;730262;728945	785	1000	64.8156	0	0	0	0	0	0	0	0	0	0	0	0	1740.48	112.81	0	0	1906.05	123.542	0	0	7.04192	187.298	6.06991	1.81443	43.0482	1.3951	785	785	785	1	785	0.456051	3086	3470	TRUE
ENST00000612958	ENSG00000274274	GAGE13	GAGE13	NA	530	1000	96.0004	109	10.464	109	10.464	84	8.06404	0	0	0	0	0	0	645.742	61.9915	204.892	19.6697	754.747	72.456	0	0	105.366	1759.22	84.4429	14.8187	234.539	11.2579	74	126	106	5	530	0.509434	1402	3082	TRUE
ENST00000444947	ENSG00000099977	DDT	DDT	100037417;1652	1048	1000	48.5498	0	0	0	0	0	0	10	0.485498	10	0.485498	10	0.485498	735.036	35.6859	0	0	731.807	35.5291	13.068	0.634448	51.6054	1899.57	46.1119	16.3197	520.13	12.6261	185	863	524	2	1048	0.575382	1057	1087	TRUE
ENST00000623512	ENSG00000279150	CDY1B	CDY1B;CDY1	NA	1623	1000	31.3495	0	0	0	0	0	0	0	0	0	0	0	0	801.751	25.1345	0	0	751.304	23.553	0	0	28.6987	1697.12	26.6019	14.8208	736.31	11.5415	1623	1623	1623	1	1623	0.430068	6195	6547	TRUE
ENST00000623034	ENSG00000279787	CDY1	CDY1;CDY1B	NA	1623	1000	31.3495	0	0	0	0	0	0	0	0	0	0	0	0	805.474	25.2512	0	0	772.382	24.2138	0	0	28.6987	1697.12	26.6019	14.8208	736.31	11.5415	1623	1623	1623	1	1623	0.430068	6195	6549	TRUE
ENST00000624799	ENSG00000278940	TSPY8	TSPY8	NA	927	1000	54.887	0	0	0	0	0	0	0	0	0	0	0	0	1180.96	64.8194	251.899	13.826	775.878	42.5856	35.6963	1.95926	46.0077	1477.36	40.5439	12.9037	362.897	9.95916	23	486	154.5	6	927	0.579288	6686	6867	TRUE
ENST00000618352	ENSG00000262621	LA16c-306E5.2		NA	2905	1000	17.5147	0	0	51	0.89325	41	0.718103	0	0	31	0.542956	31	0.542956	155.84	2.7295	155.84	2.7295	52.362	0.917106	49.6316	0.869283	17.7314	1931.2	16.9122	17.8736	1597.7	13.9916	90	1599	581	5	2905	0.490878	2000	2000	TRUE
ENST00000624031	ENSG00000279132	FAM231A	FAM231A	729574;729587;102723383	511	1000	99.5699	0	0	0	0	0	0	0	0	0	0	0	0	1947.73	193.935	0	0	1944.57	193.621	0	0	12.1547	193.971	9.65684	1.6686	25.4274	1.2659	511	511	511	1	511	0.581213	2000	2000	TRUE
ENST00000624740	ENSG00000279915	DAZ1		NA	1101	1000	46.2127	0	0	0	0	0	0	0	0	0	0	0	0	206.461	9.54115	286.025	13.218	307.069	14.1905	284.543	13.1495	60.226	2340.83	54.0881	21.2707	712.843	16.4712	3	147	73.4	15	1101	0.440509	3308	2385	TRUE
ENST00000595562	ENSG00000268870	CTD-3105H18.16		NA	617	1000	82.4639	0	0	0	0	0	0	0	0	0	0	0	0	817.086	67.3801	226.898	18.7109	810.874	66.8678	197.301	16.2702	88.8572	1783.75	73.5475	16.5275	306.122	12.622	61	258	154.25	4	617	0.47812	1625	1454	TRUE
ENST00000621874	ENSG00000275217	AC079355.1		NA	648	1000	78.5189	97	7.61633	97	7.61633	38	2.98372	81	6.36003	81	6.36003	47	3.69039	541.181	42.4929	61.0384	4.79267	765.142	60.0781	89.8907	7.05812	89.8985	1912.87	75.0982	17.5487	341.886	13.4223	91	387	216	3	648	0.669753	573	897	TRUE
ENST00000415645	ENSG00000185864	NPIPB4	NPIPB4	101060275;440345;23117	3606	1000	14.1099	197	2.77965	197	2.77965	166	2.34224	327	4.61393	327	4.61393	269	3.79556	592.301	8.35729	209.712	2.95901	1277.57	18.0264	289.067	4.0787	1.31894	179.551	1.26672	1.5813	175.683	1.23943	36	1740	400.667	9	3606	0.547976	1769	3710	TRUE
ENST00000436583	ENSG00000158427	TMSB15B	TMSB15B	286527	2186	1000	23.2755	0	0	0	0	0	0	0	0	0	0	0	0	559.833	13.0304	0	0	564.834	13.1468	0	0	24.0599	1948.76	22.6792	16.986	1140.08	13.268	117	1626	728.667	3	2186	0.4785	1080	1033	TRUE
ENST00000382659	ENSG00000242389	RBMY1E	RBMY1E	378950;378949;378948;5940	1921	1000	26.4863	0	0	46	1.21837	45	1.19188	0	0	39	1.03297	39	1.03297	1162.07	30.779	203.024	5.37736	1131.99	29.9823	174.717	4.62762	13.486	953.553	12.6281	7.66008	451.262	5.97614	89	577	160.083	12	1921	0.440916	6723	7369	TRUE
ENST00000438167	ENSG00000069764	PLA2G10	PLA2G10	8399;100652777	1000	1000	50.8802	12	0.610563	12	0.610563	7	0.356162	81	4.1213	81	4.1213	10	0.508802	761.256	38.7329	13.2659	0.674974	706.17	35.9301	13.266	0.674977	57.7719	2018.88	51.3605	17.5132	532.133	13.5375	107	537	250	4	1000	0.596	1000	991	TRUE
ENST00000509311	ENSG00000206127	GOLGA8O	GOLGA8O	NA	1997	1000	25.4783	141	3.59244	141	3.59244	88	2.24209	38	0.968177	38	0.968177	36	0.91722	882.106	22.4746	151.357	3.85633	914.722	23.3056	43.2646	1.10231	16.5432	1218.54	15.5232	9.76997	598.556	7.6251	39	257	105.105	19	1997	0.530796	2353	2779	TRUE
ENST00000623806	ENSG00000268606	MAGEA2	MAGEA2	266740;4101	2025	1000	25.126	0	0	0	0	0	0	15	0.376891	15	0.376891	7	0.175882	1073.6	26.9753	0	0	1078.47	27.0978	10.2268	0.256958	18.7198	1399.21	17.5783	11.4406	710.829	8.93016	66	1565	337.5	6	2025	0.52	2005	2018	TRUE
ENST00000338876	ENSG00000172468	HSFY1	HSFY1	86614;159119	1476	1000	34.4717	0	0	0	0	0	0	1	0.0344717	1	0.0344717	1	0.0344717	790.599	27.2533	0	0	783.834	27.0201	1.19871	0.0413214	35.8262	1914.13	32.9917	18.3737	829.167	14.2914	86	610	246	6	1476	0.384146	4462	4469	TRUE
ENST00000624140	ENSG00000279168	HSPC047		NA	483	1000	105.342	69	7.2686	69	7.2686	49	5.16176	7	0.737395	7	0.737395	0	0	794.442	83.6882	133.721	14.0865	1013.48	106.762	14.3779	1.5146	131.414	1954.3	102.935	16.639	239.128	12.5951	111	372	241.5	2	483	0.513458	1620	2215	TRUE
ENST00000618047	ENSG00000274512	TBC1D3L	TBC1D3L	101060376	2305	1000	22.0739	137	3.02412	137	3.02412	136	3.00204	109	2.40605	109	2.40605	107	2.3619	731.92	16.1563	151.878	3.35253	883.054	19.4924	122.576	2.70573	12.9398	1107.87	12.2275	9.2272	653.328	7.21073	40	1067	164.643	14	2305	0.554881	4711	8331	FALSE
ENST00000395138	ENSG00000261052	SULT1A3	SULT1A3	6818	1326	1000	38.3712	0	0	0	0	0	0	0	0	0	0	0	0	988.874	37.9443	2.50894e-06	9.62709e-08	1074.54	41.2315	2.53974e-06	9.74529e-08	34.1318	1624.81	31.173	17.2867	699.799	13.4261	44	503	165.75	8	1326	0.546003	2463	2480	TRUE
ENST00000614894	ENSG00000229665	PRR20C	PRR20C	122183;729233;729240;729246;729250	1847	1000	27.5475	0	0	0	0	0	0	0	0	0	0	0	0	608.131	16.7525	0	0	910.075	25.0703	0	0	29.1237	1975.56	27.2109	16.0582	909.196	12.523	71	1562	615.667	3	1847	0.533297	4241	5000	TRUE
ENST00000377930	ENSG00000204918	PRR20B	PRR20B	729246;122183;729240;729250;729233	1847	1000	27.5475	0	0	0	0	0	0	0	0	0	0	0	0	610.487	16.8174	0	0	910.616	25.0852	0	0	29.1237	1975.56	27.2109	16.0582	909.196	12.523	71	1562	615.667	3	1847	0.533297	4241	5000	TRUE
ENST00000489397	ENSG00000236424	TSPY10	TSPY10	100289087	1895	1000	26.8497	19	0.510145	47	1.26194	47	1.26194	14	0.375896	42	1.12769	42	1.12769	917.887	24.645	53.9007	1.44722	1156.51	31.052	49.335	1.32463	19.8099	1380.7	18.5357	10.974	637.652	8.56039	78	784	473.75	4	1895	0.529815	8209	8206	TRUE
ENST00000434815	ENSG00000234278	PRR20E	PRR20E	729233;729240;122183;729246;729250	1847	1000	27.5475	0	0	0	0	0	0	0	0	0	0	0	0	610.487	16.8174	0	0	915.433	25.2179	0	0	29.1237	1975.56	27.2109	16.0582	909.196	12.523	71	1562	615.667	3	1847	0.533297	4241	5000	TRUE
ENST00000377931	ENSG00000204919	PRR20A	PRR20A	729233;729240;729250;729246;122183	1847	1000	27.5475	0	0	0	0	0	0	0	0	0	0	0	0	609.119	16.7797	0	0	920.755	25.3645	0	0	29.1237	1975.56	27.2109	16.0582	909.196	12.523	71	1562	615.667	3	1847	0.533297	4241	5000	TRUE
ENST00000452123	ENSG00000227151	PRR20D	PRR20D	122183;729250;729246;729233;729240	1847	1000	27.5475	0	0	0	0	0	0	0	0	0	0	0	0	610.487	16.8174	0	0	924.922	25.4793	0	0	29.1237	1975.56	27.2109	16.0582	909.196	12.523	71	1562	615.667	3	1847	0.533297	4241	5000	TRUE
ENST00000381722	ENSG00000224902	GAGE12H	GAGE12H	729442	527	1000	96.5469	1	0.0965469	1	0.0965469	0	0	122	11.7787	122	11.7787	111	10.7167	737.886	71.2406	1.88928	0.182404	946.6	91.3913	230.203	22.2254	115.394	1913.2	92.3568	16.0686	252.829	12.2049	74	126	105.4	5	527	0.506641	1052	2862	TRUE
ENST00000434883	ENSG00000228517	CT47A7	CT47A7	653282	1288	1000	39.5033	0	0	0	0	0	0	6	0.23702	6	0.23702	6	0.23702	172.896	6.82997	0	0	1077	42.5451	7.41133	0.292772	52.534	2423.31	47.8643	18.965	745.417	14.7232	135	997	429.333	3	1288	0.610248	398	9829	TRUE
ENST00000623781	ENSG00000279824	AC104389.2		NA	411	1000	123.796	0	0	0	0	0	0	0	0	7	0.866573	7	0.866573	1101.21	136.325	4.86551e-07	6.02331e-08	950.538	117.673	398.644	49.3506	148.456	1792.71	110.965	18.0667	219.356	13.5777	42	222	137	3	411	0.532847	2474	2703	TRUE
ENST00000523795	ENSG00000250210	FO082796.1		NA	723	1000	70.3738	0	0	0	0	0	0	0	0	0	0	0	0	1281.82	90.2062	0	0	918.941	64.6693	0	0	80.7487	1953.33	68.7316	16.498	359.741	12.6582	59	350	180.75	4	723	0.495159	861	840	TRUE
ENST00000614762	ENSG00000249104	USP17L17	USP17L17	100287327	1677	1000	30.34	0	0	0	0	0	0	59	1.79006	59	1.79006	59	1.79006	323.084	9.80239	0	0	1262.57	38.3065	68.9027	2.09051	30.1561	1846.54	28.012	16.479	846.254	12.8377	25	1590	559	3	1677	0.520572	1456	9109	TRUE
ENST00000622749	ENSG00000277150	F8A3	F8A3	474383;474384	1759	1000	28.9257	0	0	0	0	0	0	0	0	0	0	0	0	1317.84	38.1194	0	0	1438.13	41.5989	0	0	18.8408	1213.66	17.553	10.364	558.552	8.07824	1759	1759	1759	1	1759	0.654918	2749	2785	TRUE
ENST00000476151	ENSG00000267645	POLR2J2	POLR2J2	246721	1598	1000	31.8399	0	0	0	0	0	0	0	0	0	0	0	0	714.025	22.7345	0.000371731	1.18359e-05	225.7	7.18626	13.6008	0.433049	42.9546	2498.46	39.7754	22.1473	1083.15	17.2437	77	585	177.556	9	1598	0.578849	5229	5322	TRUE
ENST00000621356	ENSG00000124614	RPS10	RPS10	6204	784	1000	64.8982	29	1.88205	301	19.5344	284	18.4311	125	8.11228	143	9.28045	28	1.81715	780.42	50.6479	664.828	43.1462	125.731	8.15969	49.5024	3.21262	62.2186	1652.45	53.6206	14.9283	353.718	11.4778	56	246	130.667	6	784	0.559949	1103	1001	TRUE
ENST00000624636	ENSG00000280427	AC104057.1		NA	903	1000	56.3458	0	0	0	0	0	0	1	0.0563458	1	0.0563458	0	0	1011.1	56.9712	0	0	1219.06	68.6891	1.36299	0.0767986	59.3631	1850.9	52.1452	16.6052	454.654	12.8089	33	429	225.75	4	903	0.638981	1598	1975	TRUE
ENST00000525340	ENSG00000254772	EEF1G	EEF1G	1937;100500804	2496	1000	20.3847	0	0	0	0	0	0	0	0	0	0	0	0	606.729	12.368	511.614	10.4291	277.582	5.65843	228.452	4.65692	18.7829	1747.44	17.8105	15.779	1210.57	12.3386	64	1277	277.333	9	2496	0.534856	1173	1064	TRUE
ENST00000624081	ENSG00000279493	CH507-9B2.2		NA	513	1000	99.1817	0	0	0	0	0	0	50	4.95909	50	4.95909	47	4.66154	1022.56	101.419	0	0	1130.01	112.076	96.7019	9.59106	121.575	1949.6	96.6824	16.3897	250.774	12.4361	76	211	128.25	4	513	0.549708	1204	1234	TRUE
ENST00000624038	ENSG00000280203	TSPY3	TSPY3	NA	927	1000	54.887	0	0	0	0	0	0	0	0	0	0	0	0	1245.97	68.3877	229.945	12.621	846.871	46.4822	0.629346	0.0345429	56.8565	1825.73	50.1044	15.9464	448.471	12.3076	23	486	154.5	6	927	0.581446	6886	7463	TRUE
ENST00000481096	ENSG00000187243	MAGED4B	MAGED4B	728239;101340250;81557;100124541	3230	1000	15.7524	0	0	0	0	0	0	2	0.0315048	2	0.0315048	1	0.0157524	1103.57	17.3838	0	0	1120.39	17.6489	2.15986	0.0340229	10.6579	1295.29	10.202	10.7849	1072.61	8.44809	30	1557	403.75	8	3230	0.573684	2000	2000	TRUE
ENST00000470569	ENSG00000168757	TSPY2	TSPY2	64591	1895	1000	26.8497	28	0.751792	138	3.70526	127	3.40992	16	0.429596	74	1.98688	69	1.85263	882.18	23.6863	192.662	5.17293	1093.29	29.3545	113.692	3.05259	18.5806	1295.02	17.3855	10.293	598.08	8.02914	78	784	473.75	4	1895	0.529815	6349	7151	TRUE
ENST00000360423	ENSG00000213648	SULT1A4	SULT1A4	101929857;6818;445329	1390	1000	36.6045	9	0.32944	17	0.622276	17	0.622276	2	0.073209	9	0.32944	9	0.32944	1438.91	52.6704	20.6309	0.755184	1448.1	53.0069	10.9252	0.399913	23.0419	1154.14	21.1233	11.7735	499.954	9.15028	95	514	173.75	8	1390	0.548201	3023	3345	TRUE
ENST00000624207	ENSG00000280267	RP13-221M14.1		645359;441873	1863	1000	27.3109	0	0	0	0	0	0	10	0.273109	10	0.273109	9	0.245798	1116.92	30.5042	0	0	1323.51	36.1462	10.3527	0.282743	21.6717	1483.53	20.2583	11.996	685.146	9.35598	78	894	465.75	4	1863	0.503489	2981	3990	TRUE
ENST00000382689	ENSG00000240247	DEFA1B	DEFA1B	728358	491	1000	103.626	0	0	0	0	0	0	0	0	0	0	0	0	2604.89	269.934	0	0	2069.07	214.409	0	0	0	0	0	0	0	0	73	231	163.667	3	491	0.525458	2389	2518	TRUE
ENST00000340457	ENSG00000267368	UPK3BL	UPK3BL	100134938;102724187	1342	1000	37.9137	0	0	27	1.02367	27	1.02367	0	0	21	0.796188	21	0.796188	868.379	32.9235	632.154	23.9673	1121	42.5013	537.193	20.367	20.962	1010.9	19.1635	10.6251	435.388	8.25359	77	609	223.667	6	1342	0.588674	4798	4768	TRUE
ENST00000446765	ENSG00000162961	DPY30	DPY30	84661	1519	1000	33.4959	0	0	71	2.37821	47	1.57431	18	0.602926	78	2.61268	11	0.368455	807.326	27.0421	530.979	17.7856	275.887	9.24108	113.202	3.7918	34.8619	1920.81	32.1696	17.9094	832.064	13.9354	53	684	151.9	10	1519	0.399605	1010	907	TRUE
ENST00000382287	ENSG00000185894	BPY2C	BPY2C	442867;9083;442868	1206	1000	42.1892	0	0	0	0	0	0	70	2.95325	70	2.95325	26	1.09692	1091.38	46.0445	0	0	1077.93	45.4769	35.158	1.48329	42.7501	1835.88	38.7272	15.3603	564.722	11.9126	31	322	134	9	1206	0.431177	2996	2564	TRUE
ENST00000625106	ENSG00000269405	NXF2	NXF2	728343;56001	2337	1000	21.7716	0	0	0	0	0	0	67	1.4587	67	1.4587	3	0.0653148	724.963	15.7836	0	0	748.521	16.2965	4.46187	0.0971421	22.8234	1982.43	21.5803	16.3747	1175.64	12.7978	37	248	101.609	23	2337	0.488661	1903	1842	TRUE
ENST00000291554	ENSG00000160202	CRYAA	CRYAA	102724652;1409	1139	1000	44.671	113	5.04782	113	5.04782	104	4.64578	92	4.10973	92	4.10973	92	4.10973	1285.15	57.409	142.795	6.37878	1289.3	57.5941	117.311	5.24039	25.5201	1029.55	22.9955	9.11998	316.371	7.0663	123	735	379.667	3	1139	0.637401	1912	1929	TRUE
ENST00000593606	ENSG00000268651	CTAG1A	CTAG1A	1485;246100	993	1000	51.2389	0	0	0	0	0	0	1	0.0512389	1	0.0512389	1	0.0512389	1318.18	67.5423	0	0	1329.76	68.1355	1.32083	0.0676779	49.7204	1724	44.1679	14.3738	433.628	11.1093	9	452	198.6	5	993	0.649547	2031	2069	TRUE
ENST00000623476	ENSG00000276612	CH507-9B2.4		NA	1599	1000	31.82	0	0	0	0	0	0	0	0	4	0.12728	4	0.12728	1035.85	32.9607	0.00125118	3.98127e-05	922.174	29.3436	14.5469	0.462882	34.0415	1981.35	31.5233	17.5523	858.969	13.6662	75	889	228.429	7	1599	0.540338	2823	2861	TRUE
ENST00000426790	ENSG00000182415	CDY2A	CDY2A	9085;9426;253175	2369	1000	21.4775	42	0.902056	54	1.15979	54	1.15979	42	0.902056	46	0.987966	46	0.987966	920.931	19.7793	60.1075	1.29096	1067.35	22.9241	51.2294	1.10028	17.0624	1503.23	16.1428	13.026	948.125	10.1817	28	1921	789.667	3	2369	0.427607	4192	4844	TRUE
ENST00000369929	ENSG00000166160	OPN1MW2	OPN1MW2	101060233;728458	1261	1000	40.3491	0	0	0	0	0	0	0	0	0	0	0	0	1049.67	42.3532	0	0	1491.65	60.1866	0	0	39.0397	1759.91	35.5054	14.0726	541.353	10.9216	166	297	210.167	6	1261	0.574941	3137	3815	TRUE
ENST00000382392	ENSG00000183795	BPY2B	BPY2B	442868;442867;9083	1206	1000	42.1892	0	0	0	0	0	0	0	0	0	0	0	0	1100.17	46.4152	0	0	1362.09	57.4657	0	0	42.7501	1835.88	38.7272	15.3603	564.722	11.9126	31	322	134	9	1206	0.431177	2996	2924	TRUE
ENST00000306609	ENSG00000172288	CDY1	CDY1	NA	2321	1000	21.9217	0	0	0	0	0	0	0	0	0	0	0	0	1332.37	29.2078	0	0	1316.19	28.8532	0	0	16.2668	1402.82	15.3761	11.6595	831.322	9.11199	448	1873	1160.5	2	2321	0.424386	6471	6816	TRUE
ENST00000306882	ENSG00000172352	CDY1B	CDY1B	9085;253175	2321	1000	21.9217	0	0	0	0	0	0	0	0	1	0.0219217	1	0.0219217	1330.62	29.1695	0	0	1320.79	28.9539	1.11638	0.024473	16.2668	1402.82	15.3761	11.6595	831.322	9.11199	448	1873	1160.5	2	2321	0.424386	6471	6817	TRUE
ENST00000621432	ENSG00000223569	USP17L15	USP17L15	100288520	1680	1000	30.2858	15	0.454288	15	0.454288	15	0.454288	164	4.96688	164	4.96688	162	4.90631	381.158	11.5437	17.5423	0.531283	1308.05	39.6155	191.869	5.81091	27.5086	1687.63	25.5557	15.0336	773.425	11.7119	62	1618	840	2	1680	0.520238	1792	9458	TRUE
ENST00000616303	ENSG00000232399	USP17L13	USP17L13	100287238	1677	1000	30.34	11	0.33374	11	0.33374	11	0.33374	126	3.82284	126	3.82284	126	3.82284	534.347	16.2121	12.8414	0.389608	1203.38	36.5106	147.148	4.46448	29.0038	1775.98	26.9416	15.8493	813.915	12.3471	25	1590	559	3	1677	0.519976	1337	5604	TRUE
ENST00000619296	ENSG00000250844	USP17L18	USP17L18	100287364	1677	1000	30.34	6	0.18204	6	0.18204	6	0.18204	91	2.76094	91	2.76094	91	2.76094	359.581	10.9097	7.00438	0.212513	1256.42	38.1199	106.273	3.22434	32.2367	1973.94	29.9447	17.616	904.642	13.7234	25	1590	559	3	1677	0.520572	1633	9010	TRUE
ENST00000554637	ENSG00000258834	DUX4L4	DUX4L4	NA	1369	1000	37.166	38	1.41231	38	1.41231	38	1.41231	144	5.3519	144	5.3519	144	5.3519	342.13	12.7156	46.2711	1.71971	1077.94	40.0627	175.39	6.51854	38.5308	1898.54	35.2806	19.6459	821.468	15.2653	92	1277	684.5	2	1369	0.726077	434	5915	TRUE
ENST00000304355	ENSG00000171489	SPACA5	SPACA5	389852	648	1000	78.5189	0	0	0	0	0	0	46	3.61187	46	3.61187	0	0	1620.11	127.209	0	0	1143.99	89.8249	0	0	82.7283	1760.3	69.1084	16.149	314.617	12.3517	79	231	129.6	5	648	0.520062	2000	2000	TRUE
ENST00000525596	ENSG00000214940	NPIPA8	NPIPA8	NA	1565	1000	32.5113	0	0	0	0	0	0	3	0.097534	3	0.097534	2	0.0650227	1065.59	34.6439	0	0	960.853	31.2386	2.37011	0.0770554	35.9117	2042.79	33.2069	18.48	884.903	14.3847	36	494	156.5	10	1565	0.513738	3625	3901	TRUE
ENST00000507227	ENSG00000227140	USP17L5	USP17L5	728386	1593	1000	31.9399	2	0.0638798	2	0.0638798	2	0.0638798	112	3.57727	112	3.57727	112	3.57727	108.769	3.47408	2.36143	0.0754239	1314.56	41.9868	132.287	4.22523	37.8004	2191.33	34.9954	19.4711	949.248	15.1594	1593	1593	1593	1	1593	0.524168	104	10931	TRUE
ENST00000623024	ENSG00000279767	AL513523.2		NA	1186	1000	42.9007	0	0	43	1.84473	1	0.0429007	0	0	4	0.171603	1	0.0429007	868.736	37.2694	867.468	37.215	835.035	35.8236	836.723	35.896	28.788	1213.93	26.0392	10.3307	373.408	8.00973	68	887	296.5	4	1186	0.526138	1192	1192	TRUE
ENST00000358438	ENSG00000228049	POLR2J2	POLR2J2	NA	1354	1000	37.5777	22	0.82671	22	0.82671	22	0.82671	9	0.338199	9	0.338199	9	0.338199	1011.69	38.0169	29.2961	1.10088	1198.68	45.0438	15.137	0.568814	38.829	1890.62	35.5226	19.6929	814.285	15.2995	78	1186	451.333	3	1354	0.576071	2897	3299	TRUE
ENST00000330978	ENSG00000183336	BOLA2	BOLA2	654483;102725214;552900	1012	1000	50.2769	0	0	0	0	0	0	0	0	0	0	0	0	1327.64	66.7498	0	0	1322.45	66.4889	0	0	53.481	1893.85	47.6085	16.5779	509.876	12.8175	98	774	337.333	3	1012	0.635375	3552	3858	TRUE
ENST00000507918	ENSG00000205238	SPDYE2	SPDYE2	285955;441273	1742	1000	29.2079	29	0.84703	29	0.84703	25	0.730198	6	0.175248	6	0.175248	6	0.175248	1089.92	31.8343	33.7062	0.984488	1063.43	31.0607	6.97646	0.203768	29.7661	1897.78	27.7151	16.366	873.398	12.7551	14	581	193.556	9	1742	0.557405	5629	6868	TRUE
ENST00000305321	ENSG00000169627	BOLA2B	BOLA2B	654483;552900;102725214	1012	1000	50.2769	0	0	0	0	0	0	0	0	0	0	0	0	1329.31	66.8337	0	0	1335.89	67.1643	0	0	53.481	1893.85	47.6085	16.5779	509.876	12.8175	98	774	337.333	3	1012	0.635375	3019	3014	TRUE
ENST00000544303	ENSG00000129873	CDY2B	CDY2B	203611	2369	1000	21.4775	29	0.622848	49	1.0524	49	1.0524	26	0.558415	34	0.730235	34	0.730235	899.508	19.3192	54.5422	1.17143	1040.72	22.3521	37.865	0.813247	19.6872	1734.48	18.6262	15.0299	1093.98	11.748	28	1921	789.667	3	2369	0.428029	4187	4832	TRUE
ENST00000625176	ENSG00000279909	AC110615.1		NA	1129	1000	45.0666	0	0	34	1.53227	9	0.4056	0	0	0	0	0	0	831.757	37.4845	835.782	37.6659	816.056	36.7769	826.84	37.2629	33.2689	1329.25	29.9524	11.8929	408.88	9.21342	89	880	376.333	3	1129	0.377325	1365	1362	TRUE
ENST00000374206	ENSG00000176386	CDC26	CDC26	246184	872	1000	58.3489	38	2.21726	316	18.4382	281	16.396	27	1.57542	189	11.0279	72	4.20112	778.913	45.4487	456.365	26.6284	367.399	21.4373	112.802	6.58185	65.7431	1970.69	57.4938	18.2843	483.072	14.0934	110	432	218	4	872	0.442661	897	810	TRUE
ENST00000369505	ENSG00000274791	F8A2	F8A2	474384;474383	1116	1000	45.5916	0	0	0	0	0	0	0	0	0	0	0	0	915.173	41.7242	0	0	1039.9	47.4108	0	0	61.0829	2409.71	54.9313	21.6469	735.507	16.7665	1116	1116	1116	1	1116	0.738351	2456	2475	TRUE
ENST00000367415	ENSG00000080910	CFHR2	CFHR2	3080	1059	1000	48.0455	0	0	17	0.816774	17	0.816774	0	0	17	0.816774	17	0.816774	1348.3	64.7796	1108.21	53.2444	1299.21	62.4213	1107.01	53.1868	3.56643	132.802	3.19027	1.2146	39.1246	0.939881	158	346	211.8	5	1059	0.357885	2065	2236	TRUE
ENST00000450895	ENSG00000243627	AP000322.53		102723475	1050	1000	48.4574	0	0	0	0	0	0	0	0	0	0	0	0	1304.65	63.2198	0	0	1305.37	63.2549	0	0	53.5749	1976.23	47.8814	16.9995	542.85	13.1525	134	916	525	2	1050	0.53619	1000	1000	TRUE
ENST00000533250	ENSG00000255251	PRR23D1	PRR23D1	100131608;100133251	1587	1000	32.0606	0	0	0	0	0	0	1	0.0320606	1	0.0320606	1	0.0320606	1134.87	36.3848	0	0	1174.38	37.6513	1.18196	0.0378944	34.2167	1975.61	31.6697	17.6215	855.801	13.7188	62	1203	396.75	4	1587	0.501575	2000	1986	TRUE
ENST00000486333	ENSG00000225932	CTAGE4	CTAGE4	643854;100128553	2588	1000	19.6601	104	2.04465	104	2.04465	104	2.04465	83	1.63178	83	1.63178	83	1.63178	1112.52	21.8722	114.623	2.25349	1262.08	24.8126	91.5272	1.79943	12.3105	1189.26	11.6905	10.3542	823.88	8.09876	2588	2588	2588	1	2588	0.41847	2886	3166	TRUE
ENST00000528972	ENSG00000255378	PRR23D2	PRR23D2	100133251;100131608	1587	1000	32.0606	0	0	0	0	0	0	6	0.192364	6	0.192364	2	0.0641213	1130.74	36.2522	0	0	1175.77	37.696	3.54587	0.113683	34.2167	1975.61	31.6697	17.6215	855.801	13.7188	62	1203	396.75	4	1587	0.501575	2000	1999	TRUE
ENST00000595235	ENSG00000269791	SSX4B	SSX4B	548313;6759	1221	1000	41.6709	0	0	0	0	0	0	20	0.833419	20	0.833419	10	0.416709	1269.02	52.8813	0	0	1247.01	51.9642	17.5231	0.730203	45.2016	1967.48	40.9934	16.2559	605.204	12.6097	38	592	152.625	8	1221	0.477477	2015	2203	TRUE
ENST00000623744	ENSG00000280433	TMEM1		102724200	3898	1000	13.0529	0	0	0	0	0	0	0	0	0	0	0	0	658.109	8.59024	0	0	666.138	8.69504	0	0	13.1027	1932.27	12.6109	15.8819	1908.12	12.4533	195	1955	1299.33	3	3898	0.498461	1281	1288	TRUE
ENST00000429354	ENSG00000268500	SIGLEC5	SIGLEC5	NA	1926	1000	26.4176	0	0	0	0	0	0	0	0	3	0.0792527	0	0	603.954	15.955	302.951	8.00323	821.003	21.6889	222.547	5.87915	30.8095	2184.42	28.8535	17.496	1033.42	13.6502	39	384	214	9	1926	0.589304	2099	2191	TRUE
ENST00000623927	ENSG00000223802	CERS1	CERS1	10715;2657	2558	1000	19.8906	0	0	21	0.417703	21	0.417703	0	0	21	0.417703	21	0.417703	1109.08	22.0603	1109.08	22.0603	1111.16	22.1017	1108.95	22.0578	4.03535	385.136	3.8303	3.39277	266.81	2.65351	110	839	319.75	8	2558	0.713839	2000	2000	TRUE
ENST00000595689	ENSG00000268009	SSX4	SSX4	6759;548313	1221	1000	41.6709	0	0	0	0	0	0	30	1.25013	30	1.25013	21	0.87509	1202.97	50.1288	0	0	1281.99	53.4218	42.556	1.77335	45.2016	1967.48	40.9934	16.2559	605.204	12.6097	38	592	152.625	8	1221	0.477477	2079	2346	TRUE
ENST00000542739	ENSG00000215113	CXorf49B	CXorf49B	100132994;100130361	1715	1000	29.6678	0	0	0	0	0	0	16	0.474684	16	0.474684	1	0.0296678	1110.71	32.9523	0	0	1152.49	34.1917	1.1658	0.0345867	31.5048	1975.61	29.306	17.3084	909.219	13.4873	42	1224	285.833	6	1715	0.629738	2000	1979	TRUE
ENST00000613973	ENSG00000233136	USP17L11	USP17L11	101930650;100287178	1677	1000	30.34	0	0	0	0	0	0	1	0.03034	1	0.03034	1	0.03034	240.448	7.2952	0	0	1331.33	40.3925	1.16784	0.0354324	40.4874	2479.15	37.6087	22.1246	1136.17	17.2357	25	1590	559	3	1677	0.521765	1667	10345	TRUE
ENST00000622727	ENSG00000269502	DMRTC1	DMRTC1	63947	1524	1000	33.386	0	0	0	0	0	0	0	0	0	0	0	0	1147.25	38.3022	0	0	1217.51	40.6479	0	0	35.9661	1988.64	33.1963	18.4801	861.443	14.3801	59	540	254	6	1524	0.559055	2000	1999	TRUE
ENST00000336777	ENSG00000241476	SSX2	SSX2	6757;727837	1410	1000	36.0853	0	0	0	0	0	0	19	0.68562	19	0.68562	5	0.180426	1181.04	42.6182	0	0	1193.1	43.0534	8.47124	0.305687	38.8127	1974.23	35.6203	19.8498	855.201	15.4301	50	623	156.667	9	1410	0.473759	2037	2502	TRUE
ENST00000472595	ENSG00000184911	DMRTC1B	DMRTC1B	728656;63947	1524	1000	33.386	0	0	0	0	0	0	1	0.033386	1	0.033386	1	0.033386	1182.18	39.4682	0	0	1241.25	41.4405	1.1911	0.0397662	35.9661	1988.64	33.1963	18.4801	861.443	14.3801	59	540	254	6	1524	0.559055	2000	2000	TRUE
ENST00000369158	ENSG00000203811	HIST2H3C	HIST2H3C	126961;333932	1656	1000	30.7248	0	0	0	0	0	0	0	0	0	0	0	0	1173.42	36.0532	0	0	1196.06	36.7487	0	0	33.5571	2027.43	31.1462	17.4106	882.768	13.5614	1656	1656	1656	1	1656	0.612319	2004	2066	TRUE
ENST00000403683	ENSG00000203852	HIST2H3A	HIST2H3A	126961;333932	1656	1000	30.7248	0	0	0	0	0	0	0	0	0	0	0	0	1173.42	36.0532	0	0	1196.06	36.7487	0	0	33.5571	2027.43	31.1462	17.4106	882.768	13.5614	1656	1656	1656	1	1656	0.612319	2004	2066	TRUE
ENST00000477123	ENSG00000169789	PRY	PRY	100509646;9081	1353	1000	37.6055	70	2.63238	70	2.63238	70	2.63238	57	2.14351	75	2.82041	74	2.78281	1174.39	44.1634	85.4612	3.21381	1251.72	47.0715	91.5893	3.44426	32.9186	1601.56	30.1137	16.6945	689.787	12.9699	87	826	225.5	6	1353	0.504065	3917	4264	TRUE
ENST00000410005	ENSG00000222018	C21orf140	C21orf140	101928147;102723451	756	1000	67.3019	0	0	0	0	0	0	0	0	0	0	0	0	1485.75	99.9935	0	0	1485.19	99.9561	0	0	77.5593	1975.55	66.4791	16.4861	376.331	12.6639	756	756	756	1	756	0.428571	1000	1000	TRUE
ENST00000400125	ENSG00000178287	SPAG11A	SPAG11A	653423;10407	806	1000	63.1268	0	0	0	0	0	0	1	0.0631268	1	0.0631268	1	0.0631268	1435.28	90.6048	0	0	1438.79	90.8262	1.44138	0.0909899	72.0684	1975.61	62.357	19.4662	474.505	14.977	153	421	268.667	3	806	0.48263	2000	1997	TRUE
ENST00000535490	ENSG00000215115	CXorf49	CXorf49	100132994;100130361	1715	1000	29.6678	0	0	0	0	0	0	13	0.385681	13	0.385681	0	0	1195.31	35.4623	0	0	1226.17	36.3778	0	0	31.5048	1975.61	29.306	17.3084	909.219	13.4873	42	1224	285.833	6	1715	0.629738	2000	1983	TRUE
ENST00000317900	ENSG00000164871	SPAG11B	SPAG11B	10407;653423	806	1000	63.1268	0	0	0	0	0	0	3	0.189381	3	0.189381	0	0	1429.52	90.2408	0	0	1443.59	91.1295	4.32415	0.27297	72.0684	1975.61	62.357	19.4662	474.505	14.977	153	421	268.667	3	806	0.48263	2000	1999	TRUE
ENST00000300576	ENSG00000167195	GOLGA6C	GOLGA6C	NA	2082	1000	24.4381	42	1.0264	125	3.05477	87	2.12612	15	0.366572	64	1.56404	33	0.806459	703.061	17.1815	166.033	4.05754	559.208	13.666	37.3551	0.912889	28.7213	2210.34	27.0083	20.2372	1293.11	15.8006	39	509	115.667	18	2082	0.551393	2167	2534	TRUE
ENST00000624654	ENSG00000279680	HSFY2	HSFY2;HSFY1	NA	1206	1000	42.1892	0	0	0	0	0	0	0	0	0	0	0	0	1256.85	53.0254	0	0	1257.32	53.0455	0	0	50.4574	2166.86	45.7091	18.1295	666.533	14.0603	513	693	603	2	1206	0.393864	4897	4896	TRUE
ENST00000612490	ENSG00000268447	SSX2B	SSX2B	727837;6757	1410	1000	36.0853	0	0	0	0	0	0	42	1.51558	42	1.51558	24	0.866046	1157.25	41.7596	0	0	1225.15	44.2099	31.4646	1.13541	38.8127	1974.23	35.6203	19.8498	855.201	15.4301	50	623	156.667	9	1410	0.473759	2013	2387	TRUE
ENST00000375612	ENSG00000204382	XAGE1B	XAGE1B	653067;653220	733	1000	69.4137	0	0	0	0	0	0	5	0.347068	5	0.347068	5	0.347068	1494.69	103.752	0	0	1498.45	104.013	7.5419	0.523511	80.4715	1977.87	68.6456	16.4714	364.261	12.6423	111	353	183.25	4	733	0.526603	2014	2305	TRUE
ENST00000375595	ENSG00000204379	XAGE1A	XAGE1A	653067;653220	733	1000	69.4137	0	0	0	0	0	0	10	0.694137	10	0.694137	5	0.347068	1473.57	102.286	0	0	1508.75	104.728	12.067	0.837617	80.4715	1977.87	68.6456	16.4714	364.261	12.6423	111	353	183.25	4	733	0.526603	2014	2316	TRUE
ENST00000370518	ENSG00000203926	SPANXA2	SPANXA2	728712;30014	691	1000	73.6327	0	0	0	0	0	0	3	0.220898	3	0.220898	3	0.220898	1563.12	115.097	0	0	1355.04	99.7754	4.67083	0.343926	89.6241	2056.66	75.7188	18.198	378.773	13.945	286	405	345.5	2	691	0.505065	2076	2419	TRUE
ENST00000621587	ENSG00000278599	TBC1D3E	TBC1D3E	102723859	2076	1000	24.5088	53	1.29897	73	1.78914	49	1.20093	32	0.784281	39	0.955842	38	0.931334	800.464	19.6184	79.232	1.94188	708.75	17.3706	46.4291	1.13792	28.3891	2178.16	26.692	19.9695	1272.29	15.5911	40	878	148.286	14	2076	0.565511	5193	8753	TRUE
ENST00000530311	ENSG00000223417	TRIM49D1	TRIM49D1	399939;729384;102725356;101930235	2164	1000	23.5121	148	3.47979	148	3.47979	147	3.45628	145	3.40926	145	3.40926	118	2.77443	1265.34	29.7509	166.595	3.91699	1237.12	29.0874	134.016	3.151	13.5193	1083.47	12.7373	9.54066	633.856	7.45165	23	976	270.5	8	2164	0.432532	2268	2634	FALSE
ENST00000623881	ENSG00000280209	ZFY	ZFY	NA	2406	1000	21.1472	0	0	0	0	0	0	0	0	0	0	0	0	968.746	20.4863	968.746	20.4863	967.895	20.4683	949.642	20.0823	10.0893	903.385	9.55204	8.3283	615.735	6.51054	61	1184	343.714	7	2406	0.418537	3508	3508	TRUE
ENST00000624294	ENSG00000279079	HSFY1	HSFY2;HSFY1	NA	1206	1000	42.1892	0	0	0	0	0	0	0	0	1	0.0421892	1	0.0421892	1270.8	53.6143	0	0	1274.02	53.75	1.25564	0.0529745	50.4574	2166.86	45.7091	18.1295	666.533	14.0603	513	693	603	2	1206	0.393864	4897	4903	TRUE
ENST00000623605	ENSG00000279896	UTY		NA	3795	1000	13.4072	0	0	0	0	0	0	0	0	0	0	0	0	783.61	10.506	785.714	10.5342	784.274	10.5149	767.224	10.2863	8.00088	1147.9	7.69505	9.60679	1123.56	7.53188	27	773	158.125	24	3795	0.422134	11656	11640	TRUE
ENST00000413453	ENSG00000223572	CKMT1A	CKMT1A	548596	1911	1000	26.6249	158	4.20674	158	4.20674	136	3.62099	66	1.75724	66	1.75724	64	1.704	1046.35	27.8591	177.533	4.7268	969.603	25.8156	76.7736	2.04409	24.3836	1714.62	22.8258	13.5128	791.868	10.5417	86	673	212.333	9	1911	0.573522	1656	2171	TRUE
ENST00000624899	ENSG00000280293	AC022486.2		NA	612	1000	83.1376	0	0	0	0	0	0	0	0	0	0	0	0	1649.21	137.111	0	0	1685.01	140.088	0	0	90.5636	1800.43	74.8417	16.6381	305.593	12.7031	99	513	306	2	612	0.369281	4216	4242	TRUE
ENST00000359887	ENSG00000184033	CTAG1B	CTAG1B	246100;1485	998	1000	50.9822	6	0.305893	6	0.305893	6	0.305893	4	0.203929	4	0.203929	4	0.203929	1322.17	67.407	7.96486	0.406066	1267.38	64.6138	5.30991	0.270711	63.9016	2228.12	56.7972	19.3032	585.325	14.9206	333	665	499	2	998	0.648297	2037	2092	TRUE
ENST00000593751	ENSG00000179304	FAM156B	FAM156B	29057;727866	2942	1000	17.2944	0	0	0	0	0	0	2	0.0345889	2	0.0345889	1	0.0172944	915.711	15.8367	0	0	932.988	16.1355	1.08881	0.0188304	17.9164	1977.09	17.0963	18.0666	1635.65	14.1438	74	1448	735.5	4	2942	0.545207	1863	1862	TRUE
ENST00000565211	ENSG00000260596	DUX4	DUX4	100288687;102723518;102723423;102723449;102723472;102723538;102723495;653545	1710	1000	29.7545	162	4.82023	162	4.82023	154	4.5822	117	3.48128	117	3.48128	114	3.39202	210.292	6.25714	188.88	5.62002	1718.9	51.145	136.466	4.06048	26.3635	1648.09	24.5191	14.4817	758.486	11.2842	199	1511	855	2	1710	0.705848	206	6487	FALSE
ENST00000595290	ENSG00000268221	OPN1MW	OPN1MW	2652	1242	1000	40.9664	95	3.8918	95	3.8918	85	3.48214	63	2.58088	63	2.58088	63	2.58088	1036.54	42.4631	118.371	4.84925	872.633	35.7486	78.5144	3.21645	50.5269	2240.47	45.892	18.1936	689.177	14.1165	166	297	207	6	1242	0.584541	3080	3755	TRUE
ENST00000370083	ENSG00000237763	AMY1A	AMY1A	276	1790	1000	28.4247	0	0	0	0	0	0	2	0.0568494	2	0.0568494	0	0	1391.35	39.5486	0	0	1462.45	41.5696	0	0	27.5743	1809.43	25.7163	15.1812	832.739	11.8352	100	231	162.727	11	1790	0.418436	3378	3772	TRUE
ENST00000614938	ENSG00000275553	TCEB3CL	TCEB3CL	728929	1641	1000	31.0056	71	2.2014	71	2.2014	71	2.2014	132	4.09274	132	4.09274	105	3.25559	565.894	17.5459	83.3787	2.58521	834.487	25.8738	131.575	4.07958	38.8452	2324.3	36.0332	20.0792	1008.75	15.6385	726	915	820.5	2	1641	0.639244	3424	3441	TRUE
ENST00000291577	ENSG00000160221	C21orf33	C21orf33	102724023;8209	1674	1000	30.3944	144	4.37679	144	4.37679	136	4.13364	112	3.40417	112	3.40417	109	3.31299	1406.02	42.735	166.171	5.05066	1613.9	49.0536	127.602	3.87838	16.7869	1025.95	15.5916	9.15252	469.163	7.12996	53	903	239.143	7	1674	0.569295	2440	2791	FALSE
ENST00000597510	ENSG00000269096	CT45A3	CT45A3	102723680;541466;441519	1076	1000	47.2865	57	2.69533	57	2.69533	57	2.69533	45	2.12789	45	2.12789	45	2.12789	979.084	46.2974	73.8837	3.4937	1385.52	65.5161	58.3338	2.7584	56.7721	2151.47	50.8677	19.5665	640.58	15.1454	94	564	269	4	1076	0.422862	1868	5043	TRUE
ENST00000331070	ENSG00000183753	BPY2	BPY2	NA	1300	1000	39.1386	0	0	0	0	0	0	0	0	0	0	0	0	1080.65	42.2953	0	0	1297.75	50.792	0	0	48.398	2255.07	44.1302	24.4792	971.251	19.0067	31	541	162.5	8	1300	0.433846	2996	2924	TRUE
ENST00000548861	ENSG00000257411	RP11-603J24.9		NA	489	1000	104.05	0	0	84	8.74016	73	7.59562	0	0	95	9.88471	5	0.520248	1573.33	163.704	1504.17	156.508	28.2109	2.93533	21.4701	2.23395	132.644	2003.49	104.231	16.8401	245.148	12.7538	31	129	81.5	6	489	0.458078	1181	544	TRUE
ENST00000585993	ENSG00000176695	OR4F17	OR4F17	81099	1167	1000	43.5992	208	9.06863	208	9.06863	201	8.76343	161	7.01947	161	7.01947	161	7.01947	1356.36	59.1362	263.42	11.4849	1356.35	59.1358	203.928	8.89108	25.1064	1040.16	22.6751	8.99839	319.957	6.97493	95	1072	583.5	2	1167	0.418166	1960	2183	FALSE
ENST00000623819	ENSG00000279323	RBMY1J	RBMY1J;RBMY1F	NA	1491	1000	34.1249	0	0	0	0	0	0	0	0	0	0	0	0	933.805	31.866	11.9588	0.408092	600.696	20.4987	63.4021	2.16359	52.2115	2819.97	48.1156	26.7932	1221.57	20.843	89	299	135.545	11	1491	0.447351	6072	5558	TRUE
ENST00000619903	ENSG00000278057	TEX28	TEX28	102725135;1527	1549	1000	32.8471	0	0	0	0	0	0	2	0.0656943	2	0.0656943	0	0	1523.17	50.0318	0	0	1403.12	46.0884	0	0	33.8055	1901.98	31.2373	17.3861	823.908	13.5315	78	728	309.8	5	1549	0.574564	1265	1291	TRUE
ENST00000472694	ENSG00000206172	HBA1	HBA1	3039	674	1000	75.49	5	0.37745	5	0.37745	5	0.37745	31	2.34019	31	2.34019	31	2.34019	1656.13	125.021	7.90137	0.596474	1619.34	122.244	48.9592	3.69593	84.488	1883.04	71.0753	16.6005	336.781	12.7118	238	436	337	2	674	0.663205	1850	1940	TRUE
ENST00000311549	ENSG00000122026	RPL21	RPL21	619499;26771;6144	815	1000	62.4297	372	23.2239	372	23.2239	282	17.6052	180	11.2374	180	11.2374	168	10.4882	670.713	41.8724	494.965	30.9005	259.372	16.1925	243.834	15.2225	70.8355	1966.57	61.3862	19.158	472.333	14.7438	62	277	135.833	6	815	0.478528	521	386	FALSE
ENST00000472391	ENSG00000169807	PRY2	PRY2	442862;100509646	1353	1000	37.6055	42	1.57943	42	1.57943	42	1.57943	44	1.65464	64	2.40675	57	2.14351	1190.41	44.7659	51.2768	1.92829	1266.82	47.6392	70.829	2.66356	40.548	1972.75	37.0931	20.5638	849.657	15.9759	87	826	225.5	6	1353	0.504804	3942	7681	TRUE
ENST00000429905	ENSG00000215029	TCP11X2	TCP11X2	100996648	2230	1000	22.8162	0	0	68	1.5515	57	1.30053	2	0.0456325	47	1.07236	47	1.07236	1097.81	25.0478	119.981	2.73752	1147.47	26.181	75.118	1.71391	23.4631	1940.51	22.1376	16.5774	1135.25	12.9511	40	705	159.286	14	2230	0.442152	1443	1633	TRUE
ENST00000598963	ENSG00000268738	HSFX2	HSFX2	100130086	1365	1000	37.2749	59	2.19922	59	2.19922	59	2.19922	46	1.71465	46	1.71465	46	1.71465	1034.47	38.5598	71.8889	2.67965	1037.3	38.6653	56.0637	2.08977	45.872	2253.15	41.993	23.2978	971.281	18.1022	580	785	682.5	2	1365	0.555311	1704	1710	TRUE
ENST00000549950	ENSG00000258150	RP11-345J4.3		NA	1693	1000	30.0533	125	3.75666	125	3.75666	122	3.6665	93	2.79496	93	2.79496	93	2.79496	1125.88	33.8364	145.991	4.3875	1148.49	34.5159	108.659	3.26555	28.4597	1760.35	26.4522	15.5855	808.092	12.1429	64	976	338.6	5	1693	0.614885	2391	2729	TRUE
ENST00000370519	ENSG00000198021	SPANXA1	SPANXA1	728712;30014	691	1000	73.6327	0	0	0	0	0	0	5	0.368164	5	0.368164	3	0.220898	1563.5	115.125	0	0	1733.18	127.619	20.2403	1.49035	89.6241	2056.66	75.7188	18.198	378.773	13.945	286	405	345.5	2	691	0.505065	2076	2478	TRUE
ENST00000325558	ENSG00000229859	PGA3	PGA3	643834;101929842	1748	1000	29.1077	198	5.76332	198	5.76332	182	5.2976	118	3.43471	118	3.43471	117	3.4056	1036.94	30.1828	230	6.69477	911.845	26.5417	135.963	3.95758	26.9847	1726.74	25.1307	14.8393	794.684	11.5657	99	546	194.222	9	1748	0.557208	2038	2100	FALSE
ENST00000380876	ENSG00000205609	EIF3CL	EIF3CL	728689	3085	1000	16.4928	59	0.973074	59	0.973074	52	0.857625	38	0.626726	38	0.626726	36	0.59374	967.059	15.9495	63.9292	1.05437	1006.11	16.5936	40.1145	0.6616	16.1185	1868.18	15.4057	16.2752	1545.55	12.7452	55	364	146.905	21	3085	0.545219	2280	2717	TRUE
ENST00000624157	ENSG00000280031	AC007379.1		NA	612	1000	83.1376	0	0	0	0	0	0	2	0.166275	2	0.166275	0	0	1831.13	152.236	0	0	1851.11	153.897	0	0	90.5636	1800.43	74.8417	16.6381	305.593	12.7031	99	513	306	2	612	0.369281	4216	4251	TRUE
ENST00000623769	ENSG00000280343	RBMY1E	RBMY1E	NA	1491	1000	34.1249	0	0	0	0	0	0	0	0	0	0	0	0	834.391	28.4735	150.211	5.12593	576.813	19.6837	92.5987	3.15992	53.4728	2888.1	49.2781	27.4404	1251.08	21.3465	89	299	135.545	11	1491	0.450034	6624	7208	TRUE
ENST00000465829	ENSG00000170667	RASA4B	RASA4B	100271927	2931	1000	17.3593	139	2.41295	139	2.41295	102	1.77065	39	0.677014	39	0.677014	39	0.677014	1386.04	24.0608	139.337	2.41879	956.857	16.6104	42.4785	0.737399	13.8284	1520.07	13.1937	13.9428	1257.55	10.9151	57	570	139.571	21	2931	0.646196	2882	3325	TRUE
ENST00000433030	ENSG00000236371	CT47A1	CT47A1	728096	1298	1000	39.1989	0	0	0	0	0	0	10	0.391989	10	0.391989	10	0.391989	33.5695	1.31589	0	0	1227.48	48.1159	12.3295	0.483303	30.7347	1429.67	28.0208	77.4229	3067.08	60.1131	141	1001	432.667	3	1298	0.608629	134	10502	TRUE
ENST00000614839	ENSG00000229571	PRAMEF26	PRAMEF26	645359;441873	1863	1000	27.3109	8	0.218487	8	0.218487	8	0.218487	2	0.0546218	2	0.0546218	0	0	1139.83	31.1297	9.19852	0.25122	1285.03	35.0953	2.30062	0.0628319	33.3786	2284.92	31.2016	18.4761	1055.25	14.4099	78	894	465.75	4	1863	0.504026	3038	4052	TRUE
ENST00000615853	ENSG00000277745	H2AFB3	H2AFB3	83740;474381	591	1000	86.0918	0	0	0	0	0	0	0	0	0	0	0	0	1744.49	150.186	0	0	1853.38	159.561	0	0	99.8844	1904.28	81.9714	17.7603	314.652	13.5445	591	591	591	1	591	0.624365	1464	1573	TRUE
ENST00000304270	ENSG00000171478	SPACA5B	SPACA5B	729201;389852	595	1000	85.513	0	0	0	0	0	0	0	0	0	0	0	0	1813.19	155.051	0	0	1456.4	124.541	0	0	113.991	2190.92	93.6761	20.3192	362.505	15.4994	79	181	148.75	4	595	0.485714	2054	2077	TRUE
ENST00000413601	ENSG00000256671	LIMS3L	LIMS3L	100288695	957	1000	53.1664	0	0	0	0	0	0	0	0	0	0	0	0	1093.7	58.1482	0	0	1124.39	59.78	2.31048e-07	1.2284e-08	87.2765	2904.22	77.2034	24.555	713.39	18.9642	160	577	319	3	957	0.487983	2198	2213	TRUE
ENST00000261303	ENSG00000100764	PSMC1	PSMC1	5700	4448	1000	11.4389	14	0.160145	14	0.160145	8	0.0915112	15	0.171584	15	0.171584	0	0	822.367	9.40697	624.161	7.13972	628.059	7.1843	586.904	6.71354	8.54632	1442.85	8.25231	12.206	1674.42	9.57676	54	3157	404.364	11	4448	0.48741	1170	1104	TRUE
ENST00000366473	ENSG00000203661	OR2T5	OR2T5	401993	948	1000	53.6711	105	5.63547	105	5.63547	105	5.63547	84	4.50837	84	4.50837	84	4.50837	1359.3	72.9551	141.875	7.6146	1359.79	72.9814	113.494	6.09136	56.6722	1866.03	50.076	15.9299	458.368	12.3006	948	948	948	1	948	0.508439	1907	1929	TRUE
ENST00000380750	ENSG00000205572	SERF1B	SERF1B	8293;728492	1889	1000	26.935	115	3.09753	115	3.09753	115	3.09753	93	2.50496	93	2.50496	93	2.50496	1142.21	30.7655	131.948	3.55403	1145.07	30.8426	106.752	2.87537	26.7798	1860.24	25.0528	14.8329	859.12	11.5702	109	1590	629.667	3	1889	0.490206	1879	1901	TRUE
ENST00000620210	ENSG00000275954	TBC1D3F	TBC1D3F	102724862;101060321;101060389;101060376;414060;101060351;729877;102723859;84218	2117	1000	24.0341	148	3.55705	148	3.55705	137	3.29267	117	2.81199	117	2.81199	113	2.71586	762.653	18.3297	195.3	4.69386	1191.31	28.632	129.886	3.12169	22.6701	1775.46	21.3358	15.9843	1038.69	12.482	40	879	151.214	14	2117	0.564006	3456	7073	FALSE
ENST00000594117	ENSG00000268940	CT45A1	CT45A1	541466	1087	1000	46.8079	204	9.54882	204	9.54882	204	9.54882	125	5.85099	125	5.85099	124	5.80418	920.594	43.0911	263.622	12.3396	1513.71	70.8535	160.255	7.5012	40.7084	1560.1	36.5125	14.2719	472.104	11.0491	94	564	271.75	4	1087	0.424103	1779	4246	FALSE
ENST00000331220	ENSG00000183305	MAGEA2B	MAGEA2B	266740	1946	1000	26.1461	0	0	0	0	0	0	12	0.313753	12	0.313753	1	0.0261461	1079.18	28.2163	0	0	1050.71	27.4719	1.1428	0.0298797	35.5957	2551.42	33.3548	20.2233	1207.03	15.7795	66	1565	389.2	5	1946	0.516444	2046	2200	TRUE
ENST00000415654	ENSG00000243716	NPIPB5	NPIPB5	100132247;440345;613037	5708	1000	8.91385	60	0.534831	60	0.534831	60	0.534831	104	0.92704	104	0.92704	104	0.92704	989.029	8.81605	62.4892	0.557019	1186.96	10.5804	108.389	0.966162	5.39736	1175.28	5.23813	10.8272	1907.81	8.50296	11	2888	248.174	23	5708	0.502978	2613	2753	TRUE
ENST00000624319	ENSG00000280178	AP000349.2		NA	747	1000	68.1128	0	0	0	0	0	0	0	0	0	0	0	0	1068.55	72.782	1068.55	72.782	1093.78	74.5006	1094.74	74.5659	53.8679	1353.27	46.0875	11.1917	252.356	8.59433	58	548	249	3	747	0.618474	1289	1278	TRUE
ENST00000624333	ENSG00000279287	AC012005.4		NA	501	1000	101.557	0	0	0	0	0	0	21	2.1327	21	2.1327	1	0.101557	1864.08	189.311	0	0	1790.25	181.813	15.7663	1.60118	127.824	1990.25	101.062	16.6242	248.184	12.6025	45	255	125.25	4	501	0.443114	2005	2045	TRUE
ENST00000622951	ENSG00000279820	CDY2B	CDY2B;CDY2A	NA	1626	1000	31.2917	0	0	0	0	0	0	0	0	0	0	0	0	1314.68	41.1384	0	0	1394.86	43.6474	0	0	38.1903	2262.87	35.4045	19.7245	981.765	15.3605	1626	1626	1626	1	1626	0.431734	3959	4521	TRUE
ENST00000624739	ENSG00000275895	U2AF1	U2AF1	NA	4715	1000	10.7911	47	0.507184	47	0.507184	47	0.507184	35	0.37769	35	0.37769	35	0.37769	1047.39	11.3025	49.4251	0.533353	1045.64	11.2837	36.8302	0.39744	8.66289	1552.34	8.37576	13.6279	1982.17	10.6949	50	3950	673.571	7	4715	0.43754	1961	1968	TRUE
ENST00000370416	ENSG00000171116	HSFX1	HSFX1	100130086;100506164	1963	1000	25.9196	112	2.903	112	2.903	112	2.903	93	2.41053	93	2.41053	93	2.41053	1310.83	33.9762	127.774	3.31186	1311.53	33.9944	106.146	2.75126	23.4756	1698.17	22.008	13.3425	803.375	10.4116	785	1178	981.5	2	1963	0.565461	1941	1962	TRUE
ENST00000623198	ENSG00000280301	AC006328.4		NA	501	1000	101.557	0	0	0	0	0	0	12	1.21869	12	1.21869	3	0.304672	1886.78	191.616	0	0	1800.43	182.847	23.6495	2.40178	127.824	1990.25	101.062	16.6242	248.184	12.6025	45	255	125.25	4	501	0.443114	2005	2036	TRUE
ENST00000514917	ENSG00000270249	RP11-514P8.7		NA	911	1000	55.851	1	0.055851	192	10.7234	171	9.55051	63	3.51861	181	10.109	162	9.04786	1041.25	58.1547	231.708	12.9411	1208.55	67.4987	236.666	13.218	63.6107	2003.1	55.9375	17.8094	492.039	13.7404	87	162	130.143	7	911	0.563117	5438	5531	TRUE
ENST00000622447	ENSG00000268350	FAM156A	FAM156A	29057;727866	3757	1000	13.5428	0	0	0	0	0	0	1	0.0135428	1	0.0135428	1	0.0135428	1033.7	13.9992	0	0	1037.95	14.0567	1.06744	0.0144561	13.9126	1975.53	13.3771	16.6955	1932.96	13.0888	93	2212	1252.33	3	3757	0.536066	2000	1998	TRUE
ENST00000618881	ENSG00000269437	NXF2B	NXF2B	728343	3193	1000	15.9349	0	0	0	0	0	0	14	0.223089	106	1.6891	85	1.35447	916.358	14.6021	3.47703e-06	5.54062e-08	1037.14	16.5268	122.196	1.94718	16.8828	2027.57	16.1546	17.0627	1677.41	13.3647	37	567	127.72	25	3193	0.478547	2476	2535	TRUE
ENST00000623992	ENSG00000280290	CDY2A	CDY2A;CDY2B	NA	1626	1000	31.2917	0	0	0	0	0	0	0	0	0	0	0	0	1329.08	41.5892	0	0	1412.98	44.2145	0	0	38.1903	2262.87	35.4045	19.7245	981.765	15.3605	1626	1626	1626	1	1626	0.431734	3967	4525	TRUE
ENST00000250825	ENSG00000129864	VCY	VCY	353513;9084	550	1000	92.5095	0	0	0	0	0	0	1	0.0925095	1	0.0925095	1	0.0925095	1811.46	167.577	0	0	1818.71	168.248	1.81898	0.168273	118.864	2076.9	96.0665	17.12	281.568	13.0239	175	375	275	2	550	0.623636	2022	2167	TRUE
ENST00000250823	ENSG00000129862	VCY1B	VCY1B	9084;353513	550	1000	92.5095	0	0	0	0	0	0	0	0	0	0	0	0	1818.74	168.251	0	0	1816.89	168.08	0	0	118.864	2076.9	96.0665	17.12	281.568	13.0239	175	375	275	2	550	0.623636	2022	2166	TRUE
ENST00000312403	ENSG00000256713	PGA5	PGA5	5222	1519	1000	33.4959	109	3.65105	109	3.65105	84	2.81365	121	4.053	121	4.053	72	2.4117	1154.74	38.6791	129.871	4.35015	937.802	31.4125	85.8148	2.87444	38.9154	2144.15	35.9101	19.9918	928.811	15.5557	99	317	168.778	9	1519	0.56682	1433	1612	TRUE
ENST00000512626	ENSG00000249931	GOLGA8K	GOLGA8K	653125	1894	1000	26.8639	245	6.58166	245	6.58166	174	4.67432	101	2.71325	101	2.71325	99	2.65953	932.865	25.0604	262.644	7.05564	904.802	24.3065	115.889	3.11323	27.7645	1934.03	25.9778	15.3802	893.201	11.9974	39	257	99.6842	19	1894	0.524815	2386	2508	TRUE
ENST00000452313	ENSG00000233232	NPIPB7	NPIPB7	100507607	1406	1000	36.1879	228	8.25085	250	9.04698	222	8.03372	153	5.53675	177	6.40526	175	6.33289	1031.44	37.3257	303.156	10.9706	1015.48	36.7481	215.535	7.79976	31.0507	1574.58	28.4904	15.8772	682.082	12.3416	36	655	200.857	7	1406	0.498578	2162	2432	FALSE
ENST00000314357	ENSG00000176797	DEFB103A	DEFB103A	55894;414325	518	1000	98.2244	0	0	0	0	0	0	0	0	0	0	0	0	1878.86	184.55	0	0	1916.71	188.268	0	0	121.723	1975.61	97.0265	17.0927	264.178	12.9744	242	276	259	2	518	0.426641	2000	2000	TRUE
ENST00000407599	ENSG00000215274	GAGE10	GAGE10	102724473	538	1000	94.5729	248	23.4541	248	23.4541	86	8.13327	143	13.5239	143	13.5239	119	11.2542	1434.85	135.698	411.872	38.9519	721.407	68.2256	220.516	20.8548	116.972	1989.33	94.0684	16.9929	273.162	12.9169	85	126	107.6	5	538	0.505576	952	2234	TRUE
ENST00000318124	ENSG00000177243	DEFB103B	DEFB103B	55894;414325	518	1000	98.2244	0	0	0	0	0	0	0	0	0	0	0	0	1893.26	185.964	0	0	1916.71	188.268	0	0	121.723	1975.61	97.0265	17.0927	264.178	12.9744	242	276	259	2	518	0.426641	2000	2000	TRUE
ENST00000354833	ENSG00000172058	SERF1A	SERF1A	8293	1889	1000	26.935	121	3.25914	121	3.25914	121	3.25914	99	2.66657	99	2.66657	99	2.66657	1149.1	30.951	138.833	3.73946	1150.43	30.9869	113.639	3.06088	28.0534	1948.71	26.2443	15.5383	899.977	12.1204	109	1590	629.667	3	1889	0.489677	1953	1907	TRUE
ENST00000478636	ENSG00000183281	PLGLB1	PLGLB1	5343	2081	1000	24.4499	130	3.17849	169	4.13203	168	4.10758	112	2.73839	140	3.42299	138	3.37409	1095.38	26.782	265.986	6.50333	1152.65	28.1821	218.32	5.3379	20.275	1559.54	19.0653	14.2855	912.369	11.1537	107	1156	693.667	3	2081	0.382989	1972	2021	FALSE
ENST00000526929	ENSG00000236125	USP17L4	USP17L4	645402	1593	1000	31.9399	51	1.62893	51	1.62893	51	1.62893	169	5.39784	169	5.39784	169	5.39784	1088.54	34.7679	60.2166	1.92331	1245.1	39.7685	199.612	6.37557	34.0978	1976.69	31.5676	17.5638	856.267	13.6745	1593	1593	1593	1	1593	0.513497	2090	2554	TRUE
ENST00000624918	ENSG00000186399	GOLGA8R	GOLGA8R	101928042;102723787;101059918	3062	1000	16.6167	177	2.94115	177	2.94115	177	2.94115	170	2.82483	170	2.82483	161	2.67528	503.471	8.36601	191.913	3.18896	547.605	9.09937	172.498	2.86634	17.3182	1991.77	16.5483	17.483	1647.8	13.6905	3062	3062	3062	1	3062	0.512084	1352	4781	FALSE
ENST00000620804	ENSG00000274600	RIMBP3B	RIMBP3B	150221;440804	6105	1000	8.33419	81	0.675069	81	0.675069	81	0.675069	73	0.608396	73	0.608396	73	0.608396	1054.85	8.79128	84.1108	0.700995	1171.49	9.76345	75.8561	0.632199	5.30313	1236.51	5.15265	10.6562	2008.72	8.37053	6105	6105	6105	1	6105	0.625225	2501	2605	TRUE
ENST00000328570	ENSG00000182783	OR2T29	OR2T29	343563	948	1000	53.6711	93	4.99141	93	4.99141	93	4.99141	72	3.86432	72	3.86432	72	3.86432	1343.09	72.0849	125.661	6.74436	1343.13	72.0871	97.2806	5.22116	66.4623	2188.38	58.7264	18.6818	537.551	14.4255	948	948	948	1	948	0.508439	1895	1917	TRUE
ENST00000505047	ENSG00000169953	HSFY2	HSFY2	159119;86614	1483	1000	34.309	178	6.107	178	6.107	168	5.76391	132	4.52879	132	4.52879	132	4.52879	995.273	34.1468	213.099	7.3112	974.721	33.4417	158.078	5.42349	37.3495	2005.66	34.4061	19.1603	868.819	14.9041	78	666	296.6	5	1483	0.374241	4317	4350	FALSE
ENST00000381394	ENSG00000205718	MBD3L4	MBD3L4	653656	775	1000	65.6519	93	6.10563	93	6.10563	93	6.10563	51	3.34825	51	3.34825	51	3.34825	1612.05	105.834	136.529	8.96337	1490.43	97.8497	74.8457	4.91376	76.5406	2006.08	65.8515	17.4118	407.709	13.3834	80	695	387.5	2	775	0.570323	2592	2860	TRUE
ENST00000262365	ENSG00000145002	FAM86B2	FAM86B2	653333	1268	1000	40.1264	225	9.02843	225	9.02843	179	7.18262	137	5.49731	137	5.49731	137	5.49731	1047.35	42.0262	267.762	10.7443	1000.86	40.161	168.626	6.76636	44.9577	2038.91	40.907	16.2122	627.175	12.5831	63	376	158.5	8	1268	0.540221	1308	1409	FALSE
ENST00000623787	ENSG00000233802	TRIM49D2	TRIM49D2	729384;101930235;399939;102725356	1651	1000	30.8178	0	0	0	0	0	0	5	0.154089	5	0.154089	1	0.0308178	1014.74	31.2721	0	0	997.913	30.7535	2.34702	0.0723301	48.3137	2909.6	44.8338	25.0103	1264.22	19.4803	23	678	235.857	7	1651	0.452453	2092	2525	TRUE
ENST00000466036	ENSG00000233803	TSPY4	TSPY4	728395	1913	1000	26.5971	88	2.34054	120	3.19165	120	3.19165	80	2.12777	103	2.7395	103	2.7395	891.263	23.705	223.308	5.93933	1168.94	31.0905	131.755	3.5043	30.8154	2169.29	28.8484	17.078	1001.85	13.3231	78	784	478.25	4	1913	0.53058	7319	7716	TRUE
ENST00000624913	ENSG00000279506	TSPY3	TSPY3	100289087	927	1000	54.887	0	0	0	0	0	0	0	0	0	0	0	0	1138.69	62.4992	0	0	989.226	54.2956	5.44907e-07	2.99083e-08	101.989	3274.99	89.8772	28.6046	804.465	22.0773	23	486	154.5	6	927	0.581446	7449	7099	TRUE
ENST00000506734	ENSG00000205571	SMN2	SMN2	6606;6607	1550	1000	32.826	151	4.95672	151	4.95672	148	4.85824	126	4.13607	126	4.13607	126	4.13607	1160.48	38.0937	179.21	5.88274	1160.26	38.0867	149.59	4.91044	33.842	1905.36	31.2726	17.4055	825.368	13.5467	72	578	172.222	9	1550	0.418065	1839	1835	FALSE
ENST00000622421	ENSG00000270601	PRAMEF5	PRAMEF5	343068	1855	1000	27.4287	321	8.80461	321	8.80461	299	8.20118	255	6.99432	255	6.99432	251	6.8846	1149.35	31.5251	365.887	10.0358	1311.58	35.975	293.523	8.05096	13.9423	950.085	13.0298	7.68904	437.25	5.9966	78	886	463.75	4	1855	0.505121	2717	3968	FALSE
ENST00000617807	ENSG00000277058	HNRNPCL3	HNRNPCL3	649330	1148	1000	44.3208	236	10.4597	236	10.4597	236	10.4597	175	7.75613	175	7.75613	175	7.75613	1432.03	63.4686	300.23	13.3064	1524.27	67.557	222.658	9.86838	28.3124	1152.1	25.531	10.1345	354.388	7.85337	62	1086	574	2	1148	0.489547	2254	2416	FALSE
ENST00000624544	ENSG00000229183	PGA4	PGA4	643847	3318	1000	15.3346	153	2.34619	153	2.34619	153	2.34619	135	2.07017	135	2.07017	135	2.07017	646.318	9.91103	164.765	2.52661	641.678	9.83988	144.391	2.21418	16.458	2056.43	15.7673	16.6762	1703.98	13.0649	3318	3318	3318	1	3318	0.534057	2389	2701	FALSE
ENST00000623051	ENSG00000279308	TSPY2	TSPY2	NA	927	1000	54.887	0	0	0	0	0	0	0	0	0	0	0	0	1319.98	72.4496	577.576	31.7014	1171.26	64.2869	172.858	9.48768	75.4596	2423.1	66.4983	21.164	595.208	16.3346	23	486	154.5	6	927	0.583603	5646	6125	TRUE
ENST00000243314	ENSG00000123584	MAGEA9B	MAGEA9B	728269;4108	1814	1000	28.0486	172	4.82437	172	4.82437	172	4.82437	143	4.01096	143	4.01096	141	3.95486	1147.13	32.1753	198.597	5.57037	1164.85	32.6724	162.871	4.5683	27.7821	1848.96	25.9304	15.3054	850.93	11.9337	66	1592	453.5	4	1814	0.511025	1842	1875	FALSE
ENST00000611323	ENSG00000278674	RP11-49K24.9		101930165	1641	1000	31.0056	67	2.07738	67	2.07738	67	2.07738	103	3.19358	103	3.19358	103	3.19358	871.342	27.0165	78.6812	2.43956	1237.34	38.3646	121.002	3.75175	41.5613	2486.81	38.5525	21.4831	1079.28	16.7319	1641	1641	1641	1	1641	0.639244	3330	3409	TRUE
ENST00000623852	ENSG00000279383	UTY		NA	3240	1000	15.7038	5	0.0785189	84	1.31912	78	1.22489	34	0.533928	57	0.895115	56	0.879411	1133.93	17.807	1133.18	17.7952	813.9	12.7813	815.606	12.8081	9.78868	1193.45	9.37083	9.90619	988.286	7.75991	35	773	162	20	3240	0.437346	9438	9476	TRUE
ENST00000418495	ENSG00000265681	RPL17	RPL17	100124516;26791;6139;26790	956	1000	53.222	159	8.4623	496	26.3981	381	20.2776	176	9.36707	334	17.7761	291	15.4876	800.43	42.6005	733.054	39.0146	476.393	25.3546	396.051	21.0786	52.0199	1729	46.0104	14.6341	424.709	11.3019	41	302	136.571	7	956	0.447699	967	860	FALSE
ENST00000487179	ENSG00000244693	CTAGE8	CTAGE8	100142659	2588	1000	19.6601	118	2.31989	118	2.31989	118	2.31989	86	1.69076	86	1.69076	86	1.69076	1102.78	21.6808	130.053	2.55684	1260.52	24.7818	94.8354	1.86447	19.7279	1905.82	18.7343	16.5929	1320.3	12.9786	2588	2588	2588	1	2588	0.418083	2941	3289	TRUE
ENST00000623142	ENSG00000280442	AC010879.2		NA	1947	1000	26.1326	0	0	0	0	0	0	0	0	0	0	0	0	1280.1	33.4525	1194.09	31.2048	1236.39	32.3101	921.515	24.0816	17.0297	1221.31	15.958	9.67544	577.78	7.54946	121	850	486.75	4	1947	0.528505	2623	2638	TRUE
ENST00000483979	ENSG00000178809	TRIM73	TRIM73	378108;375593	3875	1000	13.1304	136	1.78573	136	1.78573	135	1.7726	117	1.53625	117	1.53625	113	1.48373	725.438	9.52528	143.704	1.88689	740.794	9.72691	117.166	1.53843	13.6169	1995.94	13.1037	16.4703	1967.08	12.9143	424	3451	1937.5	2	3875	0.551226	1559	1676	FALSE
ENST00000506239	ENSG00000172062	SMN1	SMN1	6607;6606	1550	1000	32.826	161	5.28498	161	5.28498	152	4.98954	126	4.13607	126	4.13607	126	4.13607	1192.4	39.1417	191.078	6.27233	1164.5	38.2257	149.59	4.91044	36.0231	2028.15	33.288	18.5273	878.56	14.4198	72	578	172.222	9	1550	0.41871	1849	1836	FALSE
ENST00000623960	ENSG00000277117	ICOSLG	ICOSLG	23308;102723996	3274	1000	15.5407	166	2.57975	166	2.57975	166	2.57975	135	2.09799	135	2.09799	135	2.09799	817.177	12.6995	178.96	2.78117	828.708	12.8787	145.627	2.26314	15.9335	1963.67	15.2584	16.1343	1626.63	12.6395	36	2190	467.714	7	3274	0.603543	1370	1384	FALSE
ENST00000529166	ENSG00000254852	NPIPA2	NPIPA2	642799;642778	1110	1000	45.838	0	0	89	4.07959	87	3.98791	0	0	80	3.66704	79	3.62121	599.873	27.497	113.023	5.18075	577.645	26.4781	101.474	4.65139	92.594	3631.25	83.2247	32.772	1107.42	25.381	36	411	138.75	8	1110	0.494595	2527	2864	TRUE
ENST00000323319	ENSG00000177300	CLDN22	CLDN22	53842	2581	1000	19.7134	0	0	0	0	0	0	0	0	0	0	0	0	1176.84	23.1995	972.101	19.1634	1167.77	23.0206	1038.21	20.4667	13.067	1258.79	12.4075	10.9895	872.054	8.59556	2581	2581	2581	1	2581	0.410694	1696	1523	TRUE
ENST00000420911	ENSG00000271079	CTAGE15	CTAGE15	441294	2587	1000	19.6677	108	2.12411	108	2.12411	108	2.12411	90	1.77009	90	1.77009	90	1.77009	1102.65	21.6865	119.036	2.34116	1252.65	24.6367	99.2503	1.95202	20.3466	1964.8	19.3215	17.113	1361.15	13.3853	2587	2587	2587	1	2587	0.412833	2692	3037	TRUE
ENST00000539033	ENSG00000255641	NKG2-E		NA	998	1000	50.9822	0	0	54	2.75304	51	2.60009	0	0	100	5.09822	93	4.74134	955.106	48.6934	686.467	34.9976	1100.08	56.0844	1049.11	53.4858	54.8642	1913.01	48.7647	16.6262	504.152	12.8514	45	305	142.571	7	998	0.397796	2487	2759	TRUE
ENST00000595065	ENSG00000267978	MAGEA9	MAGEA9B;MAGEA9	728269	1807	1000	28.1573	161	4.53332	161	4.53332	161	4.53332	125	3.51966	125	3.51966	125	3.51966	1119.53	31.5229	186.01	5.23755	1144.57	32.2279	144.478	4.0681	31.7076	2101.59	29.5875	17.4648	967.198	13.6168	59	1592	451.75	4	1807	0.509685	1828	1857	FALSE
ENST00000567706	ENSG00000260537	RP11-529K1.3		NA	867	1000	58.6854	0	0	6	0.352112	6	0.352112	0	0	149	8.74412	147	8.62675	1011.04	59.3335	750.132	44.0218	1076.09	63.1509	820.562	48.155	69.0889	2057.57	60.3746	19.2029	504.369	14.7995	49	176	108.375	8	867	0.515571	1482	1598	TRUE
ENST00000512731	ENSG00000189409	MMP23B	MMP23B	8510	1531	1000	33.2333	256	8.50773	256	8.50773	217	7.21163	150	4.985	150	4.985	52	1.72813	1182.51	39.2988	302.173	10.0422	1083.93	36.0227	63.0725	2.09611	35.5565	1975.65	32.8287	18.2745	855.819	14.2209	24	912	255.167	6	1531	0.712606	1000	1000	TRUE
ENST00000284154	ENSG00000154016	GRAP	GRAP	10750	2651	1000	19.1928	84	1.6122	157	3.01328	150	2.87893	82	1.57381	97	1.86171	69	1.32431	1153.17	22.1327	538.841	10.3419	1110.38	21.3114	330.155	6.33662	16.5413	1638.45	15.7233	13.9236	1135.07	10.8926	98	1472	530.2	5	2651	0.594115	1587	1664	TRUE
ENST00000619998	ENSG00000274252	GGTLC3	GGTLC3	728441	968	1000	52.5622	346	18.1865	346	18.1865	274	14.402	300	15.7687	300	15.7687	69	3.62679	1126.92	59.2336	452.022	23.7593	992.159	52.1501	92.5477	4.86451	53.6368	1807.73	47.5092	15.107	444.049	11.6701	99	304	161.333	6	968	0.59814	1228	1279	TRUE
ENST00000381698	ENSG00000216649	GAGE12E	GAGE12E	26748;729431	520	1000	97.8466	0	0	0	0	0	0	0	0	0	0	0	0	107.668	10.5349	0	0	771.105	75.45	0	0	307.466	5014.15	245.309	42.4543	658.786	32.23	64	126	104	5	520	0.501923	1236	2847	TRUE
ENST00000334828	ENSG00000171314	PGAM1	PGAM1	5223;441531	1830	1000	27.8034	326	9.06391	326	9.06391	311	8.64686	237	6.58941	237	6.58941	237	6.58941	781.753	21.7354	367.815	10.2265	583.483	16.2228	273.382	7.60095	29.2845	1967.14	27.3466	16.1398	905.32	12.5855	181	1087	457.5	4	1830	0.527869	844	841	FALSE
ENST00000599405	ENSG00000269433	OPN1MW	OPN1MW	101060233;2652;728458	1998	1000	25.4656	0	0	0	0	0	0	0	0	0	0	0	0	2021.15	51.4698	0	0	1635.11	41.639	0	0	26.3761	1943.83	24.7504	15.6023	956.358	12.1771	166	932	333	6	1998	0.577578	3676	4262	TRUE
ENST00000624483	ENSG00000279596	UTY		NA	4200	1000	12.1143	0	0	0	0	0	0	0	0	0	0	0	0	905.027	10.9638	904.812	10.9612	951.294	11.5243	935.387	11.3316	8.3266	1325.57	8.0292	11.8713	1537.32	9.31181	27	773	144.828	29	4200	0.418333	11695	11665	TRUE
ENST00000482565	ENSG00000188536	HBA2	HBA2	3040	640	1000	79.5004	147	11.6866	147	11.6866	143	11.3686	75	5.96253	75	5.96253	75	5.96253	1545.46	122.865	239.771	19.0619	1599.64	127.172	122.245	9.71851	97.4515	2043.31	81.2219	18.9192	363.898	14.465	204	436	320	2	640	0.673438	1995	1985	TRUE
ENST00000619922	ENSG00000239810	PRAMEF11	PRAMEF11	440560	1845	1000	27.5774	52	1.43402	306	8.43867	294	8.10774	54	1.48918	282	7.77682	280	7.72166	1141.25	31.4726	1040.75	28.701	1178.67	32.5046	980.612	27.0427	9.88922	670.053	9.23915	5.45243	308.373	4.25206	55	899	461.25	4	1845	0.501355	2989	3666	TRUE
ENST00000605791	ENSG00000271449	CT45A2	CT45A2	441519;541465;441520	1076	1000	47.2865	0	0	0	0	0	0	0	0	0	0	0	0	1000.06	47.2891	0	0	1372.19	64.8859	0	0	85.8763	3254.43	76.9452	29.5973	968.974	22.9097	94	564	269	4	1076	0.423792	2237	4838	TRUE
ENST00000620307	ENSG00000269226	TMSB15B	TMSB15A;TMSB15B	NA	2286	1000	22.2573	155	3.44988	155	3.44988	155	3.44988	139	3.09377	139	3.09377	137	3.04925	1113.4	24.7814	173.271	3.85654	1103.42	24.5592	153.226	3.4104	23.6026	2003.37	22.2948	16.6917	1172.02	13.043	55	2114	762	3	2286	0.414698	1206	1146	FALSE
ENST00000618219	ENSG00000140478	GOLGA6D	GOLGA6D	653643;653641	3178	1000	16.0101	207	3.3141	207	3.3141	185	2.96188	149	2.38551	150	2.40152	126	2.01728	851.285	13.6292	241.286	3.86302	767.607	12.2895	136.257	2.18149	16.387	1958.48	15.6778	16.5596	1620.26	12.9703	39	1183	176.556	18	3178	0.498112	2659	3030	FALSE
ENST00000624262	ENSG00000280358	AC010889.2		NA	4713	1000	10.7957	0	0	0	0	0	0	0	0	0	0	0	0	755.794	8.15934	755.794	8.15934	0.00686822	7.41474e-05	0.00687435	7.42136e-05	12.9809	2325.09	12.5505	19.0602	2771.12	14.9581	70	600	174.556	27	4713	0.528114	3929	3917	TRUE
ENST00000624283	ENSG00000279309	RBMY1D	RBMY1D	NA	1491	1000	34.1249	0	0	0	0	0	0	0	0	0	0	0	0	856.404	29.2247	145.524	4.96599	556.362	18.9858	12.104	0.413048	65.0819	3515.11	59.9764	33.3978	1522.69	25.9808	89	299	135.545	11	1491	0.449363	6826	7082	TRUE
ENST00000620881	ENSG00000274744	TCEB3CL2	TCEB3CL2	100506888	1641	1000	31.0056	155	4.80587	155	4.80587	155	4.80587	212	6.57319	212	6.57319	212	6.57319	897.06	27.8139	182.024	5.64376	1281.94	39.7475	249.053	7.72205	33.8145	2023.28	31.3665	17.4788	878.108	13.6131	1641	1641	1641	1	1641	0.639244	3233	3210	FALSE
ENST00000399635	ENSG00000206203	TSSK2	TSSK2	23617	1816	1000	28.0177	0	0	0	0	0	0	0	0	0	0	0	0	1165.97	32.6679	1165.97	32.6679	1162.77	32.5781	1164.27	32.6202	20.1111	1340	18.7719	11.08	616.697	8.63923	1816	1816	1816	1	1816	0.582048	1407	1407	TRUE
ENST00000454856	ENSG00000230031	POTEB2	POTEB2	100287399;100996331	1687	1000	30.1602	0	0	0	0	0	0	6	0.180961	6	0.180961	6	0.180961	918.426	27.6999	0	0	823.609	24.8402	7.01455	0.21156	53.9996	3327.51	50.1792	29.5175	1524.97	22.9967	45	443	153.364	11	1687	0.429164	2272	1919	TRUE
ENST00000548326	ENSG00000111786	SRSF9	SRSF9	283459;8683	1704	1000	29.8593	0	0	0	0	0	0	0	0	0	0	0	0	1155.5	34.5025	1155.5	34.5025	1151.24	34.3752	1142.37	34.1104	22.1713	1380.85	20.6156	12.1767	635.498	9.48776	1704	1704	1704	1	1704	0.421362	1479	1479	TRUE
ENST00000624742	ENSG00000279870	AC010722.2		NA	3114	1000	16.3392	0	0	6	0.0980351	6	0.0980351	0	0	13	0.212409	13	0.212409	613.464	10.0235	513.58	8.39148	983.745	16.0736	689.116	11.2596	17.7425	2076.39	16.9633	17.9196	1717.8	14.0337	18	2493	778.5	4	3114	0.42325	3268	3310	TRUE
ENST00000599962	ENSG00000234289	H2BFS	H2BFS	102724334;85236	460	1000	110.609	0	0	0	0	0	0	0	0	0	0	0	0	2172.93	240.346	0	0	2169.01	239.912	0	0	146.721	2050.9	113.424	18.3722	250.949	13.8786	460	460	460	1	460	0.602174	1090	1117	TRUE
ENST00000414322	ENSG00000185176	AQP12B	AQP12B	653437	3013	1000	16.8869	178	3.00587	178	3.00587	174	2.93832	150	2.53303	150	2.53303	150	2.53303	757.901	12.7986	192.19	3.2455	751.103	12.6838	162.968	2.75202	18.3952	2080.64	17.5678	18.562	1721.32	14.5339	76	2183	602.6	5	3013	0.613674	1500	1546	FALSE
ENST00000524087	ENSG00000254206	NPIPB11	NPIPB11	728888	3653	1000	13.9283	353	4.9167	353	4.9167	330	4.59635	496	6.90846	496	6.90846	495	6.89453	867.548	12.0835	375.197	5.22587	1233.62	17.1823	529.452	7.37439	4.17935	576.574	4.01536	5.01216	564.15	3.92884	36	2936	456.625	8	3653	0.550233	2070	3056	FALSE
ENST00000448456	ENSG00000213030	CGB8	CGB8	93659;94115	882	1000	57.6873	338	19.4983	338	19.4983	302	17.4216	191	11.0183	191	11.0183	183	10.5568	1486.67	85.7619	466.447	26.9081	1049.88	60.5648	265.115	15.2938	49.4001	1499.98	43.2649	13.7557	367.688	10.6055	168	382	294	3	882	0.650794	3203	4036	FALSE
ENST00000293831	ENSG00000161960	EIF4A1	EIF4A1	652965;1973;652966;26781	1756	1000	28.9751	29	0.840277	219	6.34554	219	6.34554	29	0.840277	219	6.34554	219	6.34554	1058.83	30.6796	1045.58	30.2959	572.492	16.588	565.955	16.3986	26.7282	1718.63	24.8987	14.7016	790.949	11.4589	39	664	159.636	11	1756	0.496014	1336	1290	TRUE
ENST00000426406	ENSG00000278566	OR4F29	OR4F29	81399;729759;26683	939	1000	54.1855	0	0	0	0	0	0	0	0	0	0	0	0	1299.22	70.399	0	0	1417.79	76.8236	0	0	98.3205	3203.01	86.7784	27.611	786.783	21.3161	939	939	939	1	939	0.460064	3625	3895	TRUE
ENST00000550538	ENSG00000258130	RP11-347C12.3		101929849	1693	1000	30.0533	155	4.65826	155	4.65826	150	4.50799	123	3.69656	123	3.69656	123	3.69656	1160.92	34.8894	181.028	5.4405	1183.15	35.5576	143.71	4.31895	35.5832	2200.96	33.073	19.4866	1010.36	15.1823	64	976	338.6	5	1693	0.614885	1880	1907	FALSE
ENST00000332831	ENSG00000273547	OR4F16	OR4F16	729759;26683;81399	939	1000	54.1855	0	0	0	0	0	0	0	0	0	0	0	0	1299.22	70.399	0	0	1421.63	77.0319	0	0	98.3205	3203.01	86.7784	27.611	786.783	21.3161	939	939	939	1	939	0.460064	3858	4008	TRUE
ENST00000569052	ENSG00000261247	GOLGA8T	GOLGA8T	NA	1896	1000	26.8356	204	5.47445	204	5.47445	165	4.42787	18	0.48304	18	0.48304	18	0.48304	1279.29	34.3304	228.2	6.12388	1759.38	47.214	34.417	0.923599	27.3312	1905.98	25.574	15.1409	880.242	11.8109	39	257	99.7895	19	1896	0.526371	2239	4317	TRUE
ENST00000332211	ENSG00000165637	VDAC2	VDAC2	7417	1557	1000	32.6784	383	12.5158	383	12.5158	340	11.1106	391	12.7772	391	12.7772	223	7.28728	668.791	21.855	438.746	14.3375	397.379	12.9857	270.455	8.83803	34.9311	1976.16	32.2888	17.9702	856.041	13.987	50	551	155.7	10	1557	0.454721	578	549	FALSE
ENST00000374294	ENSG00000244115	DNAJC25-GNG10	DNAJC25-GNG10	552891	1448	1000	35.1383	0	0	182	6.39517	129	4.53284	0	0	134	4.70853	96	3.37327	895.818	31.4775	732.651	25.7441	990.976	34.8212	675.044	23.7199	38.4496	2012.49	35.3577	19.6964	871.774	15.3163	132	958	482.667	3	1448	0.445442	1968	1880	TRUE
ENST00000299353	ENSG00000270316	C10orf32-ASMT	C10orf32-ASMT	NA	2670	1000	19.0563	0	0	88	1.67695	74	1.41016	0	0	56	1.06715	53	1.00998	824.926	15.72	883.426	16.8348	870.952	16.5971	944.12	17.9914	17.3488	1731.23	16.4954	14.6065	1199.34	11.4275	21	1307	178	15	2670	0.445318	2175	2131	TRUE
ENST00000474913	ENSG00000104818	CGB2	CGB2	114336;114335	775	1000	65.6519	233	15.2969	233	15.2969	214	14.0495	240	15.7565	240	15.7565	240	15.7565	1216.92	79.8934	330.312	21.6856	1005.84	66.0353	352.215	23.1236	76.9438	2016.64	66.1981	17.5035	409.857	13.4539	168	359	258.333	3	775	0.629677	3304	4833	FALSE
ENST00000336125	ENSG00000185829	ARL17A	ARL17A	100996709;51326	3945	1000	12.8974	137	1.76694	197	2.54079	197	2.54079	121	1.56058	155	1.9991	149	1.92171	743.816	9.59329	205.072	2.64489	720.449	9.29191	157.65	2.03327	12.9956	1940.19	12.5117	16.5394	2011.2	12.9696	82	3587	986.25	4	3945	0.466413	1609	1671	FALSE
ENST00000567119	ENSG00000205923	CEMP1	CEMP1	752014	1374	1000	37.0307	0	0	0	0	0	0	0	0	0	0	0	0	1193.66	44.202	1193.66	44.202	1186.68	43.9438	1197.34	44.3382	27.9845	1384.33	25.6314	14.2885	599.668	11.1031	1374	1374	1374	1	1374	0.614993	1446	1446	TRUE
ENST00000618193	ENSG00000270882	HIST2H4A	HIST2H4A	8370	1547	1000	32.8896	0	0	0	0	0	0	8	0.263117	8	0.263117	8	0.263117	1124.34	36.9791	0	0	1130.36	37.1771	9.50133	0.312495	55.5557	3121.4	51.3308	28.5701	1352.14	22.2357	350	1197	773.5	2	1547	0.478992	2000	1999	TRUE
ENST00000565219	ENSG00000181625	SLX1B	SLX1B	548593;101929864;79008	1558	1000	32.6574	152	4.96392	152	4.96392	145	4.73532	105	3.42903	105	3.42903	105	3.42903	1370.09	44.7437	179.034	5.84679	1402.27	45.7946	124.537	4.06704	36.0336	2039.94	33.3096	18.5381	883.666	14.4291	88	905	311.6	5	1558	0.673941	3995	4358	FALSE
ENST00000315467	ENSG00000140905	GCSH	GCSH	2653;101060817	1552	1000	32.7837	344	11.2776	344	11.2776	342	11.212	326	10.6875	326	10.6875	284	9.31056	672.17	22.0362	406.98	13.3423	566.761	18.5805	338.275	11.0899	34.9673	1971.42	32.3152	17.9856	853.987	13.9984	64	1003	310.4	5	1552	0.417526	791	733	FALSE
ENST00000624415	ENSG00000278906	UTY		NA	4092	1000	12.4341	0	0	58	0.721176	46	0.571967	0	0	66	0.820649	66	0.820649	864.343	10.7473	864.142	10.7448	1048.91	13.0422	1002.87	12.4698	8.29472	1285.71	7.99331	11.8197	1491.09	9.27016	27	773	141.103	29	4092	0.418866	11660	11643	TRUE
ENST00000623457	ENSG00000278984	RBMY1B	RBMY1B	NA	1491	1000	34.1249	0	0	0	0	0	0	0	0	0	0	0	0	1321.69	45.1026	0	0	689.649	23.5342	13.1588	0.449044	61.8146	3338.64	56.9654	31.7211	1446.24	24.6764	89	299	135.545	11	1491	0.448021	7324	7021	TRUE
ENST00000400889	ENSG00000215784	FAM72D	FAM72D	728833;554282	2397	1000	21.2266	318	6.75007	318	6.75007	304	6.45289	236	5.00948	236	5.00948	236	5.00948	1123.53	23.8487	350.147	7.43244	1281.89	27.2101	262.468	5.57132	14.4377	1287.69	13.6667	11.7363	864.429	9.17446	78	1194	599.25	4	2397	0.419691	2255	2585	FALSE
ENST00000354249	ENSG00000196408	NOXO1	NOXO1	124056	1618	1000	31.4464	0	0	0	0	0	0	0	0	0	0	0	0	1129.69	35.5248	1129.69	35.5248	1179.52	37.0915	1148.53	36.117	26.3978	1555.93	24.4642	13.6303	675.052	10.614	73	436	202.25	8	1618	0.677998	1456	1456	TRUE
ENST00000623728	ENSG00000279282	AL354828.1		NA	1212	1000	41.9804	402	16.8761	604	25.3562	229	9.61351	280	11.7545	330	13.8535	276	11.5866	699.165	29.3512	644.994	27.0771	487.032	20.4458	469.731	19.7195	42.479	1834.13	38.4987	15.2685	564.185	11.8424	16	224	80.8	15	1212	0.485149	967	488	FALSE
ENST00000362097	ENSG00000189064	GAGE2A	GAGE2A	100101629;2574;729447;26749;645037	528	1000	96.3641	403	38.8347	403	38.8347	281	27.0783	118	11.371	118	11.371	110	10.6	1581.86	152.434	750.659	72.3366	904.353	87.1471	222.279	21.4197	102.576	1704.67	82.1345	14.3086	225.579	10.8689	75	126	105.6	5	528	0.513258	1491	2868	FALSE
ENST00000253107	ENSG00000130810	PPAN	PPAN	56342	1657	1000	30.7062	4	0.122825	159	4.88229	156	4.79017	4	0.122825	146	4.48311	146	4.48311	1092.3	33.5404	1091.82	33.5257	1072.03	32.918	1057.93	32.4849	22.2124	1342.88	20.6174	11.5542	586.192	8.99987	51	350	138.083	12	1657	0.632468	1577	1598	TRUE
ENST00000398682	ENSG00000183632	TP53TG3	TP53TG3	102724127;729355;102723655;653550;24150;102724101	2031	1000	25.0518	0	0	0	0	0	0	1	0.0250518	1	0.0250518	1	0.0250518	1047.15	26.233	0	0	1303.58	32.657	1.13584	0.0284548	39.2537	2943.16	36.8657	25.2746	1575.06	19.7291	997	1034	1015.5	2	2031	0.470212	5153	5095	TRUE
ENST00000259392	ENSG00000136867	SLC31A2	SLC31A2	1318	1785	1000	28.5043	4	0.114017	122	3.47753	107	3.04996	3	0.085513	139	3.9621	139	3.9621	1128.62	32.1705	1128.62	32.1705	1144.68	32.6283	1139.08	32.4686	19.0433	1245.93	17.7572	10.483	573.405	8.17226	67	1389	446.25	4	1785	0.479552	1226	1226	TRUE
ENST00000603767	ENSG00000257207	AC108938.5		NA	3202	1000	15.8901	168	2.66954	168	2.66954	133	2.11339	87	1.38244	87	1.38244	85	1.35066	1076.67	17.1085	170.652	2.71168	1087.2	17.2758	95.103	1.5112	16.9272	2038.82	16.1986	17.1088	1686.72	13.4011	49	488	177.889	18	3202	0.513429	2315	2324	TRUE
ENST00000555438	ENSG00000224186	C5orf66	C5orf66	100996485	3246	1000	15.6747	0	0	22	0.344844	22	0.344844	0	0	24	0.376194	24	0.376194	1109.64	17.3933	1109.64	17.3933	1111.26	17.4187	1112.4	17.4366	10.5529	1289.09	10.1031	10.6801	1067.48	8.36624	75	3171	1623	2	3246	0.465188	1350	1352	TRUE
ENST00000519541	ENSG00000205236	RP11-514P8.6		NA	3569	1000	14.2562	0	0	3	0.0427685	1	0.0142562	0	0	0	0	0	0	1005.64	14.3366	5.02087	0.0715783	793.419	11.3111	6.45243e-69	9.19868e-71	19.0956	2572.11	18.3342	22.8884	2516.69	17.9392	57	370	137.269	26	3569	0.634071	6114	5722	TRUE
ENST00000465361	ENSG00000125551	PLGLB2	PLGLB2	5343;5342	2077	1000	24.497	127	3.11112	181	4.43395	173	4.23798	110	2.69467	156	3.82153	156	3.82153	1156.38	28.3277	283.341	6.94101	1214.57	29.7532	244.338	5.98554	25.4552	1954.05	23.9342	17.9155	1141.98	13.9875	107	1156	692.333	3	2077	0.382282	2021	2071	FALSE
ENST00000408930	ENSG00000221932	HEPN1	HEPN1	641654	1434	1000	35.4813	0	0	0	0	0	0	0	0	0	0	0	0	1234.22	43.7917	1234.22	43.7917	1224.38	43.4426	1225.41	43.4791	26.737	1384.9	24.569	13.6883	599.916	10.6429	1434	1434	1434	1	1434	0.511158	1450	1450	TRUE
ENST00000344415	ENSG00000189152	GRAPL	GRAPL	400581	1308	1000	38.8993	238	9.25802	238	9.25802	228	8.86903	141	5.4848	141	5.4848	139	5.407	1160.3	45.1347	292.844	11.3914	1195.89	46.5193	173.532	6.75025	44.1108	2069.01	40.2415	22.3201	891.116	17.3319	98	858	327	4	1308	0.564985	1190	1213	FALSE
ENST00000479281	ENSG00000154545	MAGED4	MAGED4	100124541;81557;101340250;728239	3015	1000	16.8757	0	0	0	0	0	0	1	0.0168757	1	0.0168757	1	0.0168757	1021.15	17.2327	0	0	1045.91	17.6504	1.08638	0.0183335	23.4654	2655.94	22.4104	23.6786	2197.27	18.5402	30	1557	376.875	8	3015	0.572471	1997	1996	TRUE
ENST00000304191	ENSG00000169612	FAM103A1	FAM103A1	83640	1568	1000	32.4491	390	12.6552	390	12.6552	381	12.3631	290	9.41025	290	9.41025	248	8.04738	754.347	24.4779	459.476	14.9096	604.753	19.6237	293.787	9.53314	34.6334	1974.12	32.0292	17.8241	855.155	13.8745	49	1177	392	4	1568	0.383929	889	809	FALSE
ENST00000529415	ENSG00000254402	LRRC24	LRRC24	441381	1758	1000	28.9421	0	0	28	0.810379	28	0.810379	0	0	32	0.926147	32	0.926147	1165.85	33.7423	1165.85	33.7423	1182.52	34.2246	1163.39	33.671	22.754	1464.85	21.1979	12.5163	674.158	9.75578	59	1033	351.6	5	1758	0.712173	1611	1611	TRUE
ENST00000572991	ENSG00000228696	ARL17B	ARL17B	100996709;100506084	2197	1000	23.159	313	7.24875	313	7.24875	313	7.24875	237	5.48867	237	5.48867	237	5.48867	749.468	17.3569	349.391	8.09153	745.578	17.2668	266.387	6.16924	24.6948	2010.74	23.2833	17.4376	1176.33	13.6213	63	1769	549.25	4	2197	0.459263	1629	1852	FALSE
ENST00000285805	ENSG00000155428	TRIM74	TRIM74	378108	1350	1000	37.6891	329	12.3997	329	12.3997	304	11.4575	178	6.70865	178	6.70865	178	6.70865	1060.86	39.9829	387.211	14.5936	1019.39	38.4199	219.924	8.28873	39.9075	1936.94	36.5007	20.236	834.233	15.7207	96	424	270	5	1350	0.605926	1227	1817	FALSE
ENST00000614055	ENSG00000273976	GOLGA6L22	GOLGA6L22	100132202;102723623;283767	2620	1000	19.4199	52	1.00984	52	1.00984	52	1.00984	207	4.01993	207	4.01993	85	1.65069	935.693	18.1711	57.2371	1.11154	1000.4	19.4277	93.611	1.81792	25.4446	2489.7	24.1749	21.4097	1724.79	16.7477	51	1203	291.111	9	2620	0.522137	1517	1632	TRUE
ENST00000396439	ENSG00000205810	KLRC3	KLRC3	3823	1028	1000	49.4944	133	6.58275	223	11.0372	167	8.26556	39	1.93028	79	3.91006	60	2.96966	1329.88	65.8215	974.076	48.2113	1016.01	50.2867	447.433	22.1454	54.475	1962.9	48.5763	17.0195	531.893	13.1629	45	305	146.857	7	1028	0.400778	2237	2578	TRUE
ENST00000565417	ENSG00000261740	RP11-345J4.5		NA	3103	1000	16.3971	176	2.88589	176	2.88589	149	2.44317	157	2.57435	157	2.57435	131	2.14802	982.137	16.1042	176.527	2.89454	1002.4	16.4365	141.955	2.32765	17.4609	2035.98	16.6921	17.6335	1684.37	13.8094	102	2005	517.167	6	3103	0.503384	2583	2845	FALSE
ENST00000623013	ENSG00000279473	AC009065.4		NA	537	1000	94.749	3	0.284247	598	56.6599	524	49.6485	46	4.35846	546	51.733	294	27.8562	826.883	78.3464	793.982	75.229	909.173	86.1433	886.586	84.0032	80.2023	1360.88	64.471	11.418	183.192	8.67863	66	327	179	3	537	0.608939	991	959	TRUE
ENST00000550983	ENSG00000196993	NPIPB9	NPIPB9	728734;100507607	2123	1000	23.9662	182	4.36185	182	4.36185	173	4.14615	91	2.18092	91	2.18092	78	1.86936	1278.66	30.6447	195.226	4.67883	1494.62	35.8204	89.1923	2.1376	25.2503	1983.41	23.7674	17.8056	1160.35	13.9046	36	806	265.375	8	2123	0.450777	2797	3114	TRUE
ENST00000590045	ENSG00000186919	ZACN	ZACN	353174	2651	1000	19.1928	0	0	0	0	0	0	0	0	0	0	0	0	1110.4	21.3117	1110.4	21.3117	1072.37	20.5819	1099.69	21.1062	15.5764	1542.87	14.806	13.1113	1068.85	10.2571	2651	2651	2651	1	2651	0.591098	1584	1584	TRUE
ENST00000620215	ENSG00000274611	TBC1D3	TBC1D3	729873;101060351	2063	1000	24.6632	0	0	0	0	0	0	0	0	0	0	0	0	726.718	17.9232	0	0	832.32	20.5277	0	0	46.0503	3509.97	43.2836	30.5945	1936.91	23.8852	40	884	147.357	14	2063	0.565196	4109	6893	TRUE
ENST00000619537	ENSG00000276076	CRYAA	CRYAA	1409;102724652	1116	1000	45.5916	88	4.01206	88	4.01206	78	3.55614	69	3.14582	69	3.14582	69	3.14582	1261.84	57.5292	112.847	5.14489	1268.2	57.8193	88.4922	4.0345	74.0617	2921.72	66.6029	26.3303	894.638	20.394	123	735	372	3	1116	0.634409	1887	1907	TRUE
ENST00000351050	ENSG00000134183	GNAT2	GNAT2	2780	1339	1000	37.9987	0	0	0	0	0	0	0	0	0	0	0	0	1190.28	45.2291	1190.3	45.2297	1222.85	46.4667	1196.5	45.4655	32.3125	1554.51	29.5347	16.3759	669.522	12.7205	43	305	167.375	8	1339	0.464526	1143	1143	TRUE
ENST00000261789	ENSG00000100926	TM9SF1	TM9SF1	10548	2452	1000	20.7505	35	0.726268	145	3.00882	128	2.65606	30	0.622515	150	3.11258	150	3.11258	1042.5	21.6324	1042.5	21.6324	1049.62	21.7801	1056.49	21.9227	14.2543	1301.77	13.5062	11.9482	900.391	9.34178	186	666	408.667	6	2452	0.539967	1997	2005	TRUE
ENST00000371388	ENSG00000131721	RHOXF2	RHOXF2	727940;84528	1309	1000	38.8695	327	12.7103	327	12.7103	304	11.8163	264	10.2616	264	10.2616	263	10.2227	1217.29	47.3156	392.438	15.2539	1248.24	48.5185	324.851	12.6268	31.4343	1475.64	28.6787	15.9066	635.554	12.3518	46	582	327.25	4	1309	0.521772	1663	1793	FALSE
ENST00000565932	ENSG00000184110	EIF3C	EIF3C	8663	3957	1000	12.8583	136	1.74873	136	1.74873	129	1.65872	109	1.40155	109	1.40155	109	1.40155	901.388	11.5903	142.437	1.83149	920.356	11.8342	115.936	1.49074	13.9039	2082.27	13.3872	17.7391	2163.67	13.9105	66	2069	304.385	13	3957	0.478645	2697	2965	FALSE
ENST00000491844	ENSG00000228927	TSPY3	TSPY3	728137	1895	1000	26.8497	0	0	169	4.5376	159	4.26911	0	0	16	0.429596	16	0.429596	912.378	24.4971	155.046	4.16294	1218.5	32.7165	18.9744	0.509457	43.1899	3010.22	40.4118	23.9257	1390.22	18.6635	78	784	473.75	4	1895	0.529288	7633	8645	TRUE
ENST00000567927	ENSG00000179938	GOLGA8J	GOLGA8J	NA	1899	1000	26.7932	379	10.1546	379	10.1546	291	7.79681	132	3.5367	132	3.5367	130	3.48311	1108.62	29.7034	418.457	11.2118	1054.29	28.2479	151.399	4.05645	28.5306	1992.94	26.6986	15.8065	920.405	12.3303	39	257	99.9474	19	1899	0.52712	2215	3676	FALSE
ENST00000624257	ENSG00000279867	AC068601.1		NA	1665	1000	30.5587	0	0	0	0	0	0	0	0	0	0	0	0	1380.36	42.182	0	0	1548.14	47.309	0	0	47.6756	2897.09	44.2656	24.8056	1264.63	19.3227	73	1592	832.5	2	1665	0.436036	6300	6636	TRUE
ENST00000619167	ENSG00000276040	SPATA31A7	SPATA31A7	26165	4256	1000	11.9549	149	1.78129	149	1.78129	130	1.55414	74	0.884666	74	0.884666	74	0.884666	1048.18	12.5309	145.999	1.74541	1245.49	14.8898	78.3399	0.936549	11.2682	1818.37	10.8693	16.0694	2108.84	12.6055	58	3886	1064	4	4256	0.519032	2615	3004	TRUE
ENST00000623042	ENSG00000278848	TP53TG3C	TP53TG3C	653550;24150	2031	1000	25.0518	0	0	0	0	0	0	0	0	0	0	0	0	1214.2	30.418	0	0	1363.48	34.1576	0	0	39.2537	2943.16	36.8657	25.2746	1575.06	19.7291	997	1034	1015.5	2	2031	0.470212	5153	5235	TRUE
ENST00000330280	ENSG00000145736	GTF2H2	GTF2H2	2966;728340	2077	1000	24.497	313	7.66755	313	7.66755	227	5.56081	193	4.72792	193	4.72792	191	4.67892	877.716	21.5014	318.038	7.79098	1069.98	26.2114	218.542	5.35362	26.1934	2010.71	24.6282	18.4349	1175.09	14.3931	37	721	122.176	17	2077	0.398652	1493	1587	FALSE
ENST00000477879	ENSG00000229549	TSPY8	TSPY8	728403	1895	1000	26.8497	0	0	168	4.51075	154	4.13486	0	0	111	2.98032	111	2.98032	966.237	25.9432	152.618	4.09774	1222.33	32.8193	217.754	5.84664	39.259	2736.25	36.7338	21.7481	1263.69	16.9649	78	784	473.75	4	1895	0.52876	7488	8112	TRUE
ENST00000003100	ENSG00000001630	CYP51A1	CYP51A1	1595	3210	1000	15.8505	35	0.554769	109	1.72771	101	1.6009	39	0.618171	106	1.68016	90	1.42655	992.162	15.7263	961.406	15.2388	623.031	9.87537	609.782	9.66538	15.5856	1882.07	14.9159	15.7539	1557.04	12.34	96	1693	321	10	3210	0.415265	1787	1657	TRUE
ENST00000596498	ENSG00000268750	CTD-2583A14.10		NA	769	1000	66.1641	74	4.89615	513	33.9422	393	26.0025	115	7.60888	246	16.2764	245	16.2102	1099.13	72.7232	708.752	46.894	1028.38	68.0417	365.302	24.1699	74.7222	1941.01	64.2126	16.2471	377.418	12.4858	56	366	192.25	4	769	0.53316	1366	1677	TRUE
ENST00000573081	ENSG00000183979	NPB	NPB	256933	2154	1000	23.6213	5	0.118106	111	2.62196	111	2.62196	5	0.118106	111	2.62196	111	2.62196	1125.45	26.5845	1125.45	26.5845	1108.28	26.179	1114.41	26.3239	17.3147	1380.92	16.3095	12.2168	807.871	9.54147	2154	2154	2154	1	2154	0.655989	1382	1382	TRUE
ENST00000624296	ENSG00000279736	AC007562.2		NA	1665	1000	30.5587	0	0	0	0	0	0	0	0	0	0	0	0	1384.57	42.3108	0	0	1574.87	48.1259	0	0	47.6756	2897.09	44.2656	24.8056	1264.63	19.3227	73	1592	832.5	2	1665	0.436036	6300	6635	TRUE
ENST00000310981	ENSG00000173349	SFT2D3	SFT2D3	84826	3735	1000	13.6226	0	0	0	0	0	0	0	0	0	0	0	0	1099.03	14.9716	1099.03	14.9716	1092.28	14.8797	1098.43	14.9634	9.84703	1389.83	9.46652	11.8152	1359.88	9.26252	3735	3735	3735	1	3735	0.485408	1452	1452	TRUE
ENST00000591247	ENSG00000161654	LSM12	LSM12	124801	2484	1000	20.4832	347	7.10766	347	7.10766	337	6.90283	308	6.30882	308	6.30882	265	5.42804	642.107	13.1524	384.157	7.86875	577.649	11.8321	293.532	6.01246	21.2932	1971.06	20.1868	17.8848	1365.49	13.9848	110	1666	414	6	2484	0.450886	813	805	FALSE
ENST00000623574	ENSG00000279279	AC010722.1		NA	3147	1000	16.1679	0	0	0	0	0	0	0	0	0	0	0	0	1178.62	19.0557	986.093	15.943	841.813	13.6103	598.182	9.67132	16.4228	1942.99	15.707	16.5914	1607.44	12.9944	18	2493	1049	3	3147	0.423578	3282	3324	TRUE
ENST00000409259	ENSG00000184761	AC013269.5		NA	1653	1000	30.7805	362	11.1426	362	11.1426	346	10.6501	297	9.14182	297	9.14182	297	9.14182	796.347	24.512	423.388	13.0321	804.268	24.7558	348.457	10.7257	32.6401	1968.22	30.2914	16.9188	856.262	13.1781	41	1041	330.6	5	1653	0.606776	1163	1164	FALSE
ENST00000619050	ENSG00000152093	CFC1B	CFC1B	653275;55997	1554	1000	32.7415	287	9.3968	287	9.3968	269	8.80745	212	6.94119	212	6.94119	210	6.87571	1161.92	38.0429	335.706	10.9915	1180.19	38.6413	251.568	8.2367	34.0706	1923.51	31.4893	17.5256	833.233	13.6406	50	909	310.8	5	1554	0.547619	1702	1775	FALSE
ENST00000381393	ENSG00000230522	MBD3L2	MBD3L2	729458;125997	793	1000	64.1617	248	15.9121	248	15.9121	248	15.9121	197	12.6399	197	12.6399	197	12.6399	1460.29	93.6949	360.202	23.1112	1438.81	92.3164	286.043	18.353	69.4158	1867.85	59.9222	17.6308	422.667	13.5595	98	695	396.5	2	793	0.576293	2255	2489	FALSE
ENST00000367974	ENSG00000188931	CFAP126	CFAP126	257177	774	1000	65.7367	0	0	0	0	0	0	0	0	0	0	0	0	1379.07	90.6555	1379.2	90.6639	1464.77	96.2891	1432.39	94.1605	48.2759	1263.4	41.5259	11.0827	259.166	8.51836	33	420	154.8	5	774	0.476744	1135	1135	TRUE
ENST00000624691	ENSG00000274276	CBS	CBS	102724560	2656	1000	19.1567	251	4.80833	251	4.80833	217	4.15701	184	3.52484	184	3.52484	184	3.52484	1049.68	20.1084	268.191	5.13765	1091.57	20.9108	202.353	3.87642	19.6228	1947.48	18.6537	16.5184	1349.16	12.9227	70	793	189.714	14	2656	0.57756	1739	1805	FALSE
ENST00000377601	ENSG00000183148	ANKRD20A2	ANKRD20A2	102723552;441430;102725379	3511	1000	14.4917	105	1.52162	105	1.52162	104	1.50713	83	1.20281	83	1.20281	83	1.20281	940.154	13.6244	112.572	1.63135	1221.94	17.7079	89.0395	1.29033	16.2591	2153.43	15.6034	19.481	2107.03	15.2672	29	1902	234.067	15	3511	0.378809	2236	2488	TRUE
ENST00000297283	ENSG00000164708	PGAM2	PGAM2	5224	857	1000	59.3702	0	0	0	0	0	0	0	0	0	0	0	0	1384.07	82.1725	1384.07	82.1725	1394.36	82.7832	1385.93	82.2829	45.0302	1323.58	39.2906	12.5002	324.448	9.63126	181	472	285.667	3	857	0.623104	1145	1145	TRUE
ENST00000624574	ENSG00000279545	UTY		NA	4179	1000	12.1752	0	0	0	0	0	0	0	0	0	0	0	0	1766.18	21.5036	1765.82	21.4992	1843.17	22.441	1821.64	22.1788	0.00249008	0.394383	0.00240085	0.00354977	0.457381	0.00278436	27	773	144.103	29	4179	0.421153	11694	11665	TRUE
ENST00000623083	ENSG00000279457	FO538757.2		NA	1687	1000	30.1602	335	10.1037	335	10.1037	166	5.00659	344	10.3751	344	10.3751	96	2.89538	1011.9	30.5192	305.759	9.22174	1029.33	31.0447	144.766	4.36616	34.3621	2117.43	31.931	18.7832	970.399	14.6337	48	426	153.364	11	1687	0.61233	1231	1723	TRUE
ENST00000329753	ENSG00000237247	MBD3L5	MBD3L5	284428	778	1000	65.3988	241	15.7611	241	15.7611	241	15.7611	185	12.0988	185	12.0988	185	12.0988	1470.75	96.1849	353.155	23.0959	1470.51	96.1695	271.005	17.7234	74.5007	1961.29	64.133	16.9866	399.33	13.0578	79	699	389	2	778	0.571979	2470	2672	FALSE
ENST00000622588	ENSG00000273514	FOXD4L6	FOXD4L6	653404	2034	1000	25.0149	323	8.0798	323	8.0798	323	8.0798	244	6.10363	244	6.10363	244	6.10363	1111.28	27.7986	366.631	9.17123	1170.84	29.2884	277.088	6.93131	22.2158	1668.28	20.8659	14.718	918.561	11.4888	2034	2034	2034	1	2034	0.598328	1706	1952	FALSE
ENST00000623700	ENSG00000280001	DDX3Y	DDX3Y	NA	1983	1000	25.6582	0	0	0	0	0	0	0	0	0	0	0	0	1062.69	27.2667	1062.69	27.2667	1095.13	28.099	1067.33	27.3859	27.1956	1988.38	25.5091	15.5144	943.76	12.1076	45	182	116.647	17	1983	0.440746	1481	1481	TRUE
ENST00000611668	ENSG00000269586	CT45A10	CT45A10	102723631	1010	1000	50.3765	304	15.3144	304	15.3144	289	14.5588	314	15.8182	314	15.8182	302	15.2137	770.844	38.8324	397.997	20.0497	1476.79	74.3953	415.192	20.9159	52.1135	1841.38	46.3811	16.2028	497.334	12.527	94	253	202	5	1010	0.467327	1651	3976	FALSE
ENST00000278601	ENSG00000149300	C11orf52	C11orf52	91894	1141	1000	44.5927	0	0	1	0.0445927	1	0.0445927	0	0	1	0.0445927	1	0.0445927	1138.76	50.7805	1138.76	50.7805	1189.38	53.0378	1190.79	53.1003	48.6028	1964.55	43.8023	17.3891	604.303	13.4737	38	913	285.25	4	1141	0.524978	1896	1896	TRUE
ENST00000622206	ENSG00000278299	TBC1D3C	TBC1D3C	414060	2063	1000	24.6632	51	1.25782	51	1.25782	51	1.25782	40	0.986529	40	0.986529	40	0.986529	659.569	16.2671	57.7759	1.42494	953.598	23.5188	45.6684	1.12633	44.338	3379.47	41.6743	29.4569	1864.89	22.9971	40	884	147.357	14	2063	0.564712	4860	8326	TRUE
ENST00000320901	ENSG00000176269	OR4F21	OR4F21	441308	995	1000	51.1359	372	19.0226	372	19.0226	372	19.0226	321	16.4146	321	16.4146	321	16.4146	1377.64	70.4471	494.318	25.2774	1277.33	65.3174	426.548	21.8119	35.995	1250.88	31.9824	10.905	329.656	8.42863	995	995	995	1	995	0.456281	2821	2978	FALSE
ENST00000396864	ENSG00000213928	IRF9	IRF9	10379	1838	1000	27.6824	0	0	0	0	0	0	0	0	0	0	0	0	1063.78	29.4481	1063.78	29.4481	1109.34	30.7092	1088.03	30.1192	29.5552	1994.5	27.6063	16.2924	917.914	12.705	72	444	204.222	9	1838	0.553863	1453	1452	TRUE
ENST00000622339	ENSG00000243480	AMY2A	AMY2A	279	1862	1000	27.3256	466	12.7337	466	12.7337	363	9.91919	145	3.96221	145	3.96221	111	3.03314	1205.79	32.949	527.809	14.4227	965.418	26.3806	140.349	3.83512	27.0635	1851.57	25.2976	14.9637	854.178	11.6705	100	249	169.273	11	1862	0.422127	1625	2269	FALSE
ENST00000405415	ENSG00000155026	RSPH10B	RSPH10B	222967	3222	1000	15.7915	234	3.69521	234	3.69521	202	3.18988	181	2.85826	181	2.85826	181	2.85826	1060.61	16.7487	243.969	3.85264	1102.76	17.4142	194.427	3.0703	15.5641	1886.72	14.8971	15.7337	1560.89	12.3244	66	575	161.1	20	3222	0.463066	1881	1943	FALSE
ENST00000470691	ENSG00000271321	CTAGE6	CTAGE6	340307	2608	1000	19.5093	222	4.33106	222	4.33106	222	4.33106	180	3.51167	180	3.51167	180	3.51167	1109.13	21.6384	244.475	4.76954	1243.92	24.268	198.331	3.8693	19.825	1930.6	18.8323	16.6788	1337.46	13.0464	2608	2608	2608	1	2608	0.413344	2481	2906	FALSE
ENST00000615673	ENSG00000274808	AC003976.2		414059	2135	1000	23.8315	344	8.19803	344	8.19803	320	7.62608	260	6.19619	260	6.19619	252	6.00554	860.462	20.5061	383.395	9.13688	925.41	22.0539	286.556	6.82906	24.2373	1915.14	22.8203	17.0952	1120.4	13.3504	40	940	152.5	14	2135	0.555504	2887	6640	FALSE
ENST00000428956	ENSG00000244731	C4A	C4A	720	5460	1000	9.31872	186	1.73328	186	1.73328	147	1.36985	26	0.242287	26	0.242287	25	0.232968	995.643	9.27812	183.683	1.71169	797.527	7.43193	26.109	0.243303	9.51536	1980.35	9.22717	16.0489	2704.64	12.6019	52	283	133.171	41	5460	0.583516	1820	2056	TRUE
ENST00000435363	ENSG00000224389	C4B	C4B	721	5460	1000	9.31872	180	1.67737	180	1.67737	140	1.30462	54	0.503211	54	0.503211	54	0.503211	989.381	9.21977	178.464	1.66306	735.614	6.85498	56.3955	0.525534	9.46905	1970.71	9.18225	15.9708	2691.48	12.5406	52	283	133.171	41	5460	0.583883	1818	2493	TRUE
ENST00000372321	ENSG00000188199	NUTM2B	NUTM2B	729262	3970	1000	12.8162	102	1.30725	102	1.30725	96	1.23035	89	1.14064	89	1.14064	79	1.01248	1071.82	13.7367	108.398	1.38925	1097.56	14.0665	84.0087	1.07667	14.2473	2140.9	13.7191	18.2034	2227.64	14.2749	117	1788	567.143	7	3970	0.596977	2052	2248	TRUE
ENST00000607157	ENSG00000272058	FAM231D	FAM231D	102724235;100133301;644634;102725406;100996721	3394	1000	14.9912	159	2.38361	159	2.38361	159	2.38361	125	1.8739	125	1.8739	125	1.8739	1074.94	16.1147	170.916	2.56224	1290.71	19.3494	134.449	2.01556	15.4801	1979.93	14.8408	17.0979	1787.32	13.3971	3394	3394	3394	1	3394	0.498527	1000	1000	FALSE
ENST00000357383	ENSG00000104827	CGB	CGB	1082	877	1000	58.0162	232	13.4598	420	24.3668	370	21.466	240	13.9239	370	21.466	361	20.9439	1145.66	66.467	584.371	33.903	998.159	57.9094	514.727	29.8625	54.7259	1651.07	47.8944	15.1782	403.361	11.7007	168	377	292.333	3	877	0.655644	3723	4392	FALSE
ENST00000510439	ENSG00000184206	GOLGA6L4	GOLGA6L4	643707	4563	1000	11.1506	181	2.01826	181	2.01826	180	2.00711	171	1.90675	171	1.90675	163	1.81755	1017.03	11.3405	190.694	2.12635	1182.46	13.1852	172.896	1.9279	9.82296	1702.24	9.49051	14.0726	1980.6	11.0424	60	2909	507	9	4563	0.429104	1459	2115	FALSE
ENST00000624109	ENSG00000279346	AC104389.1		NA	411	1000	123.796	0	0	324	40.11	167	20.674	0	0	3	0.371389	0	0	1599.89	198.06	1197.38	148.231	1530.68	189.492	736.104	91.1268	128.27	1548.95	95.877	15.6102	189.531	11.7316	42	222	137	3	411	0.530414	2886	2622	TRUE
ENST00000425876	ENSG00000250506	CDK3	CDK3	NA	1582	1000	32.162	0	0	1	0.032162	1	0.032162	0	0	1	0.032162	1	0.032162	1135.69	36.5259	1135.69	36.5259	1173.75	37.7502	1158.91	37.2729	32.6196	1877.06	30.185	16.796	813.112	13.0756	78	702	226	7	1582	0.568268	1478	1478	TRUE
ENST00000624573	ENSG00000279102	TBL1Y	TBL1Y	NA	1569	1000	32.4284	0	0	0	0	0	0	0	0	0	0	0	0	981.105	31.8157	981.105	31.8157	1028.65	33.3576	1010.9	32.7819	40.4676	2308.24	37.4263	20.8274	999.889	16.2124	21	253	112.071	14	1569	0.50733	1817	1817	TRUE
ENST00000480294	ENSG00000272162	RP11-637O19.3		NA	1589	1000	32.0203	0	0	142	4.54688	114	3.65031	0	0	108	3.45819	92	2.94587	860.199	27.5438	860.199	27.5438	1139.54	36.4883	1094.83	35.0567	35.0106	2024.16	32.4071	18.0315	876.833	14.0382	25	146	83.6316	19	1589	0.419761	1834	1899	TRUE
ENST00000540229	ENSG00000257046	RP11-545J16.1		NA	2451	1000	20.759	0	0	163	3.38371	130	2.69867	0	0	158	3.27992	149	3.09309	1064.4	22.0958	1042.85	21.6484	1016.55	21.1025	910.007	18.8908	17.3884	1587.32	16.4756	14.4882	1091.34	11.3275	65	338	153.188	16	2451	0.365565	2691	2971	TRUE
ENST00000449574	ENSG00000235718	MFRP	MFRP	NA	2280	1000	22.3159	0	0	0	0	0	0	0	0	0	0	0	0	1068.27	23.8393	1068.27	23.8393	1090.94	24.3452	1060.08	23.6566	22.5468	1908.51	21.295	15.9435	1116.52	12.4581	77	605	175.385	13	2280	0.606579	1628	1628	TRUE
ENST00000620528	ENSG00000280071	CH507-9B2.3		8209;102724023	1640	1000	31.0245	24	0.744589	67	2.07864	51	1.58225	19	0.589466	63	1.95455	63	1.95455	1021.89	31.7038	635.391	19.7127	979.844	30.3992	214.627	6.6587	48.8247	2919.52	45.2884	25.2368	1267.07	19.6551	53	891	234.286	7	1640	0.568293	2844	2878	TRUE
ENST00000415919	ENSG00000204505	PRAMEF25	PRAMEF25	343070	1863	1000	27.3109	387	10.5693	387	10.5693	355	9.69537	244	6.66386	244	6.66386	236	6.44538	1143.11	31.2194	443.83	12.1214	1271.21	34.7179	278.374	7.60266	23.3992	1601.78	21.873	12.9522	739.756	10.1017	78	894	465.75	4	1863	0.501342	2308	3552	FALSE
ENST00000515574	ENSG00000235780	USP17L27	USP17L27	728369;728393;728400;728405;728373;728379;728419	1593	1000	31.9399	0	0	0	0	0	0	0	0	0	0	0	0	1.51589	0.0484173	0	0	1290.99	41.2341	0	0	72.7567	4217.79	67.3579	37.4771	1827.07	29.1782	1593	1593	1593	1	1593	0.52354	75	12096	TRUE
ENST00000403751	ENSG00000242441	GTF2A1L	GTF2A1L	11036	1639	1000	31.0435	0	0	35	1.08652	29	0.90026	0	0	39	1.21069	39	1.21069	1129.35	35.0589	1127.31	34.9956	1178.34	36.5796	1157.01	35.9175	30.4305	1818.44	28.2253	15.7286	789.205	12.2498	56	590	182.111	9	1639	0.405125	1713	1686	TRUE
ENST00000584895	ENSG00000215472	RPL17-C18orf32	RPL17-C18orf32	NA	1440	1000	35.3335	0	0	195	6.89003	152	5.37069	0	0	145	5.12336	131	4.62869	982.677	34.7214	949.34	33.5435	856.522	30.2639	778.143	27.4945	42.3803	2205.06	38.9562	21.7026	955.194	16.8752	41	730	205.714	7	1440	0.38125	1594	1402	TRUE
ENST00000511681	ENSG00000231637	USP17L29	USP17L29	728400;728419;728393;728379;728369;728373;728405	1593	1000	31.9399	0	0	0	0	0	0	0	0	0	0	0	0	1.51589	0.0484173	0	0	1305.74	41.7053	0	0	72.7567	4217.79	67.3579	37.4771	1827.07	29.1782	1593	1593	1593	1	1593	0.52354	117	12154	TRUE
ENST00000613157	ENSG00000196427	NBPF4	NBPF4	148545	2586	1000	19.6753	329	6.47316	329	6.47316	304	5.98128	259	5.09589	259	5.09589	256	5.03687	791.893	15.5807	358.225	7.04818	860.888	16.9382	284.529	5.59819	20.3264	1962.06	19.302	17.0958	1359.26	13.3719	52	406	161.625	16	2586	0.515468	1669	1566	FALSE
ENST00000504104	ENSG00000228856	USP17L30	USP17L30	728400;728373;728369;728393;728379;728405;728419	1593	1000	31.9399	0	0	0	0	0	0	0	0	0	0	0	0	1.51589	0.0484173	0	0	1312.87	41.933	0	0	72.7567	4217.79	67.3579	37.4771	1827.07	29.1782	1593	1593	1593	1	1593	0.52354	88	12191	TRUE
ENST00000504543	ENSG00000231051	USP17L28	USP17L28	728379;728419;728400;728405;728393;728369;728373	1593	1000	31.9399	0	0	0	0	0	0	0	0	0	0	0	0	1.51589	0.0484173	0	0	1313.66	41.9582	0	0	72.7567	4217.79	67.3579	37.4771	1827.07	29.1782	1593	1593	1593	1	1593	0.52354	75	12176	TRUE
ENST00000461686	ENSG00000160200	CBS	CBS	875	2656	1000	19.1567	261	4.9999	261	4.9999	224	4.2911	192	3.67809	192	3.67809	192	3.67809	1054.08	20.1927	272.587	5.22188	1102.64	21.1229	211.151	4.04496	20.2285	2007.59	19.2294	17.0282	1390.8	13.3216	70	793	189.714	14	2656	0.578313	1749	1814	FALSE
ENST00000290438	ENSG00000159289	GOLGA6A	GOLGA6A	342096;55889	3176	1000	16.0202	321	5.14249	321	5.14249	259	4.14924	228	3.65261	228	3.65261	228	3.65261	976.921	15.6505	327.489	5.24644	1034.02	16.5653	246.573	3.95016	14.6926	1754.83	14.0564	14.8471	1451.78	11.6289	39	1181	176.444	18	3176	0.498426	2256	2293	FALSE
ENST00000373534	ENSG00000162526	TSSK3	TSSK3	81629	1368	1000	37.1931	0	0	74	2.75229	74	2.75229	0	0	74	2.75229	74	2.75229	1214.82	45.1829	1214.82	45.1829	1226.77	45.6273	1224.53	45.5442	31.2508	1538.62	28.6131	15.9333	665.737	12.3804	650	718	684	2	1368	0.58114	1617	1617	TRUE
ENST00000403107	ENSG00000169402	RSPH10B2	RSPH10B2	222967;728194	3220	1000	15.8013	176	2.78103	235	3.71331	208	3.28667	135	2.13318	195	3.08126	195	3.08126	1032.48	16.3146	251.64	3.97624	1079.31	17.0545	212.396	3.35614	16.5688	2007.24	15.8585	16.7492	1660.6	13.1198	66	575	161	20	3220	0.463354	1915	1965	FALSE
ENST00000617101	ENSG00000140839	CLEC18B	CLEC18B	348174;497190	2321	1000	21.9217	465	10.1936	465	10.1936	364	7.97949	337	7.38761	337	7.38761	293	6.42305	724.648	15.8855	448.559	9.83316	706.351	15.4844	329.333	7.21954	21.2631	1833.69	20.0988	15.2406	1086.66	11.9107	92	774	178.538	13	2321	0.611805	1569	1459	FALSE
ENST00000616671	ENSG00000274933	TBC1D3I	TBC1D3I	102724862	1982	1000	25.6712	118	3.0292	118	3.0292	112	2.87517	83	2.13071	83	2.13071	83	2.13071	819.566	21.0392	133.293	3.42178	1282.71	32.9287	94.6007	2.42851	41.4612	3029.79	38.8891	23.6442	1437.58	18.4522	40	1067	180.182	11	1982	0.559536	4515	7868	TRUE
ENST00000420239	ENSG00000279765	CHD2	CHD2	1106	1506	1000	33.785	0	0	6	0.20271	4	0.13514	0	0	6	0.20271	6	0.20271	1113.85	37.6315	1113.85	37.6315	1178.45	39.8138	1165	39.3597	35.983	1964.42	33.184	18.4761	850.952	14.3747	45	232	125.5	12	1506	0.448207	1183	1184	TRUE
ENST00000529716	ENSG00000255524	NPIPB8	NPIPB8	100507607;728734	2058	1000	24.7231	343	8.48004	343	8.48004	327	8.08447	268	6.6258	268	6.6258	265	6.55163	1108.15	27.3969	381.9	9.44178	1181.71	29.2156	304.983	7.54013	22.1956	1687.45	20.8595	14.7446	931.186	11.5109	36	827	294	7	2058	0.43829	2420	2774	FALSE
ENST00000562196	ENSG00000260691	ANKRD20A1	ANKRD20A1	441425;84210	3379	1000	15.0578	184	2.77063	184	2.77063	161	2.4243	149	2.24361	149	2.24361	149	2.24361	933.65	14.0587	195.708	2.94693	1213.65	18.2749	160.32	2.41406	16.7085	2127.31	16.0163	17.3925	1810.04	13.6276	29	1602	225.267	15	3379	0.401894	2281	2476	FALSE
ENST00000624491	ENSG00000279115	AC006386.1		NA	406	1000	125.321	0	0	0	0	0	0	0	0	0	0	0	0	2577.55	323.02	0	0	2571.03	322.203	0	0	170.835	2029.78	127.187	20.7202	248.365	15.5626	406	406	406	1	406	0.497537	2000	2001	TRUE
ENST00000624575	ENSG00000279274	AC012005.3		NA	406	1000	125.321	0	0	0	0	0	0	0	0	0	0	0	0	2577.55	323.02	0	0	2571.03	322.203	0	0	170.835	2029.78	127.187	20.7202	248.365	15.5626	406	406	406	1	406	0.497537	2000	2001	TRUE
ENST00000615342	ENSG00000136698	CFC1	CFC1	55997	1554	1000	32.7415	298	9.75695	298	9.75695	287	9.3968	225	7.36683	225	7.36683	224	7.33409	1166.07	38.1789	346.38	11.341	1194.04	39.0945	266.994	8.74178	35.9161	2027.71	33.1951	18.4749	878.367	14.3795	50	909	310.8	5	1554	0.548906	1713	1787	FALSE
ENST00000528368	ENSG00000223953	C1QTNF5	C1QTNF5	114902	1353	1000	37.6055	0	0	0	0	0	0	0	0	0	0	0	0	1184.42	44.5408	1184.42	44.5408	1185.6	44.5851	1181.89	44.4455	38.848	1890.04	35.5379	19.7016	814.035	15.3061	189	907	451	3	1353	0.662971	1364	1364	TRUE
ENST00000315150	ENSG00000172780	RAB43	RAB43	339122	4467	1000	11.3902	68	0.774537	85	0.968171	74	0.842878	82	0.934	83	0.94539	62	0.706195	1085.55	12.3647	554.765	6.31891	909.26	10.3567	395.652	4.50657	11.0312	1870.49	10.6527	15.7562	2170.71	12.3625	184	3778	1489	3	4467	0.61764	1780	1762	TRUE
ENST00000622992	ENSG00000279152	AC129492.1		NA	756	1000	67.3019	0	0	0	0	0	0	0	0	0	0	0	0	1484.27	99.8942	1484.27	99.8942	1482.08	99.7466	1482.08	99.7466	49.7436	1267.05	42.6374	10.6485	243.076	8.17974	756	756	756	1	756	0.68254	1416	1416	TRUE
ENST00000295314	ENSG00000163157	TMOD4	TMOD4	29765	1267	1000	40.158	0	0	0	0	0	0	0	0	0	0	0	0	1217.53	48.8935	1217.53	48.8935	1243.52	49.9372	1202.37	48.2848	43.2395	1959.31	39.341	15.5917	602.69	12.1014	90	165	126.7	10	1267	0.524073	1582	1582	TRUE
ENST00000376288	ENSG00000204539	CDSN	CDSN	1041	2552	1000	19.9374	0	0	62	1.23612	58	1.15637	0	0	59	1.17631	59	1.17631	1111.85	22.1673	1111.85	22.1673	1108.2	22.0947	1102.66	21.9842	17.1919	1636.8	16.3168	14.4532	1133.92	11.3037	112	2440	1276	2	2552	0.564655	1709	1709	TRUE
ENST00000623571	ENSG00000278968	PRY2	PRYP3;PRYP4;PRY2;PRY	NA	444	1000	114.595	0	0	0	0	0	0	0	0	0	0	0	0	2211.53	253.43	0	0	2808.43	321.832	0	0	161.852	2161.86	123.869	20.0953	264.526	15.1567	69	259	148	3	444	0.495495	3422	7137	TRUE
ENST00000572144	ENSG00000141086	CTRL	CTRL	1506	2360	1000	21.5594	0	0	12	0.258713	12	0.258713	0	0	12	0.258713	12	0.258713	1093.81	23.5819	1093.81	23.5819	1123.96	24.2319	1112.73	23.9898	21.3342	1872.13	20.181	15.4571	1120.76	12.0815	82	1446	472	5	2360	0.580508	1450	1450	TRUE
ENST00000437823	ENSG00000276581	SPATA31A5	SPATA31A5	727905	4256	1000	11.9549	74	0.884666	74	0.884666	73	0.872711	52	0.621657	52	0.621657	52	0.621657	1049.06	12.5414	78.2893	0.935944	1238.12	14.8016	55.0496	0.658115	13.4214	2165.83	12.9462	19.14	2511.8	15.0142	58	3886	1064	4	4256	0.519737	2697	3097	TRUE
ENST00000430024	ENSG00000213297	ZNF625-ZNF20	ZNF625-ZNF20	NA	2651	1000	19.1928	0	0	144	2.76377	104	1.99606	0	0	115	2.20718	109	2.09202	988.624	18.9745	956.575	18.3594	1027.47	19.7201	939.35	18.0288	18.4552	1828.02	17.5425	15.5345	1266.39	12.1528	61	1869	331.375	8	2651	0.444361	2076	2118	TRUE
ENST00000367128	ENSG00000196550	FAM72A	FAM72A	729533	2398	1000	21.2178	323	6.85334	323	6.85334	288	6.11072	250	5.30444	250	5.30444	250	5.30444	1101.7	23.3757	351.242	7.45257	1269.23	26.9302	278.025	5.89908	18.7583	1673.77	17.7568	15.2885	1126.53	11.9512	78	1195	599.5	4	2398	0.419933	2220	2572	FALSE
ENST00000374293	ENSG00000242616	GNG10	GNG10	2790	1491	1000	34.1249	123	4.19736	371	12.6603	330	11.2612	211	7.20035	230	7.84873	145	4.94811	1075.21	36.6913	943.54	32.1982	730.127	24.9155	521.613	17.8	36.2457	1957.65	33.4023	18.6	848.021	14.4693	132	978	497	3	1491	0.444668	1823	1798	FALSE
ENST00000624710	ENSG00000279232	DKFZP434P228		NA	2904	1000	17.5207	4	0.070083	81	1.41918	81	1.41918	4	0.070083	74	1.29653	74	1.29653	1055.82	18.4987	1055.82	18.4987	1031.69	18.076	1035.49	18.1426	15.0337	1636.8	14.339	15.1541	1354.13	11.8627	2904	2904	2904	1	2904	0.439738	1665	1666	TRUE
ENST00000391496	ENSG00000212807	OR2A42	OR2A42	402317	933	1000	54.534	288	15.7058	288	15.7058	288	15.7058	236	12.87	236	12.87	236	12.87	1356.27	73.9626	391.387	21.3439	1354.58	73.8708	320.697	17.4889	61.8758	2001.32	54.57	17.3653	491.603	13.4045	933	933	933	1	933	0.559486	1745	1807	FALSE
ENST00000326294	ENSG00000213402	PTPRCAP	PTPRCAP	5790	1292	1000	39.381	0	0	0	0	0	0	0	0	0	0	0	0	1235.01	48.6361	1235.01	48.6361	1238.75	48.7833	1235.58	48.6583	42.1071	1948.87	38.3742	15.2041	599.478	11.804	451	841	646	2	1292	0.649381	1375	1375	TRUE
ENST00000361017	ENSG00000168925	CTRB1	CTRB1	1504	858	1000	59.301	442	26.211	442	26.211	361	21.4076	305	18.0868	305	18.0868	277	16.4264	976.272	57.8939	603.591	35.7935	1018.48	60.3971	388.754	23.0535	65.0244	1913.8	56.7451	17.8602	464.122	13.7614	60	220	122.571	7	858	0.644522	1324	1370	FALSE
ENST00000369996	ENSG00000243509	TNFRSF6B	TNFRSF6B	8771	1124	1000	45.2671	0	0	0	0	0	0	0	0	0	0	0	0	1254	56.7648	1253.85	56.758	1256.31	56.8696	1249.89	56.5791	47.8088	1900.9	43.0241	17.0671	584.128	13.2209	195	524	374.667	3	1124	0.657473	1180	1178	TRUE
ENST00000438306	ENSG00000234545	FAM133B	FAM133B	257415	2434	1000	20.904	404	8.4452	404	8.4452	366	7.65085	350	7.31638	350	7.31638	270	5.64407	699.801	14.6286	433.862	9.06943	613.386	12.8222	299.754	6.26605	21.7949	1975.18	20.6445	18.075	1352.01	14.1312	33	1576	202.833	12	2434	0.365242	738	769	FALSE
ENST00000375651	ENSG00000204389	HSPA1A	HSPA1A	3303	2483	1000	20.4914	245	5.0204	245	5.0204	245	5.0204	269	5.5122	269	5.5122	269	5.5122	1094.4	22.4258	271.247	5.55823	1095.53	22.449	297.975	6.10594	20.5386	1900.4	19.471	17.2508	1316.54	13.4889	2483	2483	2483	1	2483	0.597261	1751	1704	FALSE
ENST00000254627	ENSG00000253117	OC90	OC90	729330	1782	1000	28.5523	0	0	31	0.885122	31	0.885122	0	0	37	1.05644	37	1.05644	1101.07	31.438	1101.07	31.438	1178.66	33.6535	1164.05	33.2363	29.7795	1944.89	27.7656	16.3917	895.08	12.7783	40	557	127.286	14	1782	0.545455	1807	1808	TRUE
ENST00000623841	ENSG00000279944	PRY	PRY;PRYP3;PRYP4;PRY2	NA	444	1000	114.595	0	0	0	0	0	0	0	0	0	0	0	0	2275.35	260.744	0	0	2822.62	323.458	0	0	161.852	2161.86	123.869	20.0953	264.526	15.1567	69	259	148	3	444	0.495495	3416	3740	TRUE
ENST00000410016	ENSG00000128652	HOXD3	HOXD3	3232	2384	1000	21.3424	2	0.0426848	100	2.13424	86	1.83544	1	0.0213424	105	2.24095	105	2.24095	1121.77	23.9413	1121.77	23.9413	1101.2	23.5023	1105.94	23.6034	18.3	1622.92	17.3185	14.4321	1057.17	11.2813	190	1569	794.667	3	2384	0.586829	1668	1677	TRUE
ENST00000345034	ENSG00000215695	RSC1A1	RSC1A1	6248	1854	1000	27.4435	0	0	0	0	0	0	0	0	0	0	0	0	1153.25	31.6492	1153.25	31.6492	1153.12	31.6456	1153.95	31.6683	29.4067	2002.75	27.4812	16.2171	921.712	12.6475	1854	1854	1854	1	1854	0.428263	1213	1213	TRUE
ENST00000562783	ENSG00000178115	GOLGA8Q	GOLGA8Q	NA	1899	1000	26.7932	254	6.80546	254	6.80546	195	5.22467	94	2.51856	94	2.51856	72	1.92911	890.458	23.8582	261.393	7.00354	1607.17	43.0612	87.1689	2.33553	36.54	2552.41	34.1936	20.2439	1178.79	15.7918	39	257	99.9474	19	1899	0.52554	2359	5161	TRUE
ENST00000427569	ENSG00000266967	AARSD1	AARSD1	80755	1322	1000	38.4873	0	0	69	2.65562	64	2.46319	0	0	75	2.88655	75	2.88655	1088.02	41.8751	1086.91	41.8321	1121.87	43.1779	1090.25	41.9609	42.3343	2008.7	38.6547	21.4367	865.141	16.6485	55	183	110.167	12	1322	0.541604	1580	1678	TRUE
ENST00000408951	ENSG00000221970	OR2A1	OR2A1	346528	933	1000	54.534	292	15.9239	292	15.9239	292	15.9239	243	13.2518	243	13.2518	243	13.2518	1361.7	74.259	396.824	21.6404	1362.74	74.3154	330.209	18.0076	62.0232	2006.09	54.7001	17.4067	492.774	13.4365	933	933	933	1	933	0.560557	1712	1764	FALSE
ENST00000568102	ENSG00000157322	CLEC18A	CLEC18A	283971;348174	3660	1000	13.9017	222	3.08618	222	3.08618	208	2.89155	158	2.19647	158	2.19647	158	2.19647	1085.96	15.0967	237.271	3.29847	1000.39	13.9071	168.974	2.34902	14.4122	1992.2	13.8475	17.2849	1949.27	13.5491	92	1712	406.667	9	3660	0.593169	2238	2406	FALSE
ENST00000594239	ENSG00000269335	IKBKG	IKBKG	8517	2299	1000	22.1315	288	6.37386	288	6.37386	265	5.86484	262	5.79844	262	5.79844	260	5.75418	1091.41	24.1545	316.14	6.99664	1115.77	24.6936	292.829	6.48073	23.1534	1976.93	21.8762	16.3774	1156.55	12.7981	62	728	229.9	10	2299	0.625924	1000	1000	FALSE
ENST00000558467	ENSG00000137880	GCHFR	GCHFR	2644	785	1000	64.8156	0	0	0	0	0	0	0	0	0	0	0	0	1476.03	95.6697	1476.03	95.6697	1484.35	96.2092	1485.06	96.2553	50.8046	1351.28	43.792	12.7907	303.465	9.83463	302	483	392.5	2	785	0.611465	1369	1369	TRUE
ENST00000233331	ENSG00000115274	INO80B	INO80B	83444	1261	1000	40.3491	0	0	148	5.97167	135	5.44713	0	0	148	5.97167	146	5.89097	1180.18	47.6192	1183.79	47.7647	1298.83	52.4067	1363.28	55.0072	33.5606	1512.91	30.5223	12.0976	465.377	9.38877	119	627	252.2	5	1261	0.62728	1611	1622	TRUE
ENST00000465127	ENSG00000250349	TM4SF2		NA	954	1000	53.3336	0	0	0	0	0	0	0	0	82	4.37335	82	4.37335	933.63	49.7938	933.63	49.7938	1505.68	80.3035	1483.87	79.1401	62.1103	2059.55	54.9216	17.4692	505.906	13.4909	51	189	106	9	954	0.504193	1474	1665	TRUE
ENST00000419965	ENSG00000183292	TISP43		646743;150527	2218	1000	22.9397	291	6.67545	291	6.67545	291	6.67545	251	5.75786	251	5.75786	251	5.75786	1106.38	25.3799	326.527	7.49042	1109.73	25.4568	281.782	6.46399	24.112	1982.95	22.7441	17.0323	1160.07	13.3058	141	1901	739.333	3	2218	0.548242	1248	1288	FALSE
ENST00000601167	ENSG00000267631	CGB1	CGB1	114335	786	1000	64.7331	0	0	185	11.9756	167	10.8104	0	0	187	12.1051	144	9.32157	1472.46	95.3168	965.446	62.4963	980.793	63.4898	715.288	46.3028	85.4375	2275.75	73.6582	21.5132	511.076	16.5418	168	370	262	3	786	0.624682	4009	5230	TRUE
ENST00000357367	ENSG00000182330	PRAMEF8	PRAMEF8	391002;441871	1844	1000	27.5923	402	11.0921	402	11.0921	362	9.98842	327	9.02269	327	9.02269	323	8.91232	1089.84	30.0713	454.902	12.5518	1117.05	30.8219	376.75	10.3954	24.5043	1659.36	22.8928	13.5101	763.672	10.5357	58	898	461	4	1844	0.539046	1777	2102	FALSE
ENST00000475639	ENSG00000160201	U2AF1	U2AF1	7307;102724583;102724594	4694	1000	10.8394	39	0.422737	39	0.422737	39	0.422737	32	0.346861	32	0.346861	32	0.346861	1042.39	11.2989	41.0225	0.44466	1043.63	11.3123	33.6818	0.365091	13.4508	2399.34	13.0037	19.567	2833.29	15.3556	50	3950	670.571	7	4694	0.432254	1953	1965	TRUE
ENST00000572195	ENSG00000262664	OVCA2	OVCA2	124641	1122	1000	45.3478	0	0	5	0.226739	5	0.226739	0	0	5	0.226739	5	0.226739	1250.77	56.7197	1250.77	56.7197	1263.53	57.2981	1259.84	57.1311	49.4115	1960.79	44.4588	17.6279	602.229	13.6549	296	826	561	2	1122	0.606952	1576	1576	TRUE
ENST00000597658	ENSG00000268133	AC003002.4		NA	456	1000	111.579	0	0	384	42.8465	242	27.0022	0	0	107	11.939	93	10.3769	1655.46	184.715	1327.22	148.091	1245.36	138.957	534.961	59.6907	130.438	1803.04	100.591	16.2996	220.619	12.3083	36	155	114	4	456	0.559211	1654	1599	TRUE
ENST00000624729	ENSG00000279823	UTY		NA	4170	1000	12.2015	0	0	0	0	0	0	0	0	0	0	0	0	1096.87	13.3835	1096.55	13.3796	1108.23	13.5221	1086.4	13.2557	9.48768	1499.36	9.14722	13.5247	1738.87	10.6084	27	773	143.793	29	4170	0.422782	11695	11665	TRUE
ENST00000526619	ENSG00000153684	GOLGA8F	GOLGA8F	NA	5237	1000	9.71553	192	1.86538	192	1.86538	192	1.86538	157	1.52534	157	1.52534	156	1.51562	962.275	9.34901	200.79	1.95078	1125.82	10.9379	163.252	1.58608	8.81644	1758.55	8.54262	14.7604	2385.54	11.5884	60	3140	290.944	18	5237	0.435937	1866	1848	FALSE
ENST00000605528	ENSG00000270800	RPS10-NUDT3	RPS10-NUDT3	100529239	876	1000	58.0825	0	0	332	19.2834	225	13.0686	0	0	288	16.7277	192	11.1518	1126.69	65.4407	1084.78	63.0064	806.627	46.8509	701.191	40.7269	76.9499	2318.58	67.3344	21.4116	568.348	16.5055	17	172	97.3333	9	876	0.525114	1400	1242	TRUE
ENST00000259895	ENSG00000213780	GTF2H4	GTF2H4	2968	1735	1000	29.3258	0	0	47	1.37831	44	1.29033	0	0	47	1.37831	47	1.37831	1120.16	32.8495	1120.16	32.8495	1182.02	34.6636	1153.45	33.8257	31.1377	1976.77	28.9852	17.1167	909.751	13.3396	48	296	123.929	14	1735	0.565994	1340	1340	TRUE
ENST00000460606	ENSG00000260092	RP11-77K12.7		NA	2125	1000	23.9436	0	0	68	1.62817	54	1.29296	0	0	73	1.74789	73	1.74789	1074.75	25.7335	1074.81	25.7349	1123.97	26.912	1111.12	26.6042	24.0564	1891.5	22.6447	16.9644	1106.58	13.2478	65	1806	425	5	2125	0.608941	1819	1832	TRUE
ENST00000623491	ENSG00000275034	TP53TG3C	TP53TG3C	653550;24150	2026	1000	25.1136	0	0	0	0	0	0	0	0	0	0	0	0	1251.32	31.4253	0	0	1457.02	36.5911	0	0	43.8361	3278.23	41.1641	26.791	1665.41	20.9123	997	1029	1013	2	2026	0.469891	5044	5144	TRUE
ENST00000623385	ENSG00000248167	TRIM39-RPP21	TRIM39-RPP21	202658	1698	1000	29.9648	0	0	115	3.44595	104	3.11634	0	0	150	4.49472	150	4.49472	1078.57	32.3192	1078.57	32.3192	1127.04	33.7716	1107.23	33.1778	30.263	1877.76	28.1334	16.6107	863.823	12.9421	23	460	154.364	11	1698	0.53828	1981	2018	TRUE
ENST00000568224	ENSG00000261832	CLN3		1201	1721	1000	29.5643	0	0	174	5.1442	153	4.52334	0	0	170	5.02594	167	4.93724	1025.16	30.3081	917.978	27.1394	1161.96	34.3527	991.735	29.32	31.678	1993.85	29.4734	17.4066	917.612	13.5643	47	299	122.929	14	1721	0.57118	2108	2184	TRUE
ENST00000602390	ENSG00000269897	COMMD3-BMI1	COMMD3-BMI1	100532731	1419	1000	35.8564	0	0	154	5.52189	128	4.58962	0	0	190	6.81272	188	6.741	966.514	34.6557	966.514	34.6557	1180.7	42.3356	1142.25	40.9568	37.6219	1926.8	34.5441	19.2484	834.658	14.9639	35	330	101.357	14	1419	0.42988	1685	1687	TRUE
ENST00000493325	ENSG00000243896	OR2A7	OR2A7	102725084;401427;79541	1116	1000	45.5916	440	20.0603	440	20.0603	440	20.0603	353	16.0938	353	16.0938	353	16.0938	1367.63	62.3525	564.235	25.7244	1369.07	62.4179	452.722	20.6403	30.0315	1184.74	27.0071	10.6876	363.139	8.27804	1116	1116	1116	1	1116	0.486559	1730	1796	FALSE
ENST00000602967	ENSG00000228570	NUTM2E	NUTM2E	NA	3623	1000	14.0437	311	4.36758	311	4.36758	303	4.25523	221	3.10365	221	3.10365	221	3.10365	912.247	12.8113	332.641	4.6715	950.428	13.3475	236.524	3.32167	13.5356	1851.57	13.0014	16.2298	1811.68	12.7213	129	1506	603.833	6	3623	0.603367	1656	1811	FALSE
ENST00000569201	ENSG00000157335	CLEC18C	CLEC18C	497190;283971	3660	1000	13.9017	189	2.62742	189	2.62742	180	2.50231	138	1.91843	138	1.91843	138	1.91843	1108.45	15.4094	202.001	2.80816	1096.95	15.2495	147.584	2.05167	15.1986	2100.9	14.603	18.228	2055.63	14.2884	92	1712	406.667	9	3660	0.593443	2122	2392	FALSE
ENST00000589262	ENSG00000188629	ZNF177	ZNF177	7730	1920	1000	26.5001	0	0	0	0	0	0	0	0	0	0	0	0	1077.04	28.5418	1077.04	28.5418	1252.68	33.1961	1232.69	32.6663	29.4846	2083.62	27.6081	16.3486	962.606	12.7546	13	1518	320	6	1920	0.426563	1904	1878	TRUE
ENST00000570054	ENSG00000260914	RP11-343C2.11		NA	1284	1000	39.6263	0	0	83	3.28899	78	3.09085	0	0	91	3.606	91	3.606	1152.8	45.6814	1152.8	45.6814	1238.98	49.0964	1205.65	47.7757	43.2385	1987.8	39.3846	15.6059	611.454	12.1148	62	220	128.4	10	1284	0.553738	1379	1386	TRUE
ENST00000553849	ENSG00000173464	RNASE11	RNASE11	NA	1101	1000	46.2127	0	0	117	5.40689	108	4.99098	0	0	111	5.12961	109	5.03719	1210.87	55.9578	1210.87	55.9578	1190.19	55.0021	1180.98	54.5765	48.4856	1884.51	43.5442	17.1416	574.466	13.2738	163	938	550.5	2	1101	0.422343	1684	1689	TRUE
ENST00000624020	ENSG00000279934	RBMY1A1	RBMY1A1	NA	1491	1000	34.1249	0	0	0	0	0	0	0	0	0	0	0	0	956.398	32.637	186.842	6.37595	689.461	23.5278	137.709	4.69931	73.9965	3996.59	68.1916	37.9724	1731.26	29.5395	89	299	135.545	11	1491	0.448692	7506	7172	TRUE
ENST00000397299	ENSG00000243789	JMJD7	JMJD7	100137047	1416	1000	35.9324	0	0	30	1.07797	29	1.04204	0	0	30	1.07797	30	1.07797	1165.48	41.8785	1165.48	41.8785	1224.23	43.9895	1206.76	43.3616	38.5046	1967.52	35.3488	19.6975	852.299	15.3126	57	514	177	8	1416	0.605226	1215	1215	TRUE
ENST00000397640	ENSG00000257949	TEN1	TEN1	100134934	994	1000	51.1874	0	0	14	0.716623	14	0.716623	0	0	14	0.716623	14	0.716623	1318.47	67.4889	1318.47	67.4889	1335.11	68.341	1298.87	66.4857	54.9404	1907.13	48.8105	15.8997	480.151	12.2888	98	446	248.5	4	994	0.620724	1289	1289	TRUE
ENST00000318357	ENSG00000163126	ANKRD23	ANKRD23	200539	2597	1000	19.5919	0	0	27	0.528982	27	0.528982	0	0	34	0.666125	33	0.646534	1051.75	20.6058	1051.75	20.6058	1086.2	21.2808	1076.68	21.0943	20.3928	1977.18	19.3684	17.154	1369.73	13.4178	69	1733	288.556	9	2597	0.601078	1672	1675	TRUE
ENST00000377542	ENSG00000154537	FAM27C	FAM27C	NA	616	1000	82.5978	332	27.4225	332	27.4225	278	22.9622	124	10.2421	124	10.2421	124	10.2421	1664.27	137.465	546.952	45.177	1698.11	140.26	207.239	17.1175	98.4384	1972.27	81.4526	18.2786	337.99	13.9586	215	401	308	2	616	0.603896	1000	994	FALSE
ENST00000407689	ENSG00000239282	GATSL3	GATSL3	652968	1623	1000	31.3495	8	0.250796	235	7.36713	203	6.36395	4	0.125398	234	7.33578	234	7.33578	1139.49	35.7223	1139.49	35.7223	1133.02	35.5196	1104.33	34.6201	27.2651	1612.35	25.2732	14.0804	699.529	10.9649	71	572	180.333	9	1623	0.616759	1721	1733	TRUE
ENST00000413834	ENSG00000248919	ATP5J2-PTCD1	ATP5J2-PTCD1	100526740	2491	1000	20.4256	0	0	64	1.30724	51	1.04171	0	0	61	1.24596	59	1.20511	1096.26	22.3917	1096.26	22.3917	1104.75	22.5652	1097.07	22.4084	19.8359	1841.55	18.8074	16.6625	1275.77	13.0292	36	822	276.778	9	2491	0.602971	1585	1609	TRUE
ENST00000292174	ENSG00000160683	CXCR5	CXCR5	643	4431	1000	11.4828	63	0.723416	118	1.35497	115	1.32052	63	0.723416	117	1.34349	117	1.34349	1015.81	11.6643	1015.81	11.6643	1015.31	11.6586	1013.62	11.6392	8.52974	1434.42	8.23557	12.1815	1664.64	9.55735	227	4204	2215.5	2	4431	0.582261	1377	1377	TRUE
ENST00000320431	ENSG00000176020	AMIGO3	AMIGO3	386724	2862	1000	17.7779	0	0	2	0.0355557	2	0.0355557	0	0	2	0.0355557	2	0.0355557	1072.65	19.0694	1072.65	19.0694	1064.93	18.9321	1068.4	18.9939	17.7128	1899.6	16.8854	17.7911	1566.63	13.9257	2862	2862	2862	1	2862	0.637317	1509	1519	TRUE
ENST00000294652	ENSG00000186086	NBPF6	NBPF6	653149	2586	1000	19.6753	308	6.05998	308	6.05998	257	5.05654	389	7.65368	389	7.65368	231	4.54499	936.638	18.4286	309.727	6.09396	934.747	18.3914	258.062	5.07743	21.0394	2030.89	19.9791	17.6955	1406.94	13.841	52	406	161.625	16	2586	0.513148	1671	1737	FALSE
ENST00000479003	ENSG00000100288	CHKB	CHKB	1120	2114	1000	24.0682	0	0	50	1.20341	43	1.03493	0	0	47	1.13121	47	1.13121	1076.84	25.9176	1076.84	25.9176	1075.88	25.8945	1070.63	25.7682	26.4891	2071.47	24.9283	18.676	1211.86	14.5837	82	1072	264.25	8	2114	0.5965	1467	1473	TRUE
ENST00000417761	ENSG00000262560	RP11-296A16.1		NA	2326	1000	21.8746	0	0	110	2.4062	80	1.74996	0	0	121	2.64682	121	2.64682	1036.03	22.6628	1039.31	22.7344	1164.82	25.4799	1124.72	24.6027	21.6476	1871.05	20.4642	15.5234	1109.22	12.1319	36	607	136.824	17	2326	0.491402	2947	2971	TRUE
ENST00000592091	ENSG00000267740	AC024592.12		NA	2118	1000	24.0228	0	0	176	4.22801	154	3.69951	0	0	79	1.8978	77	1.84975	1128.93	27.1201	1096.96	26.3519	971.653	23.3418	875.099	21.0223	25.9534	2033.6	24.4264	18.2997	1189.71	14.2901	93	1567	423.6	5	2118	0.6322	2155	2193	TRUE
ENST00000399336	ENSG00000103226	NOMO3	NOMO3	102723728;408050	4356	1000	11.6805	196	2.28938	196	2.28938	160	1.86888	149	1.74039	149	1.74039	147	1.71703	831.079	9.70741	201.783	2.35692	971.098	11.3429	157.514	1.83984	12.96	2141.69	12.508	18.4902	2483.8	14.506	46	647	140.516	31	4356	0.525712	2160	2174	FALSE
ENST00000477305	ENSG00000255154	RPP14		NA	1531	1000	33.2333	0	0	226	7.51073	186	6.1814	0	0	24	0.7976	21	0.6979	1128.28	37.4965	1128.28	37.4965	1110.06	36.891	1097.8	36.4835	35.9476	1997.38	33.1898	18.4755	865.233	14.3773	79	1045	255.167	6	1531	0.468975	1210	1185	TRUE
ENST00000419194	ENSG00000226023	CT47A6	CT47A6	728062	1298	1000	39.1989	0	0	0	0	0	0	62	2.43033	62	2.43033	58	2.27354	147.16	5.7685	0	0	1064.3	41.7196	75.2099	2.94815	43.1764	2008.42	39.364	108.765	4308.67	84.4477	141	1001	432.667	3	1298	0.607858	236	10471	TRUE
ENST00000533518	ENSG00000255439	RP11-196G11.1		NA	2362	1000	21.5412	0	0	89	1.91716	88	1.89562	0	0	19	0.409282	19	0.409282	1093.1	23.5466	1093.1	23.5466	1137.7	24.5073	1120.24	24.1313	22.2905	1957.78	21.0864	16.1504	1172.04	12.6236	21	371	181.692	13	2362	0.621084	2562	2526	TRUE
ENST00000369951	ENSG00000102076	OPN1LW	OPN1LW	5956	1261	1000	40.3491	436	17.5922	436	17.5922	361	14.566	243	9.80483	243	9.80483	239	9.64344	1324.63	53.4478	530.044	21.3868	1027.2	41.4467	301.704	12.1735	45.0604	2031.32	40.981	16.2428	624.84	12.6059	166	297	210.167	6	1261	0.570975	2024	2567	FALSE
ENST00000394263	ENSG00000278224	PRICKLE4	PRICKLE4	NA	1155	1000	44.0521	0	0	0	0	0	0	0	0	0	0	0	0	1271.6	56.0165	1271.6	56.0165	1290.67	56.8567	1257.84	55.4107	50.7037	2077.04	45.749	18.1397	638.252	14.0582	108	368	192.5	6	1155	0.625108	1509	1511	TRUE
ENST00000471490	ENSG00000241945	PWP2	PWP2	102724159;5822	4564	1000	11.1482	223	2.48604	223	2.48604	219	2.44145	177	1.97323	177	1.97323	177	1.97323	1036.68	11.5571	234.94	2.61915	1037.26	11.5636	186.599	2.08024	10.9811	1903.36	10.6095	15.7318	2214.61	12.3444	148	1540	760.667	6	4564	0.600131	1749	1793	FALSE
ENST00000586529	ENSG00000267303	CTD-2369P2.12		NA	1850	1000	27.5028	0	0	100	2.75028	87	2.39275	0	0	103	2.83279	103	2.83279	1116.39	30.704	1116.39	30.704	1157.62	31.8378	1142.44	31.4204	29.1594	1981.38	27.2468	16.0791	911.873	12.5395	22	1366	231.25	8	1850	0.605946	1797	1803	TRUE
ENST00000374127	ENSG00000243251	PGBD3	PGBD3	267004	2212	1000	23.0019	0	0	51	1.1731	51	1.1731	0	0	51	1.1731	51	1.1731	1129.88	25.9895	1129.88	25.9895	1128.5	25.9576	1128.13	25.9492	23.8503	1955.86	22.4943	16.8457	1144.23	13.1597	195	2017	1106	2	2212	0.409584	1673	1673	TRUE
ENST00000398333	ENSG00000250021	C15orf38-AP3S2	C15orf38-AP3S2	100526783	2439	1000	20.8611	0	0	89	1.85664	72	1.502	0	0	93	1.94008	92	1.91922	1063.41	22.184	1063.41	22.184	1088.29	22.7029	1077.61	22.4801	20.7985	1888.92	19.7025	17.266	1294.18	13.499	72	1336	243.9	10	2439	0.532185	1432	1434	TRUE
ENST00000575474	ENSG00000261915	GPS2	GPS2	2874	2571	1000	19.7901	0	0	126	2.49355	124	2.45397	0	0	128	2.53313	128	2.53313	1067.22	21.1203	1065.27	21.0817	1048.52	20.7503	1025.43	20.2933	19.1481	1837.17	18.1788	16.1017	1272.73	12.5937	52	448	135.316	19	2571	0.601711	2231	2231	TRUE
ENST00000419593	ENSG00000254806	SYS1-DBNDD2	SYS1-DBNDD2	NA	1313	1000	38.7511	0	0	212	8.21524	174	6.7427	0	0	228	8.83526	228	8.83526	1102.41	42.7195	1102.41	42.7195	1183.29	45.854	1162.76	45.0582	36.092	1699.9	32.9365	18.2673	732.141	14.1856	68	679	218.833	6	1313	0.551409	1843	1814	TRUE
ENST00000520401	ENSG00000258864	CTC-554D6.1		NA	694	1000	73.3144	0	0	532	39.0033	285	20.8946	0	0	442	32.405	313	22.9474	1281.95	93.9851	1280.72	93.8952	823.93	60.406	763.047	55.9424	77.0731	1777.63	65.163	15.6591	327.383	12.001	25	179	86.75	8	694	0.400576	1485	1443	TRUE
ENST00000506502	ENSG00000275740	RP11-449H3.3		54439	3311	1000	15.367	0	0	80	1.22936	75	1.15253	3	0.0461011	28	0.430277	27	0.41491	1050.5	16.143	1031.51	15.8512	996.699	15.3163	971.138	14.9235	15.6722	1953.98	15.0134	15.8791	1619.08	12.4402	75	297	165.55	20	3311	0.472365	1714	1721	TRUE
ENST00000375880	ENSG00000263020	CSNK2B-LY6G5B-1181		NA	2487	1000	20.4585	0	0	115	2.35272	101	2.06631	0	0	125	2.55731	125	2.55731	1013.46	20.7338	1013.46	20.7338	1070.78	21.9065	1049.4	21.4692	20.5491	1904.57	19.4823	17.2606	1319.43	13.4968	76	1683	310.875	8	2487	0.536791	2492	2501	TRUE
ENST00000383070	ENSG00000184895	SRY	SRY	6736	845	1000	60.2133	0	0	366	22.0381	366	22.0381	0	0	366	22.0381	366	22.0381	1325.39	79.8063	1325.39	79.8063	1325.13	79.7903	1325.13	79.7903	29.8182	862.559	25.9688	8.25441	211.179	6.35789	845	845	845	1	845	0.463905	2000	2000	TRUE
ENST00000591793	ENSG00000267022	ZNF223;		NA	3766	1000	13.5104	0	0	130	1.75635	95	1.28349	0	0	92	1.24296	85	1.14839	970.259	13.1086	931.629	12.5867	906.419	12.2461	777.4	10.503	13.6771	1946.88	13.1516	16.4139	1904.93	12.8682	83	1605	342.364	11	3766	0.439193	2516	2510	TRUE
ENST00000369159	ENSG00000203812	HIST2H2AA4	HIST2H2AA4	8337	549	1000	92.678	0	0	0	0	0	0	0	0	0	0	0	0	1780	164.967	0	0	1777.99	164.781	0	0	217.155	3785.89	175.434	30.6635	503.365	23.3254	549	549	549	1	549	0.617486	2000	2000	TRUE
ENST00000336557	ENSG00000136305	CIDEB	CIDEB	27141	2409	1000	21.1209	0	0	107	2.25994	107	2.25994	0	0	126	2.66123	126	2.66123	1115.31	23.5564	1115.31	23.5564	1136.88	24.0119	1121.42	23.6854	19.1787	1719.47	18.1584	15.863	1174.27	12.4008	103	747	301.125	8	2409	0.592777	1960	1960	TRUE
ENST00000337539	ENSG00000128271	ADORA2A	ADORA2A	135	2569	1000	19.8055	3	0.0594164	76	1.50521	66	1.30716	2	0.0396109	79	1.56463	79	1.56463	1103.95	21.8642	1109.02	21.9646	1133.65	22.4524	1135.22	22.4836	18.8718	1809.2	17.916	15.8689	1253.35	12.4116	185	1778	856.333	3	2569	0.605294	1383	1387	TRUE
ENST00000464755	ENSG00000276490	RP11-400G3.5		NA	2395	1000	21.2444	0	0	112	2.37937	91	1.93324	0	0	110	2.33688	108	2.29439	1059.28	22.5037	1031.46	21.9127	904.796	19.2218	718.591	15.266	25.2057	2246.12	23.8587	19.9802	1470.38	15.6186	121	341	171.071	14	2395	0.45762	2637	2848	TRUE
ENST00000569055	ENSG00000260287	TBC1D3G	TBC1D3G	101060321	2065	1000	24.6393	0	0	0	0	0	0	15	0.36959	15	0.36959	12	0.295672	536.321	13.2146	0	0	760.138	18.7293	16.9986	0.418833	54.7358	4176.24	51.4499	36.6811	2324.52	28.6373	40	884	147.5	14	2065	0.564165	5069	8493	TRUE
ENST00000514226	ENSG00000258659	TRIM34	TRIM34	53840	2493	1000	20.4092	13	0.26532	101	2.06133	94	1.91847	29	0.591868	82	1.67356	80	1.63274	1030.01	21.0217	1032.91	21.081	960.198	19.5969	935.214	19.087	22.2727	2069.51	21.1186	18.7099	1433.69	14.6303	23	1255	311.625	8	2493	0.448456	1857	1702	TRUE
ENST00000293826	ENSG00000248871	TNFSF12-TNFSF13	TNFSF12-TNFSF13	407977	1816	1000	28.0177	0	0	208	5.82769	154	4.31473	0	0	202	5.65958	197	5.5195	990.144	27.7416	990.144	27.7416	1140.39	31.9512	1092.83	30.6187	29.6816	1977.68	27.7051	16.3527	910.171	12.7505	36	878	165.091	11	1816	0.584251	2174	2204	TRUE
ENST00000374971	ENSG00000238269	PAGE2B	PAGE2B	389860	493	1000	103.205	276	28.4847	276	28.4847	159	16.4096	150	15.4808	150	15.4808	149	15.3776	1979.52	204.297	539.687	55.6986	1544.24	159.374	301.61	31.1278	136.658	2085.36	107.61	17.7126	260.043	13.4189	44	126	98.6	5	493	0.448276	1019	1222	TRUE
ENST00000613488	ENSG00000275993	CH507-42P11.8		102724428	4705	1000	10.8141	207	2.23851	207	2.23851	202	2.18444	166	1.79514	166	1.79514	164	1.77351	1030.95	11.1488	217.706	2.35429	1053.79	11.3958	173.649	1.87785	10.9771	1962.77	10.6128	16.0136	2324.21	12.5671	64	2596	336.071	14	4705	0.572795	1790	1838	FALSE
ENST00000511166	ENSG00000250709	CCDC169-SOHLH2	CCDC169-SOHLH2	100526761	2051	1000	24.8075	0	0	136	3.37382	99	2.45594	0	0	147	3.64671	147	3.64671	1018.11	25.2569	1018.11	25.2569	1151.96	28.5772	1116.38	27.6945	25.8891	1961.22	24.3265	17.1958	1082.26	13.4241	34	261	128.188	16	2051	0.440273	1894	1894	TRUE
ENST00000489803	ENSG00000274944	GJA9-MYCBP		100527950	3231	1000	15.7475	2	0.031495	222	3.49595	214	3.36997	1	0.0157475	218	3.43296	218	3.43296	1047.64	16.4977	1047.64	16.4977	1055.97	16.6289	1055.04	16.6142	12.5798	1529.36	12.0418	12.73	1266.45	9.97172	49	2599	538.5	6	3231	0.419065	2978	2989	TRUE
ENST00000326183	ENSG00000177693	OR4F4	OR4F4	26682	1054	1000	48.2735	345	16.6543	345	16.6543	345	16.6543	298	14.3855	298	14.3855	298	14.3855	1293.98	62.4648	450.022	21.7241	1291.88	62.3635	388.737	18.7657	53.3006	1974.39	47.6553	17.1435	549.572	13.2649	1054	1054	1054	1	1054	0.416509	1765	1947	FALSE
ENST00000602804	ENSG00000064489	MEF2BNB-MEF2B	MEF2BNB-MEF2B	4207	1804	1000	28.2041	110	3.10245	246	6.93821	187	5.27417	106	2.98964	236	6.65617	236	6.65617	1047.18	29.5347	1047.18	29.5347	1140.89	32.1779	1085.83	30.625	25.2275	1669.15	23.5385	13.8944	768.178	10.8329	65	451	138.769	13	1804	0.657982	1979	1979	FALSE
ENST00000418265	ENSG00000261796	ISY1-RAB43	ISY1-RAB43	100534599	4868	1000	10.452	0	0	29	0.303107	24	0.250847	0	0	34	0.355367	27	0.282203	911.929	9.53146	441.602	4.61561	1041.65	10.8873	424.579	4.43769	11.3663	2104.3	10.997	19.0013	2853.77	14.9138	23	3772	374.462	13	4868	0.583607	2154	2116	TRUE
ENST00000555044	ENSG00000119725	ZNF410	ZNF410	57862	2601	1000	19.5618	2	0.0391236	102	1.9953	99	1.93662	2	0.0391236	102	1.9953	101	1.97574	1108.26	21.6796	1108.26	21.6796	1146.41	22.4259	1130.49	22.1145	18.2205	1769.39	17.3062	15.3275	1225.78	11.9892	45	1009	216.75	12	2601	0.44752	1762	1762	TRUE
ENST00000590798	ENSG00000267179	ZNF763	ZNF763	NA	1562	1000	32.5738	6	0.195443	98	3.19223	84	2.7362	35	1.14008	88	2.86649	84	2.7362	1150.63	37.4802	1076.2	35.0559	1170.53	38.1285	890.502	29.007	39.595	2247.7	36.608	20.3732	973.666	15.858	61	1175	390.5	4	1562	0.4379	1649	1814	TRUE
ENST00000222254	ENSG00000105647	PIK3R2	PIK3R2	5296	4033	1000	12.616	0	0	20	0.25232	20	0.25232	0	0	16	0.201856	16	0.201856	1044.44	13.1766	1042.46	13.1516	998.916	12.6023	988.318	12.4686	11.4134	1742.97	10.9946	16.2524	2020.59	12.7459	51	1454	252.062	16	4033	0.64245	1789	1791	TRUE
ENST00000415669	ENSG00000228727	SAPCD1	SAPCD1	401251	916	1000	55.5461	0	0	1	0.0555461	1	0.0555461	0	0	1	0.0555461	1	0.0555461	1399.54	77.7392	1399.54	77.7392	1392.06	77.3235	1375.51	76.4043	59.308	1879.12	52.1889	16.614	461.585	12.8196	90	416	183.2	5	916	0.529476	1233	1233	TRUE
ENST00000530484	ENSG00000225327	USP17L3	USP17L3	645836	1593	1000	31.9399	327	10.4443	327	10.4443	327	10.4443	336	10.7318	336	10.7318	336	10.7318	1084.01	34.6233	386.094	12.3318	1268.32	40.5101	396.861	12.6757	33.5942	1947.49	31.1013	17.3044	843.62	13.4726	1593	1593	1593	1	1593	0.519146	2088	2361	FALSE
ENST00000372518	ENSG00000124257	NEURL2	NEURL2	140825	1278	1000	39.8124	11	0.437936	221	8.79854	221	8.79854	9	0.358311	236	9.39572	236	9.39572	1241.93	49.4442	1241.93	49.4442	1242.44	49.4645	1250.9	49.8012	33.5597	1535.02	30.5564	12.1086	472.178	9.39927	240	1038	639	2	1278	0.655712	1405	1405	TRUE
ENST00000548184	ENSG00000258830	RP11-123K3.4		NA	2107	1000	24.1482	0	0	117	2.82534	77	1.85941	0	0	125	3.01852	124	2.99438	1070.65	25.8542	1070.65	25.8542	1107.07	26.7338	1074.38	25.9444	25.5875	1994.01	24.0759	18.0379	1166.55	14.085	29	243	140.467	15	2107	0.564784	1707	1711	TRUE
ENST00000556710	ENSG00000258465	DCAF8	DCAF8	NA	2635	1000	19.3094	0	0	86	1.66061	68	1.31304	0	0	103	1.98887	103	1.98887	1019.71	19.69	1019.71	19.69	1082.24	20.8974	1058.74	20.4437	20.3692	2004.95	19.3572	17.1423	1388.97	13.4101	45	674	146.389	18	2635	0.53093	1886	1890	TRUE
ENST00000598753	ENSG00000269755	CTD-3105H18.18		NA	588	1000	86.531	2	0.173062	401	34.6989	268	23.1903	119	10.2972	233	20.1617	205	17.7389	1344.04	116.301	1069.85	92.5752	1009.78	87.3769	959.352	83.0137	105.423	1997.6	86.4272	18.715	329.828	14.2702	58	162	117.6	5	588	0.52551	2027	1396	TRUE
ENST00000294258	ENSG00000162300	ZFPL1	ZFPL1	7542	1371	1000	37.1118	20	0.742235	208	7.71925	186	6.90279	15	0.556676	219	8.12748	214	7.94192	1186.37	44.0283	1186.37	44.0283	1212.64	45.0031	1203.25	44.6547	32.4044	1599.2	29.6746	16.5365	692.475	12.8495	73	473	171.375	8	1371	0.624362	1567	1567	TRUE
ENST00000270162	ENSG00000142178	SIK1	SIK1	150094	4712	1000	10.798	210	2.26758	210	2.26758	202	2.1812	161	1.73848	161	1.73848	161	1.73848	1027.45	11.0944	220.843	2.38467	1050.36	11.3418	169.425	1.82945	11.1398	1994.88	10.7704	16.3416	2375.36	12.8246	64	2603	336.571	14	4712	0.573217	1793	1833	FALSE
ENST00000569360	ENSG00000261459	ZNF747		65988	1515	1000	33.5843	0	0	106	3.55994	93	3.12334	0	0	108	3.62711	108	3.62711	1178.75	39.5874	1156.14	38.8283	1170.05	39.2953	1112.95	37.3778	37.0087	2033.35	34.1443	19.0093	880.812	14.7907	114	870	378.75	4	1515	0.657426	1657	1677	TRUE
ENST00000375650	ENSG00000204388	HSPA1B	HSPA1B	3304	2521	1000	20.1826	249	5.02546	249	5.02546	249	5.02546	296	5.97404	296	5.97404	296	5.97404	1117.98	22.5637	275.212	5.55449	1118.02	22.5646	327.335	6.60645	21.8441	2053.44	20.7218	18.3569	1422.56	14.3554	2521	2521	2521	1	2521	0.587465	1755	1731	FALSE
ENST00000562949	ENSG00000272617	RP11-343C2.12		NA	887	1000	57.3622	0	0	0	0	0	0	0	0	0	0	0	0	1378.55	79.0766	1378.55	79.0766	1380.99	79.2166	1377.28	79.004	64.27	1963.97	56.3288	17.9348	482.172	13.8292	351	536	443.5	2	887	0.520857	1955	1972	TRUE
ENST00000622895	ENSG00000277865	GOLGA6L1	GOLGA6L1	NA	4178	1000	12.1781	360	4.38413	360	4.38413	331	4.03096	336	4.09185	336	4.09185	334	4.0675	1111.53	13.5364	379.191	4.61784	1405.82	17.1202	356.118	4.33685	7.771	1230.48	7.49247	11.078	1427.04	8.68934	51	1800	464.222	9	4178	0.502872	1907	2179	FALSE
ENST00000503143	ENSG00000251380	DCANP1	DCANP1	140947	3135	1000	16.2297	0	0	1	0.0162297	1	0.0162297	0	0	1	0.0162297	1	0.0162297	1086.27	17.6298	1086.27	17.6298	1086.91	17.6402	1086.91	17.6402	16.806	1980.5	16.0715	16.9769	1638.48	13.2961	3135	3135	3135	1	3135	0.539713	1551	1551	TRUE
ENST00000550665	ENSG00000169203	NPIP		NA	1861	1000	27.3403	43	1.17563	43	1.17563	43	1.17563	118	3.22615	118	3.22615	116	3.17147	720.644	19.7026	49.4501	1.35198	882.073	24.1161	133.458	3.64877	57.1175	3905.53	53.3891	31.5045	1797.41	24.5708	36	1144	232.625	8	1861	0.524987	1970	3021	TRUE
ENST00000295121	ENSG00000243667	WDR92	WDR92	116143	2626	1000	19.3756	32	0.620018	164	3.17759	163	3.15822	32	0.620018	148	2.86758	148	2.86758	1033.89	20.0322	1035.67	20.0667	1045.77	20.2623	1039.65	20.1438	18.8449	1848.32	17.9061	15.8577	1280.46	12.4048	98	1643	328.25	8	2626	0.444021	1731	1710	TRUE
ENST00000599632	ENSG00000142539	CTD-2545M3.6		NA	1265	1000	40.2215	0	0	215	8.64763	156	6.27456	0	0	222	8.92918	221	8.88896	1110.95	44.6843	1110.95	44.6843	1218.29	49.0013	1178.43	47.3981	42.9257	1941.76	39.0503	15.4768	597.29	12.012	28	372	126.5	10	1265	0.659289	1429	1430	TRUE
ENST00000517506	ENSG00000265817	FSBP	FSBP	100861412	2472	1000	20.5826	0	0	3	0.0617478	3	0.0617478	0	0	3	0.0617478	3	0.0617478	1065.6	21.9329	1065.6	21.9329	1082.04	22.2712	1073.5	22.0954	23.5748	2171.27	22.3452	19.798	1504.19	15.4801	4	458	206	12	2472	0.383495	1868	1868	TRUE
ENST00000381032	ENSG00000205642	VCX3B	VCX3B	425054	1171	1000	43.4502	483	20.9865	483	20.9865	444	19.2919	611	26.5481	611	26.5481	611	26.5481	1163.89	50.5713	609.861	26.4986	1395.17	60.6205	773.197	33.5956	14.5934	606.874	13.1844	5.23179	186.676	4.05556	161	762	390.333	3	1171	0.57643	1408	2000	FALSE
ENST00000371321	ENSG00000165841	CYP2C19	CYP2C19	1557	1901	1000	26.765	22	0.58883	249	6.66448	242	6.47713	19	0.508535	235	6.28977	235	6.28977	1203.26	32.2052	1157.51	30.9808	1154.62	30.9034	941.379	25.196	24.6615	1724.58	23.0792	13.6682	796.737	10.6623	142	528	211.222	9	1901	0.440295	1851	2233	TRUE
ENST00000554444	ENSG00000258947	TUBB3	TUBB3	10381	1978	1000	25.7231	112	2.88098	201	5.17034	169	4.3472	83	2.13501	233	5.99347	233	5.99347	1043.25	26.8355	1041.28	26.7849	1152.86	29.655	1115.38	28.691	24.2209	1766.19	22.7159	13.8065	837.728	10.7745	109	1363	494.5	4	1978	0.611729	1601	1655	TRUE
ENST00000522212	ENSG00000259024	TVP23C-CDRT4	TVP23C-CDRT4	100533496	2833	1000	17.9598	0	0	142	2.5503	90	1.61639	4	0.0718394	109	1.95762	93	1.67027	1062.15	19.076	1063.98	19.109	894.412	16.0635	843.465	15.1485	20.5091	2176.4	19.5439	17.4493	1520.85	13.6571	78	2180	404.714	7	2833	0.480409	2244	2243	TRUE
ENST00000424325	ENSG00000147403	RPL10	RPL10	26778;6134	2318	1000	21.9501	338	7.41912	434	9.52632	408	8.95562	199	4.36806	295	6.47527	271	5.94846	929.715	20.4073	906.581	19.8995	671.588	14.7414	644.673	14.1506	21.2366	1828.93	20.0726	15.2037	1082.62	11.8818	46	1638	331.143	7	2318	0.522433	1307	1300	FALSE
ENST00000474455	ENSG00000205670	SMIM11	SMIM11	54065;102723553	1857	1000	27.3992	0	0	0	0	0	0	0	0	0	0	0	0	1136.01	31.1257	0	0	1148.35	31.4638	0	0	57.481	3921.46	53.7223	31.7018	1804.74	24.7242	89	1156	619	3	1857	0.535272	2000	2000	TRUE
ENST00000389919	ENSG00000255073	ZFP91-CNTF	ZFP91-CNTF	NA	2319	1000	21.9406	0	0	109	2.39152	104	2.28182	0	0	122	2.67675	122	2.67675	1059.59	23.248	1059.59	23.248	1124.56	24.6736	1107.91	24.3082	23.3469	2011.59	22.0677	16.7149	1190.74	13.0628	29	533	178.385	13	2319	0.530401	1769	1767	TRUE
ENST00000510979	ENSG00000183474	GTF2H2C	GTF2H2C	728340	2952	1000	17.2358	281	4.84327	281	4.84327	227	3.91254	190	3.27481	190	3.27481	189	3.25758	1111.24	19.1531	289.368	4.9875	1346.62	23.2102	205.722	3.54579	18.3103	2027.67	17.4743	18.4656	1677.49	14.4565	37	1689	184.5	16	2952	0.401084	1534	1684	FALSE
ENST00000219204	ENSG00000102931	ARL2BP	ARL2BP	23568	2130	1000	23.8874	118	2.81872	214	5.11191	206	4.92081	112	2.67539	230	5.49411	230	5.49411	1131.96	27.0397	1131.96	27.0397	1166.87	27.8735	1167.42	27.8866	18.4801	1456.64	17.3977	13.0333	852.17	10.1781	62	1470	355	6	2130	0.464319	1363	1363	FALSE
ENST00000555074	ENSG00000259132	RP11-298I3.5		NA	835	1000	60.9344	0	0	61	3.717	46	2.80298	0	0	75	4.57008	74	4.50915	1334.74	81.3318	1334.74	81.3318	1381.55	84.184	1337.19	81.4807	66.8657	1908.28	58.14	18.4046	465.159	14.1721	50	439	167	5	835	0.517365	1639	1642	TRUE
ENST00000479535	ENSG00000171772	SYCE1	SYCE1	93426	2479	1000	20.5245	86	1.76511	225	4.61801	209	4.28962	79	1.62144	246	5.04903	245	5.0285	1045.59	21.4603	1045.59	21.4603	1087	22.3102	1073.82	22.0397	17.128	1582.17	16.2366	14.3853	1096.08	11.2482	48	1277	225.364	11	2479	0.508269	1480	1516	TRUE
ENST00000535844	ENSG00000256861	RP11-512M8.5		NA	2748	1000	18.5154	0	0	86	1.59232	70	1.29608	0	0	92	1.70341	92	1.70341	1038.95	19.2365	1038.95	19.2365	1093.75	20.2512	1064.25	19.7049	19.7928	2035.06	18.8399	16.6793	1409.83	13.0518	66	799	171.75	16	2748	0.484716	1915	1916	TRUE
ENST00000624950	ENSG00000279449	UTY		NA	4104	1000	12.3977	0	0	0	0	0	0	0	0	0	0	0	0	1157.13	14.3458	1156.78	14.3414	1369.62	16.9801	1312.74	16.275	9.00913	1400.65	8.68243	12.8384	1624.39	10.0694	27	773	146.571	28	4104	0.422271	11694	11665	TRUE
ENST00000560629	ENSG00000259753	ITGB3		NA	2785	1000	18.2694	0	0	99	1.80867	83	1.51636	0	0	103	1.88175	102	1.86348	1068.8	19.5263	1069.1	19.5318	1074.96	19.6389	1049.14	19.1671	19.1192	1993.27	18.2079	16.1344	1382.26	12.6265	44	430	154.722	18	2785	0.508438	1801	1807	TRUE
ENST00000287202	ENSG00000140488	CELF6	CELF6	60677	3345	1000	15.2108	0	0	0	0	0	0	0	0	0	0	0	0	1065.14	16.2016	1065.14	16.2016	1072.84	16.3188	1066.28	16.219	16.2818	2051.49	15.6024	16.6504	1715.27	13.0453	49	1616	257.308	13	3345	0.584454	2674	2686	TRUE
ENST00000609618	ENSG00000263136	PAGR1	PAGR1	NA	1143	1000	44.5146	0	0	0	0	0	0	0	0	0	0	0	0	1233.66	54.9158	1233.66	54.9158	1278.09	56.8939	1266.81	56.3914	57.1819	2315.76	51.5426	20.4405	711.611	15.8386	83	563	381	3	1143	0.587927	1785	1780	TRUE
ENST00000566740	ENSG00000261794	GOLGA8H	GOLGA8H	NA	1899	1000	26.7932	511	13.6913	511	13.6913	360	9.64554	119	3.18839	119	3.18839	95	2.54535	1049.01	28.1064	536.543	14.3757	1453.18	38.9354	127.312	3.4111	30.9446	2161.56	28.9575	17.1439	998.282	13.3736	39	257	99.9474	19	1899	0.528699	2056	4001	TRUE
ENST00000341698	ENSG00000124208	TMEM189-UBE2V1	TMEM189-UBE2V1	7335;387522	2757	1000	18.4549	0	0	95	1.75322	86	1.58712	0	0	96	1.77167	72	1.32875	1096.15	20.2294	1093.85	20.187	1004.79	18.5434	982.182	18.1261	20.1271	2076.46	19.1605	16.9683	1438.99	13.2782	92	1791	344.625	8	2757	0.483134	1989	1949	TRUE
ENST00000317103	ENSG00000177504	VCX2	VCX2	51480	815	1000	62.4297	474	29.5917	474	29.5917	458	28.5928	255	15.9196	255	15.9196	255	15.9196	1136.27	70.9368	678.603	42.365	1183.89	73.9097	381.528	23.8187	72.8873	2023.53	63.1642	19.3244	476.435	14.8719	161	406	271.667	3	815	0.577914	1194	1589	FALSE
ENST00000539652	ENSG00000228144	RP11-745O10.4		NA	984	1000	51.7075	0	0	269	13.9093	243	12.5649	0	0	296	15.3054	248	12.8235	1210.54	62.594	1204.56	62.2846	1151.43	59.5376	1080.41	55.8651	54.9636	1886.6	48.7757	15.5543	464.903	12.0195	34	218	123	8	984	0.427846	1297	1325	TRUE
ENST00000374312	ENSG00000204174	NPY4R	NPY4R	5540;100996758	1956	1000	26.0124	397	10.3269	397	10.3269	364	9.46851	307	7.9858	307	7.9858	307	7.9858	1132.3	29.4539	444.019	11.55	1141.94	29.7047	350.578	9.11936	27.4124	1975.5	25.6937	15.5776	934.577	12.1553	156	1596	652	3	1956	0.56544	1017	1399	FALSE
ENST00000553728	ENSG00000258941	RP11-407N17.3		NA	4392	1000	11.5848	16	0.185356	123	1.42492	109	1.26274	16	0.185356	126	1.45968	120	1.39017	861.741	9.98305	858.27	9.94285	724.826	8.39693	698.105	8.08737	12.2606	2043.26	11.8353	17.4952	2369.65	13.7259	22	1231	156.857	28	4392	0.384563	2415	2501	TRUE
ENST00000610495	ENSG00000277203	F8A1	F8A1	474383;474384;8263	1713	1000	29.7024	251	7.4553	251	7.4553	251	7.4553	215	6.38602	215	6.38602	215	6.38602	1319.04	39.1788	292.559	8.68972	1441.61	42.8194	250.696	7.44629	36.7939	2304.42	34.2234	20.213	1060.54	15.7503	1713	1713	1713	1	1713	0.647402	2780	2812	FALSE
ENST00000340309	ENSG00000244687	UBE2V1	UBE2V1	7335	2536	1000	20.0632	98	1.96619	193	3.87219	180	3.61137	100	2.00632	192	3.85213	156	3.12986	1072.77	21.5231	1070.01	21.4678	908.934	18.2361	910.045	18.2584	19.9016	1882.42	18.8837	16.7277	1304.08	13.082	126	1791	634	4	2536	0.436514	1809	1764	TRUE
ENST00000436428	ENSG00000215183	MSMP	MSMP	692094	670	1000	75.9406	0	0	0	0	0	0	0	0	0	0	0	0	1580.71	120.04	1580.71	120.04	1591.27	120.842	1577.67	119.809	66.5907	1473.8	55.9607	13.0726	263.59	10.0086	109	291	223.333	3	670	0.552239	1186	1186	TRUE
ENST00000612247	ENSG00000276203	ANKRD20A3	ANKRD20A3	102723552;84210;102725001;102725379;441425	5567	1000	9.13961	66	0.603214	66	0.603214	66	0.603214	58	0.530098	58	0.530098	57	0.520958	1127.67	10.3065	68.8177	0.628967	1389.02	12.6951	59.4741	0.54357	9.32886	1980.29	9.04954	17.8931	3074.74	14.051	633	4934	2783.5	2	5567	0.333034	2106	2233	TRUE
ENST00000272462	ENSG00000144063	MALL	MALL	7851	3061	1000	16.6221	300	4.98663	300	4.98663	276	4.5877	278	4.62094	278	4.62094	278	4.62094	1081.04	17.9691	324.202	5.38892	1083.83	18.0156	301.608	5.01336	17.0283	1957.77	16.2711	17.1903	1619.67	13.4612	126	1888	765.25	4	3061	0.534793	1034	1293	FALSE
ENST00000624382	ENSG00000279362	DKFZP686J19100		NA	921	1000	55.2445	0	0	88	4.86152	75	4.14334	0	0	97	5.35872	96	5.30348	1333.17	73.6501	1333.17	73.6501	1364.05	75.3565	1310.4	72.3927	59.9822	1912.13	52.8174	16.8121	469.693	12.974	63	195	131.571	7	921	0.584148	1164	1164	TRUE
ENST00000490623	ENSG00000273154	RP4-583P15.15		NA	3119	1000	16.313	0	0	140	2.28382	140	2.28382	0	0	140	2.28382	140	2.28382	1016.42	16.5809	1016.42	16.5809	1075.31	17.5415	1054.18	17.1968	15.7095	1841.52	15.0204	15.867	1523.5	12.4264	53	932	283.545	11	3119	0.660468	3402	3400	TRUE
ENST00000237275	ENSG00000118491	ZC2HC1B	ZC2HC1B	153918	1002	1000	50.7787	0	0	152	7.71836	115	5.83955	0	0	162	8.22614	157	7.97225	1250.81	63.5145	1250.81	63.5145	1312.62	66.6531	1283.37	65.1676	54.2833	1901.18	48.2697	16.5113	502.713	12.7635	62	215	125.25	8	1002	0.441118	1792	1796	TRUE
ENST00000326397	ENSG00000182552	RWDD4	RWDD4	201965	2641	1000	19.2655	451	8.68875	451	8.68875	422	8.13005	325	6.26129	325	6.26129	278	5.35581	934.821	18.0098	487.207	9.38629	770.273	14.8397	305.909	5.89349	20.025	1975.73	19.0317	16.8538	1368.72	13.1845	3	1834	330.125	8	2641	0.381295	858	822	FALSE
ENST00000330537	ENSG00000185164	NOMO2	NOMO2	102723728;283820	4352	1000	11.6912	269	3.14494	269	3.14494	224	2.61884	393	4.59465	393	4.59465	187	2.18626	903.293	10.5606	274.694	3.21151	968.846	11.327	200.869	2.3484	11.2533	1857.91	10.8606	16.0551	2154.71	12.5956	46	644	140.387	31	4352	0.525965	2046	2299	FALSE
ENST00000434336	ENSG00000237847	FAM231A	FAM231A	102723383;729587;729574	510	1000	99.7652	0	0	0	0	0	0	0	0	0	0	0	0	1943.57	193.901	0	0	1941.39	193.683	0	0	235.574	3750.27	187.073	30.4057	462.404	23.0659	510	510	510	1	510	0.582353	2000	2000	TRUE
ENST00000512790	ENSG00000272869	CTC-487M23.8		NA	1850	1000	27.5028	0	0	138	3.79539	111	3.05281	0	0	130	3.57537	85	2.33774	1035.09	28.4678	1022.33	28.117	622.878	17.1309	588.943	16.1976	44.0086	2990.39	41.1221	24.2673	1376.24	18.9252	72	1477	370	5	1850	0.476757	3324	3433	TRUE
ENST00000439343	ENSG00000259040	BLOC1S5-TXNDC5	BLOC1S5-TXNDC5	81567	3030	1000	16.7922	0	0	88	1.47771	74	1.24262	0	0	91	1.52809	91	1.52809	858.276	14.4123	858.276	14.4123	960.812	16.1341	947.204	15.9056	19.8914	2263	19.0003	20.0749	1872.19	15.7191	59	1745	233.077	13	3030	0.482508	2825	2836	TRUE
ENST00000371402	ENSG00000203989	RHOXF2B	RHOXF2B	727940	1272	1000	40.0002	337	13.4801	337	13.4801	323	12.9201	258	10.32	258	10.32	257	10.28	1180.46	47.2188	379.036	15.1615	1220.47	48.8189	319.649	12.786	54.3702	2474.23	49.4848	19.6108	761.081	15.2217	46	582	318	4	1272	0.521226	1673	1790	FALSE
ENST00000435202	ENSG00000204003	LCN6		NA	2420	1000	21.0249	4	0.0840996	174	3.65833	153	3.21681	3	0.0630747	185	3.8896	183	3.84755	1045.87	21.9893	1046.85	22.0098	1072.22	22.5434	1059.52	22.2763	20.9656	1888.63	19.8541	17.3498	1290.24	13.5636	26	1387	220	11	2420	0.577273	2566	2567	TRUE
ENST00000400085	ENSG00000215343	ZNF705D	ZNF705D	728957	3377	1000	15.0667	225	3.39001	225	3.39001	216	3.25441	203	3.05854	203	3.05854	166	2.50107	1182.73	17.8198	241.959	3.64552	1276.97	19.2397	178.62	2.69121	16.9639	2158.51	16.2608	17.5847	1828.95	13.7781	45	2943	562.833	6	3377	0.391176	1337	1594	FALSE
ENST00000452032	ENSG00000167807	CTD-2369P2.10		NA	1956	1000	26.0124	2	0.0520248	238	6.19095	238	6.19095	2	0.0520248	239	6.21696	239	6.21696	1102.08	28.6677	1102.08	28.6677	1081.65	28.1364	1067.56	27.7699	26.3309	1897.56	24.68	14.963	897.704	11.6757	55	727	177.818	11	1956	0.622699	2684	2691	TRUE
ENST00000450534	ENSG00000272410	RP11-438J1.1		NA	2831	1000	17.9725	0	0	17	0.305533	17	0.305533	0	0	21	0.377423	21	0.377423	1107.77	19.9095	1107.77	19.9095	1134.97	20.3983	1120.15	20.1319	19.812	2100.88	18.8791	16.8266	1465.54	13.1697	49	885	353.875	8	2831	0.528788	1718	1718	TRUE
ENST00000537112	ENSG00000183889	NPIPA1		100288332;339044;9284;102724993	4514	1000	11.2716	150	1.69075	150	1.69075	131	1.47659	214	2.41213	214	2.41213	71	0.800287	1113.92	12.5557	158.132	1.78241	1191.14	13.4261	74.8984	0.844229	12.5586	2152.41	12.1306	17.9414	2497.87	14.0776	24	495	180.56	25	4514	0.612539	4614	5028	TRUE
ENST00000624244	ENSG00000279018	AC007906.1		NA	871	1000	58.4159	266	15.5386	624	36.4515	601	35.1079	251	14.6624	635	37.0941	634	37.0357	825	48.1931	825	48.1931	706.209	41.2538	702.194	41.0193	55.1038	1649.63	48.1823	15.3234	404.372	11.8109	20	407	217.75	4	871	0.396096	1057	1058	FALSE
ENST00000400033	ENSG00000178127	NDUFV2	NDUFV2	4729	942	1000	54.013	737	39.8076	737	39.8076	526	28.4108	635	34.2982	635	34.2982	112	6.04945	991.325	53.5444	911.423	49.2287	221.41	11.959	157.086	8.48466	60.4279	1975.61	53.3543	16.9751	485.286	13.1059	36	169	104.667	9	942	0.412951	805	698	FALSE
ENST00000608973	ENSG00000272693	AC073107.1		NA	906	1000	56.1592	352	19.768	352	19.768	304	17.0724	174	9.7717	174	9.7717	164	9.21011	1690.71	94.9488	482.145	27.0769	1614.86	90.6893	238.308	13.3832	66.1345	2069.73	58.1172	18.5056	508.407	14.2759	33	444	302	3	906	0.640177	2212	2297	FALSE
ENST00000301408	ENSG00000189052	CGB5	CGB5	93659	841	1000	60.4997	415	25.1074	415	25.1074	368	22.2639	276	16.6979	276	16.6979	276	16.6979	1345.02	81.3735	584.563	35.3659	1057.69	63.9899	390.572	23.6295	76.7104	2207.11	66.7647	20.7332	527.865	15.9678	168	341	280.333	3	841	0.651605	3604	4707	FALSE
ENST00000266041	ENSG00000055955	ITIH4	ITIH4	3700	3336	1000	15.2519	13	0.198274	125	1.90648	116	1.76922	13	0.198274	121	1.84548	121	1.84548	1028.67	15.6892	1028.67	15.6892	1092.08	16.6563	1059.21	16.1549	14.8669	1868.01	14.2453	15.1489	1556.37	11.8688	27	516	139	24	3336	0.563549	1690	1691	TRUE
ENST00000395650	ENSG00000205560	CPT1B	CPT1B	1375	2662	1000	19.1135	0	0	114	2.17894	100	1.91135	0	0	118	2.2554	118	2.2554	1033.4	19.7519	1033.4	19.7519	1023.57	19.5641	993.516	18.9896	21.4379	2132.61	20.3809	18.0476	1477.41	14.1193	70	338	140.105	19	2662	0.573629	1597	1600	TRUE
ENST00000514019	ENSG00000270386	UGT2A1	UGT2A1	10941	2376	1000	21.4142	0	0	101	2.16284	101	2.16284	0	0	117	2.50547	116	2.48405	1117.03	23.9203	1112.02	23.8131	1155.61	24.7466	1128.58	24.1676	22.1997	1961.87	21.006	16.9676	1238.7	13.2629	62	769	339.429	7	2376	0.39899	2798	2825	TRUE
ENST00000433083	ENSG00000111752	PHC1	PHC1	1911	5033	1000	10.1093	166	1.67815	214	2.1634	197	1.99154	179	1.80957	219	2.21394	140	1.41531	788.473	7.97093	238.416	2.41022	759.438	7.6774	242.502	2.45153	11.104	2126.87	10.7506	18.5782	2885.18	14.5836	81	2163	359.5	14	5033	0.509438	1225	1200	FALSE
ENST00000448984	ENSG00000204449	TRIM49C	TRIM49C	642612	2163	1000	23.523	392	9.22101	392	9.22101	348	8.186	309	7.2686	309	7.2686	303	7.12747	1144.38	26.9192	434.524	10.2213	1142.07	26.865	345.76	8.1333	23.9291	1916.8	22.5444	16.8866	1121.38	13.1891	23	975	270.375	8	2163	0.417476	1736	2059	FALSE
ENST00000483734	ENSG00000125459	MSTO1	MSTO1	55154	2490	1000	20.4338	441	9.01132	441	9.01132	387	7.90789	438	8.95002	438	8.95002	276	5.63974	1019.53	20.8329	484.771	9.90572	863.823	17.6512	305.634	6.24527	19.5006	1809.66	18.4891	16.3805	1253.67	12.8086	55	870	191.538	13	2490	0.536948	1077	1126	FALSE
ENST00000418099	ENSG00000187736	NHEJ1	NHEJ1	79840	2113	1000	24.0796	0	0	44	1.0595	40	0.963185	0	0	46	1.10766	46	1.10766	1226.41	29.5314	1226.41	29.5314	1254.8	30.2152	1234.53	29.727	24.559	1919.58	23.1114	17.3149	1123	13.5207	59	1127	234.778	9	2113	0.483199	1502	1504	TRUE
ENST00000492084	ENSG00000204427	ABHD16A	ABHD16A	7920	2260	1000	22.5134	117	2.63406	233	5.24562	201	4.52519	115	2.58904	238	5.35818	237	5.33567	1087.14	24.4751	1087.14	24.4751	1161.07	26.1396	1144.36	25.7633	19.14	1605.26	18.0699	13.5299	939.122	10.5714	47	462	113	20	2260	0.559292	1862	1870	FALSE
ENST00000452392	ENSG00000250264	TAP2		NA	2705	1000	18.8097	0	0	120	2.25716	116	2.18192	0	0	130	2.44526	130	2.44526	1068.12	20.0911	1068.12	20.0911	1102.15	20.7312	1066.07	20.0525	19.76	1998.69	18.7974	16.6435	1384.63	13.0222	67	497	180.333	15	2705	0.585582	2163	2211	TRUE
ENST00000429564	ENSG00000184945	AQP12A	AQP12A	375318	1110	1000	45.838	500	22.919	500	22.919	349	15.9975	440	20.1687	440	20.1687	288	13.2014	1009.61	46.2786	641.43	29.4019	1009.82	46.2884	564.518	25.8764	47.7088	1870.99	42.8813	16.8857	570.596	13.0775	117	475	277.5	4	1110	0.66036	1225	1243	FALSE
ENST00000289779	ENSG00000270149	RP11-544M22.13		NA	2096	1000	24.2749	2	0.0485498	127	3.08291	98	2.37894	1	0.0242749	97	2.35467	94	2.28184	1092.71	26.5254	1084.3	26.3212	1145.56	27.8084	1133.44	27.5142	26.9434	2088.16	25.345	18.9896	1221.63	14.8275	13	950	161.231	13	2096	0.522424	1515	1525	TRUE
ENST00000339282	ENSG00000249709	ZNF564	ZNF564	163050	2935	1000	17.3357	37	0.64142	201	3.48447	193	3.34579	37	0.64142	169	2.92973	167	2.89506	1085.41	18.8164	1085.78	18.8227	1083.37	18.7809	1081.41	18.7469	15.1566	1668.42	14.4616	15.2827	1380.29	11.9641	61	2547	733.75	4	2935	0.422828	1470	1441	TRUE
ENST00000360786	ENSG00000131233	GJA9	GJA9	81025	1901	1000	26.765	0	0	97	2.5962	97	2.5962	0	0	95	2.54267	95	2.54267	1142.33	30.5745	1142.33	30.5745	1137.3	30.4398	1137.23	30.4379	31.7582	2220.86	29.7206	17.6013	1026.01	13.7306	1901	1901	1901	1	1901	0.421357	1642	1643	TRUE
ENST00000591834	ENSG00000267281	RP11-793H13.10		NA	1609	1000	31.6223	0	0	174	5.50227	147	4.64847	0	0	193	6.1031	188	5.94499	1108.97	35.0681	1108.97	35.0681	1167.55	36.9205	1136.42	35.9363	35.3446	2070.92	32.7436	18.2371	898.126	14.2004	29	203	123.769	13	1609	0.538844	2114	2142	TRUE
ENST00000617931	ENSG00000268043	NBPF12	NBPF12	149013;728841;55672	7061	1000	7.20581	494	3.55967	494	3.55967	428	3.08409	365	2.63012	365	2.63012	353	2.54365	810.075	5.83725	495.579	3.57105	923.693	6.65596	369.881	2.66529	3.7677	1018.35	3.66902	9.52862	2078.31	7.48795	52	1871	196.139	36	7061	0.478402	1472	1773	FALSE
ENST00000476279	ENSG00000090266	NDUFB2	NDUFB2	4708	1666	1000	30.5404	142	4.33673	304	9.28427	276	8.42914	134	4.09241	314	9.58967	307	9.37589	1187.81	36.2762	1187.81	36.2762	1199.63	36.6371	1194.6	36.4834	22.1261	1345.39	20.5443	11.8874	606.408	9.25996	110	1239	416.5	4	1666	0.44958	1200	1200	FALSE
ENST00000588525	ENSG00000130383	FUT5	FUT5	2527	1988	1000	25.5937	58	1.48443	189	4.8372	189	4.8372	58	1.48443	189	4.8372	189	4.8372	1098.95	28.1261	1062.61	27.1961	1222.19	31.2803	1118.6	28.629	26.1464	1916.75	24.5283	14.9664	912.741	11.6802	76	1912	994	2	1988	0.625252	1913	1964	TRUE
ENST00000252951	ENSG00000130656	HBZ	HBZ	3050	755	1000	67.391	457	30.7977	457	30.7977	408	27.4955	340	22.913	340	22.913	293	19.7456	1440.63	97.0853	679.429	45.7874	1310.05	88.2853	442.873	29.8457	67.5863	1718.9	57.9192	14.163	322.863	10.879	205	318	251.667	3	755	0.651656	1582	1727	FALSE
ENST00000428649	ENSG00000275969	SPATA31A3	SPATA31A3	727830	4256	1000	11.9549	268	3.20392	268	3.20392	263	3.14415	218	2.60618	218	2.60618	218	2.60618	1043.38	12.4736	282.477	3.37699	1240.56	14.8308	230.785	2.75902	11.4316	1844.74	11.0269	16.3024	2139.42	12.7883	58	3886	1064	4	4256	0.519737	2529	2858	FALSE
ENST00000367421	ENSG00000276911	CFHR2	CFHR2	NA	1043	1000	48.7826	0	0	0	0	0	0	0	0	0	0	0	0	1194.27	58.2597	915.001	44.6361	1118.67	54.5716	241.004	11.7568	102.446	3751.1	91.4942	32.0794	1017.44	24.8167	158	330	208.6	5	1043	0.35954	2414	3049	TRUE
ENST00000552966	ENSG00000222036	POTEG	POTEG	641455	2073	1000	24.5442	436	10.7013	436	10.7013	388	9.52317	337	8.27141	337	8.27141	337	8.27141	1034.18	25.3832	485.674	11.9205	1104.87	27.1183	381.699	9.36852	24.4503	1873.11	22.987	17.1864	1093.38	13.4181	45	573	172.75	12	2073	0.451037	1806	2013	FALSE
ENST00000375755	ENSG00000204410	MSH5	MSH5	4439;102723939	3094	1000	16.4448	0	0	106	1.74315	97	1.59515	0	0	109	1.79248	109	1.79248	1073.04	17.6459	1073.04	17.6459	1168.6	19.2174	1132.69	18.6268	15.9132	1849.95	15.211	16.0692	1530.47	12.5841	36	415	123.76	25	3094	0.536846	1784	1784	TRUE
ENST00000432920	ENSG00000255835	RP4-559A3.7		NA	1625	1000	31.3109	0	0	178	5.57334	163	5.10368	0	0	161	5.04106	160	5.00975	1162.94	36.4126	1109.81	34.7492	1146.68	35.9035	966.158	30.2513	37.7347	2234.41	34.9807	19.4885	969.415	15.1766	71	395	203.125	8	1625	0.654769	2365	2450	TRUE
ENST00000398146	ENSG00000185304	RGPD2	RGPD2	400966;729857	6931	1000	7.34096	90	0.660687	107	0.785483	103	0.756119	64	0.469822	75	0.550572	75	0.550572	1041.13	7.64289	117.426	0.862017	1168.7	8.57942	83.9715	0.616432	6.7015	1777.49	6.52425	16.5824	3550.06	13.0304	65	2224	301.348	23	6931	0.411052	2882	3214	TRUE
ENST00000461287	ENSG00000204422	XXbac-BPG32J3.20		NA	2332	1000	21.8183	0	0	107	2.33456	64	1.39637	0	0	110	2.40001	110	2.40001	853.142	18.6141	853.142	18.6141	1056.75	23.0564	997.673	21.7675	29.7375	2577.21	28.1151	21.3266	1527.86	16.6676	47	334	106	22	2332	0.567324	2989	3035	TRUE
ENST00000269980	ENSG00000248098	BCKDHA	BCKDHA	593	2103	1000	24.1941	107	2.58877	243	5.87917	243	5.87917	101	2.44361	248	6.00014	248	6.00014	1043.67	25.2507	1043.67	25.2507	1052.56	25.4658	1042.2	25.2151	23.4122	1820.86	22.027	16.5032	1065.25	12.8864	87	568	233.667	9	2103	0.59106	1956	1968	FALSE
ENST00000569547	ENSG00000273025	CELF6	CELF6	NA	1902	1000	26.7509	89	2.38083	234	6.25971	190	5.08267	76	2.03307	231	6.17946	231	6.17946	1020.9	27.31	1020.9	27.31	1153.8	30.8652	1104.92	29.5576	28.4254	1988.9	26.6024	15.7493	918.538	12.2859	49	334	126.8	15	1902	0.625657	1918	1923	TRUE
ENST00000277517	ENSG00000148377	IDI2	IDI2	91734	1359	1000	37.4395	151	5.65336	345	12.9166	291	10.8949	131	4.90457	338	12.6545	338	12.6545	1181.61	44.2387	1180.58	44.2001	1193.48	44.6834	1165.72	43.6438	27.8019	1359.1	25.442	14.1162	585.879	10.9675	44	928	271.8	5	1359	0.468727	1188	1189	FALSE
ENST00000329949	ENSG00000239511	POM121L7	POM121L7	NA	2404	1000	21.1648	333	7.04789	333	7.04789	333	7.04789	264	5.58751	264	5.58751	264	5.58751	1111.2	23.5184	370.031	7.83163	1310.4	27.7344	293.51	6.21208	22.612	2022.89	21.4071	18.4311	1361.52	14.4082	2404	2404	2404	1	2404	0.606489	1000	1015	FALSE
ENST00000546837	ENSG00000257390	RP11-762I7.5		NA	1807	1000	28.1573	154	4.33622	420	11.8261	289	8.13746	140	3.94202	402	11.3192	302	8.5035	973.325	27.4062	973.325	27.4062	928.722	26.1503	900.683	25.3608	28.7191	1903.51	26.7988	15.8187	876.038	12.3334	26	295	112.938	16	1807	0.480354	1603	1608	FALSE
ENST00000225525	ENSG00000213977	TAX1BP3	TAX1BP3	30851	1377	1000	36.9501	6	0.2217	320	11.824	287	10.6047	5	0.18475	323	11.9349	323	11.9349	1180.74	43.6284	1180.74	43.6284	1216.52	44.9505	1210.87	44.7418	31.1121	1542.67	28.5009	15.8876	668.257	12.3461	78	984	344.25	4	1377	0.581699	1173	1175	TRUE
ENST00000392222	ENSG00000114942	EEF1B2	EEF1B2	1933;619569	1098	1000	46.339	627	29.0546	627	29.0546	579	26.8303	521	24.1426	521	24.1426	297	13.7627	887.725	41.1363	807.844	37.4347	427.154	19.7939	394.296	18.2713	50.9823	1975.61	45.7739	17.9841	601.029	13.9255	67	455	183	6	1098	0.484517	749	665	FALSE
ENST00000449891	ENSG00000258984	UBE2F-SCLY	UBE2F-SCLY	NA	2902	1000	17.5328	0	0	149	2.61239	95	1.66562	0	0	71	1.24483	70	1.2273	1015.94	17.8123	1015.95	17.8124	1112.46	19.5046	1089.16	19.096	18.3531	1996.77	17.5045	18.4873	1650.83	14.4718	30	1211	152.737	19	2902	0.553411	1781	1848	TRUE
ENST00000397827	ENSG00000166664	CHRFAM7A	CHRFAM7A	101930361;89832	2794	1000	18.2105	413	7.52095	413	7.52095	374	6.81074	321	5.84558	321	5.84558	320	5.82737	939.907	17.1162	440.701	8.0254	983.261	17.9057	351.227	6.39603	19.1396	2002.09	18.2296	16.1645	1389.35	12.6504	47	1572	310.444	9	2794	0.539012	1238	4767	FALSE
ENST00000619594	ENSG00000176731	C8orf59	C8orf59	401466	859	1000	59.2319	4	0.236928	263	15.578	241	14.2749	2	0.118464	298	17.6511	287	16.9996	1376.29	81.5205	1376.29	81.5205	1405.63	83.2584	1395.78	82.6746	44.3104	1305.87	38.6746	12.3035	320.105	9.48022	69	556	214.75	4	859	0.355064	1234	1234	TRUE
ENST00000619038	ENSG00000239704	CDRT4	CDRT4	284040	2498	1000	20.3684	7	0.142579	110	2.24052	82	1.67021	4	0.0814735	105	2.13868	105	2.13868	1130.53	23.0271	1129.17	22.9994	1273.86	25.9465	1295.61	26.3895	19.2598	1793.3	18.2633	16.18	1242.34	12.6522	78	2186	624.5	4	2498	0.481986	1873	1875	TRUE
ENST00000488788	ENSG00000270299	RP5-850E9.3		NA	2714	1000	18.7473	0	0	128	2.39966	117	2.19344	0	0	132	2.47465	131	2.4559	1048.88	19.6637	1048.88	19.6637	1073.23	20.1201	1071.31	20.0842	20.6114	2092.01	19.6098	17.3624	1449.28	13.5851	90	2292	904.667	3	2714	0.52874	2092	2102	TRUE
ENST00000370079	ENSG00000187733	AMY1C	AMY1C	277;278;276	1632	1000	31.1766	0	0	0	0	0	0	1	0.0311766	1	0.0311766	0	0	1651.85	51.499	0	0	1336.81	41.6771	0	0	62.1645	3697.88	57.6437	32.113	1604.36	25.0093	100	232	163.2	10	1632	0.409314	3062	3377	TRUE
ENST00000381689	ENSG00000184923	NUTM2A	NUTM2A	728118	3974	1000	12.8033	324	4.14826	324	4.14826	313	4.00743	218	2.79111	218	2.79111	218	2.79111	983.607	12.5934	344.299	4.40816	1014.13	12.9842	231.805	2.96787	13.3502	2008.16	12.8555	17.1217	2097.39	13.4267	117	1792	567.714	7	3974	0.598138	1875	2094	FALSE
ENST00000354464	ENSG00000196497	IPO4	IPO4	79711	3646	1000	13.9551	0	0	49	0.683799	44	0.614024	0	0	48	0.669844	48	0.669844	975.752	13.6167	975.752	13.6167	1103.02	15.3928	1057.4	14.7561	14.7272	2027.73	14.1486	17.6611	1984.04	13.8437	42	354	121.533	30	3646	0.59435	1859	1859	TRUE
ENST00000562833	ENSG00000260836	RP11-152F13.10		NA	880	1000	57.8184	0	0	134	7.74767	107	6.18657	0	0	154	8.90404	147	8.49931	1308.19	75.6377	1308.19	75.6377	1371.55	79.3006	1333.88	77.1228	64.9545	1967.23	56.8711	18.0826	482.224	13.9407	63	199	110	8	880	0.521591	1280	1282	TRUE
ENST00000544475	ENSG00000256966	RP11-613M10.8		NA	2999	1000	16.9657	0	0	38	0.644698	38	0.644698	0	0	50	0.848287	50	0.848287	1064.11	18.0534	1064.11	18.0534	1105.24	18.7512	1092.17	18.5294	18.5487	2087.91	17.7115	18.7144	1727.34	14.6528	71	834	272.636	11	2999	0.550183	1919	1924	TRUE
ENST00000614757	ENSG00000277726	TARDBP		NA	1793	1000	28.3771	21	0.59592	194	5.50517	194	5.50517	21	0.59592	232	6.5835	232	6.5835	1146.93	32.5467	1147.08	32.551	1137.75	32.286	1119.6	31.771	29.9732	1970.34	27.9563	16.5033	906.795	12.8661	82	350	179.3	10	1793	0.426659	1616	1635	TRUE
ENST00000443774	ENSG00000225899	FRG2B	FRG2B	441581	2094	1000	24.2981	439	10.6669	439	10.6669	399	9.69494	327	7.94548	327	7.94548	327	7.94548	1095.51	26.6188	480.486	11.6749	1127.7	27.401	369.868	8.98708	24.3779	1887.44	22.9306	17.1809	1104.2	13.415	78	1710	523.5	4	2094	0.425501	1551	1654	FALSE
ENST00000509504	ENSG00000250424	AQP1		NA	1531	1000	33.2333	0	0	192	6.3808	171	5.6829	0	0	204	6.7796	204	6.7796	1105.93	36.7539	1105.93	36.7539	1203.6	39.9998	1185.82	39.4089	37.0707	2059.78	34.2267	19.0527	892.262	14.8264	7	363	139.182	11	1531	0.578054	1702	1702	TRUE
ENST00000221431	ENSG00000104835	SARS2	SARS2	54938	2057	1000	24.7352	101	2.49825	303	7.49475	295	7.29687	94	2.32511	302	7.47002	302	7.47002	1068.83	26.4378	1068.83	26.4378	1115.5	27.5921	1106.87	27.3787	21.7833	1655.26	20.4716	14.4656	913.114	11.293	30	484	128.562	16	2057	0.612056	1881	1884	TRUE
ENST00000598976	ENSG00000267881	CEA		NA	578	1000	88.0281	0	0	18	1.58451	16	1.40845	0	0	19	1.67253	19	1.67253	1612.89	141.98	1461.94	128.692	1652.6	145.475	1349.59	118.802	101.011	1874.77	82.5162	17.7378	307.112	13.5172	34	360	192.667	3	578	0.527682	1306	1414	TRUE
ENST00000370649	ENSG00000249967	RP11-548K23.11		NA	1848	1000	27.5326	0	0	216	5.94704	187	5.14859	0	0	225	6.19483	222	6.11224	1133.38	31.205	1133.38	31.205	1166.25	32.1099	1147.91	31.6049	29.3215	1990.12	27.3966	16.1677	915.897	12.6085	60	541	184.8	10	1848	0.542749	1595	1602	TRUE
ENST00000446157	ENSG00000272573	MUSTN1	MUSTN1	389125	721	1000	70.569	0	0	0	0	0	0	0	0	0	0	0	0	1508.81	106.475	1508.81	106.475	1522.2	107.42	1499.37	105.809	80.5699	1942.75	68.5489	16.4554	357.793	12.6245	133	308	240.333	3	721	0.596394	1302	1302	TRUE
ENST00000625061	ENSG00000279899	AC006157.2		NA	1833	1000	27.7579	0	0	0	0	0	0	0	0	0	0	0	0	1176.67	32.6619	1176.67	32.6619	1219.12	33.8401	1191.55	33.075	36.6205	2464.19	34.2004	20.1845	1134.07	15.7397	61	1184	305.5	6	1833	0.418985	3140	3152	TRUE
ENST00000513963	ENSG00000251569	RP11-724O16.1		NA	1935	1000	26.2947	0	0	162	4.25974	122	3.20795	0	0	159	4.18086	159	4.18086	1066.3	28.038	1055.73	27.7601	1177.6	30.9645	1130.37	29.7228	31.7537	2262.46	29.7453	18.042	1070.69	14.0767	24	338	120.938	16	1935	0.390181	1932	1947	TRUE
ENST00000618155	ENSG00000249751	ECSCR	ECSCR	641700	1035	1000	49.1596	25	1.22899	366	17.9924	294	14.4529	25	1.22899	345	16.9601	344	16.9109	1163.2	57.1825	1163.2	57.1825	1254.35	61.6635	1227.67	60.352	46.7575	1697.52	41.7247	14.6315	460.433	11.3174	37	353	103.5	10	1035	0.516908	1964	1973	TRUE
ENST00000427497	ENSG00000264187	RP11-45M22.4		NA	1693	1000	30.0533	0	0	238	7.15268	180	5.40959	0	0	244	7.333	244	7.333	1091.9	32.8152	1091.9	32.8152	1198.45	36.0175	1160.73	34.8838	32.3171	1998.94	30.0374	17.698	917.622	13.7888	36	450	141.083	12	1693	0.593621	1705	1712	TRUE
ENST00000564543	ENSG00000260272	RP11-20I23.1		NA	1944	1000	26.173	0	0	145	3.79508	123	3.21927	0	0	153	4.00446	151	3.95212	1147.52	30.0341	1147.52	30.0341	1151.23	30.1311	1146.71	30.0127	30.3957	2176.33	28.4805	17.2682	1029.59	13.4737	184	1082	648	3	1944	0.619856	2444	2559	TRUE
ENST00000589807	ENSG00000267120	AD000671.6		NA	1925	1000	26.4313	0	0	241	6.36994	221	5.84131	0	0	250	6.60782	246	6.5021	1101.6	29.1166	1101.6	29.1166	1150.15	30.4	1131.58	29.9092	28.0624	1988.56	26.2801	15.9356	940.756	12.4327	76	379	175	11	1925	0.601558	2593	2593	TRUE
ENST00000254072	ENSG00000187272	KRTAP9-8	KRTAP9-8	83901	960	1000	53.0002	436	23.1081	436	23.1081	436	23.1081	380	20.1401	380	20.1401	380	20.1401	1307.53	69.2994	586.505	31.0849	1306.81	69.2611	511.154	27.0913	53.1905	1776.17	47.0687	14.9695	436.296	11.5619	960	960	960	1	960	0.507292	1722	1645	FALSE
ENST00000441369	ENSG00000259288	PAK6	PAK6	56924	3878	1000	13.1202	0	0	163	2.1386	134	1.75811	0	0	164	2.15172	163	2.1386	1015.24	13.3202	1015.24	13.3202	1024.99	13.4481	1006.29	13.2028	12.6535	1856.19	12.1768	15.3308	1832.42	12.0209	83	1560	352.545	11	3878	0.586643	1973	1978	TRUE
ENST00000315453	ENSG00000180658	OR2A4	OR2A4	79541	933	1000	54.534	307	16.7419	307	16.7419	307	16.7419	254	13.8516	254	13.8516	254	13.8516	1242.79	67.7743	417.208	22.752	1242.7	67.7695	345.157	18.8228	85.5257	2766.26	75.4276	24.0026	679.501	18.528	933	933	933	1	933	0.501608	1618	1724	FALSE
ENST00000552941	ENSG00000125954	CHURC1-FNTB	CHURC1-FNTB	NA	1847	1000	27.5475	0	0	118	3.2506	90	2.47927	0	0	120	3.3057	120	3.3057	1167.62	32.165	1167.62	32.165	1227.2	33.8063	1212.55	33.4028	31.8604	2161.2	29.7678	17.5671	994.631	13.6998	50	623	142.077	13	1847	0.527883	1841	1846	TRUE
ENST00000604629	ENSG00000271271	UGT2A2	UGT2A2	574537	1676	1000	30.3581	0	0	131	3.97692	118	3.58226	0	0	121	3.67333	121	3.67333	1188.3	36.0746	1171.38	35.561	1183.79	35.9377	1130.02	34.3054	36.0749	2207.56	33.5087	19.6699	1009.51	15.3234	88	744	279.333	6	1676	0.402148	2249	2278	TRUE
ENST00000216271	ENSG00000100429	HDAC10	HDAC10	83933	2687	1000	18.9357	7	0.13255	181	3.42736	161	3.04865	7	0.13255	180	3.40843	180	3.40843	1038.4	19.6629	1038.4	19.6629	1116.16	21.1352	1079.56	20.4422	19.9642	2005.39	18.9867	16.8119	1389.28	13.1535	57	412	134.35	20	2687	0.668776	1533	1533	TRUE
ENST00000541639	ENSG00000012817	KDM5D	KDM5D	8284	5579	1000	9.11995	71	0.647517	158	1.44095	155	1.41359	71	0.647517	158	1.44095	158	1.44095	1013.42	9.24232	1013.42	9.24232	849.446	7.74691	847.12	7.7257	7.12528	1515.84	6.9122	13.797	2375.99	10.8345	70	929	199.25	28	5579	0.509231	4000	3988	TRUE
ENST00000225728	ENSG00000108590	MED31	MED31	51003	1654	1000	30.7619	116	3.56838	279	8.58258	248	7.62896	113	3.4761	276	8.49029	272	8.36724	1148.53	35.3311	1148.53	35.3311	1147.19	35.2897	1140.99	35.0992	28.9058	1744.17	26.827	14.9964	759.432	11.6808	78	1345	413.5	4	1654	0.421403	1637	1637	FALSE
ENST00000502978	ENSG00000251349	MSANTD3-TMEFF1	MSANTD3-TMEFF1	100526694	2069	1000	24.5917	0	0	44	1.08203	38	0.934485	0	0	48	1.1804	48	1.1804	1191.95	29.3121	1191.95	29.3121	1233.01	30.3218	1218.04	29.9537	28.1593	2152.88	26.4715	19.3644	1229.54	15.1182	27	1121	206.9	10	2069	0.348961	1952	1959	TRUE
ENST00000360839	ENSG00000131503	ANKHD1	ANKHD1	54882	8221	1000	6.18906	35	0.216617	64	0.3961	62	0.383721	34	0.210428	65	0.402289	65	0.402289	1032.73	6.39165	1032.73	6.39165	1010.14	6.25183	1031.71	6.38528	4.10442	1294.23	4.00503	10.5066	2669.12	8.25967	88	1613	241.794	34	8221	0.457122	1959	1959	TRUE
ENST00000623011	ENSG00000275464	CH507-9B2.5		NA	4564	1000	11.1482	251	2.79819	251	2.79819	241	2.68671	205	2.28537	205	2.28537	205	2.28537	1066.18	11.886	264.439	2.94801	1070.99	11.9396	216.118	2.40932	11.8101	2047.05	11.4104	16.9194	2381.8	13.2764	148	1540	760.667	6	4564	0.60057	1777	1823	FALSE
ENST00000599996	ENSG00000269547	CTC-360G5.8		NA	1967	1000	25.8669	0	0	176	4.55258	127	3.2851	0	0	186	4.81125	184	4.75951	984.969	25.4781	984.969	25.4781	1162.08	30.0595	1114.2	28.821	32.6409	2366.24	30.6037	18.5534	1119.43	14.4781	30	346	98.35	20	1967	0.616675	2201	2211	TRUE
ENST00000375832	ENSG00000204424	LY6G6F	LY6G6F	259215	920	1000	55.3046	0	0	149	8.24038	132	7.30021	0	0	153	8.4616	153	8.4616	1337.88	73.9908	1337.88	73.9908	1360.07	75.2182	1337.38	73.9632	61.7803	1967.05	54.3935	17.3142	483.184	13.3611	29	330	153.333	6	920	0.586957	1845	1882	TRUE
ENST00000329758	ENSG00000168930	TRIM49	TRIM49	57093	2163	1000	23.523	404	9.50329	404	9.50329	360	8.46828	362	8.51532	362	8.51532	323	7.59793	1088.92	25.6146	441.279	10.3802	1127.04	26.5114	368.285	8.66316	24.9829	2001.21	23.5372	17.6302	1170.76	13.7699	23	975	270.375	8	2163	0.416551	1725	2071	FALSE
ENST00000265316	ENSG00000115657	ABCB6	ABCB6	10058	3016	1000	16.8701	0	0	150	2.53052	102	1.72075	0	0	152	2.56426	150	2.53052	1026.84	17.3229	1026.84	17.3229	1094.81	18.4696	1063.75	17.9455	17.6336	1996.55	16.841	17.7941	1651.76	13.9327	58	866	158.737	19	3016	0.592175	1603	1603	TRUE
ENST00000541515	ENSG00000269955	LUC7L2	LUC7L2	100996928	1661	1000	30.6323	0	0	143	4.38042	125	3.82904	0	0	160	4.90117	155	4.748	1111.78	34.0563	1111.78	34.0563	1184.64	36.2881	1147.7	35.1567	37.6685	2283.14	34.9689	19.5965	996.635	15.2646	30	437	151	11	1661	0.46779	2186	2186	TRUE
ENST00000580062	ENSG00000273173	SNURF	SNURF	NA	796	1000	63.9199	0	0	0	0	0	0	0	0	0	0	0	0	1481.65	94.7066	1481.65	94.7066	1498.71	95.7973	1478.2	94.4861	74.7561	2020.26	64.5674	19.0662	458.849	14.6648	59	153	113.714	7	796	0.537688	2010	2041	TRUE
ENST00000594211	ENSG00000213022	KLK9	KLK9	284366	754	1000	67.4804	0	0	0	0	0	0	0	0	0	0	0	0	1520.41	102.598	1484.06	100.145	1534.8	103.569	1434.63	96.8093	81.3203	2065.04	69.6749	17.0029	387.075	13.06	44	266	150.8	5	754	0.623342	1608	1640	TRUE
ENST00000413242	ENSG00000255104	TBC1D26	TBC1D26	353149	4262	1000	11.9381	19	0.226824	148	1.76684	144	1.71909	19	0.226824	155	1.85041	154	1.83847	1001.42	11.9551	991.262	11.8338	1006.04	12.0102	917.44	10.9525	11.1012	1794.01	10.7085	15.8317	2080.58	12.4191	37	1255	250.706	17	4262	0.500939	2124	2229	TRUE
ENST00000309979	ENSG00000166507	NDST2	NDST2	8509	3749	1000	13.5717	0	0	63	0.855016	50	0.678584	0	0	63	0.855016	63	0.855016	1028.97	13.9648	1028.97	13.9648	1049.58	14.2445	1030.99	13.9922	14.4701	2050.2	13.9123	17.3636	2006.02	13.6125	88	1346	249.933	15	3749	0.559082	1693	1693	TRUE
ENST00000556548	ENSG00000100445	SDR39U1	SDR39U1	56948	2336	1000	21.7809	167	3.63741	297	6.46893	293	6.38181	167	3.63741	297	6.46893	297	6.46893	1122	24.4382	1122	24.4382	1129.34	24.5981	1126.47	24.5355	17.4979	1519.18	16.5446	12.5537	900.915	9.81138	23	1444	584	4	2336	0.523973	1304	1304	FALSE
ENST00000480336	ENSG00000254553	RP1-27O5.3		NA	3447	1000	14.7607	2	0.0295215	134	1.97794	104	1.53512	0	0	21	0.309975	21	0.309975	1132.06	16.71	1117	16.4877	1002.43	14.7966	991.469	14.6348	15.2712	1984.64	14.6474	18.2892	1941.88	14.3318	49	1032	344.7	10	3447	0.48535	1404	1380	TRUE
ENST00000620285	ENSG00000234719	RP11-166B2.1		NA	1216	1000	41.8423	576	24.1012	576	24.1012	448	18.7453	468	19.5822	468	19.5822	467	19.5404	791.651	33.1245	686.502	28.7248	796.441	33.3249	586.388	24.5358	45.6904	1979.89	41.4216	16.4267	609.019	12.7414	61	652	202.667	6	1216	0.461349	1040	1066	FALSE
ENST00000323770	ENSG00000179412	HNRNPCL4	HNRNPCL4	NA	882	1000	57.6873	292	16.8447	292	16.8447	292	16.8447	233	13.4411	233	13.4411	233	13.4411	1208	69.6861	405.365	23.3844	1238.78	71.4621	323.412	18.6568	98.0569	2977.4	85.8791	27.3045	729.843	21.0513	882	882	882	1	882	0.486395	2319	2292	FALSE
ENST00000394754	ENSG00000068781	STON1-GTF2A1L	STON1-GTF2A1L	286749	3824	1000	13.3055	0	0	65	0.864857	60	0.79833	0	0	86	1.14427	86	1.14427	1010.16	13.4407	1006.7	13.3946	1048.02	13.9444	1041.85	13.8623	14.1787	2050.2	13.6395	17.0274	2006.72	13.3502	56	1977	347.636	11	3824	0.420764	2699	2670	TRUE
ENST00000427199	ENSG00000243414	TICAM2	TICAM2	353376	3049	1000	16.6875	70	1.16813	172	2.87025	165	2.75344	70	1.16813	166	2.77013	166	2.77013	1065.4	17.7789	1065.4	17.7789	1049.21	17.5087	1048.22	17.4922	16.3677	1874.19	15.6378	16.5215	1550.52	12.9372	383	2666	1524.5	2	3049	0.424073	1794	1794	TRUE
ENST00000578207	ENSG00000264343	NOTCH2NL	NOTCH2NL	388677;100996763	5042	1000	10.0913	243	2.45218	288	2.90629	286	2.88611	201	2.02835	233	2.35127	233	2.35127	839.366	8.47028	306.926	3.09728	929.838	9.38325	247.257	2.49514	10.294	1975.33	9.9668	17.2235	2679.6	13.5203	82	3964	840.333	6	5042	0.389925	1508	1588	FALSE
ENST00000468317	ENSG00000254536	RP11-108K14.8		NA	1605	1000	31.7011	16	0.507217	249	7.89357	218	6.91083	13	0.412114	270	8.55929	270	8.55929	1088.51	34.5069	1088.37	34.5024	1205.12	38.2035	1158.45	36.724	34.4774	2014.76	31.935	17.7872	873.769	13.8497	57	470	133.75	12	1605	0.576324	1866	1874	TRUE
ENST00000405837	ENSG00000168000	BSCL2	BSCL2	26580	1984	1000	25.6453	34	0.871939	319	8.18084	273	7.00116	34	0.871939	324	8.30907	322	8.25778	1087.1	27.8791	1087.1	27.8791	1124.68	28.8427	1094.29	28.0634	25.6537	1876.64	24.0635	14.6426	891.183	11.4273	67	368	165.333	12	1984	0.551411	1517	1520	TRUE
ENST00000599035	ENSG00000205076	LGALS7	LGALS7	3963	565	1000	90.0535	313	28.1867	313	28.1867	258	23.2338	190	17.1102	190	17.1102	189	17.0201	1780.08	160.302	555.938	50.0642	1780.01	160.296	336.421	30.2959	122.478	2211.38	99.5713	20.9873	354.922	15.981	147	418	282.5	2	565	0.617699	1257	1283	FALSE
ENST00000567078	ENSG00000260342	RP11-1035H13.3		NA	764	1000	66.5972	18	1.19875	424	28.2372	334	22.2435	31	2.06451	373	24.8407	224	14.9178	1414.79	94.2209	1414.79	94.2209	972.606	64.7728	945.639	62.9769	75.484	1946.14	64.8037	16.1994	373.801	12.447	80	138	109.143	7	764	0.484293	1317	1303	TRUE
ENST00000382480	ENSG00000109625	CPZ	CPZ	8532	2538	1000	20.0474	41	0.821942	242	4.85146	211	4.23	35	0.701658	236	4.73118	234	4.69108	1071.23	21.4754	1071.23	21.4754	1083.19	21.7151	1064.02	21.3308	19.899	1883.72	18.8818	16.726	1304.98	13.0807	100	541	230.727	11	2538	0.63357	1436	1439	TRUE
ENST00000301886	ENSG00000273003	ARL2-SNX15	ARL2-SNX15	NA	2392	1000	21.271	4	0.085084	195	4.14784	167	3.55226	3	0.063813	192	4.08403	191	4.06276	1113.29	23.6807	1113.29	23.6807	1139.18	24.2315	1117.26	23.7652	22.069	1964.04	20.8885	17.4422	1281.99	13.6346	36	885	217.455	11	2392	0.58194	1830	1830	TRUE
ENST00000371281	ENSG00000243725	TTC4	TTC4	7268	2395	1000	21.2444	59	1.25342	249	5.28984	233	4.94993	59	1.25342	250	5.31109	250	5.31109	1118.61	23.7641	1120.6	23.8065	1110.22	23.586	1096.18	23.2877	19.9186	1774.97	18.854	15.7891	1161.95	12.3424	78	1247	239.5	10	2395	0.494781	1341	1342	TRUE
ENST00000465572	ENSG00000213316	LTC4S	LTC4S	4056	909	1000	55.9738	0	0	190	10.635	190	10.635	0	0	194	10.8589	194	10.8589	1306.63	73.1369	1306.63	73.1369	1370.78	76.7276	1346.29	75.3571	61.2766	1924.84	53.8704	16.7702	462.289	12.938	82	395	227.25	4	909	0.713971	1212	1212	TRUE
ENST00000599795	ENSG00000225950	NTF4	NTF4	4909	1748	1000	29.1077	175	5.09384	294	8.55766	249	7.24781	159	4.62812	221	6.4328	221	6.4328	1103.75	32.1277	1104.57	32.1516	1152.65	33.5511	978.845	28.4919	30.2871	1938.06	28.2062	16.6553	891.935	12.9811	76	803	249.714	7	1748	0.669908	1533	1533	FALSE
ENST00000446494	ENSG00000213123	TCTEX1D2	TCTEX1D2	255758	800	1000	63.6003	179	11.3845	691	43.9478	449	28.5565	234	14.8825	401	25.5037	374	23.7865	1207.17	76.7761	1172.27	74.5565	931.387	59.2365	927.431	58.9849	57.2898	1557.14	49.5173	15.1251	365.878	11.635	64	260	133.333	6	800	0.50875	2006	1947	FALSE
ENST00000527158	ENSG00000184209	SNRNP35	SNRNP35	11066	2161	1000	23.5448	119	2.80183	314	7.39305	312	7.34597	119	2.80183	270	6.35709	269	6.33354	1130.26	26.6117	1130.26	26.6117	1093.42	25.7444	1095.61	25.7959	20.7877	1663.55	19.5839	14.6692	973.219	11.4571	98	2063	1080.5	2	2161	0.4882	1504	1502	FALSE
ENST00000617428	ENSG00000268861	CTD-2207O23.3		NA	4964	1000	10.2498	0	0	35	0.358745	31	0.317745	0	0	39	0.399744	39	0.399744	870.937	8.92697	866.308	8.87952	844.972	8.66083	814.903	8.35263	11.1262	2101.31	10.7691	18.611	2850.51	14.6086	4	1696	215.826	23	4964	0.607575	2210	2210	TRUE
ENST00000341750	ENSG00000229292	RFPL4AL1	RFPL4AL1	729974	908	1000	56.0355	247	13.8408	247	13.8408	233	13.0563	398	22.3021	398	22.3021	398	22.3021	1353.54	75.8462	339.071	19	1276.53	71.531	546.3	30.6122	78.3043	2456.68	68.8306	21.9159	603.456	16.9075	35	578	302.667	3	908	0.504405	1552	1497	FALSE
ENST00000614557	ENSG00000275163	KCNMB2	KCNMB2	NA	1391	1000	36.5782	31	1.13392	218	7.97404	183	6.6938	25	0.914454	221	8.08377	220	8.0472	1208.49	44.2042	1208.49	44.2042	1136.35	41.5656	1119.57	40.9519	40.7417	2042.29	37.3516	20.8185	884.684	16.1801	123	648	278.2	5	1391	0.425593	1596	1597	TRUE
ENST00000378115	ENSG00000213214	ARHGEF35	ARHGEF35	445328	2431	1000	20.9298	448	9.37653	448	9.37653	442	9.25095	334	6.99054	334	6.99054	332	6.94868	972.534	20.3549	494.96	10.3594	996.557	20.8577	368.639	7.71552	21.8374	1976.49	20.6837	18.1094	1352.91	14.158	118	2313	1215.5	2	2431	0.470177	1105	1135	FALSE
ENST00000341832	ENSG00000248333	CDK11B	CDK11B	984;728642	2998	1000	16.9714	540	9.16455	540	9.16455	426	7.22981	331	5.61753	331	5.61753	330	5.60056	1057.13	17.9409	573.573	9.73433	889.933	15.1034	359.777	6.10592	15.2062	1711.08	14.5197	15.3419	1415.58	12.0122	66	630	149.9	20	2998	0.566378	1504	2072	FALSE
ENST00000549185	ENSG00000203546	RP11-176H8.1		NA	3860	1000	13.1814	0	0	128	1.68722	99	1.30496	2	0.0263628	99	1.30496	98	1.29178	1056.94	13.932	1056.94	13.932	1052.34	13.8713	1031.66	13.5987	13.4328	1961.13	12.9252	16.1613	1922.68	12.6718	45	256	154.4	25	3860	0.447927	1573	1563	TRUE
ENST00000376358	ENSG00000250232	AF196779.12		NA	1176	1000	43.2655	0	0	372	16.0948	321	13.8882	9	0.389389	395	17.0899	339	14.667	1145.79	49.5731	1145.79	49.5731	1021.81	44.2091	1006.1	43.5296	50.4455	2107.59	45.593	18.0724	647.641	14.0103	72	283	147	8	1176	0.612245	2003	1997	TRUE
ENST00000624267	ENSG00000278522	POTEB3	POTEB3	100288966;102724631;102723502;339010;317754	2855	1000	17.8214	452	8.05529	452	8.05529	427	7.60976	295	5.25733	295	5.25733	294	5.23951	1157.72	20.6322	488.888	8.71269	1121.77	19.9916	322.106	5.7404	16.4993	1764.98	15.7272	16.4843	1447.98	12.9025	45	961	285.5	10	2855	0.46655	2049	2674	FALSE
ENST00000486433	ENSG00000135423	GLS2	GLS2	27165	2694	1000	18.8865	174	3.28625	270	5.09935	246	4.64608	168	3.17293	278	5.25045	276	5.21267	1006.47	19.0087	1006.47	19.0087	1097.71	20.7319	1071.07	20.2287	17.1685	1729.23	16.3296	14.4588	1197.96	11.3126	33	690	149.667	18	2694	0.537491	1483	1483	FALSE
ENST00000330398	ENSG00000185883	ATP6V0C	ATP6V0C	527	1175	1000	43.3023	0	0	316	13.6835	295	12.7742	0	0	323	13.9866	321	13.9	1255.78	54.378	1255.78	54.378	1250.01	54.1282	1245.49	53.9327	41.4003	1728.08	37.4149	14.831	531.021	11.4972	184	678	391.667	3	1175	0.635745	2096	2135	TRUE
ENST00000622933	ENSG00000279073	RP11-229P13.27		NA	765	1000	66.5101	0	0	91	6.05242	78	5.18779	0	0	246	16.3615	243	16.162	1277.8	84.9867	1276.21	84.8808	1479.44	98.3977	1444.65	96.0841	77.7835	2008.45	66.7911	16.6956	385.768	12.8287	31	409	153	5	765	0.665359	1785	1795	TRUE
ENST00000374879	ENSG00000241697	TMEFF1	TMEFF1	8577	2611	1000	19.4869	159	3.09841	249	4.85223	236	4.5989	155	3.02047	249	4.85223	249	4.85223	1033.3	20.1357	1033.3	20.1357	1054.16	20.5422	1042.09	20.307	18.617	1815.13	17.6856	15.663	1257.47	12.2521	27	1121	261.1	10	2611	0.44121	2000	2000	FALSE
ENST00000434937	ENSG00000223638	RFPL4A	RFPL4A	342931	1035	1000	49.1596	448	22.0235	448	22.0235	419	20.5979	502	24.6781	502	24.6781	497	24.4323	1333.52	65.5552	587.718	28.892	1241.08	61.011	658.585	32.3758	41.163	1494.41	36.7323	12.8808	405.342	9.96323	162	578	345	3	1035	0.50628	1753	1602	FALSE
ENST00000354852	ENSG00000258588	TRIM6-TRIM34	TRIM6-TRIM34	445372	3391	1000	15.0045	0	0	84	1.26038	66	0.990296	0	0	88	1.3204	88	1.3204	1070.01	16.0549	1061.88	15.9329	1213.87	18.2135	1171.5	17.5778	15.1956	1941.77	14.5676	16.778	1752.32	13.1463	23	1255	242.214	14	3391	0.46476	2526	2357	TRUE
ENST00000622355	ENSG00000273637	RP5-864K19.7		NA	2171	1000	23.4363	0	0	121	2.83579	94	2.20301	0	0	133	3.11703	132	3.09359	1068.35	25.0381	1068.35	25.0381	1163.69	27.2726	1133.91	26.5746	28.4288	2286.07	26.7885	20.0649	1337.41	15.672	49	372	180.917	12	2171	0.428374	2500	2508	TRUE
ENST00000381962	ENSG00000271303	SRXN1	SRXN1	140809	2698	1000	18.8585	76	1.43325	166	3.13051	152	2.86649	71	1.33895	166	3.13051	166	3.13051	1135.89	21.4212	1135.89	21.4212	1119.24	21.1071	1117.84	21.0808	18.9277	1909.37	18.0039	15.9411	1322.75	12.4725	395	2303	1349	2	2698	0.535582	1932	1939	TRUE
ENST00000556922	ENSG00000198211	TUBB3	TUBB3	NA	2776	1000	18.3286	0	0	82	1.50295	69	1.26467	0	0	83	1.52127	83	1.52127	1143.86	20.9653	1144.39	20.975	1045.57	19.1639	1020.31	18.7008	22.038	2289.86	20.985	18.5957	1587.94	14.5524	109	1364	555.2	5	2776	0.618516	2304	2386	TRUE
ENST00000375136	ENSG00000158747	NBL1	NBL1	100532736;4681	2172	1000	23.4255	111	2.60023	333	7.8007	321	7.51959	108	2.52996	333	7.8007	333	7.8007	1107.67	25.9478	1107.65	25.9473	1097.7	25.7143	1093.72	25.6209	20.4243	1643.19	19.2463	14.4156	961.31	11.2596	112	1587	543	4	2172	0.651934	2000	2000	FALSE
ENST00000563027	ENSG00000188626	GOLGA8M	GOLGA8M	NA	1899	1000	26.7932	630	16.8797	630	16.8797	459	12.2981	262	7.01981	262	7.01981	258	6.91264	1005.8	26.9487	653.484	17.5089	1101.83	29.5214	300.503	8.05143	29.2804	2045.32	27.4003	16.2219	944.594	12.6543	39	257	99.9474	19	1899	0.52396	1370	1646	FALSE
ENST00000526760	ENSG00000174483	BBS1	BBS1	582	3585	1000	14.1925	0	0	183	2.59723	160	2.27081	0	0	173	2.45531	172	2.44112	1070.82	15.1976	1070.82	15.1976	1044.63	14.8259	1036.94	14.7168	13.6565	1847.97	13.1137	16.3707	1808.15	12.8311	39	1958	239	15	3585	0.556206	1996	1996	TRUE
ENST00000400120	ENSG00000215356	ZNF705B	ZNF705B	100132396	1207	1000	42.1543	597	25.1661	597	25.1661	469	19.7704	435	18.3371	435	18.3371	383	16.1451	959.25	40.4365	682.801	28.783	986.5	41.5852	490.849	20.6914	45.2422	1944.66	40.9879	16.2567	598.182	12.608	61	607	172.429	7	1207	0.428335	1112	1238	FALSE
ENST00000259396	ENSG00000229314	ORM1	ORM1	5004	802	1000	63.4417	545	34.5757	545	34.5757	442	28.0412	310	19.6669	310	19.6669	296	18.7787	1374.91	87.2268	731.168	46.3865	1246.69	79.0918	447.824	28.4107	69.2193	1886.76	59.8496	18.3532	445.101	14.119	71	192	133.667	6	802	0.529925	1366	1505	FALSE
ENST00000561419	ENSG00000259522	RP11-468E2.2		NA	4351	1000	11.6939	0	0	98	1.146	97	1.13431	0	0	98	1.146	97	1.13431	1013.95	11.857	1013.95	11.857	1013.74	11.8546	1006.98	11.7755	11.6202	1918.03	11.2146	16.5784	2224.42	13.0061	37	1090	140.355	31	4351	0.576189	2588	2588	TRUE
ENST00000584486	ENSG00000263513	FAM72C	FAM72C	554282	2297	1000	22.1507	211	4.6738	211	4.6738	190	4.20864	147	3.25616	147	3.25616	147	3.25616	1052.8	23.3202	234.617	5.19693	1211.71	26.8403	164.314	3.63968	35.9866	3069.88	34	25.4541	1795.96	19.8909	78	1118	574.25	4	2297	0.424031	2296	2638	FALSE
ENST00000421990	ENSG00000108825	PTGES3L-AARSD1	PTGES3L-AARSD1	100885850	2150	1000	23.6652	0	0	350	8.28283	299	7.0759	0	0	360	8.51948	359	8.49581	1010.89	23.9229	1010.78	23.9203	1104.25	26.1324	1065.96	25.2261	23.9599	1907.17	22.5668	16.9043	1115.75	13.2022	54	483	126.471	17	2150	0.537674	2360	2456	TRUE
ENST00000280684	ENSG00000151079	KCNA6	KCNA6	NA	4237	1000	12.0086	0	0	0	0	0	0	0	0	0	0	0	0	1063.86	12.7754	1059.09	12.7181	1061.64	12.7488	1040.78	12.4982	12.5629	2018.03	12.1168	17.9141	2340.38	14.0523	4237	4237	4237	1	4237	0.566203	1741	1763	TRUE
ENST00000380593	ENSG00000241690	TMEM239		100288797	1866	1000	27.267	0	0	170	4.63539	160	4.36272	0	0	181	4.93533	181	4.93533	1156.64	31.538	1156.64	31.538	1168.99	31.8748	1158.36	31.585	32.4671	2226.31	30.3524	17.9729	1028.18	14.0177	50	1523	622	3	1866	0.562701	2337	2355	TRUE
ENST00000327582	ENSG00000198754	OXCT2	OXCT2	64064	1826	1000	27.8643	532	14.8238	532	14.8238	532	14.8238	426	11.8702	426	11.8702	426	11.8702	883.525	24.6188	613.624	17.0982	844.083	23.5198	491.564	13.6971	29.4805	1975.73	27.5262	16.2461	909.272	12.6681	1826	1826	1826	1	1826	0.633625	1077	1114	FALSE
ENST00000513482	ENSG00000051596	THOC3	THOC3	84321	1796	1000	28.3297	451	12.7767	451	12.7767	437	12.3801	373	10.567	373	10.567	373	10.567	1143.76	32.4023	521.572	14.776	1155.72	32.7412	431.543	12.2255	30.0016	1975.71	27.9857	16.5203	909.262	12.8796	157	933	359.2	5	1796	0.47049	1000	1000	FALSE
ENST00000474507	ENSG00000122674	CCZ1	CCZ1	102723882;51622	2867	1000	17.7469	430	7.63115	430	7.63115	415	7.36494	359	6.37112	359	6.37112	358	6.35337	827.938	14.6933	464.694	8.24685	818.004	14.517	391.831	6.95376	19.0984	2051.9	18.2074	19.1908	1692.85	15.0214	128	2241	716.75	4	2867	0.463202	1173	1202	FALSE
ENST00000215479	ENSG00000099721	AMELY	AMELY	266	802	1000	63.4417	0	0	420	26.6455	356	22.5852	0	0	426	27.0262	424	26.8993	1363.51	86.5034	1363.51	86.5034	1525.59	96.7858	1513.33	96.0082	35.709	973.345	30.8753	9.63961	233.779	7.41567	45	426	133.667	6	802	0.514963	2000	2004	TRUE
ENST00000309851	ENSG00000134184	GSTM1	GSTM1	2944	1161	1000	43.8245	572	25.0676	572	25.0676	469	20.5537	364	15.9521	364	15.9521	319	13.98	1234.62	54.1064	692.451	30.3463	1073.07	47.0268	414.768	18.177	47.0502	1938.33	42.4732	16.8565	596.237	13.0649	65	540	145.125	8	1161	0.537468	1009	1092	FALSE
ENST00000360658	ENSG00000239732	TLR9	TLR9	54106	3870	1000	13.1473	111	1.45936	173	2.27449	167	2.19561	111	1.45936	175	2.30079	175	2.30079	1079.72	14.1954	1079.72	14.1954	1080.61	14.2072	1089.64	14.3259	11.6046	1698.72	11.1668	14.0218	1672.49	10.9944	637	3233	1935	2	3870	0.616796	1943	1944	FALSE
ENST00000553909	ENSG00000259171	RNASE4		6038	1498	1000	33.9654	0	0	169	5.74016	142	4.82309	0	0	194	6.5893	194	6.5893	1142.84	38.8171	1142.84	38.8171	1167.05	39.6392	1164.4	39.5493	42.3959	2301.35	39.0832	21.7621	996.905	16.9302	104	1222	499.333	3	1498	0.435247	2251	2251	TRUE
ENST00000596542	ENSG00000269307	CTD-2278I10.6		NA	1207	1000	42.1543	0	0	248	10.4543	214	9.02102	0	0	268	11.2973	268	11.2973	1187.36	50.0523	1187.36	50.0523	1249.92	52.6894	1234.67	52.0468	49.1136	2111.06	44.4951	17.6478	649.368	13.6868	25	298	120.7	10	1207	0.628832	1997	2007	TRUE
ENST00000421285	ENSG00000215186	GOLGA6B	GOLGA6B	55889	2134	1000	23.8427	526	12.5412	526	12.5412	421	10.0378	348	8.29724	348	8.29724	345	8.22572	950.683	22.6668	552.573	13.1748	982.588	23.4275	390.373	9.30752	25.8105	2038.44	24.3009	18.2045	1192.54	14.2167	39	509	118.556	18	2134	0.551078	1758	1805	FALSE
ENST00000624431	ENSG00000279928	FO538757.3		102725121	718	1000	70.8638	415	29.4085	415	29.4085	362	25.6527	356	25.2275	356	25.2275	292	20.6922	1553.66	110.098	628.481	44.5366	1459.42	103.42	445.22	31.55	82.3776	1976.74	70.0397	16.8152	364.053	12.8991	127	354	239.333	3	718	0.554318	1265	2224	FALSE
ENST00000372963	ENSG00000214732	RP1-139D8.6		102723903	647	1000	78.6402	0	0	0	0	0	0	0	0	0	0	0	0	1596.93	125.583	1596.93	125.583	1596.03	125.512	1582.15	124.421	89.9534	1910.54	75.1227	17.5553	341.47	13.4266	148	499	323.5	2	647	0.584235	1336	1336	TRUE
ENST00000442898	ENSG00000181404	WASH1	WASH1	100287171;101930154	1827	1000	27.8491	551	15.3448	551	15.3448	485	13.5068	419	11.6688	419	11.6688	415	11.5574	1087.3	30.2802	618.183	17.2158	960.086	26.7375	481.137	13.3992	27.0295	1812.51	25.2383	14.8958	834.157	11.6152	69	420	166.091	11	1827	0.603175	1387	1382	FALSE
ENST00000396359	ENSG00000164687	FABP5	FABP5	2171	986	1000	51.6027	591	30.4972	591	30.4972	531	27.401	517	26.6786	517	26.6786	467	24.0984	871.034	44.9477	757.073	39.067	711.081	36.6937	622.447	32.1199	57.4352	1975.89	50.9806	16.205	485.356	12.5228	102	447	246.5	4	986	0.483773	762	717	FALSE
ENST00000369880	ENSG00000214435	AS3MT	AS3MT	57412	2404	1000	21.1648	0	0	5	0.105824	4	0.0846593	0	0	5	0.105824	5	0.105824	1268.32	26.8437	1199.4	25.3851	1308.48	27.6938	1178.9	24.9512	24.4858	2190.52	23.181	19.9583	1474.34	15.6021	41	1307	218.545	11	2404	0.446339	1958	1947	TRUE
ENST00000373337	ENSG00000243749	ZMYM6NB	ZMYM6NB	100506144	922	1000	55.1846	4	0.220739	216	11.9199	191	10.5403	3	0.165554	221	12.1958	221	12.1958	1364.25	75.2854	1364.25	75.2854	1363.87	75.2646	1355.34	74.7941	59.0394	1884.36	51.9939	16.5497	462.874	12.7718	156	585	307.333	3	922	0.465293	1262	1266	TRUE
ENST00000446085	ENSG00000270011	ZNF559-ZNF177	ZNF559-ZNF177	7730;100529215	2470	1000	20.5993	35	0.720975	366	7.53934	308	6.34458	32	0.659177	257	5.29402	246	5.06742	1143.22	23.5496	1143.22	23.5496	939.732	19.3578	940.848	19.3808	20.8079	1914.82	19.722	17.4738	1326.53	13.6628	55	1602	247	10	2470	0.436842	2148	2101	TRUE
ENST00000397119	ENSG00000077380	DYNC1I2	DYNC1I2	1781	2604	1000	19.5393	652	12.7396	652	12.7396	567	11.0788	452	8.83174	452	8.83174	228	4.45495	915.28	17.8839	699.402	13.6658	431.991	8.44078	261.178	5.10323	20.316	1975.26	19.2976	17.091	1368.4	13.3688	18	634	144.667	18	2604	0.413978	848	662	FALSE
ENST00000487874	ENSG00000271741	RP11-244H3.4		NA	3099	1000	16.4183	10	0.164183	249	4.08815	220	3.61202	7	0.114928	258	4.23591	256	4.20308	996.268	16.357	996.268	16.357	1043.08	17.1256	1021.72	16.7749	16.9135	1969.52	16.1681	17.0801	1629.4	13.376	38	587	182.294	17	3099	0.427235	2298	2294	TRUE
ENST00000393190	ENSG00000243678	NME1-NME2	NME1-NME2	4831	866	1000	58.7532	34	1.99761	454	26.6739	405	23.795	34	1.99761	432	25.3814	422	24.7938	1374.83	80.7753	1355.47	79.6381	906.894	53.2829	894.127	52.5328	63.4402	1886.88	55.4301	17.6307	462.528	13.5875	102	393	216.5	4	866	0.608545	1626	1644	TRUE
ENST00000428311	ENSG00000196826	ZNF709	ZNF709	NA	4505	1000	11.2942	0	0	36	0.40659	29	0.327531	0	0	7	0.0790592	5	0.0564708	938.21	10.5963	886.865	10.0164	767.972	8.67361	779.741	8.80653	14.1094	2413.27	13.6279	20.1562	2800.61	15.8153	58	4175	1126.25	4	4505	0.400444	3024	2423	TRUE
ENST00000559055	ENSG00000176679	TGIF2LY	TGIF2LY	90655	927	1000	54.887	20	1.09774	514	28.2119	514	28.2119	20	1.09774	466	25.5773	466	25.5773	1367.85	75.077	1278.11	70.1517	1372.59	75.3371	1182.46	64.9019	36.65	1176.88	32.2977	10.2792	289.087	7.93356	927	927	927	1	927	0.514563	2172	2243	TRUE
ENST00000262283	ENSG00000258417	OC90	OC90	NA	2413	1000	21.0859	15	0.316288	332	7.00051	248	5.2293	44	0.927779	305	6.43119	303	6.38902	975.202	20.563	975.202	20.563	1065.05	22.4576	1030.29	21.7246	22.3553	2007.74	21.1675	18.4915	1371.14	14.4558	42	539	134.056	18	2413	0.547451	2209	2212	TRUE
ENST00000421798	ENSG00000235961	PNMA6A	PNMA6A	84968	2209	1000	23.0331	420	9.67392	420	9.67392	420	9.67392	379	8.72956	379	8.72956	379	8.72956	1122.66	25.8585	471.52	10.8606	1123.22	25.8712	425.699	9.80518	24.1383	1976.67	22.7645	17.0483	1156.4	13.3178	125	2084	1104.5	2	2209	0.649615	1000	1075	FALSE
ENST00000577662	ENSG00000266076	CTD-2535L24.2		NA	1616	1000	31.4853	0	0	205	6.45448	168	5.28953	0	0	202	6.36003	202	6.36003	1249.62	39.3445	1249.62	39.3445	1265.19	39.8348	1248.32	39.3037	34.1792	2011.93	31.6731	17.6399	872.541	13.7361	64	931	230.857	7	1616	0.533416	1521	1522	TRUE
ENST00000505139	ENSG00000251246	RP11-540D14.8		NA	1042	1000	48.8294	0	0	230	11.2308	216	10.5471	0	0	247	12.0609	247	12.0609	1225.83	59.8563	1221.47	59.6438	1317.42	64.329	1309.57	63.9453	57.2565	2094.24	51.1302	17.8703	566.23	13.8243	66	395	208.4	5	1042	0.639155	1893	1898	TRUE
ENST00000397133	ENSG00000127774	EMC6	EMC6	83460	762	1000	66.772	3	0.200316	344	22.9696	335	22.3686	3	0.200316	373	24.9059	373	24.9059	1472.13	98.2972	1472.13	98.2972	1474.96	98.4861	1461.88	97.6128	44.5483	1145.09	38.2299	9.55725	219.941	7.34295	191	571	381	2	762	0.590551	1152	1153	TRUE
ENST00000333628	ENSG00000137267	TUBB2A	TUBB2A	7280	1595	1000	31.8998	515	16.4284	515	16.4284	478	15.2481	401	12.7918	401	12.7918	383	12.2176	1124.76	35.8798	600.846	19.1669	1108.77	35.3696	452.269	14.4273	32.4261	1882.29	30.0224	16.7106	815.703	13.0104	109	1255	398.75	4	1595	0.593103	1319	1581	FALSE
ENST00000504750	ENSG00000205097	FRG2	FRG2	448831	2100	1000	24.2287	449	10.8787	449	10.8787	411	9.95799	343	8.31044	343	8.31044	343	8.31044	1103.56	26.7379	489.342	11.8561	1131.79	27.4217	387.816	9.39626	26.2948	2041.98	24.7372	18.534	1194.61	14.4719	78	1716	525	4	2100	0.422381	1561	1668	FALSE
ENST00000391419	ENSG00000212725	KRTAP2-1	KRTAP2-1	81872	776	1000	65.5673	352	23.0797	352	23.0797	352	23.0797	493	32.3247	493	32.3247	493	32.3247	1480.95	97.1016	516.439	33.8615	1445.04	94.7472	723.068	47.4096	62.9822	1653.16	54.1966	14.3558	336.594	11.0348	776	776	776	1	776	0.626289	1988	1946	FALSE
ENST00000623629	ENSG00000223614	ZNF735	ZNF735	730291	1870	1000	27.2087	462	12.5704	576	15.6722	389	10.5842	379	10.3121	438	11.9174	408	11.1011	743.153	20.2202	730.407	19.8734	849.905	23.1248	734.262	19.9783	29.6806	2039.84	27.7507	16.4375	942.381	12.8205	7	517	155.833	12	1870	0.391979	1621	1652	FALSE
ENST00000415464	ENSG00000232423	PRAMEF6	PRAMEF6	440561	1720	1000	29.5815	305	9.02237	305	9.02237	281	8.31241	228	6.74459	228	6.74459	226	6.68543	1134.17	33.5506	354.089	10.4745	1298.29	38.4054	265.671	7.85896	44.4198	2794.11	41.327	24.4074	1285.91	19.0196	64	765	430	4	1720	0.514535	2702	4030	FALSE
ENST00000594769	ENSG00000268083	AC104534.3		NA	963	1000	52.8351	0	0	350	18.4923	287	15.1637	0	0	354	18.7036	346	18.281	1297.16	68.5355	1280.73	67.6676	1055.88	55.7873	992.255	52.4259	65.7222	2202.29	58.1791	18.5018	540.968	14.2911	58	208	120.375	8	963	0.534787	1838	1832	TRUE
ENST00000266263	ENSG00000242114	MTFP1	MTFP1	51537	1370	1000	37.1389	144	5.34799	386	14.3356	350	12.9986	136	5.05088	390	14.4842	390	14.4842	1159.18	43.0508	1159.18	43.0508	1142.67	42.4376	1138.32	42.2759	32.7155	1613.28	29.9577	16.6816	698.037	12.9621	128	592	342.5	4	1370	0.60292	1713	1716	FALSE
ENST00000302824	ENSG00000172345	STARD5	STARD5	80765	4871	1000	10.4455	63	0.658069	119	1.24302	110	1.14901	62	0.647624	120	1.25346	119	1.24302	1114.19	11.6383	1114.19	11.6383	1115.69	11.654	1118.64	11.6848	8.36499	1549.62	8.09331	13.9841	2101.55	10.9759	50	4351	811.833	6	4871	0.490454	1528	1528	TRUE
ENST00000543494	ENSG00000256514	AP003419.11		NA	711	1000	71.5615	0	0	92	6.58366	92	6.58366	0	0	117	8.3727	117	8.3727	1469.3	105.145	1469.3	105.145	1545.3	110.584	1518.09	108.637	81.5945	1935.77	69.2633	16.6333	356.508	12.7561	61	448	177.75	4	711	0.623066	1812	1828	TRUE
ENST00000272134	ENSG00000243709	LEFTY1	LEFTY1	10637	1626	1000	31.2917	185	5.78896	489	15.3016	479	14.9887	182	5.69508	451	14.1125	448	14.0187	1121.98	35.1086	1028.84	32.1942	1032.87	32.3202	842.499	26.3632	28.862	1710.14	26.7566	14.9067	741.962	11.6086	240	809	406.5	4	1626	0.621771	1749	1828	FALSE
ENST00000573331	ENSG00000262481	C17orf61-PLSCR3		NA	2557	1000	19.8984	80	1.59187	275	5.47206	246	4.89501	78	1.55208	277	5.51186	277	5.51186	1078.54	21.4612	1078.54	21.4612	1125.63	22.3983	1114.71	22.181	19.093	1821.5	18.1225	16.0525	1261.88	12.5547	32	708	232.455	11	2557	0.643723	2735	2735	TRUE
ENST00000373519	ENSG00000186288	PABPC1L2A	PABPC1L2A	340529	2237	1000	22.7448	466	10.5991	466	10.5991	466	10.5991	388	8.825	388	8.825	388	8.825	1127.05	25.6345	522.329	11.8803	1120.87	25.4941	435.117	9.89667	22.4049	1859.08	21.1422	15.8317	1087.61	12.3688	2237	2237	2237	1	2237	0.4962	1545	1605	FALSE
ENST00000409600	ENSG00000082153	BZW1	BZW1	9689	3383	1000	15.04	480	7.21919	480	7.21919	405	6.09119	432	6.49727	432	6.49727	359	5.39935	866.624	13.034	503.203	7.56816	705.773	10.6148	391.617	5.88991	15.4687	1971.86	14.8284	16.2186	1689.87	12.7078	66	1700	281.917	12	3383	0.400236	819	764	FALSE
ENST00000600536	ENSG00000269881	AC004754.3		NA	2242	1000	22.6941	73	1.65667	274	6.21819	256	5.8097	73	1.65667	290	6.5813	290	6.5813	1086.32	24.6531	1086.32	24.6531	1099.28	24.9471	1077.39	24.4504	23.6045	1963.2	22.2766	16.6808	1148.52	13.0323	76	424	172.462	13	2242	0.598127	1835	1850	TRUE
ENST00000452361	ENSG00000274049	INO80B-WBP1	INO80B-WBP1	NA	2040	1000	24.9413	0	0	150	3.74119	145	3.61649	0	0	91	2.26966	76	1.89554	1194.28	29.787	1186.79	29.6	1040.56	25.9528	827.828	20.6471	34.3025	2583.92	32.2231	22.736	1423.2	17.7482	87	664	255	8	2040	0.613235	2501	2430	TRUE
ENST00000333843	ENSG00000182315	MBD3L3	MBD3L3	653657	775	1000	65.6519	413	27.1142	413	27.1142	412	27.0486	328	21.5338	328	21.5338	328	21.5338	1458.02	95.7217	606.305	39.8051	1466.83	96.3001	481.36	31.6022	78.8736	2067.22	67.8585	17.9425	420.136	13.7914	80	695	387.5	2	775	0.572903	2243	2520	FALSE
ENST00000503322	ENSG00000250641	XXbac-BPG32J3.19		NA	1266	1000	40.1898	0	0	321	12.9009	295	11.856	0	0	336	13.5038	335	13.4636	1240.09	49.8391	1240.09	49.8391	1243.87	49.9907	1231.72	49.5027	41.9023	1897.09	38.1218	15.1087	583.551	11.7264	55	338	211	6	1266	0.581359	3071	3092	TRUE
ENST00000604458	ENSG00000270757	HSPE1-MOB4	HSPE1-MOB4	100529241	890	1000	57.1688	0	0	273	15.6071	208	11.8911	0	0	275	15.7214	261	14.9211	1219.52	69.7183	1219.53	69.7191	1293.17	73.9291	1241.52	70.9761	71.5276	2194.08	62.7165	19.9671	538.665	15.3974	27	212	98.8889	9	890	0.379775	1862	1789	TRUE
ENST00000391338	ENSG00000212643	ZRSR1	ZRSR1	NA	1673	1000	30.4126	0	0	156	4.74436	156	4.74436	0	0	157	4.77477	156	4.74436	1432.18	43.5563	1403.13	42.6727	1725.56	52.4786	1704.62	51.8418	20.6217	1259.52	19.1526	11.2046	574.005	8.72848	1673	1673	1673	1	1673	0.447101	2143	2425	TRUE
ENST00000547848	ENSG00000187537	POTEM	POTEM	404785	2204	1000	23.0854	489	11.2888	489	11.2888	424	9.78821	382	8.81862	382	8.81862	379	8.74937	1067.21	24.637	526.679	12.1586	1156.11	26.6893	429.192	9.90807	23.1733	1893.15	21.8521	16.3652	1107.54	12.784	45	624	200.364	11	2204	0.480944	1658	1815	FALSE
ENST00000555572	ENSG00000011052	NME2	NME2	654364	1193	1000	42.649	15	0.639735	455	19.4053	382	16.2919	9	0.383841	489	20.8553	479	20.4289	1197.15	51.0574	1182.24	50.4214	988.781	42.1705	946.632	40.3729	46.54	1975.14	42.1188	16.7084	607.56	12.9559	27	256	132.556	9	1193	0.523889	2307	2275	TRUE
ENST00000534081	ENSG00000254979	RP11-872D17.8		NA	1639	1000	31.0435	0	0	247	7.66773	188	5.83617	0	0	247	7.66773	245	7.60565	1124.48	34.9078	1124.48	34.9078	1190.34	36.9524	1158.28	35.9569	37.4146	2235.79	34.7033	19.3384	970.332	15.0612	70	308	126.077	13	1639	0.536303	2127	2138	TRUE
ENST00000611249	ENSG00000197275	RAD54B	RAD54B	25788	3089	1000	16.4714	132	2.17423	224	3.6896	191	3.14604	129	2.12481	219	3.60724	219	3.60724	1088.82	17.9344	1088.82	17.9344	1109.7	18.2784	1080.12	17.7911	15.3372	1780.01	14.6596	15.4869	1472.61	12.128	67	450	237.615	13	3089	0.370994	2000	2000	FALSE
ENST00000546591	ENSG00000229117	RPL41	RPL41	6171	699	1000	72.79	639	46.5128	639	46.5128	441	32.1004	392	28.5337	392	28.5337	392	28.5337	1225.86	89.2305	989.048	71.9928	1339.67	97.5148	606.422	44.1415	61.0273	1419.39	51.6587	12.4115	261.407	9.51391	23	462	233	3	699	0.480687	956	1138	FALSE
ENST00000382141	ENSG00000273167	RP11-307N16.6		NA	4157	1000	12.2397	0	0	84	1.02813	68	0.832296	0	0	79	0.966932	78	0.954693	1081.75	13.2402	1082.14	13.245	1104.87	13.5232	1079.16	13.2085	11.9934	1889.28	11.5621	17.0955	2191.08	13.409	35	1764	259.812	16	4157	0.580707	1756	1791	TRUE
ENST00000382692	ENSG00000206047	DEFA1	DEFA1	1667	485	1000	104.908	0	0	0	0	0	0	0	0	0	0	0	0	1977.6	207.465	0	0	1897.05	199.015	0	0	290.05	4335.96	227.438	36.7582	530.549	27.8293	68	230	161.667	3	485	0.525773	2389	2518	TRUE
ENST00000602836	ENSG00000270181	BIVM-ERCC5	BIVM-ERCC5	100533467	4155	1000	12.2455	0	0	51	0.624523	48	0.587786	0	0	64	0.783715	64	0.783715	987.559	12.0932	987.559	12.0932	1050.59	12.8651	1017.6	12.4611	13.1563	2071.46	12.6831	18.7531	2402.36	14.7091	61	1074	197.857	21	4155	0.438026	2045	2036	TRUE
ENST00000519289	ENSG00000270024	C8orf44-SGK3	C8orf44-SGK3	100533105	2949	1000	17.2534	0	0	99	1.70808	85	1.46654	0	0	104	1.79435	104	1.79435	975.646	16.8332	975.646	16.8332	1184.5	20.4366	1154.47	19.9185	20.1095	2224.56	19.1906	20.2794	1840.38	15.8764	37	1062	155.211	19	2949	0.396406	2094	2044	TRUE
ENST00000483754	ENSG00000248710	RP11-432B6.3		NA	3360	1000	15.1429	0	0	173	2.61973	164	2.48344	0	0	196	2.96801	196	2.96801	1065.81	16.1395	1065.81	16.1395	1104.75	16.7292	1090.13	16.5077	15.8248	2003.12	15.1665	16.3237	1689.2	12.7897	65	955	176.842	19	3360	0.383631	2015	2022	TRUE
ENST00000419755	ENSG00000256349	CTD-3074O7.11		NA	3547	1000	14.3446	0	0	86	1.23363	74	1.0615	0	0	85	1.21929	85	1.21929	993.56	14.2522	993.56	14.2522	1095.82	15.7191	1063.82	15.2601	16.1463	2161.05	15.4997	19.3505	2114.49	15.1657	35	1663	208.647	17	3547	0.550606	2185	2188	TRUE
ENST00000609767	ENSG00000243135	UGT1A3	UGT1A3	54659	3392	1000	15.0001	182	2.73001	225	3.37502	209	3.13501	180	2.70001	228	3.42002	226	3.39002	1003.09	15.0464	943.782	14.1568	1024.96	15.3744	960.429	14.4065	14.715	1880.92	14.107	16.2525	1697.94	12.7346	88	2085	678.4	5	3392	0.453715	3955	4010	FALSE
ENST00000379757	ENSG00000239264	TXNDC5	TXNDC5	81567	2964	1000	17.1661	30	0.514982	120	2.05993	114	1.95693	28	0.48065	119	2.04276	119	2.04276	1297.16	22.2672	1297.16	22.2672	1215.87	20.8717	1211.4	20.7949	15.8122	1758.4	15.0924	15.9482	1454.73	12.486	83	1750	296.4	10	2964	0.513495	1960	1962	TRUE
ENST00000456570	ENSG00000244255	XXbac-BPG116M5.17		NA	3874	1000	13.1338	0	0	64	0.840561	53	0.69609	0	0	67	0.879963	67	0.879963	956.999	12.569	956.999	12.569	990.744	13.0122	958.065	12.583	15.9972	2344.21	15.3942	19.3298	2308	15.1564	50	234	129.133	30	3874	0.536655	2710	2727	TRUE
ENST00000624330	ENSG00000279950	RPS4Y1	RPS4Y1	6192	792	1000	64.2427	0	0	0	0	0	0	0	0	0	0	0	0	1424.13	91.4898	1424.13	91.4898	1454.33	93.4299	1432.1	92.0021	91.8795	2468.74	79.2993	23.5012	562.671	18.0738	3	181	113.143	7	792	0.482323	1885	1885	TRUE
ENST00000377721	ENSG00000239886	KRTAP9-2	KRTAP9-2	83901;83899	1005	1000	50.6271	278	14.0743	278	14.0743	278	14.0743	435	22.0228	435	22.0228	435	22.0228	1361.49	68.9283	368.184	18.6401	1362.17	68.9625	576.122	29.1674	66.6355	2341.56	59.2732	20.274	619.159	15.6731	1005	1005	1005	1	1005	0.517413	1564	1703	FALSE
ENST00000396751	ENSG00000166333	ILK	ILK	3611	2074	1000	24.5324	157	3.85159	281	6.89361	271	6.64828	154	3.77799	302	7.40879	302	7.40879	1112.22	27.2854	1112.22	27.2854	1133.01	27.7954	1117.9	27.4249	23.2746	1783.94	21.8822	16.3712	1042.02	12.7816	84	545	172.833	12	2074	0.559788	1594	1594	FALSE
ENST00000540732	ENSG00000255730	CTC-435M10.3		NA	1960	1000	25.9593	0	0	197	5.11398	180	4.67267	0	0	206	5.34762	206	5.34762	1192.04	30.9444	1192.04	30.9444	1219.87	31.667	1190.63	30.908	29.9628	2163.95	28.0873	17.0284	1023.73	13.2877	87	564	196	10	1960	0.606633	2182	2199	TRUE
ENST00000548729	ENSG00000259075	POC1B-GALNT4	POC1B-GALNT4	100528030	5436	1000	9.35987	36	0.336955	77	0.72071	62	0.580312	32	0.299516	80	0.748789	79	0.739429	974.883	9.12477	974.883	9.12477	1003.61	9.39362	989.24	9.25915	9.11396	1888.32	8.83721	15.3594	2577.02	12.0603	85	5033	1812	3	5436	0.399007	1972	1972	TRUE
ENST00000529559	ENSG00000230549	USP17L1	USP17L1	401447	1593	1000	31.9399	407	12.9995	407	12.9995	407	12.9995	400	12.776	400	12.776	400	12.776	1106.94	35.3556	480.553	15.3488	1238.52	39.5583	472.453	15.0901	36.7721	2131.72	34.0434	18.9414	923.425	14.747	1593	1593	1593	1	1593	0.520402	1996	2200	FALSE
ENST00000549318	ENSG00000144785	RP11-977G19.10		NA	937	1000	54.3012	0	0	384	20.8517	314	17.0506	0	0	375	20.363	335	18.1909	1122.47	60.9517	1122.47	60.9517	1191.86	64.7193	1169.74	63.5184	68.1978	2216.4	60.1766	19.1477	544.433	14.7817	51	204	104.111	9	937	0.552828	1991	1980	TRUE
ENST00000602662	ENSG00000270136	MINOS1-NBL1	MINOS1-NBL1	100532736	1623	1000	31.3495	0	0	86	2.69606	63	1.97502	0	0	91	2.8528	91	2.8528	1276.39	40.0142	1276.43	40.0153	1306.31	40.9521	1280.99	40.1583	39.0037	2306.52	36.1541	20.1426	1000.7	15.6857	112	1191	405.75	4	1623	0.628466	1922	1932	TRUE
ENST00000620654	ENSG00000278289	CT45A6	CT45A6	NA	878	1000	57.9501	0	0	0	0	0	0	0	0	0	0	0	0	373.219	21.6281	0	0	1040.94	60.3225	0	0	195.996	5920.76	171.554	54.5497	1451.34	42.0527	94	249	175.6	5	878	0.463554	2128	5427	TRUE
ENST00000404933	ENSG00000102172	SMS	SMS	6611	1837	1000	27.6975	739	20.4684	739	20.4684	679	18.8066	536	14.8458	536	14.8458	255	7.06285	943.762	26.1398	842.355	23.3311	332.012	9.19589	306.65	8.49342	29.2951	1975.82	27.3626	16.1486	909.313	12.5928	65	524	167	11	1837	0.465433	830	643	FALSE
ENST00000333933	ENSG00000186787	SPIN2B	SPIN2B	474343;54466	1258	1000	40.4453	440	17.7959	440	17.7959	416	16.8253	522	21.1125	522	21.1125	500	20.2227	1128.4	45.6386	545.259	22.0532	1118.91	45.2545	621.154	25.1228	43.4477	1953.56	39.5062	15.6589	600.921	12.1522	309	949	629	2	1258	0.500795	1309	1319	FALSE
ENST00000592954	ENSG00000267467	APOC4	APOC4	346	615	1000	82.7321	0	0	0	0	0	0	0	0	0	0	0	0	1658.39	137.202	1658.39	137.202	1655.62	136.973	1631.45	134.973	94.4715	1889.12	78.1454	17.3698	320.647	13.2639	116	357	205	3	615	0.569106	1364	1364	TRUE
ENST00000473363	ENSG00000273088	RP11-201K10.3		NA	753	1000	67.57	2	0.13514	383	25.8793	347	23.4468	0	0	394	26.6226	392	26.4874	1309.61	88.4902	1309.61	88.4902	1252.67	84.6432	1247.12	84.2677	72.3352	1834.06	61.9637	15.1217	343.781	11.6146	48	328	150.6	5	753	0.573705	1173	1268	TRUE
ENST00000623563	ENSG00000279008	AC006157.1		NA	2175	1000	23.3932	0	0	0	0	0	0	0	0	0	0	0	0	1186.72	27.7611	1186.72	27.7611	1178.05	27.5583	1181.54	27.6399	31.9898	2577.39	30.1467	22.5799	1507.84	17.6366	141	1184	435	5	2175	0.416552	3493	3497	TRUE
ENST00000342833	ENSG00000187559	FOXD4L3	FOXD4L3	286380	2039	1000	24.9535	378	9.43243	378	9.43243	378	9.43243	315	7.86036	315	7.86036	315	7.86036	1152.79	28.7662	428.913	10.7029	1232.44	30.7537	357.594	8.92322	30.5851	2302.71	28.7304	20.2648	1267.88	15.819	2039	2039	2039	1	2039	0.599313	1772	2065	FALSE
ENST00000616763	ENSG00000188234	AGAP4	AGAP4	729092;101060581;102725500;119016;414189;653268	2784	1000	18.2759	540	9.86901	540	9.86901	507	9.2659	437	7.98659	437	7.98659	429	7.84038	974.33	17.8068	564.469	10.3162	1193.33	21.8092	473.939	8.66169	15.4667	1611.88	14.7293	13.052	1117.78	10.2142	35	1789	348	8	2784	0.523707	1246	1594	FALSE
ENST00000382079	ENSG00000273294	C1QTNF3-AMACR	C1QTNF3-AMACR	NA	3424	1000	14.8599	0	0	107	1.59001	91	1.35225	0	0	108	1.60487	106	1.57515	1045.5	15.536	1045.5	15.536	1056.33	15.6969	1042.47	15.491	16.5678	2138.34	15.8877	19.7909	2087.22	15.5079	100	2329	380.444	9	3424	0.437208	2117	2124	TRUE
ENST00000546840	ENSG00000257767	RP11-162P23.2		NA	784	1000	64.8982	0	0	187	12.136	128	8.30698	0	0	195	12.6552	195	12.6552	1368.07	88.7853	1368.07	88.7853	1471.38	95.4902	1412.33	91.6575	77.6452	2062.16	66.9153	18.6296	441.419	14.3237	26	141	98	8	784	0.575255	1579	1587	TRUE
ENST00000555059	ENSG00000273171	CTB-96E2.2		NA	851	1000	59.7888	0	0	191	11.4197	88	5.26141	0	0	427	25.5298	426	25.47	843.719	50.4449	843.719	50.4449	1469.95	87.8866	1448.86	86.6258	85.1914	2484.2	74.2636	23.6016	608.205	18.1819	31	361	212.75	4	851	0.592244	2273	2273	TRUE
ENST00000267205	ENSG00000139725	RHOF	RHOF	54509	3009	1000	16.9093	217	3.66933	290	4.90371	285	4.81916	216	3.65242	295	4.98826	295	4.98826	1085.31	18.3518	1085.31	18.3518	1091.83	18.4622	1082.59	18.3059	14.0204	1583.63	13.3891	14.1469	1310.14	11.0768	88	1909	601.8	5	3009	0.610502	1391	1391	FALSE
ENST00000409602	ENSG00000222038	POTEJ	POTEJ	653781	3383	1000	15.04	374	5.62495	374	5.62495	354	5.32415	343	5.15871	343	5.15871	340	5.11359	862.182	12.9672	397.831	5.98337	925.175	13.9146	367.947	5.53392	17.5683	2239.51	16.8411	18.42	1919.25	14.4327	45	1543	225.533	15	3383	0.483003	1552	1624	FALSE
ENST00000389362	ENSG00000121335	PRB2	PRB2	653247	1429	1000	35.6055	323	11.5006	573	20.4019	537	19.1201	450	16.0225	732	26.0632	732	26.0632	1152.69	41.0421	730.101	25.9956	1275.42	45.4119	1005.19	35.7901	17.9924	928.465	16.5292	9.20943	402.195	7.16017	36	1184	357.25	4	1429	0.577327	1363	1434	FALSE
ENST00000489144	ENSG00000168255	POLR2J3	POLR2J3	548644	2553	1000	19.9296	190	3.78662	223	4.4443	215	4.28486	170	3.38803	183	3.64711	183	3.64711	1616.18	32.2098	245.033	4.88341	1561.36	31.1173	202.096	4.02768	25.14	2394.5	23.8607	21.1354	1658.83	16.5299	77	1188	319.125	8	2553	0.578535	6837	7018	FALSE
ENST00000422722	ENSG00000240720	LRRD1	LRRD1	401387	3511	1000	14.4917	129	1.86942	198	2.86935	179	2.59401	132	1.9129	196	2.84037	183	2.65197	1055.17	15.2912	1037.47	15.0346	840.387	12.1786	831.009	12.0427	15.4984	2052.67	14.8733	18.5695	2008.45	14.5529	96	1685	319.182	11	3511	0.420678	1881	1750	FALSE
ENST00000623662	ENSG00000277758	SYT15	SYT15	83849;102724488	5321	1000	9.56216	295	2.82084	295	2.82084	282	2.69653	239	2.28536	239	2.28536	238	2.27579	963.449	9.21265	308.262	2.94765	991.711	9.48289	248.869	2.37972	9.92973	2012.99	9.62426	16.6284	2730.71	13.0557	121	3451	760.143	7	5321	0.526781	1698	1624	FALSE
ENST00000427721	ENSG00000250644	RP11-295K3.1		NA	997	1000	51.0333	0	0	282	14.3914	234	11.9418	0	0	300	15.31	299	15.259	1279.42	65.2931	1279.42	65.2931	1303.2	66.5065	1287.93	65.7271	58.6811	2043.82	52.1515	17.7246	536.908	13.7001	83	314	166.167	6	997	0.648947	1645	1650	TRUE
ENST00000536668	ENSG00000275778	PRH1-PRR4		NA	1618	1000	31.4464	1	0.0314464	561	17.6414	480	15.0943	4	0.125785	475	14.937	466	14.654	1315.77	41.3763	1210	38.0502	1163.31	36.582	993.65	31.2467	25.7503	1517.77	23.8642	13.2959	658.494	10.3536	36	482	161.8	10	1618	0.532138	2733	2946	TRUE
ENST00000262940	ENSG00000105808	RASA4	RASA4	102724229;10156	5605	1000	9.07765	164	1.48873	167	1.51597	165	1.49781	131	1.18917	131	1.18917	131	1.18917	1124.63	10.209	215.229	1.95377	1321.89	11.9997	142.241	1.29121	9.26736	1980.91	8.991	18.3541	3175.55	14.4133	57	3247	266.905	21	5605	0.584657	6410	6446	FALSE
ENST00000557565	ENSG00000258790	KIAA0391	KIAA0391	5687;9692	3857	1000	13.1917	66	0.870649	266	3.50898	232	3.06046	83	1.09491	216	2.8494	179	2.36131	1097.56	14.4787	1093.37	14.4234	900.41	11.8779	892.276	11.7706	13.2413	1931.63	12.7407	15.9213	1892.65	12.4836	48	1280	257.133	15	3857	0.426238	1650	1633	TRUE
ENST00000616979	ENSG00000204510	PRAMEF7	PRAMEF7	441871	1592	1000	31.9599	451	14.4139	451	14.4139	394	12.5922	366	11.6973	366	11.6973	363	11.6015	1119.25	35.7713	530.204	16.9453	1115.29	35.6447	431.165	13.78	39.3205	2277.92	36.4011	20.2533	986.757	15.7683	98	631	398	4	1592	0.552764	2089	2082	FALSE
ENST00000618699	ENSG00000276289	CH507-396I9.6		102723475	3154	1000	16.132	382	6.16241	382	6.16241	378	6.09788	321	5.17836	321	5.17836	321	5.17836	1030.09	16.6174	409.874	6.61208	1047.93	16.9051	347.354	5.60351	18.0521	2140.66	17.2665	18.2386	1770.98	14.2847	76	2995	1051.33	3	3154	0.507609	1536	1636	FALSE
ENST00000493662	ENSG00000255152	MSH5-SAPCD1	MSH5-SAPCD1	401251	3991	1000	12.7487	0	0	158	2.0143	144	1.83582	0	0	164	2.09079	164	2.09079	912.09	11.628	912.09	11.628	957.271	12.204	945.646	12.0558	14.55	2198.24	14.0124	18.7329	2304.62	14.6905	36	749	137.621	29	3991	0.529692	3000	3000	TRUE
ENST00000403734	ENSG00000234857	HNRNPUL2-BSCL2	HNRNPUL2-BSCL2	NA	4001	1000	12.7169	0	0	70	0.890181	57	0.724862	0	0	74	0.941049	74	0.941049	1018.65	12.9541	1018.65	12.9541	1081.29	13.7506	1058.17	13.4566	14.0778	2132.36	13.5585	18.4941	2280.98	14.5035	67	766	166.708	24	4001	0.569858	2415	2423	TRUE
ENST00000357336	ENSG00000172014	ANKRD20A4	ANKRD20A4	728747;102725379	4137	1000	12.2988	415	5.10401	415	5.10401	391	4.80884	314	3.86183	314	3.86183	311	3.82493	1039.28	12.7819	427.123	5.25311	1341.57	16.4997	329.828	4.05649	10.5376	1651.78	10.1575	15.019	1915.63	11.78	29	2359	275.8	15	4137	0.387962	1953	2240	FALSE
ENST00000422081	ENSG00000241489	IDS		NA	2635	1000	19.3094	247	4.76942	333	6.43003	299	5.77351	202	3.9005	284	5.48387	284	5.48387	1075.19	20.7613	843.854	16.2943	1107.49	21.385	790.201	15.2583	20.4269	2010.63	19.412	17.1908	1392.9	13.448	62	1054	292.778	9	2635	0.501708	1237	1239	FALSE
ENST00000281871	ENSG00000152082	MZT2B	MZT2B	80097;653784	933	1000	54.534	64	3.49018	415	22.6316	354	19.305	63	3.43564	373	20.3412	368	20.0685	1352.61	73.7634	1354.74	73.8795	1338.16	72.9754	1247.23	68.0166	48.2273	1559.87	42.533	13.5349	383.165	10.4478	149	525	311	3	933	0.678457	1186	1967	TRUE
ENST00000540096	ENSG00000256825	CTD-2140B24.4		NA	1374	1000	37.0307	0	0	434	16.0713	324	11.998	0	0	390	14.442	388	14.3679	1062.93	39.361	1060.95	39.2878	1195.7	44.2778	1173.48	43.4548	40.1274	1985	36.753	20.4884	859.87	15.9208	31	226	124.909	11	1374	0.471616	1238	1234	TRUE
ENST00000570106	ENSG00000105501	SIGLEC5	SIGLEC5	8778	2384	1000	21.3424	133	2.83854	237	5.05814	236	5.0368	133	2.83854	236	5.0368	236	5.0368	1315.83	28.083	1227.06	26.1884	1056.28	22.5435	1223.65	26.1156	19.4047	1720.9	18.364	15.3034	1120.99	11.9623	37	920	264.889	9	2384	0.558305	2232	2324	FALSE
ENST00000225328	ENSG00000083454	P2RX5	P2RX5	5026	2309	1000	22.0356	188	4.1427	423	9.32106	409	9.01257	183	4.03252	423	9.32106	423	9.32106	1074.24	23.6716	1074.24	23.6716	1128.47	24.8665	1112.43	24.5131	17.8737	1533.07	16.8911	12.7612	905.132	9.97257	72	651	192.417	12	2309	0.581637	1257	1260	FALSE
ENST00000413188	ENSG00000184313	MROH7	MROH7	374977	4542	1000	11.2022	108	1.20983	215	2.40847	201	2.25163	105	1.17623	215	2.40847	215	2.40847	1033.64	11.579	1036.54	11.6115	1120.98	12.5574	1110.55	12.4406	9.42304	1625.25	9.10316	13.4985	1891.02	10.5918	63	1305	216.286	21	4542	0.558344	1686	1686	FALSE
ENST00000517649	ENSG00000249437	NAIP	NAIP	4671	6124	1000	8.30833	197	1.63674	197	1.63674	183	1.52042	223	1.85276	223	1.85276	175	1.45396	1022.69	8.49687	199.347	1.65624	1090.83	9.063	181.822	1.51064	8.44719	1975.83	8.20793	16.9747	3209.76	13.3339	52	2112	360.235	17	6124	0.421946	1006	999	FALSE
ENST00000306324	ENSG00000170166	HOXD4	HOXD4	3233	1464	1000	34.7543	2	0.0695085	404	14.0407	394	13.6932	2	0.0695085	392	13.6237	392	13.6237	1198.8	41.6634	1198.8	41.6634	1171.62	40.7188	1171.7	40.7216	33.6161	1780.38	30.9379	17.2318	771.23	13.4018	619	845	732	2	1464	0.578552	1401	1407	TRUE
ENST00000557008	ENSG00000258643	BCL2L2-PABPN1	BCL2L2-PABPN1	100529063	1366	1000	37.2476	11	0.409724	419	15.6067	359	13.3719	11	0.409724	441	16.4262	419	15.6067	1143.31	42.5856	1142.84	42.5682	1063.05	39.596	1034.67	38.5388	40.3885	1985.38	36.9753	20.5138	855.851	15.9392	68	440	170.75	8	1366	0.57101	1631	1619	TRUE
ENST00000570760	ENSG00000262526	CTD-2545G14.7		NA	776	1000	65.5673	0	0	146	9.57283	109	7.14684	0	0	160	10.4908	160	10.4908	1396.8	91.5841	1397.12	91.6056	1472.68	96.5596	1428.66	93.6734	82.7318	2171.55	71.1913	18.9188	443.584	14.5423	79	493	194	4	776	0.501289	1862	1758	TRUE
ENST00000366688	ENSG00000213029	SPHAR	SPHAR	10638	648	1000	78.5189	0	0	0	0	0	0	0	0	0	0	0	0	1620.06	127.205	1620.06	127.205	1615.92	126.88	1617.81	127.029	95.9366	2041.35	80.1422	19.2843	375.698	14.7497	648	648	648	1	648	0.296296	1337	1337	TRUE
ENST00000611843	ENSG00000265190	ANXA8	ANXA8	100996760;728113;653145	2174	1000	23.404	529	12.3807	529	12.3807	442	10.3446	396	9.26797	396	9.26797	394	9.22116	1049.03	24.5515	565.857	13.2433	1088.5	25.4752	443.45	10.3785	24.047	1936.52	22.6611	16.9732	1132.91	13.2573	59	911	181.167	12	2174	0.547838	1406	1614	FALSE
ENST00000382764	ENSG00000183146	PRORY	PRORY	100533178	878	1000	57.9501	20	1.159	513	29.7284	476	27.5843	101	5.85296	511	29.6125	506	29.3228	1309.38	75.8789	1309.38	75.8789	1374.18	79.6342	1374.72	79.665	37.4639	1131.73	32.792	10.427	277.42	8.03826	57	365	219.5	4	878	0.541002	2000	2342	TRUE
ENST00000276927	ENSG00000197919	IFNA1	IFNA1	3447;3439	863	1000	58.9574	533	31.4243	533	31.4243	533	31.4243	419	24.7031	419	24.7031	419	24.7031	1236.53	72.9027	746.4	44.0058	1199.22	70.7027	586.658	34.5878	61.923	1834.54	54.0798	17.2026	449.699	13.2565	863	863	863	1	863	0.443801	1233	1268	FALSE
ENST00000282382	ENSG00000251201	TMED7-TICAM2	TMED7-TICAM2	100302736	3491	1000	14.5747	0	0	68	0.991079	67	0.976504	0	0	76	1.10768	76	1.10768	1099.98	16.0319	1099.98	16.0319	1122.89	16.3658	1118.69	16.3046	16.0623	2114.88	15.4119	19.2424	2069.31	15.0798	128	2556	872.75	4	3491	0.430249	2208	2208	TRUE
ENST00000272395	ENSG00000144015	TRIM43	TRIM43	653192;129868	1682	1000	30.2498	530	16.0324	530	16.0324	443	13.4007	373	11.2832	373	11.2832	369	11.1622	1154.63	34.9273	612.684	18.5336	1214.33	36.7334	435.123	13.1624	32.1398	1974.25	29.8604	17.5657	904.78	13.6847	23	687	240.286	7	1682	0.442925	1000	999	FALSE
ENST00000585937	ENSG00000267059	UQCR11	UQCR11	NA	1002	1000	50.7787	0	0	290	14.7258	244	12.39	0	0	298	15.132	298	15.132	1308.65	66.4516	1308.65	66.4516	1336.89	67.8853	1302.15	66.1213	57.1908	2003.02	50.8553	17.3402	527.951	13.4043	86	200	143.143	7	1002	0.641717	1414	1415	TRUE
ENST00000554914	ENSG00000258724	CTD-2135J3.4		NA	1753	1000	29.0247	0	0	154	4.4698	133	3.86028	0	0	159	4.61492	156	4.52785	1274.56	36.9938	1274.56	36.9938	1297.26	37.6525	1283.85	37.2633	34.0002	2182.26	31.6697	18.6999	1004.32	14.575	79	1268	292.167	6	1753	0.601255	1905	1920	TRUE
ENST00000542735	ENSG00000256453	DND1	DND1	373863	1605	1000	31.7011	294	9.32012	470	14.8995	417	13.2193	260	8.24228	444	14.0753	403	12.7755	1164.8	36.9255	1155.19	36.6207	1092.2	34.624	1000.47	31.7159	26.6164	1555.38	24.6536	13.7317	674.546	10.6919	68	957	401.25	4	1605	0.618069	1315	1314	FALSE
ENST00000296930	ENSG00000181163	NPM1	NPM1	4869	1758	1000	28.9421	685	19.8253	685	19.8253	600	17.3653	516	14.9341	516	14.9341	342	9.8982	811.202	23.4779	761.299	22.0336	601.197	17.3999	557.271	16.1286	30.4523	1960.45	28.3698	16.7509	902.242	13.0564	58	611	159.818	11	1758	0.432878	757	613	FALSE
ENST00000333676	ENSG00000262814	MRPL12	MRPL12	6182	1028	1000	49.4944	90	4.45449	413	20.4412	368	18.2139	90	4.45449	407	20.1442	407	20.1442	1301.55	64.4194	1301.55	64.4194	1288.27	63.7623	1269.78	62.847	43.8452	1579.87	39.0973	13.6548	426.739	10.5606	84	403	205.6	5	1028	0.645914	1393	1401	TRUE
ENST00000350427	ENSG00000136197	C7orf25	C7orf25	79020	2451	1000	20.759	131	2.71942	340	7.05805	327	6.78818	128	2.65715	344	7.14108	344	7.14108	1107.65	22.9936	1107.65	22.9936	1077.1	22.3594	1081.79	22.4569	19.1898	1751.76	18.1824	15.9891	1204.4	12.501	255	2196	1225.5	2	2451	0.434109	1763	1767	FALSE
ENST00000450780	ENSG00000248235	AC037459.4		NA	977	1000	52.078	0	0	294	15.3109	280	14.5818	0	0	334	17.3941	334	17.3941	1305.72	67.9991	1305.72	67.9991	1318.44	68.6616	1298.72	67.6348	58.3667	1987.54	51.7536	16.4537	488.217	12.7127	101	476	195.4	5	977	0.665302	1589	1597	TRUE
ENST00000194530	ENSG00000082146	STRADB	STRADB	55437	2293	1000	22.1894	659	14.6228	659	14.6228	574	12.7367	660	14.645	660	14.645	325	7.21155	769.927	17.0842	727.465	16.142	406.96	9.03019	379.009	8.40998	23.2014	1975.62	21.9189	16.4098	1155.79	12.8231	43	815	191.083	12	2293	0.447449	738	736	FALSE
ENST00000571730	ENSG00000262660	SLC25A10		NA	1922	1000	26.4725	0	0	122	3.22965	95	2.51489	0	0	132	3.49438	132	3.49438	1024.01	27.1082	1024.01	27.1082	1163.53	30.8017	1109.02	29.3585	39.8344	2818.11	37.3013	22.619	1333.2	17.6466	42	564	128.133	15	1922	0.627992	2773	2773	TRUE
ENST00000395677	ENSG00000213689	TREX1	TREX1	11277	2197	1000	23.159	45	1.04215	320	7.41087	320	7.41087	45	1.04215	305	7.06348	305	7.06348	1133.26	26.2451	1133.79	26.2575	1112.05	25.754	1113.32	25.7834	24.1874	1969.42	22.8049	17.0794	1152.16	13.3414	38	2159	1098.5	2	2197	0.622212	1494	1494	TRUE
ENST00000623660	ENSG00000279055	TGIF2LY	TGIF2LY	NA	558	1000	91.1832	0	0	0	0	0	0	0	0	0	0	0	0	1569.04	143.07	1154.89	105.307	1573.54	143.48	938.185	85.5467	181.538	3228.37	147.187	29.5251	492.908	22.4725	558	558	558	1	558	0.546595	2152	2223	TRUE
ENST00000246532	ENSG00000126246	IGFLR1	IGFLR1	79713	1645	1000	30.9302	86	2.66	334	10.3307	334	10.3307	86	2.66	334	10.3307	334	10.3307	1182.38	36.5713	1182.38	36.5713	1166.44	36.0784	1162	35.9408	32.0268	1921.29	29.713	16.5759	834.803	12.9103	55	826	329	5	1645	0.598784	1720	1720	TRUE
ENST00000539247	ENSG00000198960	ARMCX6	ARMCX6	54470	1928	1000	26.3902	479	12.6409	479	12.6409	447	11.7964	449	11.8492	449	11.8492	444	11.7172	1122.13	29.6131	526.177	13.8859	1143.22	30.1698	513.82	13.5598	27.8336	1975.59	26.0681	15.8068	934.621	12.3324	82	1641	482	4	1928	0.512448	1000	1000	FALSE
ENST00000590532	ENSG00000266997	RP11-886H22.1		NA	936	1000	54.3592	0	0	329	17.8842	302	16.4165	0	0	367	19.9498	360	19.5693	1297.9	70.5529	1296.92	70.4994	1261.75	68.588	1235.65	67.1691	62.1626	2017.84	54.8441	17.4514	495.66	13.4718	81	188	133.714	7	936	0.463675	1287	1294	TRUE
ENST00000397463	ENSG00000150551	LYPD1	LYPD1	116372	1891	1000	26.9065	131	3.52475	397	10.6819	363	9.76707	125	3.36331	401	10.7895	401	10.7895	1136.65	30.5834	1136.65	30.5834	1179.51	31.7364	1170.41	31.4916	24.8162	1725.77	23.2172	13.746	797.016	10.7225	138	1428	630.333	3	1891	0.562665	1539	1542	FALSE
ENST00000359943	ENSG00000196937	FAM3C	FAM3C	10447	2508	1000	20.2872	532	10.7928	532	10.7928	523	10.6102	487	9.87985	487	9.87985	418	8.48004	826.108	16.7594	581.703	11.8011	773.435	15.6908	462.512	9.38306	21.1362	1976.22	20.046	17.7588	1369.07	13.8873	30	1700	250.8	10	2508	0.375199	754	789	FALSE
ENST00000450043	ENSG00000249319	AC068533.7		NA	922	1000	55.1846	0	0	356	19.6457	248	13.6858	0	0	357	19.7009	356	19.6457	1174.64	64.8222	1174.64	64.8222	1412.69	77.9586	1322.66	72.9903	64.5548	2060.4	56.8512	18.0957	506.114	13.9649	31	115	76.8333	12	922	0.536876	1667	1622	TRUE
ENST00000330168	ENSG00000248751	RP1-130H16.18		NA	1974	1000	25.7752	0	0	248	6.39225	200	5.15504	0	0	259	6.67577	253	6.52112	1087.38	28.0273	1087.38	28.0273	1179.92	30.4127	1144.25	29.4932	32.7674	2384.31	30.728	18.6282	1127.98	14.537	66	451	141	14	1974	0.609929	2186	2190	TRUE
ENST00000463721	ENSG00000114786	ABHD14A-ACY1	ABHD14A-ACY1	NA	1836	1000	27.7125	113	3.13152	384	10.6416	280	7.75951	105	2.90982	380	10.5308	379	10.5031	1000.29	27.7206	1001.17	27.7451	1291.16	35.7812	1223.25	33.8995	28.6042	1928.11	26.7164	15.7673	887.357	12.2955	50	273	108	17	1836	0.610566	2244	2193	FALSE
ENST00000540385	ENSG00000278139	RP4-533D7.6		NA	1553	1000	32.7625	30	0.982876	183	5.99555	153	5.01267	24	0.786301	189	6.19212	186	6.09383	1310.36	42.9306	1310.36	42.9306	1353.27	44.3366	1326.77	43.4684	36.0164	2031.97	33.2863	18.5258	880.215	14.419	75	261	155.3	10	1553	0.457824	1422	1442	TRUE
ENST00000529568	ENSG00000255339	RP11-411B6.6		NA	1952	1000	26.0657	4	0.104263	361	9.40971	302	7.87184	2	0.0521314	383	9.98316	378	9.85283	1138.95	29.6876	1138.95	29.6876	1148.06	29.9249	1125.36	29.3333	28.3323	2037.39	26.553	16.0988	963.855	12.5618	87	574	162.667	12	1952	0.539959	2097	2097	TRUE
ENST00000367932	ENSG00000254706	RP11-565P22.6		NA	830	1000	61.3015	0	0	228	13.9767	227	13.9154	0	0	242	14.835	242	14.835	1405.22	86.1419	1405.22	86.1419	1412.91	86.6135	1389.64	85.1872	69.0132	1956.17	59.9581	18.9411	475.784	14.5831	152	350	276.667	3	830	0.598795	1281	1281	TRUE
ENST00000320254	ENSG00000176681	LRRC37A	LRRC37A	9884	5177	1000	9.82813	252	2.47669	273	2.68308	262	2.57497	195	1.91649	205	2.01477	205	2.01477	1006.47	9.89168	287.757	2.82811	1033.36	10.156	214.654	2.10965	10.874	2143.63	10.5339	18.2019	2907.92	14.2897	50	2612	369.786	14	5177	0.487541	2245	2486	FALSE
ENST00000397732	ENSG00000242852	ZNF709	ZNF709	163051	4910	1000	10.3626	29	0.300515	99	1.02589	96	0.994807	29	0.300515	89	0.922269	89	0.922269	1162.91	12.0507	1219.01	12.6321	1384.89	14.351	1356.69	14.0588	7.81	1458.64	7.55763	13.0616	1978.7	10.2522	58	4550	1227.5	4	4910	0.396945	2972	2518	TRUE
ENST00000457664	ENSG00000173610	UGT2A1	UGT2A1	10941	2655	1000	19.1639	208	3.9861	349	6.68821	347	6.64988	208	3.9861	349	6.68821	349	6.68821	1044.73	20.0212	1044.69	20.0204	1050.36	20.1291	1043.46	19.9968	17.905	1776.3	17.0204	15.0721	1230.57	11.7913	62	1235	379.286	7	2655	0.371375	2468	2514	FALSE
ENST00000532967	ENSG00000250741	NT5C1B-RDH14	NT5C1B-RDH14	100526794	2142	1000	23.7536	1	0.0237536	297	7.05482	258	6.12843	0	0	312	7.41113	311	7.38737	1112.71	26.4308	1112.71	26.4308	1124.77	26.7174	1103.45	26.211	26.7978	2124.74	25.2351	18.9036	1243.03	14.7632	90	465	194.727	11	2142	0.521942	2067	2074	TRUE
ENST00000452800	ENSG00000198062	POTEH	POTEH	23784	1964	1000	25.9064	547	14.1708	547	14.1708	446	11.5543	401	10.3885	401	10.3885	400	10.3626	1029.91	26.6814	609.165	15.7813	999.462	25.8925	456.508	11.8265	29.6972	2149.38	27.8414	16.8847	1017.18	13.1758	45	464	163.667	12	1964	0.441955	1631	1825	FALSE
ENST00000321826	ENSG00000244165	P2RY11	P2RY11	5032	1943	1000	26.1864	187	4.89686	437	11.4435	431	11.2864	186	4.87068	440	11.522	440	11.522	1182.01	30.9525	1182.86	30.9749	1118.86	29.2989	1121.13	29.3584	21.6107	1546.49	20.2485	12.277	731.618	9.57923	203	1740	971.5	2	1943	0.655687	1490	1503	FALSE
ENST00000356200	ENSG00000008128	CDK11A	CDK11A	984;728642	2653	1000	19.1784	496	9.51247	496	9.51247	341	6.53983	298	5.71516	298	5.71516	292	5.60009	1129.06	21.6536	530.947	10.1827	1013.66	19.4403	322.263	6.18048	22.5718	2237.52	21.456	19	1550.08	14.864	66	270	139.632	19	2653	0.548059	1640	2011	FALSE
ENST00000263997	ENSG00000103061	SLC7A6OS	SLC7A6OS	84138	4189	1000	12.1462	153	1.85836	206	2.50211	186	2.25918	151	1.83407	210	2.55069	209	2.53855	1053.97	12.8017	1053.97	12.8017	1059.27	12.866	1065.44	12.941	10.6768	1695.15	10.2948	15.2212	1965.94	11.9393	121	3371	837.8	5	4189	0.480306	1595	1595	FALSE
ENST00000576629	ENSG00000238083	LRRC37A2	LRRC37A2	102725008;9884;474170	5669	1000	8.97517	245	2.19892	245	2.19892	244	2.18994	190	1.70528	190	1.70528	190	1.70528	1100.85	9.88031	269.948	2.42283	1123.62	10.0847	201.012	1.80412	8.83217	1909.84	8.57057	17.7157	3100.21	13.9125	50	3006	377.933	15	5669	0.495502	2714	3021	FALSE
ENST00000334575	ENSG00000243955	GSTA1	GSTA1	2938	1019	1000	49.9315	609	30.4083	609	30.4083	482	24.067	374	18.6744	374	18.6744	320	15.9781	1282.84	64.054	771.284	38.5114	1224.2	61.126	477.286	23.8316	54.8608	1957.62	48.8735	17.0706	528.729	13.2001	52	317	145.571	7	1019	0.429833	1192	1637	FALSE
ENST00000461509	ENSG00000172236	TPSAB1	TPSAB1	7177	1357	1000	37.4946	561	21.0345	561	21.0345	512	19.1973	384	14.3979	384	14.3979	384	14.3979	1209.08	45.3341	682.015	25.5719	1175.43	44.0723	468.627	17.571	38.5462	1881.35	35.2703	19.5523	810.288	15.1907	164	479	271.4	5	1357	0.651437	1500	1609	FALSE
ENST00000316731	ENSG00000146574	CCZ1B	CCZ1B	221960;51622	2885	1000	17.6361	438	7.72462	461	8.13025	432	7.61881	355	6.26083	360	6.34901	357	6.2961	1013.99	17.8829	482.849	8.51559	1023.35	18.0479	395.28	6.9712	18.7057	2022.79	17.8371	18.8331	1671.79	14.742	34	919	192.333	15	2885	0.47487	1388	1435	FALSE
ENST00000354649	ENSG00000188152	NUTM2G	NUTM2G	441457	2851	1000	17.8464	466	8.31645	466	8.31645	416	7.42412	361	6.44257	361	6.44257	360	6.42472	1093.05	19.5071	505.325	9.01825	1095.42	19.5493	393.131	7.016	17.9953	1922.21	17.1523	17.9661	1575.91	14.0622	117	731	407.286	7	2851	0.593125	1146	1231	FALSE
ENST00000593039	ENSG00000267618	RAD51L3-RFFL		NA	1638	1000	31.0624	4	0.12425	299	9.28766	237	7.36179	3	0.0931872	310	9.62935	308	9.56722	1244.02	38.6424	1244.02	38.6424	1282.42	39.8351	1265.19	39.2999	32.9278	1966.39	30.5404	17.0188	853.416	13.2546	71	801	234	7	1638	0.529304	1243	1245	TRUE
ENST00000521476	ENSG00000037241	RPL26L1	RPL26L1	51121	742	1000	68.5717	709	48.6174	709	48.6174	586	40.183	529	36.2744	529	36.2744	274	18.7887	1309.2	89.7743	1016.77	69.7216	547.153	37.5192	430.227	29.5014	80.544	2007.8	68.8392	16.5125	369.773	12.678	115	309	185.5	4	742	0.481132	907	687	FALSE
ENST00000409204	ENSG00000280165	PCDH20	PCDH20	64881	4778	1000	10.6489	0	0	39	0.415305	39	0.415305	0	0	39	0.415305	39	0.415305	1067.86	11.3715	1067.86	11.3715	1062.18	11.311	1062.18	11.311	10.8103	1963.59	10.455	17.8985	2638.26	14.0472	496	4282	2389	2	4778	0.432398	1763	1765	TRUE
ENST00000344129	ENSG00000169551	CT55	CT55	54967	1728	1000	29.4446	526	15.4878	526	15.4878	418	12.3078	442	13.0145	442	13.0145	420	12.3667	1145.23	33.7209	593.566	17.4773	1135.21	33.4257	489.01	14.3987	31.2998	1978.55	29.1288	17.2023	910.572	13.4057	113	964	345.6	5	1728	0.4375	1000	1000	FALSE
ENST00000398884	ENSG00000214736	TOMM6	TOMM6	100188893	637	1000	79.8748	0	0	0	0	0	0	0	0	0	0	0	0	1649.63	131.764	1649.63	131.764	1657.97	132.43	1643.51	131.275	98.9785	2063.79	82.4224	19.0919	365.445	14.5949	105	368	212.333	3	637	0.486656	1259	1255	TRUE
ENST00000549775	ENSG00000161939	RNASEK-C17orf49	RNASEK-C17orf49	100529209	1856	1000	27.4139	8	0.219311	463	12.6926	463	12.6926	8	0.219311	465	12.7475	465	12.7475	1139	31.2244	1139	31.2244	1153.16	31.6127	1145.26	31.396	25.9374	1768.49	24.2406	14.3046	813.896	11.156	77	1012	265.143	7	1856	0.621767	2132	2132	TRUE
ENST00000355439	ENSG00000215790	SLC35E2	SLC35E2	9906	2078	1000	24.4852	526	12.8792	526	12.8792	437	10.7	455	11.1408	455	11.1408	455	11.1408	1020.83	24.9951	578.317	14.1602	989.684	24.2326	515.181	12.6143	25.2487	1939.17	23.7405	17.7889	1134.46	13.8887	128	585	296.857	7	2078	0.575072	1173	1217	FALSE
ENST00000377627	ENSG00000041988	THAP3	THAP3	90326	2053	1000	24.7834	218	5.40277	361	8.94679	308	7.63327	213	5.27885	352	8.72374	348	8.62461	1156.75	28.6682	1156.75	28.6682	1147.88	28.4482	1139.18	28.2328	22.379	1697.05	21.0293	14.8649	936.481	11.6046	66	1567	410.6	5	2053	0.590356	1471	1471	FALSE
ENST00000472726	ENSG00000256500	RP11-73M18.2		NA	2505	1000	20.3115	50	1.01557	276	5.60597	223	4.52946	46	0.934328	280	5.68721	277	5.62628	1117.8	22.7041	1117.8	22.7041	1192.56	24.2227	1165.97	23.6825	20.8139	1943.65	19.7392	17.4873	1346.5	13.6747	50	287	139.167	18	2505	0.485429	1363	1367	TRUE
ENST00000563237	ENSG00000260097	SPDYE6	SPDYE6	729597	1691	1000	30.0888	307	9.23727	307	9.23727	279	8.39479	224	6.7399	224	6.7399	218	6.55937	905.522	27.2461	329.422	9.91192	1102.22	33.1645	261.769	7.87632	54.1552	3345.51	50.3313	29.6062	1533.22	23.0664	16	581	211.375	8	1691	0.555293	2222	2277	FALSE
ENST00000454207	ENSG00000280148	RP3-468K18.7		NA	1496	1000	34.0108	0	0	281	9.55705	227	7.72046	0	0	283	9.62507	276	9.38699	1182.86	40.2301	1182.86	40.2301	1220.51	41.5107	1194.49	40.6256	41.053	2225.26	37.8415	21.0711	963.947	16.3923	62	330	149.6	10	1496	0.420455	2478	2481	TRUE
ENST00000584605	ENSG00000266728	AC015688.3		NA	603	1000	84.3785	0	0	367	30.9669	339	28.6043	0	0	397	33.4983	275	23.2041	1663.39	140.354	1218.62	102.825	1457.92	123.017	943.813	79.6375	104.174	2034.6	85.8382	18.9099	342.048	14.4307	92	305	201	3	603	0.490879	1258	1262	TRUE
ENST00000337385	ENSG00000180509	KCNE1	KCNE1	102723475;3753	3347	1000	15.2017	464	7.05361	464	7.05361	450	6.84078	363	5.51823	363	5.51823	362	5.50303	1150.93	17.4962	541.299	8.22868	1127.76	17.1439	419.948	6.38394	14.3608	1810.56	13.7618	14.7784	1523.33	11.5786	111	2997	1115.67	3	3347	0.503436	1618	1679	FALSE
ENST00000507897	ENSG00000213204	C6orf165	C6orf165	NA	2301	1000	22.1122	89	1.96799	334	7.38548	271	5.99241	83	1.83531	341	7.54027	338	7.47393	1084.78	23.9869	1084.78	23.9869	1137.75	25.1582	1117.09	24.7013	23.3287	1993.71	22.0427	16.502	1166.37	12.8955	45	291	143.812	16	2301	0.40678	1838	1850	TRUE
ENST00000539853	ENSG00000231887	PRH1	PRH1	5554	837	1000	60.7888	0	0	3	0.182366	3	0.182366	0	0	0	0	0	0	1693.93	102.972	1522.92	92.5763	1617.65	98.3349	1262.8	76.7642	82.5686	2362.84	71.8171	22.7329	575.96	17.506	67	477	209.25	4	837	0.555556	1990	2217	TRUE
ENST00000515823	ENSG00000279686	ECSCR	ECSCR	NA	1002	1000	50.7787	36	1.82803	318	16.1476	245	12.4408	27	1.37102	323	16.4015	323	16.4015	1127.29	57.2423	1127.29	57.2423	1370.42	69.5883	1302.15	66.1215	64.3351	2253.23	57.208	19.5064	593.903	15.0788	37	169	83.5	12	1002	0.531936	1975	1975	TRUE
ENST00000360151	ENSG00000183793	NPIPA5	NPIPA5	100288332	1088	1000	46.7649	309	14.4504	309	14.4504	298	13.9359	295	13.7957	295	13.7957	286	13.3748	793.009	37.085	390.158	18.2457	854.465	39.959	375.981	17.5827	96.9538	3719.4	86.9687	33.9589	1124.39	26.291	36	446	136	8	1088	0.471507	1973	2381	FALSE
ENST00000450892	ENSG00000242866	STRC	STRC	161497;101930630	5680	1000	8.95779	264	2.36486	264	2.36486	227	2.03342	330	2.95607	330	2.95607	153	1.37054	1013.6	9.07957	266.681	2.38887	867.411	7.77008	159.493	1.4287	9.11348	1974.56	8.84384	18.2804	3205.27	14.3561	25	1258	195.862	29	5680	0.585563	1490	2655	FALSE
ENST00000250784	ENSG00000129824	RPS4Y1	RPS4Y1	6192	1305	1000	38.9887	115	4.4837	481	18.7536	442	17.233	115	4.4837	482	18.7925	478	18.6366	1195.46	46.6094	1195.46	46.6094	1225.81	47.7928	1219.41	47.543	31.5821	1477.68	28.8064	15.9781	636.431	12.4068	78	476	186.429	7	1305	0.452874	2000	2000	FALSE
ENST00000623129	ENSG00000186825	C2orf27B	C2orf27B	408029	1325	1000	38.4002	485	18.6241	485	18.6241	453	17.3953	438	16.8193	438	16.8193	438	16.8193	1205.87	46.3057	593.737	22.7996	1215.37	46.6704	537.438	20.6377	40.8015	1940.72	37.262	20.6636	835.862	16.0486	259	786	441.667	3	1325	0.61434	1489	1549	FALSE
ENST00000373521	ENSG00000184388	PABPC1L2B	PABPC1L2B	645974	2197	1000	23.159	455	10.5373	455	10.5373	455	10.5373	395	9.14779	395	9.14779	395	9.14779	1117.27	25.8747	511.167	11.8381	1124.18	26.0349	443.979	10.2821	25.7546	2097.03	24.2825	18.1859	1226.81	14.2058	2197	2197	2197	1	2197	0.497952	1534	1612	FALSE
ENST00000433395	ENSG00000249624	AP000295.9		NA	1000	1000	50.8802	0	0	286	14.5517	264	13.4324	0	0	310	15.7729	310	15.7729	1310.02	66.6541	1310.02	66.6541	1329.09	67.6246	1305.05	66.401	59.9084	2093.54	53.2599	18.219	553.577	14.0831	117	169	142.857	7	1000	0.414	1651	1654	TRUE
ENST00000534100	ENSG00000254445	HSPB2-C11orf52	HSPB2-C11orf52	91894	1521	1000	33.4518	2	0.0669037	318	10.6377	255	8.53022	1	0.0334518	309	10.3366	309	10.3366	1206.32	40.3536	1206.32	40.3536	1271.63	42.5383	1233.95	41.2778	37.4623	2067	34.5725	19.2467	895.388	14.9762	38	912	304.2	5	1521	0.537147	2513	2546	TRUE
ENST00000578584	ENSG00000265118	CTD-2370N5.3		NA	1008	1000	50.4764	0	0	296	14.941	269	13.5782	0	0	340	17.162	340	17.162	1271.22	64.1668	1271.22	64.1668	1343.48	67.8141	1330.5	67.1591	58.4659	2061.29	52.0233	18.0763	553.72	13.9749	66	524	336	3	1008	0.40377	1796	1800	TRUE
ENST00000616233	ENSG00000255819	KLRC4-KLRK1	KLRC4-KLRK1	22914;100528032	1947	1000	26.1326	126	3.29271	462	12.0733	398	10.4008	126	3.29271	449	11.7336	442	11.5506	1050.31	27.4474	1005.43	26.2745	1124.27	29.3801	1031.84	26.9648	27.1214	1945.05	25.4146	15.4142	920.477	12.0272	36	879	149.769	13	1947	0.425783	2845	3165	FALSE
ENST00000492556	ENSG00000254413	CHKB-CPT1B	CHKB-CPT1B	NA	4906	1000	10.371	1	0.010371	130	1.34823	127	1.31712	1	0.010371	142	1.47268	142	1.47268	1093.28	11.3384	1093.28	11.3384	1161.65	12.0475	1143.08	11.8549	9.20309	1717.39	8.90554	15.3912	2329.71	12.0807	78	1217	181.704	27	4906	0.589686	3000	3000	TRUE
ENST00000597692	ENSG00000269242	CTD-2192J16.22		NA	838	1000	60.7163	54	3.27868	352	21.3721	270	16.3934	37	2.2465	328	19.9149	287	17.4256	1370.82	83.2313	1370.82	83.2313	1377.86	83.6587	1344.56	81.6364	64.6295	1851.99	56.223	17.4609	442.932	13.4466	103	240	167.6	5	838	0.638425	1230	1269	TRUE
ENST00000562627	ENSG00000183629	GOLGA8G	GOLGA8G	283768;100132565	6093	1000	8.3506	165	1.37785	165	1.37785	165	1.37785	139	1.16073	139	1.16073	139	1.16073	984.231	8.21892	171.35	1.43088	1160.52	9.69104	144.451	1.20625	9.35761	2177.51	9.09176	18.8029	3537.4	14.7697	60	3143	358.412	17	6093	0.449368	1940	2246	FALSE
ENST00000555531	ENSG00000256206	PSMA1		5682	1221	1000	41.6709	0	0	433	18.0435	346	14.4181	0	0	452	18.8353	444	18.5019	1132.14	47.1774	1132.14	47.1774	1202.64	50.115	1177.31	49.0596	48.6647	2118.22	44.1341	17.5014	651.571	13.5758	29	230	101.75	12	1221	0.405405	2068	2076	TRUE
ENST00000302558	ENSG00000169629	RGPD8	RGPD8	727851;84220;729540	5576	1000	9.12486	262	2.39071	262	2.39071	243	2.21734	199	1.81585	199	1.81585	199	1.81585	920.153	8.39627	271.079	2.47356	1122.43	10.242	207.622	1.89452	9.59037	2039.16	9.30353	18.4085	3168.43	14.4557	68	2224	242.435	23	5576	0.411765	2304	2652	FALSE
ENST00000409338	ENSG00000257529	RPL36A-HNRNPH2	RPL36A-HNRNPH2	NA	572	1000	88.9514	0	0	615	54.7051	311	27.6639	0	0	408	36.2922	307	27.3081	1524.51	135.607	1520.66	135.265	1146.69	102	1088.04	96.7828	102.108	1871.35	83.2296	17.8845	306.328	13.6242	36	362	143	4	572	0.48951	1294	1277	TRUE
ENST00000624585	ENSG00000279508	AL589743.1		NA	2748	1000	18.5154	473	8.75777	473	8.75777	473	8.75777	397	7.3506	397	7.3506	397	7.3506	1095.34	20.2807	518.099	9.59279	1095.95	20.292	435.095	8.05594	19.2585	1980.12	18.3313	16.229	1371.77	12.6994	2748	2748	2748	1	2748	0.663755	1000	1000	FALSE
ENST00000511393	ENSG00000186352	ANKRD37	ANKRD37	353322	1444	1000	35.2356	115	4.0521	432	15.2218	384	13.5305	104	3.6645	423	14.9047	420	14.799	1226.19	43.2054	1226.19	43.2054	1204.41	42.4383	1198.57	42.2324	31.9526	1667.46	29.377	16.3654	722.317	12.7256	92	1059	361	4	1444	0.421053	1435	1446	FALSE
ENST00000290765	ENSG00000133433	GSTT2B	GSTT2B	2953;653689	1099	1000	46.2968	509	23.5651	509	23.5651	424	19.6299	442	20.4632	442	20.4632	442	20.4632	1275.2	59.0378	649.193	30.0556	1288.21	59.64	569.389	26.3609	50.9309	1975.6	45.732	17.9673	601.025	13.9128	88	519	219.8	5	1099	0.55232	1011	1000	FALSE
ENST00000329862	ENSG00000189253	TRIM64B	TRIM64B	642446	2689	1000	18.9216	524	9.91493	524	9.91493	486	9.19591	449	8.49581	449	8.49581	354	6.69825	1071.03	20.2657	568.635	10.7595	1035.06	19.5851	392.112	7.4194	19.2612	1936.28	18.3188	16.2203	1341.39	12.6906	23	1833	448.167	6	2689	0.387505	1729	2147	FALSE
ENST00000331531	ENSG00000183048	SLC25A10	SLC25A10	1468	1946	1000	26.1461	137	3.58201	557	14.5634	485	12.6808	136	3.55586	548	14.328	542	14.1712	1109.39	29.0063	1109.39	29.0063	1138.07	29.756	1116	29.1789	21.3377	1529.44	19.9944	12.1228	723.551	9.459	42	1037	176.909	11	1946	0.653649	1734	1738	FALSE
ENST00000460962	ENSG00000137878	GCOM1	GCOM1	145781	3156	1000	16.1217	125	2.01522	278	4.48185	250	4.03044	126	2.03134	280	4.51409	280	4.51409	997.77	16.0858	955.691	15.4074	925.253	14.9167	876.636	14.1329	18.6659	2214.9	17.854	18.859	1832.39	14.7707	77	645	185.647	17	3156	0.467047	2086	2048	FALSE
ENST00000494383	ENSG00000173366	TLR9		NA	3695	1000	13.77	0	0	66	0.908821	61	0.839971	0	0	68	0.936361	68	0.936361	1055.9	14.5397	1055.9	14.5397	1055.1	14.5288	1042.89	14.3606	16.9769	2369.78	16.316	20.3652	2318.72	15.9644	64	3232	739	5	3695	0.619486	2397	2399	TRUE
ENST00000553001	ENSG00000265590	AP000275.65		NA	929	1000	54.7688	0	0	296	16.2116	242	13.2541	0	0	306	16.7593	306	16.7593	1276.03	69.8866	1276.03	69.8866	1356.31	74.2834	1312.67	71.8934	69.7459	2245.04	61.4791	19.5657	551.47	15.1017	9	216	132.714	7	929	0.514532	2037	2037	TRUE
ENST00000439838	ENSG00000249590	RP4-539M6.19		NA	1470	1000	34.6124	0	0	192	6.64558	158	5.46876	0	0	199	6.88787	199	6.88787	1230.3	42.5836	1230.3	42.5836	1280.88	44.3343	1233.92	42.7089	45.2828	2408.82	41.6875	23.2179	1043.46	18.0583	21	526	163.333	9	1470	0.565306	2056	2068	TRUE
ENST00000601870	ENSG00000268614	CTD-2207O23.10		NA	942	1000	54.013	0	0	414	22.3614	320	17.2842	0	0	429	23.1716	429	23.1716	1201.6	64.9021	1201.6	64.9021	1359.78	73.4458	1328.61	71.7624	61.2566	2002.7	54.0859	17.2079	491.942	13.2856	59	153	94.2	10	942	0.621019	1356	1359	TRUE
ENST00000541176	ENSG00000272897	RP1-309K20.6		NA	872	1000	58.3489	0	0	413	24.0981	301	17.563	0	0	396	23.1062	395	23.0478	1239.48	72.3222	1239.48	72.3222	1380.64	80.5588	1302.16	75.9793	67.3372	2018.48	58.888	18.7276	494.785	14.4351	33	180	96.8889	9	872	0.514908	1629	1632	TRUE
ENST00000621525	ENSG00000258644	SYNJ2BP-COX16	SYNJ2BP-COX16	100529257	929	1000	54.7688	0	0	390	21.3598	319	17.4713	0	0	408	22.3457	401	21.9623	1234.62	67.6185	1234.62	67.6185	1371.99	75.142	1340.63	73.4249	61.953	1994.2	54.61	17.3796	489.853	13.4143	63	386	154.833	6	929	0.438105	1541	1543	TRUE
ENST00000281471	ENSG00000151743	AMN1	AMN1	196394	2110	1000	24.1139	333	8.02991	441	10.6342	368	8.8739	320	7.71643	440	10.6101	436	10.5136	1087.88	26.2329	1087.88	26.2329	1111.66	26.8064	1095.74	26.4226	19.9202	1554.68	18.7447	14.0435	909.526	10.9661	57	1241	301.429	7	2110	0.38436	1257	1257	FALSE
ENST00000479961	ENSG00000259332	ST20-MTHFS	ST20-MTHFS	10588;100528021	859	1000	59.2319	83	4.91625	539	31.926	402	23.8112	240	14.2157	291	17.2365	274	16.2295	1294.39	76.6692	1294.39	76.6692	952.098	56.3946	949.29	56.2283	78.1391	2302.83	68.2005	21.6966	564.489	16.7179	56	293	214.75	4	859	0.554133	2315	2086	TRUE
ENST00000334398	ENSG00000185973	TMLHE	TMLHE	55217	2832	1000	17.9662	463	8.31834	463	8.31834	382	6.86308	434	7.79732	434	7.79732	433	7.77936	1099.76	19.7585	515.478	9.26118	1112.95	19.9954	495.008	8.8934	18.6227	1975.49	17.746	15.8279	1379.04	12.388	120	1552	354	8	2832	0.430438	1000	1000	FALSE
ENST00000396467	ENSG00000147604	RPL7	RPL7	6129	1526	1000	33.3422	620	20.6722	620	20.6722	602	20.072	557	18.5716	557	18.5716	520	17.338	852.928	28.4385	729.72	24.3305	681.337	22.7173	619.218	20.6461	35.676	1975.36	32.9314	18.3324	855.693	14.2654	35	969	254.333	6	1526	0.395151	752	696	FALSE
ENST00000442788	ENSG00000256646	PSMA2	PSMA2	NA	2430	1000	20.9384	13	0.272199	269	5.63242	224	4.69019	8	0.167507	285	5.96743	284	5.9465	1076.34	22.5368	1076.34	22.5368	1143.26	23.9379	1129.85	23.6573	24.1821	2187.76	22.9041	20.0207	1495.07	15.6522	57	1649	270	9	2430	0.425103	1972	1975	TRUE
ENST00000605847	ENSG00000255526	NEDD8-MDP1	NEDD8-MDP1	100528064	758	1000	67.1243	7	0.46987	463	31.0786	353	23.6949	3	0.201373	489	32.8238	485	32.5553	1192.6	80.0525	1192.6	80.0525	1440.8	96.7124	1367.47	91.7906	72.3337	1848.07	62.0252	15.3483	351.309	11.7907	38	197	94.75	8	758	0.489446	1848	1852	TRUE
ENST00000476049	ENSG00000264058	KRT222	KRT222	NA	2502	1000	20.3358	115	2.33862	332	6.75149	325	6.60914	107	2.17593	339	6.89384	339	6.89384	1061	21.5763	1061	21.5763	1096.68	22.3019	1083.23	22.0284	21.1393	1971.58	20.0469	17.76	1365.85	13.8878	77	518	192.462	13	2502	0.459632	1637	1623	FALSE
ENST00000619918	ENSG00000275793	RIMBP3	RIMBP3	85376	6105	1000	8.33419	326	2.71695	326	2.71695	326	2.71695	254	2.11688	254	2.11688	254	2.11688	1042.9	8.69176	338.52	2.82129	1145.42	9.54618	263.938	2.19971	7.62834	1778.67	7.41189	15.3285	2889.47	12.0407	6105	6105	6105	1	6105	0.625389	2315	3323	FALSE
ENST00000454971	ENSG00000126251	GPR42	GPR42	NA	1804	1000	28.2041	417	11.7611	417	11.7611	414	11.6765	571	16.1046	571	16.1046	571	16.1046	1159.7	32.7082	481.908	13.5918	1141.1	32.1837	660.148	18.6189	28.9366	1914.56	26.9992	15.9373	881.124	12.4257	190	1614	902	2	1804	0.594235	1545	1431	FALSE
ENST00000623754	ENSG00000280101	AC010889.1		NA	4449	1000	11.4363	0	0	0	0	0	0	0	0	0	0	0	0	1092.55	12.4948	1092.55	12.4948	1188.71	13.5945	1156.89	13.2306	12.7988	2161.27	12.3585	18.2796	2508.16	14.3421	70	600	177.96	25	4449	0.529108	3929	3917	TRUE
ENST00000472837	ENSG00000174428	GTF2IRD2B	GTF2IRD2B	389524	3560	1000	14.2922	421	6.01702	421	6.01702	402	5.74546	337	4.81647	337	4.81647	336	4.80218	1007.26	14.396	442.317	6.32168	1152.22	16.4678	361.144	5.16154	14.9891	2013.73	14.3903	17.9652	1970.35	14.0803	29	2124	222.5	16	3560	0.49073	1515	1616	FALSE
ENST00000527079	ENSG00000110536	PTPMT1	PTPMT1	114971	2272	1000	22.3945	103	2.30663	467	10.4582	445	9.96554	101	2.26184	458	10.2567	455	10.1895	1078.46	24.1515	1078.46	24.1515	1074.35	24.0595	1065.4	23.859	21.523	1815.16	20.3248	15.2175	1061.91	11.8905	89	1991	757.333	3	2272	0.46787	1823	1834	FALSE
ENST00000292035	ENSG00000160563	MED27	MED27	9442	1431	1000	35.5557	645	22.9334	645	22.9334	599	21.2979	622	22.1157	622	22.1157	374	13.2978	1003.42	35.6774	892.467	31.7323	512.714	18.2299	456.014	16.2139	38.2271	1975.61	35.1221	19.5683	855.8	15.2143	42	566	178.875	8	1431	0.52341	743	701	FALSE
ENST00000624977	ENSG00000280342	PCDH11Y	PCDH11Y	NA	4023	1000	12.6473	0	0	0	0	0	0	0	0	0	0	0	0	1243.61	15.7283	1282.33	16.218	1191.89	15.0742	1136.7	14.3762	13.2921	2024.71	12.8036	18.9134	2345.57	14.8326	24	2493	804.6	5	4023	0.447179	3580	3618	TRUE
ENST00000527080	ENSG00000237038	USP17L8	USP17L8	392188	1593	1000	31.9399	457	14.5965	457	14.5965	457	14.5965	534	17.0559	534	17.0559	534	17.0559	1049.38	33.5171	539.589	17.2344	1185.97	37.8797	630.726	20.1453	34.2601	1986.09	31.7177	17.6474	860.342	13.7396	1593	1593	1593	1	1593	0.511613	1710	1739	FALSE
ENST00000376152	ENSG00000204501	PRAMEF9	PRAMEF9	653619	1865	1000	27.2816	597	16.2871	597	16.2871	555	15.1413	434	11.8402	434	11.8402	423	11.5401	1257.87	34.3166	682.877	18.63	1344.43	36.6782	499.149	13.6176	23.9706	1642.76	22.4086	13.2692	758.682	10.349	78	896	466.25	4	1865	0.500268	1886	3307	FALSE
ENST00000410042	ENSG00000273155	RP11-38C17.1		NA	669	1000	76.0542	0	0	647	49.207	552	41.9819	0	0	334	25.4021	325	24.7176	1389.56	105.682	1389.56	105.682	1228.43	93.4272	1202.05	91.4207	82.5379	1823.55	69.3443	16.6815	335.84	12.771	54	183	111.5	6	669	0.431988	1737	1597	TRUE
ENST00000592574	ENSG00000267261	CTD-2132N18.3		NA	958	1000	53.1109	0	0	345	18.3233	293	15.5615	0	0	366	19.4386	363	19.2793	1321.32	70.1765	1321.47	70.1842	1348.93	71.643	1324.39	70.3396	61.3883	2045.15	54.3099	17.2731	502.367	13.3406	24	254	119.75	8	958	0.569937	1718	1725	TRUE
ENST00000616694	ENSG00000275688	CCL15-CCL14	CCL15-CCL14	NA	999	1000	50.9312	0	0	279	14.2098	266	13.5477	0	0	317	16.1452	315	16.0433	1289.51	65.676	1289.51	65.676	1339.44	68.2192	1269.53	64.6587	65.0822	2271.82	57.8532	19.6616	596.803	15.1979	60	233	142.714	7	999	0.536537	2154	2189	TRUE
ENST00000425368	ENSG00000243649	CFB	CFB	629	2862	1000	17.7779	144	2.56001	262	4.6578	246	4.37335	141	2.50668	267	4.74669	267	4.74669	1138.96	20.2483	1138.96	20.2483	1166.48	20.7376	1155.2	20.5369	16.9493	1817.72	16.1576	17.0243	1499.1	13.3254	50	577	159	18	2862	0.532145	1640	1643	FALSE
ENST00000449759	ENSG00000277669	AC009133.22		NA	610	1000	83.4102	0	0	82	6.83964	79	6.58941	0	0	102	8.50784	102	8.50784	1652.72	137.854	1652.72	137.854	1661.74	138.606	1654.01	137.961	97.5826	1932.39	80.5905	17.9064	327.78	13.6701	38	481	203.333	3	610	0.690164	1325	1323	TRUE
ENST00000525778	ENSG00000214338	SOGA3	SOGA3	NA	4077	1000	12.4798	14	0.174717	162	2.02173	159	1.98429	14	0.174717	166	2.07165	166	2.07165	1065.94	13.3027	1065.94	13.3027	1076.97	13.4404	1075.48	13.4218	12.8406	1982.87	12.3729	18.2887	2298.69	14.3436	72	1189	582.429	7	4077	0.564631	1328	1328	TRUE
ENST00000274606	ENSG00000145912	NHP2	NHP2	55651	865	1000	58.8211	327	19.2345	683	40.1748	614	36.1161	353	20.7638	656	38.5866	433	25.4695	1236.33	72.7221	1232.72	72.5101	869.576	51.1494	865.367	50.9018	53.5731	1591.33	46.8019	14.8867	390.08	11.4725	70	379	216.25	4	865	0.571098	1038	1109	FALSE
ENST00000622816	ENSG00000259305	ZHX1-C8orf76	ZHX1-C8orf76	100533106	1524	1000	33.386	57	1.903	437	14.5897	391	13.0539	57	1.903	441	14.7232	441	14.7232	1168.64	39.0162	1168.64	39.0162	1176.39	39.2748	1154.69	38.5506	34.8594	1927.44	32.1747	17.9114	834.934	13.9375	96	458	254	6	1524	0.490157	1969	1980	TRUE
ENST00000401924	ENSG00000133475	GGT2	GGT2	102724197	2366	1000	21.5047	491	10.5588	491	10.5588	394	8.47287	365	7.84923	365	7.84923	364	7.82773	1150.75	24.7466	534.37	11.4915	1298.98	27.9343	416.577	8.95839	24.0939	2119.91	22.7941	17.4582	1269.1	13.6458	69	311	157.733	15	2366	0.608622	1539	1577	FALSE
ENST00000436041	ENSG00000274764	WI2-3308P17.2		101929983	1863	1000	27.3109	476	13	476	13	454	12.3992	408	11.1429	408	11.1429	403	11.0063	1169.39	31.937	543.863	14.8534	1275.04	34.8226	467.026	12.7549	31.8074	2177.37	29.733	17.6065	1005.58	13.7317	78	894	465.75	4	1863	0.499195	2019	2832	FALSE
ENST00000536588	ENSG00000272921	RP11-500M8.7		NA	818	1000	62.2008	0	0	355	22.0813	266	16.5454	0	0	359	22.3301	358	22.2679	1334.43	83.0023	1334.49	83.0065	1411.23	87.7793	1386.8	86.26	71.0934	1982.01	61.6413	19.2809	477.155	14.8397	61	171	116.857	7	818	0.488998	1809	1832	TRUE
ENST00000532254	ENSG00000198156	NPIPB6	NPIPB6	728734;100507607;728741	2016	1000	25.2382	380	9.59052	380	9.59052	364	9.18671	395	9.96909	395	9.96909	388	9.79242	1137.05	28.6972	430.732	10.8709	1159.79	29.2711	442.302	11.1629	34.1375	2539.68	32.0485	20.2788	1254.31	15.8283	36	806	288	7	2016	0.44494	2586	2668	FALSE
ENST00000616857	ENSG00000269556	TMEM185A	TMEM185A	84548	3742	1000	13.5971	443	6.0235	443	6.0235	423	5.75156	355	4.82696	355	4.82696	355	4.82696	1066.01	14.4946	472.716	6.42755	1066.68	14.5037	379.049	5.15396	13.9799	1976.95	13.4404	16.7749	1934.36	13.1508	124	1918	1247.33	3	3742	0.520577	1000	999	FALSE
ENST00000530122	ENSG00000254995	STX16-NPEPL1	STX16-NPEPL1	NA	3433	1000	14.8209	45	0.666942	288	4.26843	239	3.5422	44	0.652121	304	4.50556	304	4.50556	999.472	14.8131	999.108	14.8077	1054.89	15.6345	1033.51	15.3176	15.4728	2002.43	14.8389	18.5163	1957.95	14.5093	12	705	149.261	23	3433	0.574716	1946	1947	TRUE
ENST00000235347	ENSG00000187545	PRAMEF10	PRAMEF10	343071	1525	1000	33.3641	617	20.5856	617	20.5856	565	18.8507	384	12.8118	384	12.8118	355	11.8442	1175.68	39.2255	726.242	24.2304	1185.99	39.5695	440.653	14.702	35.6515	1972.62	32.9073	18.3191	854.505	14.2549	55	579	381.25	4	1525	0.523934	1486	1416	FALSE
ENST00000624391	ENSG00000197927	C2orf27A	C2orf27A	29798	1335	1000	38.1125	511	19.4755	511	19.4755	458	17.4555	442	16.8457	442	16.8457	441	16.8076	1218.48	46.4394	603.731	23.0097	1236.54	47.1278	541.41	20.6345	42.0012	2014.1	38.3812	21.2819	867.463	16.5306	77	786	333.75	4	1335	0.508614	1515	1561	FALSE
ENST00000619322	ENSG00000196873	CBWD3	CBWD3	220869;55871;101060578;150472;445571	3301	1000	15.4136	466	7.18273	466	7.18273	437	6.73573	336	5.17896	336	5.17896	333	5.13272	1047.18	16.1408	494.502	7.62205	1244.84	19.1875	362.206	5.58289	16.5694	2059.42	15.8715	16.7818	1705.94	13.1473	52	1903	471.571	7	3301	0.348379	1787	2193	FALSE
ENST00000454337	ENSG00000261732	LA16c-431H6.6		NA	5326	1000	9.55318	124	1.18459	218	2.08259	169	1.61449	123	1.17504	189	1.80555	189	1.80555	907.87	8.67304	905.531	8.6507	962.377	9.19376	949.372	9.06952	9.55512	1938.91	9.26138	16.0013	2630.2	12.5634	13	1819	231.565	23	5326	0.562711	1678	1678	FALSE
ENST00000540479	ENSG00000129007	CALML4	CALML4	91860	4603	1000	11.0537	181	2.00072	298	3.29401	293	3.23874	178	1.96756	299	3.30506	299	3.30506	1057.96	11.6944	1057.96	11.6944	1055.9	11.6716	1053.84	11.6488	9.2882	1624	8.97561	13.4549	1910.34	10.5582	141	3407	1150.75	4	4603	0.460352	2359	2367	FALSE
ENST00000355096	ENSG00000279195	PRAMEF6;		NA	1311	1000	38.8102	0	0	0	0	0	0	0	0	0	0	0	0	1058.31	41.0731	734.445	28.504	1028.68	39.9234	493.009	19.1338	89.1043	4189.81	81.3038	45.0939	1804.53	35.0171	167	582	437	3	1311	0.505721	2924	3576	TRUE
ENST00000532786	ENSG00000278615	C11orf98	C11orf98	102288414	774	1000	65.7367	1	0.0657367	403	26.4919	374	24.5855	1	0.0657367	375	24.6513	372	24.4541	1453.72	95.5627	1453.72	95.5627	1442.1	94.7991	1417.57	93.1865	64.1931	1679.96	55.2175	14.6006	341.431	11.2223	98	343	258	3	774	0.556848	1993	2030	TRUE
ENST00000514667	ENSG00000273217	CTC-432M15.3		NA	6393	1000	7.95874	0	0	43	0.342226	34	0.270597	0	0	45	0.358143	45	0.358143	995.282	7.92119	995.282	7.92119	1039.32	8.27166	1022.48	8.13768	7.94943	1942.43	7.72965	15.9835	3155.5	12.5569	57	1401	220.448	29	6393	0.416862	1816	1818	TRUE
ENST00000319359	ENSG00000128886	ELL3	ELL3	80237	2352	1000	21.6327	249	5.38655	437	9.45351	407	8.80453	247	5.34329	443	9.58331	443	9.58331	1057.16	22.8692	1056.35	22.8518	1108.58	23.9817	1089.11	23.5604	19.9408	1743.66	18.8601	14.3852	1039.48	11.2434	36	774	213.818	11	2352	0.527211	1943	1949	FALSE
ENST00000341935	ENSG00000112486	CCR6	CCR6	1235	4018	1000	12.6631	136	1.72218	265	3.35571	254	3.21642	134	1.69685	264	3.34305	262	3.31773	1037.07	13.1325	1037.07	13.1325	1024.6	12.9746	1029.73	13.0395	11.8151	1797.43	11.3805	16.8114	2082.28	13.184	106	3457	1339.33	3	4018	0.425834	1594	1606	FALSE
ENST00000556278	ENSG00000258728	GALT		NA	902	1000	56.4082	0	0	424	23.9171	325	18.3327	0	0	451	25.4401	451	25.4401	1303.44	73.5247	1303.44	73.5247	1378.94	77.7836	1329.8	75.0116	60.8903	1896.16	53.4795	17.0304	465.77	13.1366	57	170	112.75	8	902	0.621951	1531	1541	TRUE
ENST00000489671	ENSG00000114126	TFDP2	TFDP2	7029	3138	1000	16.2142	113	1.83221	216	3.50227	173	2.80506	111	1.79978	219	3.55091	219	3.55091	1137.93	18.4507	1137.93	18.4507	1185	19.2139	1173.26	19.0235	16.9076	1994.45	16.1692	17.0799	1650.01	13.3768	48	1550	241.385	13	3138	0.444869	1305	1305	FALSE
ENST00000448830	ENSG00000140264	SERF2	SERF2	25764;100302254;10169	2792	1000	18.2236	95	1.73124	437	7.9637	435	7.92726	95	1.73124	438	7.98193	438	7.98193	1055.67	19.238	1055.67	19.2381	1066.87	19.4421	1061.77	19.3492	17.8214	1862.81	16.9735	15.0509	1292.7	11.7788	30	1427	398.857	7	2792	0.518983	1905	1942	TRUE
ENST00000431227	ENSG00000186523	FAM86B1	FAM86B1	653333;85002	2394	1000	21.2532	532	11.3067	532	11.3067	503	10.6904	396	8.41628	396	8.41628	396	8.41628	1243.28	26.4237	580.326	12.3338	1100.23	23.3835	440.477	9.36156	21.8313	1944.57	20.6642	17.2663	1270.13	13.4972	63	1597	342	7	2394	0.538847	1853	2069	FALSE
ENST00000591613	ENSG00000188223	AC002398.9		NA	1037	1000	49.0648	0	0	458	22.4717	364	17.8596	0	0	502	24.6305	501	24.5815	1213.62	59.5459	1213.62	59.5459	1333.84	65.4448	1286.8	63.1366	53.2531	1937.48	47.5311	16.6138	523.844	12.8512	23	167	94.2727	11	1037	0.5892	1996	2003	TRUE
ENST00000612352	ENSG00000251655	PRB1	PRB1	5542	1210	1000	42.0498	563	23.674	644	27.0801	397	16.6938	576	24.2207	676	28.4256	538	22.6228	831.022	34.9443	803.788	33.7991	898.29	37.7729	850.483	35.7626	45.367	1955.31	41.1102	16.3045	601.458	12.6456	36	537	242	5	1210	0.604959	1495	1597	FALSE
ENST00000515604	ENSG00000272414	FAM47E-STBD1	FAM47E-STBD1	100631383	3029	1000	16.7977	43	0.722301	240	4.03145	222	3.72909	35	0.587919	243	4.08184	243	4.08184	1110.09	18.647	1110.09	18.647	1121.24	18.8343	1104.87	18.5592	18.5929	2114.55	17.7598	18.7642	1749.37	14.6927	100	1977	432.714	7	3029	0.466491	1838	1841	TRUE
ENST00000320330	ENSG00000185928	PAGR1	PAGR1	79447	2011	1000	25.301	201	5.08549	491	12.4228	491	12.4228	201	5.08549	491	12.4228	491	12.4228	1131.72	28.6335	1131.72	28.6335	1132.51	28.6536	1132.35	28.6496	22.0348	1635.01	20.6837	13.0792	806.969	10.2085	83	1044	670.333	3	2011	0.607161	2017	2012	FALSE
ENST00000564709	ENSG00000162032	SPSB3	SPSB3	90864	2316	1000	21.969	296	6.50283	413	9.0732	396	8.69973	291	6.39298	420	9.22698	420	9.22698	1110.67	24.4004	1110.67	24.4004	1127.04	24.76	1118.5	24.5723	19.2305	1654.67	18.1757	13.7619	979.094	10.7549	103	740	386	6	2316	0.669257	1376	1376	FALSE
ENST00000555835	ENSG00000258818	RNASE4	RNASE4	6038	2520	1000	20.1906	183	3.69487	356	7.18784	353	7.12727	183	3.69487	358	7.22822	358	7.22822	1157.62	23.3731	1157.62	23.3731	1143.08	23.0794	1140.08	23.0189	18.5352	1741.67	17.5827	15.5759	1206.57	12.1807	659	1861	1260	2	2520	0.465476	2593	2602	FALSE
ENST00000614162	ENSG00000273398	WDR92	WDR92	NA	3387	1000	15.0222	2	0.0300444	228	3.42506	206	3.09458	18	0.2704	257	3.86071	256	3.84569	1132.72	17.0159	1129.75	16.9713	1163.87	17.4839	1144.45	17.1922	15.8804	2026.8	15.2235	17.0006	1773.46	13.3206	40	1297	211.688	16	3387	0.478595	2334	2341	TRUE
ENST00000597959	ENSG00000269711	CTD-3214H19.16		NA	777	1000	65.4829	0	0	305	19.9723	245	16.0433	0	0	322	21.0855	322	21.0855	1420.15	92.9958	1420.15	92.9958	1449.09	94.8907	1444.65	94.5996	76.2124	2003.39	65.5939	17.3741	407.903	13.3553	60	613	259	3	777	0.633205	1399	1403	TRUE
ENST00000451013	ENSG00000196275	GTF2IRD2	GTF2IRD2	84163	3558	1000	14.3002	464	6.63531	464	6.63531	442	6.3207	367	5.24819	367	5.24819	361	5.16238	1009.45	14.4353	492.674	7.04535	1153.62	16.4971	390.095	5.57845	14.418	1935.89	13.8418	17.2805	1894.18	13.5436	29	2122	222.375	16	3558	0.489882	1508	1621	FALSE
ENST00000619721	ENSG00000259159	MFRP	MFRP;C1QTNF5	114902;83552	3925	1000	12.9631	10	0.129631	155	2.00928	155	2.00928	10	0.129631	155	2.00928	155	2.00928	1116.23	14.4698	1116.23	14.4698	1118.01	14.4929	1118.13	14.4945	14.3338	2128.84	13.7982	17.4628	2112.67	13.6934	77	1078	261.667	15	3925	0.625732	3000	3000	TRUE
ENST00000399784	ENSG00000170262	MRAP	MRAP	56246	1000	1000	50.8802	203	10.3287	501	25.491	432	21.9803	184	9.36196	517	26.3051	515	26.2033	1323.82	67.3563	1319.71	67.1469	1330.94	67.7185	1315.04	66.9094	38.722	1353.17	34.4248	11.7384	356.666	9.07362	37	607	200	5	1000	0.535	1079	1079	FALSE
ENST00000439211	ENSG00000228716	DHFR	DHFR	1719	3917	1000	12.9896	470	6.10511	545	7.07933	537	6.97541	401	5.20883	468	6.07913	448	5.81934	754.47	9.80026	591.946	7.68914	726.823	9.44113	489.336	6.35627	13.3058	1972.03	12.8079	16.1729	1952.61	12.6818	50	2938	652.833	6	3917	0.448047	944	945	FALSE
ENST00000366554	ENSG00000054277	OPN3	OPN3	23596	2620	1000	19.4199	320	6.21438	419	8.13695	386	7.49609	315	6.11728	424	8.23405	424	8.23405	1085.02	21.071	1085.02	21.071	1082.57	21.0234	1082.06	21.0136	16.5459	1618.98	15.7202	13.9221	1121.58	10.8905	252	1568	655	4	2620	0.453817	1352	1352	FALSE
ENST00000572919	ENSG00000262304	TRPV1	TRPV1	7442	4753	1000	10.7049	82	0.877799	184	1.9697	181	1.93758	82	0.877799	166	1.77701	165	1.7663	976.201	10.4501	976.201	10.4501	937.49	10.0357	927.784	9.9318	11.2765	2037.33	10.9047	18.1591	2662.61	14.2514	141	1664	339.5	14	4753	0.586998	2157	2167	TRUE
ENST00000536108	ENSG00000274527	RP11-146B14.1		23081	3406	1000	14.9384	189	2.82336	279	4.16782	264	3.94374	192	2.86817	278	4.15288	277	4.13794	1076.13	16.0756	1076.13	16.0756	1085.76	16.2196	1061.56	15.858	14.7297	1890.81	14.1228	16.2931	1709.25	12.7667	50	830	189.222	18	3406	0.450088	1589	1597	FALSE
ENST00000550608	ENSG00000135437	RDH5	RDH5	5959;102723524	1419	1000	35.8564	168	6.02387	369	13.231	322	11.5458	152	5.45017	367	13.1593	367	13.1593	1204.84	43.2014	1204.84	43.2014	1198.5	42.9738	1187.19	42.5682	38.682	1981.09	35.5174	19.7908	858.175	15.3855	107	970	473	3	1419	0.551092	1395	1396	FALSE
ENST00000409035	ENSG00000141979	CTD-3222D19.2		NA	2567	1000	19.8209	44	0.872119	378	7.4923	347	6.87785	85	1.68478	382	7.57158	378	7.4923	1092.8	21.6603	1092.8	21.6603	1106.24	21.9267	1093.28	21.6697	20.8891	2000.97	19.8305	17.5648	1386.21	13.738	24	1040	213.917	12	2567	0.621737	2909	2964	TRUE
ENST00000379915	ENSG00000260729	RP11-106M3.2		NA	4374	1000	11.6324	89	1.03529	258	3.00117	247	2.87321	87	1.01202	265	3.08259	265	3.08259	1024.11	11.9129	1024.11	11.9129	1040.28	12.101	1039.64	12.0935	11.2956	1874.54	10.9027	16.1169	2173.98	12.6443	49	1616	273.375	16	4374	0.586191	3017	3029	TRUE
ENST00000486536	ENSG00000161133	USP41	USP41	373856	1188	1000	42.8285	620	26.5537	620	26.5537	474	20.3007	478	20.472	478	20.472	466	19.9581	1154.52	49.4464	743.634	31.8487	1192.95	51.0924	600.045	25.699	46.4162	1960.87	41.9905	16.6587	603.171	12.9164	50	354	148.5	8	1188	0.48064	1085	1122	FALSE
ENST00000522452	ENSG00000264668	ZFP41	ZFP41	286128	2897	1000	17.5631	137	2.40614	320	5.62018	310	5.44455	132	2.31833	337	5.91876	337	5.91876	1065.59	18.7151	1065.59	18.7151	1068.99	18.7747	1057.69	18.5763	17.9619	1950.73	17.1304	18.0924	1612.77	14.1626	99	1651	724.25	4	2897	0.643424	1851	1854	FALSE
ENST00000250366	ENSG00000269741	KLK9	KLK9	284366	1602	1000	31.7604	108	3.43013	486	15.4356	476	15.118	108	3.43013	484	15.3721	480	15.245	1133.06	35.9865	1132.98	35.9838	1160.3	36.8516	1155.95	36.7134	31.9985	1866.17	29.6352	16.5067	809.329	12.8523	34	853	228.857	7	1602	0.628589	2575	2605	FALSE
ENST00000571227	ENSG00000262246	CORO7	CORO7	79585	3578	1000	14.2203	112	1.59267	277	3.93902	252	3.58352	112	1.59267	278	3.95324	276	3.9248	1000.37	14.2256	1000.37	14.2256	1045.5	14.8673	1024.9	14.5744	15.0598	2033.76	14.4603	18.052	1989.93	14.1487	51	620	123.379	29	3578	0.642817	1883	1888	FALSE
ENST00000439238	ENSG00000108961	RANGRF	RANGRF	29098	1140	1000	44.6318	10	0.446318	501	22.3605	501	22.3605	10	0.446318	486	21.691	486	21.691	1273.76	56.8501	1273.76	56.8501	1275.01	56.9059	1260.74	56.269	44.0794	1780	39.7223	15.7535	546.976	12.2063	117	835	380	3	1140	0.560526	1522	1522	TRUE
ENST00000435633	ENSG00000188846	RPL14	RPL14	9045	966	1000	52.671	734	38.6605	734	38.6605	568	29.9172	770	40.5567	770	40.5567	359	18.9089	1030.87	54.2968	971.805	51.186	536.893	28.2787	485.887	25.5922	58.5134	1967.54	51.8162	16.4773	483.305	12.7281	54	385	161	6	966	0.580745	782	825	FALSE
ENST00000573035	ENSG00000263001	GTF2I	GTF2I	102724932;2969	4548	1000	11.1874	418	4.67633	418	4.67633	318	3.55759	362	4.04983	362	4.04983	359	4.01627	966.294	10.8103	402.535	4.50331	1152.86	12.8975	381.71	4.27034	11.4632	1979.81	11.0744	16.4215	2303.56	12.8854	29	1145	129.943	35	4548	0.462401	1000	1026	FALSE
ENST00000485088	ENSG00000147996	CBWD5	CBWD5	445571;220869;55871;150472;101060578;644019	3326	1000	15.2977	490	7.49588	490	7.49588	482	7.3735	405	6.19558	405	6.19558	405	6.19558	1041.7	15.9356	524.347	8.02131	1259.46	19.2669	436.32	6.67471	15.2025	1904.28	14.5656	15.4395	1581.44	12.0962	52	2526	554.333	6	3326	0.351173	1613	2028	FALSE
ENST00000533122	ENSG00000204450	TRIM64	TRIM64	120146	2691	1000	18.9076	547	10.3424	547	10.3424	503	9.5105	386	7.29832	386	7.29832	374	7.07143	1112.3	21.0309	600.421	11.3525	1141.06	21.5746	412.95	7.80787	20.0634	2018.48	19.0823	16.8963	1398.34	13.2196	23	1833	448.5	6	2691	0.387588	1746	2265	FALSE
ENST00000278222	ENSG00000148965	SAA4	SAA4	6291	727	1000	69.9866	1	0.0699866	490	34.2934	430	30.0942	1	0.0699866	501	35.0633	486	34.0135	1513.73	105.941	1517.13	106.179	1476.67	103.347	1526.52	106.836	51.5819	1255.79	43.9442	10.5466	231.277	8.09314	95	316	181.75	4	727	0.484182	1941	1953	TRUE
ENST00000287996	ENSG00000127080	IPPK	IPPK	64768	4401	1000	11.5611	271	3.13305	326	3.76891	261	3.01744	264	3.05212	321	3.7111	318	3.67642	1023.25	11.8299	1023.25	11.8299	1059.96	12.2543	1046.7	12.101	9.75331	1628.82	9.41544	13.918	1889.01	10.9195	48	2874	338.538	13	4401	0.514201	1411	1411	FALSE
ENST00000621615	ENSG00000273734	LLfos-48D6.2		NA	1268	1000	40.1264	14	0.561769	376	15.0875	326	13.0812	11	0.44139	372	14.927	368	14.7665	1385.13	55.5801	1385.13	55.5801	1394.37	55.9508	1380.39	55.3902	40.8135	1850.96	37.1361	14.7177	569.361	11.4232	90	275	158.5	8	1268	0.65142	1297	1301	TRUE
ENST00000438709	ENSG00000196912	ANKRD36B	ANKRD36B	57730	6067	1000	8.38639	437	3.66485	437	3.66485	290	2.43205	233	1.95403	233	1.95403	232	1.94564	747.479	6.26865	364.578	3.05749	694.073	5.82077	235.944	1.97872	9.10482	2109.5	8.84554	18.2939	3426.9	14.3697	4	1638	134.822	45	6067	0.408604	1257	1175	FALSE
ENST00000585860	ENSG00000267360	CTC-454I21.3		NA	965	1000	52.7256	107	5.64164	656	34.588	552	29.1045	87	4.58713	561	29.5791	559	29.4736	1250.83	65.9509	1167.6	61.5623	1179.01	62.164	906.455	47.7934	57.7318	1939.02	51.118	16.2556	476.299	12.5566	93	314	193	5	965	0.468394	1157	1158	TRUE
ENST00000568997	ENSG00000213599	SLX1A-SULT1A3	SLX1A-SULT1A3	101929857;100526831;100526830	2834	1000	17.9535	0	0	64	1.14902	64	1.14902	0	0	48	0.861768	48	0.861768	858.495	15.413	91.2412	1.6381	776.768	13.9457	70.4776	1.26532	41.0211	4354.69	39.091	35.2028	3069.31	27.5524	88	1336	283.4	10	2834	0.621383	5899	5955	TRUE
ENST00000624402	ENSG00000279292	NLGN4Y	NLGN4Y	NA	2451	1000	20.759	0	0	39	0.8096	38	0.788841	0	0	50	1.03795	50	1.03795	1024.34	21.2642	1029.93	21.3802	1106.63	22.9725	1132.41	23.5077	32.373	2955.2	30.6734	26.9734	2031.82	21.0892	153	850	490.2	5	2451	0.516524	3345	3362	TRUE
ENST00000367233	ENSG00000112031	MTRF1L	MTRF1L	54516	3676	1000	13.8412	527	7.29431	527	7.29431	514	7.11437	435	6.02092	435	6.02092	355	4.91362	993.657	13.7534	563.072	7.79359	822.147	11.3795	384.88	5.3272	14.2261	1975.31	13.6703	17.0634	1932.75	13.3758	80	2734	525.143	7	3676	0.415125	931	869	FALSE
ENST00000558325	ENSG00000259371	RP11-468E2.6		NA	850	1000	59.8591	0	0	346	20.7112	304	18.1972	0	0	403	24.1232	401	24.0035	1398.28	83.6998	1398.28	83.6998	1438.14	86.0857	1420.42	85.0249	65.0192	1893.45	56.6701	18.0107	463.572	13.8745	36	554	212.5	4	850	0.612941	1699	1709	TRUE
ENST00000525987	ENSG00000255292	SDHD		NA	968	1000	52.5622	0	0	558	29.3297	409	21.4979	0	0	487	25.5978	482	25.335	1346.43	70.7713	1336.48	70.2482	1191.26	62.6151	1164.51	61.209	59.4719	2004.39	52.6776	16.7505	492.357	12.9397	57	332	161.333	6	968	0.471074	1723	1718	TRUE
ENST00000377516	ENSG00000049247	UTS2	UTS2	10911	1601	1000	31.7803	356	11.3138	526	16.7164	444	14.1104	343	10.9006	526	16.7164	517	16.4304	1108.05	35.2141	1108.11	35.2161	1170.85	37.21	1163.3	36.9699	26.4738	1542.94	24.5175	13.6562	669.148	10.6329	44	868	228.714	7	1601	0.409119	1190	1190	FALSE
ENST00000558284	ENSG00000136488	CSH1	CSH1	1442	1586	1000	32.0808	623	19.9864	623	19.9864	623	19.9864	547	17.5482	547	17.5482	547	17.5482	1070.21	34.3333	736.19	23.6176	1044.98	33.5237	646.607	20.7437	29.8265	1720.97	27.6051	15.3599	745.493	11.958	707	879	793	2	1586	0.561791	1422	1655	FALSE
ENST00000611055	ENSG00000148335	NTMT1	NTMT1	28989	1562	1000	32.5738	315	10.2607	485	15.7983	418	13.6158	300	9.77213	493	16.0589	482	15.7006	1181.27	38.4784	1181.27	38.4784	1187.36	38.6767	1177.67	38.3611	27.7642	1576.1	25.6698	14.2858	682.74	11.1197	169	924	390.5	4	1562	0.606914	1267	1267	FALSE
ENST00000220659	ENSG00000104221	BRF2	BRF2	55290	2603	1000	19.5468	324	6.33315	438	8.56148	395	7.72097	318	6.21587	432	8.4442	430	8.40511	1105.32	21.6055	1105.32	21.6055	1117.57	21.8448	1111.4	21.7242	16.4322	1597.01	15.6082	13.8235	1106.36	10.8129	60	1946	650.75	4	2603	0.532463	1274	1274	FALSE
ENST00000503906	ENSG00000271793	RP11-321N4.5		NA	835	1000	60.9344	0	0	373	22.7285	315	19.1943	0	0	428	26.0799	427	26.019	1269.78	77.3735	1269.18	77.3367	1476.11	89.9461	1429.65	87.1149	70.2461	2004.75	61.0791	19.335	488.675	14.8886	44	254	104.375	8	835	0.423952	1337	1290	TRUE
ENST00000298181	ENSG00000187754	SSX7	SSX7	280658	1311	1000	38.8102	687	26.6626	687	26.6626	530	20.5694	390	15.136	390	15.136	369	14.321	1188.2	46.1145	803.041	31.1662	1161.49	45.0777	477.263	18.5227	41.6497	1958.43	38.0036	21.0781	843.487	16.368	50	581	163.875	8	1311	0.474447	1107	1596	FALSE
ENST00000215904	ENSG00000241360	PDXP	PDXP	57026	2010	1000	25.3135	224	5.67023	363	9.18882	347	8.7838	221	5.59429	364	9.21413	364	9.21413	1171.98	29.667	1171.98	29.667	1154.27	29.2186	1163.32	29.4478	26.63	1974.95	24.9965	15.7929	973.906	12.3265	630	1380	1005	2	2010	0.649254	1500	1502	FALSE
ENST00000327809	ENSG00000185897	FFAR3	FFAR3	2865	1796	1000	28.3297	455	12.89	455	12.89	454	12.8617	569	16.1196	569	16.1196	569	16.1196	1152.43	32.648	526.196	14.907	1115.3	31.5962	658.308	18.6497	30.9257	2036.56	28.8476	17.0291	937.267	13.2763	190	1606	898	2	1796	0.598552	1583	1429	FALSE
ENST00000321337	ENSG00000161956	SENP3	SENP3	26168	2611	1000	19.4869	245	4.77428	428	8.34038	407	7.93116	242	4.71582	423	8.24295	423	8.24295	1067.75	20.8072	1069.09	20.8332	1176.65	22.9293	1153.67	22.4815	17.347	1691.31	16.4792	14.5946	1171.69	11.4163	48	726	237.364	11	2611	0.57028	1458	1461	FALSE
ENST00000313250	ENSG00000157326	DHRS4	DHRS4	10901;728635	1443	1000	35.26	617	21.7554	617	21.7554	536	18.8994	494	17.4185	494	17.4185	451	15.9023	1145.93	40.4057	719.945	25.3853	1019.15	35.9351	556.378	19.6179	38.1123	1987.43	35.0384	19.5195	860.923	15.1781	52	518	180.375	8	1443	0.586972	1080	1210	FALSE
ENST00000303766	ENSG00000169800	RBMY1F	RBMY1F	159163	1887	1000	26.9636	0	0	3	0.0808907	3	0.0808907	0	0	0	0	0	0	1023.66	27.6014	14.2125	0.38322	1269.05	34.2181	0.000128451	3.46349e-06	70.8532	4916.27	66.2801	39.2427	2270.5	30.6104	89	577	157.25	12	1887	0.434552	5612	6253	TRUE
ENST00000396267	ENSG00000184619	KRBA2	KRBA2	124751	2562	1000	19.8596	162	3.21725	276	5.48124	273	5.42166	162	3.21725	274	5.44152	274	5.44152	1147.12	22.7814	1153.32	22.9044	1155.28	22.9433	1181.36	23.4613	21.3024	2036.43	20.2213	17.9112	1410.77	14.0086	812	1750	1281	2	2562	0.480874	1785	1801	FALSE
ENST00000397256	ENSG00000250151	ARPC4-TTLL3	ARPC4-TTLL3	100526693	2466	1000	20.6327	7	0.144429	410	8.45941	350	7.22144	6	0.123796	392	8.08802	389	8.02612	1135.42	23.4268	1135.42	23.4268	1126.15	23.2356	1100.28	22.7018	22.2244	2041.72	21.0631	18.65	1413.51	14.5823	11	721	205.5	12	2466	0.571776	1726	1734	TRUE
ENST00000624593	ENSG00000279435	AC064829.1		NA	516	1000	98.6051	834	82.2366	834	82.2366	214	21.1015	468	46.1472	468	46.1472	375	36.9769	1234.3	121.708	1020.83	100.659	918.482	90.567	905.98	89.3342	122.308	1975.61	97.4026	16.8347	259.148	12.7767	25	125	73.7143	7	516	0.494186	911	475	FALSE
ENST00000398477	ENSG00000214518	KRTAP2-2	KRTAP2-2	728279	733	1000	69.4137	375	26.0301	375	26.0301	375	26.0301	658	45.6742	658	45.6742	658	45.6742	1377.34	95.6062	565.886	39.2802	1471.8	102.163	992.513	68.894	68.8331	1691.81	58.7174	14.0891	311.579	10.8139	733	733	733	1	733	0.628922	2150	1838	FALSE
ENST00000421355	ENSG00000248643	RBM14-RBM4	RBM14-RBM4	100526737	2034	1000	25.0149	149	3.72721	411	10.2811	409	10.2311	149	3.72721	404	10.106	404	10.106	1144.21	28.6222	1139.01	28.4922	1134.16	28.3708	1098.75	27.4851	26.3467	1978.49	24.7458	17.4547	1089.36	13.6251	424	1183	678	3	2034	0.548181	1835	1858	FALSE
ENST00000614237	ENSG00000277957	SENP3-EIF4A1	SENP3-EIF4A1	NA	3519	1000	14.4587	92	1.3302	231	3.33996	212	3.06525	94	1.35912	230	3.32551	217	3.13754	970.19	14.0277	966.109	13.9687	765.78	11.0722	745.924	10.7851	18.9848	2520.33	18.2204	22.7481	2466.03	17.8278	48	581	167.571	21	3519	0.548167	2612	2571	TRUE
ENST00000593156	ENSG00000267426	RP11-552F3.12		NA	4270	1000	11.9157	0	0	184	2.1925	160	1.90652	0	0	183	2.18058	183	2.18058	991.763	11.8176	991.763	11.8176	1030.08	12.2742	998.477	11.8976	13.6989	2218.06	13.2149	19.537	2572.38	15.3259	36	456	133.438	32	4270	0.622951	2501	2512	TRUE
ENST00000504951	ENSG00000250361	GYPB	GYPB	2994	632	1000	80.5067	695	55.9521	695	55.9521	452	36.389	327	26.3257	327	26.3257	298	23.991	1438.46	115.806	1006.35	81.0179	1463.9	117.854	534.021	42.9923	93.787	1937.34	77.9844	18.0683	343.053	13.809	39	124	90.2857	7	632	0.441456	1067	1112	FALSE
ENST00000373414	ENSG00000240224	UGT1A5	UGT1A5	54579	2345	1000	21.6973	298	6.4658	345	7.48558	336	7.2903	297	6.44411	363	7.87613	363	7.87613	1102.9	23.93	1024.18	22.222	1133.78	24.6001	1084.1	23.5221	22.8688	1993.48	21.6266	16.4093	1182.18	12.8251	88	1038	469	5	2345	0.462687	5562	5595	FALSE
ENST00000372133	ENSG00000096080	MRPS18A	MRPS18A	55168	1062	1000	47.9098	268	12.8398	532	25.488	410	19.643	247	11.8337	527	25.2485	521	24.961	1225.19	58.6985	1225.19	58.6985	1284.83	61.5559	1252.02	59.984	41.9151	1565.66	37.5052	14.3906	464.888	11.1364	32	604	177	6	1062	0.573446	1382	1382	FALSE
ENST00000571541	ENSG00000187838	TMEM256-PLSCR3	TMEM256-PLSCR3	57048	2310	1000	22.0261	23	0.5066	435	9.58134	418	9.2069	23	0.5066	407	8.96461	407	8.96461	1116.1	24.5833	1116.1	24.5833	1092.51	24.0637	1085.12	23.901	24.9173	2138.18	23.5479	17.7904	1262.4	13.9029	162	908	462	5	2310	0.629437	1858	1858	TRUE
ENST00000582471	ENSG00000263809	KRBA2	KRBA2	124751	3087	1000	16.4821	176	2.90085	399	6.57636	362	5.96652	168	2.76899	412	6.79062	386	6.36209	1008.69	16.6253	994.71	16.3949	995.693	16.4111	931.295	15.3497	17.4183	2020.19	16.6485	17.588	1671.31	13.7733	46	1749	514.5	6	3087	0.464205	2252	2250	FALSE
ENST00000291634	ENSG00000160256	FAM207A	FAM207A	85395	927	1000	54.887	727	39.9028	727	39.9028	638	35.0179	788	43.2509	788	43.2509	371	20.3631	1042.08	57.1966	960.348	52.7106	521.679	28.6334	505.335	27.7363	61.531	1975.84	54.2239	17.2575	485.342	13.3195	69	310	154.5	6	927	0.658037	787	849	FALSE
ENST00000344644	ENSG00000242515	UGT1A10	UGT1A10	54575	2408	1000	21.1297	295	6.23325	390	8.24057	375	7.92362	287	6.06421	380	8.02927	378	7.98701	1105.01	23.3484	1101.33	23.2707	1098.51	23.2111	1081.97	22.8616	20.2413	1813.95	19.1641	16.7417	1238.8	13.0877	88	1044	481.6	5	2408	0.445183	5559	5591	FALSE
ENST00000377420	ENSG00000204779	FOXD4L5	FOXD4L5	653427	3109	1000	16.3655	558	9.13193	558	9.13193	558	9.13193	442	7.23354	442	7.23354	442	7.23354	1158.1	18.9528	604.207	9.88812	1245.39	20.3814	478.882	7.83713	14.3271	1673.9	13.6971	14.4695	1384.83	11.3317	3109	3109	3109	1	3109	0.542297	1452	1767	FALSE
ENST00000537262	ENSG00000256632	RP13-672B3.2		NA	567	1000	89.7359	0	0	371	33.292	325	29.1642	0	0	386	34.638	205	18.3958	1669.5	149.814	1656.75	148.67	1285.57	115.362	1231.93	110.548	115.03	2085.83	93.5869	19.7674	335.517	15.054	55	176	113.4	5	567	0.597884	2085	2104	TRUE
ENST00000463740	ENSG00000148303	RPL7A	RPL7A	26820;26814;26815;6130	1164	1000	43.7115	782	34.1824	782	34.1824	696	30.4232	572	25.003	572	25.003	419	18.3151	1010.7	44.1791	977.113	42.7111	608.407	26.5944	550.102	24.0458	47.8398	1976.43	43.1964	17.1428	607.957	13.2874	29	488	166.286	7	1164	0.505155	829	824	FALSE
ENST00000408934	ENSG00000221961	PRR21	PRR21	643905	1170	1000	43.4874	287	12.4809	287	12.4809	287	12.4809	781	33.9636	781	33.9636	781	33.9636	1190.59	51.7758	363.216	15.7953	1233.64	53.6476	988.554	42.9896	47.5517	1975.61	42.957	17.029	607.085	13.2003	1170	1170	1170	1	1170	0.600855	964	1000	FALSE
ENST00000394657	ENSG00000166971	AKTIP	AKTIP	64400	2426	1000	20.9729	526	11.0317	629	13.1919	599	12.5628	472	9.8992	564	11.8287	465	9.75239	945.74	19.8349	850.546	17.8384	726.815	15.2434	654.974	13.7367	20.6527	1865.26	19.5599	17.0977	1274.68	13.3669	61	1480	242.6	10	2426	0.386232	988	923	FALSE
ENST00000332397	ENSG00000214300	SPDYE3	SPDYE3	441272	3185	1000	15.975	532	8.49868	532	8.49868	507	8.0993	545	8.70635	545	8.70635	544	8.69037	828.973	13.2428	568.375	9.07977	1072.14	17.1274	582.767	9.30968	15.182	1818.6	14.526	15.3428	1504.53	12.0174	59	1306	289.545	11	3185	0.476923	989	1246	FALSE
ENST00000379881	ENSG00000120669	SOHLH2	SOHLH2	100526761;54937	2193	1000	23.2012	202	4.68664	379	8.79325	366	8.49164	202	4.68664	380	8.81646	380	8.81646	1158.78	26.8852	1158.78	26.8852	1124.6	26.0921	1119.9	25.983	24.1544	1962.99	22.7719	17.0549	1148.4	13.3221	62	847	199.364	11	2193	0.428637	1821	1827	FALSE
ENST00000606793	ENSG00000259316	CTD-2116N17.1		NA	1908	1000	26.6668	11	0.293335	601	16.0267	476	12.6934	9	0.240001	559	14.9067	555	14.8001	1099.72	29.326	1099.72	29.326	1160.47	30.9461	1138.33	30.3557	28.0058	1966.06	26.2143	15.5191	907.993	12.1066	15	405	146.769	13	1908	0.442348	1284	1309	TRUE
ENST00000374525	ENSG00000241978	AKAP2	AKAP2	445815;11217	6866	1000	7.41046	0	0	19	0.140799	17	0.125978	0	0	19	0.140799	18	0.133388	874.937	6.48369	874.937	6.48369	946.405	7.0133	942.636	6.98537	7.89634	2074.48	7.68643	17.9455	3805.75	14.1012	160	4114	1716.5	4	6866	0.461113	1937	1938	TRUE
ENST00000331268	ENSG00000185787	MORF4L1	MORF4L1	10933	2359	1000	21.5686	700	15.098	700	15.098	631	13.6098	717	15.4647	717	15.4647	463	9.98624	740.583	15.9733	706.06	15.2287	538.729	11.6196	522.576	11.2712	22.5251	1975.76	21.3071	16.3196	1182.8	12.7556	26	1151	181.462	13	2359	0.416702	765	788	FALSE
ENST00000549524	ENSG00000139437	TCHP	TCHP	84260	3428	1000	14.8425	177	2.62713	318	4.71993	318	4.71993	177	2.62713	311	4.61603	311	4.61603	1121.43	16.6449	1121.43	16.6449	1115.51	16.557	1119.22	16.612	13.7155	1772.34	13.153	16.4127	1732.98	12.8609	1255	2173	1714	2	3428	0.464702	1560	1562	FALSE
ENST00000617917	ENSG00000215126	CBWD7	CBWD7	644019;150472;55871	3334	1000	15.261	510	7.78312	510	7.78312	474	7.23372	403	6.15019	403	6.15019	403	6.15019	1034.58	15.7888	527.474	8.04979	1290.63	19.6964	434.082	6.62453	15.6723	1968	15.0168	15.9695	1639.68	12.5116	52	2534	555.667	6	3334	0.35153	1744	2211	FALSE
ENST00000607161	ENSG00000268439	RP3-461F17.3		NA	1087	1000	46.8079	0	0	545	25.5103	408	19.0976	21	0.982967	538	25.1827	536	25.0891	1225.14	57.3463	1225.14	57.3463	1308.09	61.2291	1265.02	59.2131	50.6241	1940.11	45.4063	17.7301	586.5	13.7264	57	204	135.875	8	1087	0.50966	1576	1556	TRUE
ENST00000488603	ENSG00000188092	GPR89B	GPR89B	51463	2701	1000	18.8376	552	10.3983	552	10.3983	520	9.79553	470	8.85365	470	8.85365	468	8.81597	1062.14	20.0081	604.585	11.3889	1092.04	20.5713	514.894	9.69935	19.3082	1949.99	18.3665	16.2621	1350.89	12.7237	66	1658	385.857	7	2701	0.399482	1443	1525	FALSE
ENST00000285279	ENSG00000154978	VOPP1	VOPP1	81552	2962	1000	17.1777	561	9.63667	561	9.63667	557	9.56796	459	7.88455	459	7.88455	431	7.40357	999.42	17.1677	618.792	10.6294	879.212	15.1028	471.163	8.09348	17.7787	1975.7	16.969	17.9312	1634.5	14.0384	59	2433	592.4	5	2962	0.542876	911	864	FALSE
ENST00000542817	ENSG00000169246	NPIPB3	NPIPB3	NA	1342	1000	37.9137	104	3.94303	104	3.94303	97	3.67763	225	8.53059	225	8.53059	167	6.33159	435.515	16.512	122.314	4.63738	720.929	27.3331	210.433	7.9783	104.329	5031.27	95.3771	52.8815	2166.95	41.0786	597	745	671	2	1342	0.57377	1527	2203	TRUE
ENST00000373409	ENSG00000244474	UGT1A4	UGT1A4	54657	2388	1000	21.3066	299	6.37068	381	8.11783	359	7.64908	284	6.05108	364	7.75561	362	7.713	1131.84	24.1157	1083.5	23.0857	1135.8	24.2001	1049.36	22.3583	21.5477	1914.3	20.3936	17.0235	1249.1	13.3071	88	1038	477.6	5	2388	0.467337	5563	5593	FALSE
ENST00000553424	ENSG00000241399	CD302	CD302	9936	3866	1000	13.1609	174	2.29001	342	4.50104	334	4.39576	174	2.29001	342	4.50104	342	4.50104	1109.18	14.5978	1109.18	14.5978	1115.12	14.6761	1114.83	14.6722	11.9203	1743.09	11.4704	14.3944	1715.14	11.2864	27	3424	773.2	5	3866	0.363683	1548	1551	FALSE
ENST00000545560	ENSG00000198542	ITGBL1	ITGBL1	9358	4808	1000	10.5824	222	2.3493	257	2.71968	194	2.05299	213	2.25405	255	2.69851	253	2.67735	1147.24	12.1406	1147.24	12.1406	1158.69	12.2617	1148.64	12.1554	8.41165	1537.69	8.13623	14.0589	2085.37	11.0341	108	3358	437.091	11	4808	0.395591	1370	1370	FALSE
ENST00000616804	ENSG00000254788	CKLF-CMTM1	CKLF-CMTM1	100529251	794	1000	64.0809	0	0	423	27.1062	357	22.8769	0	0	434	27.8111	431	27.6189	1394.67	89.3714	1394.67	89.3714	1408.77	90.2755	1366.56	87.5701	72.9465	1965.69	62.9816	18.4916	443.875	14.222	99	305	198.5	4	794	0.52267	2383	2411	TRUE
ENST00000548802	ENSG00000258064	RP11-293I14.2		NA	771	1000	65.9925	0	0	364	24.0213	292	19.2698	0	0	372	24.5492	372	24.5492	1460.09	96.3553	1460.09	96.3553	1477.71	97.5178	1425.28	94.058	76.6993	1998.32	65.9371	17.0781	397.779	13.1252	69	255	154.2	5	771	0.446174	1236	1241	TRUE
ENST00000256460	ENSG00000134072	CAMK1	CAMK1	8536	1488	1000	34.1937	291	9.95037	479	16.3788	403	13.7801	275	9.40327	488	16.6865	482	16.4814	1127.93	38.5682	1127.93	38.5682	1198.77	40.9903	1171.16	40.0463	33.3839	1799.2	30.7607	17.1295	779.382	13.325	75	280	124	12	1488	0.586694	1386	1386	FALSE
ENST00000571841	ENSG00000262633	RP11-156P1.2		9570	889	1000	57.2331	174	9.95856	519	29.704	426	24.3813	33	1.88869	352	20.1461	351	20.0888	1490.17	85.2871	1490.17	85.2871	1228.12	70.2893	1133.81	64.8916	63.7128	1951.89	55.8564	17.7835	479.206	13.7132	9	141	88.9	10	889	0.492688	1302	1287	TRUE
ENST00000280082	ENSG00000150526	MIA2	MIA2	117153	2570	1000	19.7978	113	2.23715	360	7.12719	341	6.75103	109	2.15796	355	7.0282	353	6.98861	1156.48	22.8957	1157.65	22.9188	1204.35	23.8435	1209.28	23.9411	20.1668	1934.13	19.1457	16.9582	1339.91	13.2636	87	1231	428.333	6	2570	0.363424	1442	1454	FALSE
ENST00000307138	ENSG00000174373	RALGAPA1	RALGAPA1	253959	7911	1000	6.43158	378	2.43114	378	2.43114	350	2.25105	345	2.2189	345	2.2189	248	1.59503	537.345	3.45598	380.513	2.4473	373.582	2.40272	258.318	1.66139	6.51387	1975.59	6.35308	16.6586	4072.02	13.0948	44	1339	197.775	40	7911	0.410188	688	570	FALSE
ENST00000529983	ENSG00000257594	GALNT4	GALNT4	100528030;8693	5399	1000	9.42401	28	0.263872	84	0.791617	84	0.791617	28	0.263872	82	0.772769	82	0.772769	1111.14	10.4714	1111.14	10.4714	1085.92	10.2337	1098.19	10.3494	9.99604	2056.71	9.69123	16.7557	2792.09	13.1563	5399	5399	5399	1	5399	0.394888	1964	1968	TRUE
ENST00000381902	ENSG00000205809	KLRC2	KLRC2	3822	1221	1000	41.6709	491	20.4604	566	23.5858	517	21.5439	501	20.8771	537	22.3773	532	22.1689	1193.52	49.7353	805.878	33.5817	1106.2	46.0966	710.164	29.5932	47.1894	2054.01	42.7963	16.9708	631.818	13.1642	45	630	203.5	6	1221	0.371826	1976	2239	FALSE
ENST00000614722	ENSG00000274102	OR4M2	OR4M2	390538	1133	1000	44.9075	644	28.9204	644	28.9204	644	28.9204	519	23.307	519	23.307	519	23.307	1278.97	57.4356	822.29	36.927	1282.75	57.6052	662.766	29.7632	40.4628	1622.96	36.4416	14.4686	499.227	11.2095	1133	1133	1133	1	1133	0.416593	1333	1504	FALSE
ENST00000575334	ENSG00000103426	CORO7-PAM16	CORO7-PAM16	100529144	3815	1000	13.3369	117	1.56042	401	5.34809	331	4.41451	109	1.45372	406	5.41478	404	5.3881	979.929	13.0692	979.929	13.0692	1083.03	14.4442	1055.91	14.0825	13.293	1917.49	12.7867	15.9629	1876.82	12.5155	23	503	115.606	33	3815	0.642464	1888	1888	FALSE
ENST00000522938	ENSG00000276418	RP11-26J3.4		NA	1527	1000	33.3204	4	0.133282	410	13.6614	273	9.09647	14	0.466485	411	13.6947	408	13.5947	1186.87	39.5471	1182.79	39.4111	1253.4	41.7637	1235.05	41.1522	41.3422	2290.71	38.1637	21.2449	992.295	16.5318	49	461	190.875	8	1527	0.423707	2195	2209	TRUE
ENST00000612142	ENSG00000197253	TPSB2	TPSB2	64499	1352	1000	37.6333	584	21.9778	584	21.9778	533	20.0586	456	17.1608	456	17.1608	455	17.1232	1221.08	45.9533	710.668	26.7448	1210.6	45.559	555.734	20.9141	41.6908	2026.73	38.1363	21.1423	872.907	16.4252	164	478	270.4	5	1352	0.653107	1423	1503	FALSE
ENST00000417171	ENSG00000174827	PDZK1	PDZK1	5174	2230	1000	22.8162	595	13.5757	595	13.5757	513	11.7047	474	10.8149	474	10.8149	472	10.7693	1102.26	25.1494	658.215	15.018	1120.31	25.5612	531.77	12.133	23.8862	1975.5	22.5367	16.8764	1155.72	13.1846	84	638	247.778	9	2230	0.438565	1000	997	FALSE
ENST00000481611	ENSG00000168928	CTRB2	CTRB2	440387	2248	1000	22.6336	576	13.0369	576	13.0369	555	12.5616	517	11.7015	517	11.7015	516	11.6789	1004.25	22.7298	644.11	14.5785	950.063	21.5033	579.427	13.1145	24.4503	2039.25	23.0777	17.2802	1193.01	13.501	186	1070	562	4	2248	0.647242	1558	1678	FALSE
ENST00000287667	ENSG00000103512	NOMO1	NOMO1	23420	4355	1000	11.6832	505	5.9	505	5.9	427	4.98872	371	4.33446	371	4.33446	369	4.31109	958.789	11.2017	520.84	6.08506	1085.34	12.6802	392.205	4.5822	11.6737	1928.68	11.2666	16.655	2236.76	13.0662	46	647	140.484	31	4355	0.525144	2945	3688	FALSE
ENST00000503176	ENSG00000005882	PDK2	PDK2	5164	3440	1000	14.7908	307	4.54076	391	5.78319	314	4.6443	300	4.43723	383	5.66486	382	5.65007	1006.84	14.892	1006.84	14.892	1032.39	15.2699	1023.17	15.1335	13.7409	1782.02	13.1787	16.4556	1743.62	12.8947	72	2196	312.727	11	3440	0.597965	1486	1486	FALSE
ENST00000406625	ENSG00000270898	GPR75-ASB3	GPR75-ASB3	100302652	2113	1000	24.0796	82	1.97453	403	9.70409	365	8.78906	79	1.90229	403	9.70409	403	9.70409	1276.21	30.7307	1276.21	30.7307	1319.24	31.7669	1326.57	31.9434	22.1298	1729.71	20.8254	15.6022	1011.92	12.1833	113	398	211.3	10	2113	0.463796	1635	1644	TRUE
ENST00000556551	ENSG00000258653	RP5-1021I20.4		NA	3695	1000	13.77	7	0.0963901	327	4.5028	270	3.71791	7	0.0963901	309	4.25494	306	4.21363	1020.92	14.0581	1020.92	14.0581	1018.56	14.0256	990.245	13.6357	15.9264	2223.14	15.3063	19.1049	2175.23	14.9765	27	776	167.955	22	3695	0.441949	2308	2303	TRUE
ENST00000557048	ENSG00000259066	RP11-371E8.4		NA	570	1000	89.2636	0	0	157	14.0144	130	11.6043	0	0	203	18.1205	203	18.1205	1591.66	142.077	1591.66	142.077	1778.08	158.718	1748.87	156.11	107.387	1959.75	87.4671	18.7839	320.57	14.3076	54	134	81.4286	7	570	0.457895	1230	1232	TRUE
ENST00000352766	ENSG00000248405	PRR5-ARHGAP8	PRR5-ARHGAP8	553158	2043	1000	24.9047	182	4.53265	453	11.2818	386	9.6132	175	4.35832	456	11.3565	456	11.3565	1081.63	26.9376	1081.63	26.9376	1188.06	29.5882	1128.38	28.102	26.4497	1995.47	24.8483	17.5593	1100.79	13.7074	49	432	120.176	17	2043	0.598629	1822	1826	FALSE
ENST00000470725	ENSG00000234769	WASH4P	WASH4P	102466751;102465909	4243	1000	11.9916	491	5.88786	491	5.88786	491	5.88786	425	5.09642	425	5.09642	425	5.09642	854.117	10.2422	519.559	6.23033	806.764	9.67437	446.834	5.35824	12.4097	1996.31	11.9694	17.6961	2315.19	13.8814	1882	2361	2121.5	2	4243	0.600519	1215	1412	FALSE
ENST00000588072	ENSG00000154889	MPPE1	MPPE1	65258	4236	1000	12.0114	378	4.5403	441	5.29702	387	4.64841	350	4.20398	416	4.99674	345	4.14393	981.594	11.7903	880.49	10.5759	844.557	10.1443	756.502	9.08664	11.2751	1810.73	10.8747	16.0778	2099.98	12.6118	66	2006	385.091	11	4236	0.501416	1332	1304	FALSE
ENST00000376873	ENSG00000134873	CLDN10	CLDN10	9071	2656	1000	19.1567	348	6.66654	437	8.37148	377	7.22208	342	6.5516	431	8.25654	429	8.21823	1172.56	22.4623	1172.56	22.4623	1172.75	22.4661	1166.74	22.3509	15.7317	1561.3	14.9547	13.2428	1081.62	10.3601	82	1860	531.2	5	2656	0.408509	1215	1215	FALSE
ENST00000370455	ENSG00000112305	SMAP1	SMAP1	60682	3333	1000	15.2656	245	3.74007	403	6.15203	342	5.22083	231	3.52635	398	6.07571	397	6.06044	1146.47	17.5016	1146.47	17.5016	1166.31	17.8044	1151.28	17.575	13.3542	1676.39	12.7955	13.6073	1396.72	10.6609	76	1816	303	11	3333	0.443744	1442	1441	FALSE
ENST00000304081	ENSG00000185013	NT5C1B	NT5C1B	93034	2678	1000	18.9993	284	5.39581	393	7.46674	391	7.42874	284	5.39581	386	7.33374	386	7.33374	1085.35	20.6209	1085.35	20.6209	1097.1	20.8442	1088.08	20.6728	19.0468	1906.58	18.1119	16.0377	1320.83	12.5474	90	1248	297.556	9	2678	0.468633	1975	1984	FALSE
ENST00000375910	ENSG00000215704	CELA2B	CELA2B	51032	923	1000	55.1248	498	27.4522	629	34.6735	520	28.6649	386	21.2782	525	28.9405	509	28.0585	1348.68	74.3458	866.375	47.7588	1284.22	70.7923	713.504	39.3318	61.066	1951.42	53.7859	17.1196	479.345	13.2119	65	153	115.375	8	923	0.568797	1315	1607	FALSE
ENST00000276704	ENSG00000189376	C8orf76	C8orf76	84933	1341	1000	37.942	110	4.17362	444	16.8462	387	14.6836	102	3.87008	471	17.8707	469	17.7948	1209.01	45.8721	1209.01	45.8721	1232.58	46.7666	1217.42	46.1915	41.4882	1999.16	37.9261	21.0282	861.032	16.3346	96	458	223.5	6	1341	0.449664	1831	1841	FALSE
ENST00000327741	ENSG00000205426	KRT81	KRT81	3887	1929	1000	26.3765	733	19.334	733	19.334	612	16.1424	429	11.3155	429	11.3155	414	10.9199	1030.16	27.172	814.366	21.4801	1043.58	27.526	486.32	12.8274	28.5591	2028.2	26.7484	16.2192	959.508	12.6542	32	581	214.333	9	1929	0.622602	1291	1598	FALSE
ENST00000383032	ENSG00000092377	TBL1Y	TBL1Y	90665	2407	1000	21.1384	183	3.86833	396	8.37082	297	6.27812	177	3.7415	387	8.18058	381	8.05375	1257.05	26.5721	1257.05	26.5721	1324.56	27.9992	1298.98	27.4585	18.2703	1636.61	17.2977	15.1016	1116.97	11.8055	31	297	126.684	19	2407	0.52015	2000	2000	FALSE
ENST00000366425	ENSG00000203618	GP1BB	GP1BB	2812	1553	1000	32.7625	241	7.89577	428	14.0224	428	14.0224	241	7.89577	428	14.0224	428	14.0224	1191.82	39.0469	1191.82	39.0469	1192.75	39.0776	1190.71	39.0106	34.084	1922.95	31.5004	17.5319	832.99	13.6454	635	918	776.5	2	1553	0.710882	1261	1261	FALSE
ENST00000373426	ENSG00000244122	UGT1A7	UGT1A7	54577	2333	1000	21.8089	287	6.25916	376	8.20016	361	7.87302	284	6.19374	373	8.13473	367	8.00388	1118.9	24.4019	1124.7	24.5284	1125.28	24.5411	1125.52	24.5464	23.0018	1994.35	21.7473	16.4963	1182.32	12.8926	88	1038	466.6	5	2333	0.445778	5551	5588	FALSE
ENST00000306846	ENSG00000172239	PAIP1	PAIP1	10605	2782	1000	18.2891	669	12.2354	669	12.2354	645	11.7965	607	11.1015	607	11.1015	455	8.32153	866.457	15.8467	730.802	13.3657	625.029	11.4312	501.338	9.16902	18.97	1975.5	18.065	16.008	1369.95	12.5276	55	1203	252.909	11	2782	0.428469	796	754	FALSE
ENST00000433835	ENSG00000251357	AP000350.10		NA	788	1000	64.5688	0	0	436	28.152	358	23.1156	0	0	434	28.0229	431	27.8292	1435.35	92.679	1435.35	92.679	1451.54	93.7245	1383.69	89.3434	72.1923	1928.55	62.2621	18.2837	435.487	14.0594	15	184	131.333	6	788	0.600254	1718	1718	TRUE
ENST00000246166	ENSG00000257365	FNTB	FNTB	100529261;2342	2834	1000	17.9535	254	4.56019	451	8.09703	425	7.63024	250	4.48838	448	8.04317	447	8.02522	1079.04	19.3726	1079.04	19.3726	1107.97	19.8919	1097.04	19.6958	17.1147	1816.85	16.3094	14.6873	1280.57	11.4954	65	1418	236.167	12	2834	0.539873	1998	1999	FALSE
ENST00000437534	ENSG00000237289	CKMT1B	CKMT1B	1159	2396	1000	21.2355	533	11.3185	539	11.4459	516	10.9575	429	9.11002	432	9.17373	416	8.83396	1148.54	24.3898	598.06	12.7001	955.636	20.2934	464.903	9.87244	25.074	2235.36	23.7345	19.9624	1469.7	15.6049	86	952	266.222	9	2396	0.499165	2058	2451	FALSE
ENST00000564080	ENSG00000260170	RP11-96O20.4		NA	1060	1000	48.0002	0	0	216	10.368	213	10.224	0	0	228	10.944	228	10.944	1505.91	72.2838	1505.91	72.2838	1539.6	73.9011	1521.37	73.0259	57.8038	2154.66	51.7121	19.6674	634.138	15.2194	54	251	176.667	6	1060	0.537736	1746	1759	TRUE
ENST00000561908	ENSG00000261611	ZNF23	ZNF23	NA	3677	1000	13.8374	143	1.97875	342	4.7324	247	3.41785	122	1.68817	345	4.77391	342	4.7324	1043.81	14.4436	1043.81	14.4436	1092.23	15.1136	1076.08	14.8902	14.3932	1999.07	13.831	17.2639	1956	13.533	50	2286	306.417	12	3677	0.466413	1667	1670	FALSE
ENST00000493684	ENSG00000117262	GPR89A	GPR89A	51463;653519	2699	1000	18.8515	557	10.5003	557	10.5003	538	10.1421	475	8.95447	475	8.95447	474	8.93562	1064.41	20.0658	606.827	11.4396	1099.15	20.7206	521.521	9.83146	19.8121	1999.35	18.8454	16.6862	1385.09	13.0555	66	1658	385.571	7	2699	0.400148	1448	1528	FALSE
ENST00000423676	ENSG00000170298	LGALS9B	LGALS9B	284194	1713	1000	29.7024	657	19.5145	657	19.5145	582	17.2868	542	16.0987	542	16.0987	537	15.9502	1018.71	30.2582	723.823	21.4993	1061.65	31.5336	629.656	18.7023	30.6558	1919.99	28.5142	16.841	883.621	13.1228	36	725	155.727	11	1713	0.58669	1159	1222	FALSE
ENST00000594663	ENSG00000269035	CTD-2521M24.10		NA	892	1000	57.0406	0	0	354	20.1924	326	18.5952	0	0	396	22.5881	395	22.531	1267.79	72.3155	1267.79	72.3155	1377.5	78.5736	1348.85	76.9393	78.8986	2426.31	69.1991	22.0299	595.68	16.989	86	317	223	4	892	0.63565	2296	2297	TRUE
ENST00000374323	ENSG00000204176	SYT15	SYT15	83849	6428	1000	7.91541	338	2.67541	338	2.67541	328	2.59625	260	2.05801	260	2.05801	260	2.05801	1112.35	8.80469	348.159	2.75582	1137.84	9.00647	269.597	2.13397	7.92313	1946.77	7.70474	15.9317	3162.55	12.5164	121	4558	918.286	7	6428	0.492533	1722	2160	FALSE
ENST00000468418	ENSG00000278500	AC009336.19		3233	3521	1000	14.4505	0	0	116	1.67626	113	1.63291	0	0	123	1.77741	123	1.77741	1057.67	15.2838	1057.67	15.2838	1108.13	16.0131	1084.72	15.6748	18.9516	2517.39	18.1888	22.7086	2463.15	17.7969	333	1581	880.25	4	3521	0.589605	2996	2997	TRUE
ENST00000490491	ENSG00000260238	PMF1-BGLAP	PMF1-BGLAP	100527963	1007	1000	50.5265	3	0.15158	669	33.8023	542	27.3854	0	0	720	36.3791	720	36.3791	1182.9	59.7679	1182.9	59.7679	1306.77	66.0264	1254.41	63.3808	48.9796	1724.94	43.5776	15.079	461.44	11.6575	39	300	143.857	7	1007	0.58292	2276	2276	TRUE
ENST00000513209	ENSG00000273049	RP11-834C11.12		NA	777	1000	65.4829	0	0	308	20.1687	300	19.6449	0	0	326	21.3474	326	21.3474	1482.61	97.0859	1482.61	97.0859	1479.47	96.8797	1472.41	96.4179	81.8855	2152.52	70.4766	18.6674	438.266	14.3495	166	611	388.5	2	777	0.625483	1809	1822	TRUE
ENST00000369390	ENSG00000188610	FAM72B	FAM72B	653820	2396	1000	21.2355	588	12.4865	588	12.4865	553	11.7432	459	9.74709	459	9.74709	458	9.72585	1131.64	24.031	646.969	13.7387	1277.57	27.1298	509.393	10.8172	20.985	1870.82	19.8639	16.707	1230.02	13.06	78	1190	599	4	2396	0.419449	1840	2217	FALSE
ENST00000267853	ENSG00000263155	MYZAP	MYZAP	100820829	2361	1000	21.5503	194	4.18076	508	10.9475	468	10.0855	194	4.18076	500	10.7751	500	10.7751	1095.35	23.605	1107.41	23.8649	1162.89	25.0607	1134.35	24.4456	20.7192	1818.97	19.5997	15.0118	1088.94	11.7335	80	963	181.615	13	2361	0.468022	1508	1505	FALSE
ENST00000461548	ENSG00000256566	RP4-734P14.4		NA	823	1000	61.8229	1	0.0618229	455	28.1294	358	22.1326	1	0.0618229	462	28.5622	459	28.3767	1334.85	82.5242	1333.06	82.4135	1476.16	91.2605	1440.22	89.0384	70.3504	1974.95	61.0485	19.186	477.777	14.7688	27	267	117.571	7	823	0.479951	1563	1554	TRUE
ENST00000564808	ENSG00000261427	CTD-2349B8.1		NA	809	1000	62.8927	0	0	533	33.5218	451	28.3646	20	1.25785	406	25.5345	390	24.5282	1516.61	95.384	1516.61	95.384	1280.68	80.5452	1264.74	79.5431	70.4476	1939.38	60.9865	18.6008	455.139	14.3125	18	295	134.833	6	809	0.609394	1252	1167	TRUE
ENST00000367049	ENSG00000203710	CR1	CR1	1378	7470	1000	6.81128	471	3.20811	471	3.20811	394	2.68364	411	2.79943	411	2.79943	402	2.73813	736.263	5.01489	469.859	3.20034	660.155	4.4965	398.015	2.71099	5.65203	1617.42	5.50835	14.4457	3333.78	11.3536	13	399	158.936	47	7470	0.493574	1101	1256	FALSE
ENST00000288390	ENSG00000249481	SPATS1	SPATS1	221409	1354	1000	37.5777	220	8.2671	426	16.0081	406	15.2566	215	8.07921	430	16.1584	428	16.0833	1186.75	44.5953	1186.75	44.5953	1224.41	46.0105	1219.77	45.8362	40.6803	1980.77	37.2164	20.6319	853.11	16.029	63	486	169.25	8	1354	0.5	1341	1347	FALSE
ENST00000309318	ENSG00000173457	PPP1R14B	PPP1R14B	26472	982	1000	51.8129	720	37.3053	720	37.3053	645	33.4193	779	40.3622	779	40.3622	469	24.3002	970.336	50.2759	947.647	49.1003	654	33.8856	632.646	32.7792	57.6737	1975.14	51.1688	16.2661	485.171	12.569	33	526	245.5	4	982	0.680244	757	834	FALSE
ENST00000494072	ENSG00000255275	RP13-279N23.2		NA	4369	1000	11.6457	0	0	345	4.01778	290	3.37726	4	0.046583	313	3.64512	304	3.5403	1009.42	11.7554	1009.42	11.7554	1010.02	11.7624	983.914	11.4584	12.5962	2087.93	12.1577	17.9722	2421.45	14.0998	48	774	161.815	27	4369	0.59144	2412	2418	TRUE
ENST00000479665	ENSG00000163512	AZI2	AZI2	64343	4706	1000	10.8118	252	2.72457	300	3.24353	240	2.59483	250	2.70294	299	3.23272	297	3.2111	1029.8	11.134	1029.8	11.134	1049.41	11.346	1046.74	11.3171	10.2017	1824.52	9.86315	14.8824	2160.5	11.6794	59	3408	588.25	8	4706	0.379941	1637	1637	FALSE
ENST00000374375	ENSG00000204183	GDF5OS	GDF5OS	NA	1734	1000	29.3427	244	7.15962	531	15.581	520	15.2582	244	7.15962	530	15.5516	530	15.5516	1148.45	33.6985	1148.45	33.6985	1148.81	33.7091	1143.76	33.5609	27.9743	1774.85	26.0394	15.3773	816.824	11.9839	135	1599	867	2	1734	0.569204	1489	1495	FALSE
ENST00000588212	ENSG00000267173	CTC-512J12.6		NA	561	1000	90.6956	0	0	256	23.2181	194	17.5949	0	0	204	18.5019	200	18.1391	1666.91	151.181	1666.91	151.181	1756.71	159.326	1615.19	146.491	107.303	1920.72	87.1004	17.9413	301.189	13.6583	41	242	112.2	5	561	0.472371	1165	1158	TRUE
ENST00000378755	ENSG00000197785	ATAD3A	ATAD3A	55210	2612	1000	19.4794	623	12.1357	623	12.1357	544	10.5968	505	9.8371	505	9.8371	495	9.64231	1031.15	20.0861	646.323	12.59	1049.46	20.4429	554.134	10.7942	19.4277	1894.92	18.456	16.3453	1312.75	12.7858	52	760	163.25	16	2612	0.652374	1137	1312	FALSE
ENST00000356578	ENSG00000129965	INS-IGF2	INS-IGF2	723961	1706	1000	29.8243	162	4.83153	433	12.9139	388	11.5718	145	4.32452	447	13.3315	445	13.2718	1141.97	34.0584	1141.97	34.0584	1163.67	34.7055	1150.48	34.3123	34.8176	2171.18	32.3769	19.1233	999.225	14.9006	42	686	243.714	7	1706	0.607855	2191	2192	FALSE
ENST00000606505	ENSG00000271810	RP11-426L16.10		NA	813	1000	62.5833	0	0	421	26.3476	340	21.2783	0	0	484	30.2903	478	29.9148	1334.33	83.5066	1334.33	83.5066	1451.78	90.8571	1399.29	87.572	74.5582	2064.13	64.59	19.812	487.23	15.2462	46	163	101.625	8	813	0.569496	1610	1619	TRUE
ENST00000377413	ENSG00000184659	FOXD4L4	FOXD4L4	653404;349334	2230	1000	22.8162	519	11.8416	519	11.8416	519	11.8416	395	9.01242	395	9.01242	395	9.01242	1055.39	24.08	581.967	13.2783	1141.6	26.047	443.14	10.1108	29.2431	2418.55	27.5911	20.6612	1414.91	16.1415	2230	2230	2230	1	2230	0.606726	1452	1770	FALSE
ENST00000358039	ENSG00000007341	ST7L	ST7L	54879	4528	1000	11.2368	324	3.64072	429	4.82059	393	4.41606	320	3.59578	427	4.79811	426	4.78688	1000.85	11.2463	1000.85	11.2463	1021.1	11.4739	1017.18	11.4298	9.24925	1590.25	8.93466	13.2356	1848.46	10.3854	55	2594	301.867	15	4528	0.451855	1325	1325	FALSE
ENST00000311437	ENSG00000188033	ZNF490	ZNF490	57474	4237	1000	12.0086	233	2.79799	312	3.74667	287	3.44645	226	2.71393	305	3.66261	302	3.62658	1046.43	12.5661	1046.55	12.5675	1069.64	12.8448	1059.71	12.7256	11.2728	1810.8	10.8725	16.0746	2100.06	12.6093	45	3764	847.4	5	4237	0.47628	1548	1551	FALSE
ENST00000311862	ENSG00000186652	PRG2	PRG2	5553	1424	1000	35.7305	266	9.50431	513	18.3297	490	17.5079	266	9.50431	520	18.5799	520	18.5799	1175.44	41.999	1175.44	41.999	1176.1	42.0227	1170.94	41.8382	34.3623	1766.53	31.5595	17.5846	765.233	13.6711	62	740	237.333	6	1424	0.520365	1539	1544	FALSE
ENST00000612199	ENSG00000196369	SRGAP2B	SRGAP2B	647135	7120	1000	7.1461	245	1.75079	245	1.75079	225	1.60787	198	1.41493	198	1.41493	197	1.40778	962.714	6.87965	254.939	1.82182	1077.98	7.70338	204.509	1.46144	7.23745	1972.76	7.04877	18.3055	4026.12	14.3855	63	5117	712	10	7120	0.416713	1449	1564	FALSE
ENST00000563634	ENSG00000260371	RP11-343C2.9		NA	564	1000	90.2132	0	0	276	24.8988	247	22.2827	0	0	338	30.4921	331	29.8606	1672.06	150.842	1672.06	150.842	1767.5	159.452	1746.66	157.572	84.1816	1516.65	68.4109	14.6761	247.737	11.1746	98	258	188	3	564	0.510638	1798	1825	TRUE
ENST00000496585	ENSG00000206177	HBM	HBM	3042	592	1000	85.9463	418	35.9256	418	35.9256	347	29.8234	403	34.6364	403	34.6364	393	33.7769	1700.21	146.127	715.515	61.4959	1707.26	146.733	692.526	59.5201	118.062	2255.41	96.9221	20.5829	365.297	15.698	182	205	197.333	3	592	0.662162	1550	1828	FALSE
ENST00000261196	ENSG00000111700	SLCO1B3	SLCO1B3	28234	2840	1000	17.9156	248	4.44306	341	6.10921	320	5.73298	243	4.35348	335	6.00172	335	6.00172	1097.53	19.6628	1083.37	19.4092	1054.24	18.8873	998.07	17.881	20.5921	2190.8	19.6247	18.0284	1575.24	14.1107	65	908	202.857	14	2840	0.349648	1929	2122	FALSE
ENST00000436427	ENSG00000065978	YBX1	YBX1	4904	1524	1000	33.386	821	27.4099	821	27.4099	702	23.437	679	22.6691	679	22.6691	379	12.6533	1008.53	33.6709	933.521	31.1665	501.456	16.7416	468.104	15.6281	35.7222	1975.15	32.9712	18.3548	855.6	14.2825	34	379	217.714	7	1524	0.53084	885	867	FALSE
ENST00000521548	ENSG00000214050	FBXO16	FBXO16	157574	2983	1000	17.0567	262	4.46886	328	5.59461	245	4.1789	250	4.26418	320	5.45815	318	5.42404	1104.46	18.8384	1104.46	18.8384	1140.84	19.459	1115.82	19.0323	17.7702	1989.25	16.9651	17.9263	1645.71	14.0352	36	544	186.438	16	2983	0.542072	1478	1478	FALSE
ENST00000240651	ENSG00000121350	PYROXD1	PYROXD1	79912	4055	1000	12.5475	358	4.49202	552	6.92624	510	6.39924	328	4.11559	496	6.22357	347	4.35399	891.442	11.1854	837.033	10.5027	657.751	8.25315	556.094	6.97761	12.9557	1989.57	12.4821	18.4506	2306.47	14.4702	74	2747	337.917	12	4055	0.350185	1350	1325	FALSE
ENST00000619898	ENSG00000114902	SPCS1	SPCS1	28972	4254	1000	11.9606	200	2.39211	334	3.99483	309	3.69581	199	2.38015	333	3.98287	333	3.98287	1035.74	12.388	1035.74	12.388	1046.61	12.518	1042.38	12.4674	11.3774	1835.11	10.9745	16.225	2128.25	12.7275	60	3460	1063.5	4	4254	0.449459	1667	1667	FALSE
ENST00000602124	ENSG00000269476	CTD-2583A14.9		NA	1020	1000	49.8826	0	0	750	37.4119	632	31.5258	3	0.149648	598	29.8298	592	29.5305	1306.43	65.1681	1229.63	61.337	1298.56	64.7756	1028.88	51.323	52.8919	1889.42	47.1246	16.4069	508.682	12.6872	59	278	170	6	1020	0.567647	1538	1800	TRUE
ENST00000299518	ENSG00000166411	IDH3A	IDH3A	3419	4128	1000	12.3256	265	3.26629	370	4.56049	320	3.9442	254	3.13071	364	4.48653	363	4.47421	1034.66	12.7528	1034.66	12.7528	1047.97	12.9169	1041.67	12.8392	11.0954	1735.34	10.6946	15.8134	2012.54	12.4029	63	3028	375.273	11	4128	0.437258	1472	1473	FALSE
ENST00000451608	ENSG00000264324	RP11-287D1.3		NA	5059	1000	10.0574	13	0.130746	393	3.95255	337	3.38933	8	0.0804589	417	4.19392	415	4.17381	923.41	9.28707	923.269	9.28566	1020.26	10.2611	998.79	10.0452	9.69762	1867.29	9.39001	16.2266	2533.05	12.7379	48	272	129.718	39	5059	0.535086	1948	1931	TRUE
ENST00000429238	ENSG00000249209	AP000304.12		NA	1078	1000	47.1987	112	5.28626	652	30.7736	623	29.4048	91	4.29508	676	31.9063	667	31.4816	1130.77	53.3711	1130.77	53.3711	1128.09	53.2444	1075.2	50.748	51.8805	1970.13	46.4938	18.1133	594.126	14.021	51	250	134.75	8	1078	0.516698	1508	1510	TRUE
ENST00000301457	ENSG00000267855	NDUFA7	NDUFA7	4701	601	1000	84.6593	0	0	380	32.1705	345	29.2075	0	0	367	31.07	367	31.07	1537.37	130.153	1537.37	130.153	1530.18	129.544	1491.82	126.296	101.023	1965.22	83.1871	18.2788	329.499	13.9476	50	312	150.25	4	601	0.557404	2175	2175	TRUE
ENST00000518322	ENSG00000188343	FAM92A1	FAM92A1	137392	4241	1000	11.9972	398	4.7749	449	5.38675	412	4.94286	402	4.82288	453	5.43474	349	4.18703	974.1	11.6865	957.371	11.4858	830.222	9.96036	825.006	9.89778	10.9619	1762.56	10.5729	15.6315	2044.11	12.2618	6	3323	471.222	9	4241	0.368781	1254	1258	FALSE
ENST00000488442	ENSG00000100197	CYP2D6	CYP2D6	1565;101929829	2257	1000	22.5433	612	13.7965	612	13.7965	475	10.7081	554	12.489	554	12.489	514	11.5873	1111.8	25.0636	678.499	15.2956	1038.42	23.4094	578.021	13.0305	23.595	1976.16	22.2746	16.6783	1156.1	13.0312	142	1076	282.125	8	2257	0.616305	1000	1000	FALSE
ENST00000544487	ENSG00000196118	C16orf93	C16orf93	90835	2114	1000	24.0682	289	6.95572	511	12.2989	499	12.01	285	6.85944	520	12.5155	520	12.5155	1112.14	26.7672	1112.14	26.7672	1126.01	27.101	1116.44	26.8708	22.3576	1748.38	21.0402	15.7631	1022.85	12.3091	117	1001	352.333	6	2114	0.60596	1472	1472	FALSE
ENST00000296885	ENSG00000272514	C6orf165	C6orf165	154313	2580	1000	19.721	292	5.75854	415	8.18422	411	8.10534	292	5.75854	412	8.12506	412	8.12506	1082.34	21.3448	1082.34	21.3448	1082.61	21.3501	1077.08	21.2411	20.2875	1953.58	19.2633	17.0618	1353.38	13.345	77	1198	234.545	11	2580	0.400775	1777	1780	FALSE
ENST00000264990	ENSG00000240303	ACAD11	ACAD11	84129	4142	1000	12.284	222	2.72704	282	3.46408	275	3.37809	221	2.71476	280	3.43951	280	3.43951	1027.1	12.6169	1027.1	12.6169	1030.83	12.6627	1017.95	12.5045	12.4004	1946.18	11.9534	17.6743	2257.05	13.8628	67	1121	207.1	20	4142	0.483341	1468	1472	FALSE
ENST00000558530	ENSG00000259399	TGIF2-C20orf24	TGIF2-C20orf24	100527943	918	1000	55.4251	0	0	437	24.2208	372	20.6181	0	0	458	25.3847	451	24.9967	1336.3	74.0644	1336.3	74.0644	1354.26	75.0601	1339.6	74.2477	70.6219	2243.08	62.1614	19.7878	550.987	15.2693	83	375	183.6	5	918	0.506536	2085	2096	TRUE
ENST00000553865	ENSG00000090061	CCNK	CCNK	8812	5627	1000	9.04216	268	2.4233	309	2.79403	304	2.74882	265	2.39617	312	2.82115	312	2.82115	1023.63	9.25587	1023.63	9.25587	1035.61	9.36414	1033.19	9.34229	7.11541	1527.01	6.90373	14.2334	2472.3	11.1775	72	1660	1125.4	5	5627	0.462947	1303	1303	FALSE
ENST00000489988	ENSG00000119979	FAM45A	FAM45A	404636	2586	1000	19.6753	627	12.3364	627	12.3364	618	12.1593	568	11.1755	568	11.1755	520	10.2311	933.589	18.3686	689.998	13.5759	807.268	15.8832	573.471	11.2832	20.5539	1984.02	19.5181	17.2872	1374.47	13.5215	95	1514	369.429	7	2586	0.412993	851	808	FALSE
ENST00000585245	ENSG00000263464	PPIAL4C	PPIAL4C	653598	600	1000	84.8004	402	34.0898	402	34.0898	402	34.0898	291	24.6769	291	24.6769	291	24.6769	1449.91	122.953	684.8	58.0713	1637	138.818	495.282	42.0001	156.638	3041.02	128.94	28.0397	504.586	21.3945	600	600	600	1	600	0.483333	1961	2655	FALSE
ENST00000530611	ENSG00000254692	TM9SF1	TM9SF1	NA	2740	1000	18.5694	0	0	106	1.96836	94	1.74553	0	0	113	2.09835	113	2.09835	1138.73	21.1455	1138.73	21.1455	1156.27	21.4712	1123.53	20.8634	28.3108	2902.07	26.9449	23.8551	2010.46	18.6665	65	652	274	10	2740	0.512044	2883	2899	TRUE
ENST00000564763	ENSG00000260861	RP4-576H24.4		NA	588	1000	86.531	0	0	255	22.0654	255	22.0654	0	0	273	23.623	216	18.6907	1712.24	148.162	1712.24	148.162	1630.56	141.094	1596.88	138.18	101.706	1927.16	83.3795	18.0552	318.199	13.767	90	357	196	3	588	0.537415	1378	1514	TRUE
ENST00000327247	ENSG00000177628	GBA	GBA	2629	2387	1000	21.3156	690	14.7077	690	14.7077	538	11.4678	457	9.74121	457	9.74121	418	8.9099	1098.78	23.421	754.017	16.0723	1064.85	22.6978	465.106	9.91399	22.2482	1975.67	21.0563	17.5706	1288.7	13.7347	88	649	198.917	12	2387	0.560117	1000	1000	FALSE
ENST00000455577	ENSG00000137843	PAK6	PAK6	56924	4215	1000	12.0712	136	1.64169	191	2.3056	178	2.14868	136	1.64169	191	2.3056	191	2.3056	1084.19	13.0875	1084.19	13.0875	1094.37	13.2104	1086.49	13.1153	13.113	2095.18	12.6457	18.6965	2429.86	14.6657	83	1560	421.5	10	4215	0.605219	1996	1997	FALSE
ENST00000310331	ENSG00000243056	EIF4EBP3	EIF4EBP3	8637	691	1000	73.6327	1	0.0736327	384	28.275	341	25.1088	0	0	395	29.0849	392	28.864	1551.51	114.242	1551.51	114.242	1546.62	113.882	1537.81	113.233	81.559	1871.59	68.9052	16.0822	334.734	12.3237	171	345	230.333	3	691	0.570188	1056	1056	TRUE
ENST00000376185	ENSG00000254870	ATP6V1G2-DDX39B	ATP6V1G2-DDX39B	NA	2039	1000	24.9535	215	5.36501	517	12.901	434	10.8298	198	4.9408	518	12.9259	511	12.7512	1105.66	27.59	1105.66	27.59	1128.88	28.1696	1099.29	27.4311	26.3589	1984.53	24.7605	17.4705	1093.05	13.6377	93	343	156.846	13	2039	0.519863	1618	1623	FALSE
ENST00000536498	ENSG00000274529	SEBOX	SEBOX	645832	666	1000	76.3967	0	0	320	24.447	277	21.1619	0	0	331	25.2873	330	25.2109	1910.42	145.95	1910.42	145.95	1522.19	116.29	1471.96	112.453	71.077	1562.06	59.6681	13.9411	279.374	10.6716	124	381	222	3	666	0.599099	1799	1861	TRUE
ENST00000504764	ENSG00000248672	LY75-CD302	LY75-CD302	100526664	5650	1000	9.00535	0	0	49	0.441262	41	0.369219	0	0	53	0.477284	53	0.477284	995.988	8.96922	995.988	8.96922	1059.12	9.53774	1031.34	9.2876	9.98355	2151.44	9.68724	19.9943	3487.21	15.7018	27	372	144.872	39	5650	0.419292	1952	1955	TRUE
ENST00000397456	ENSG00000265818	EEF1E1-BLOC1S5	EEF1E1-BLOC1S5	NA	768	1000	66.2503	0	0	462	30.6076	391	25.9039	0	0	476	31.5351	471	31.2039	1381.87	91.5492	1381.87	91.5492	1544.72	102.338	1524.36	100.989	73.8605	1915.76	63.4598	16.1505	374.673	12.4111	59	201	109.714	7	768	0.427083	1855	1860	TRUE
ENST00000343289	ENSG00000076685	NT5C2	NT5C2	22978	3435	1000	14.8123	417	6.17673	494	7.31727	375	5.55461	406	6.01379	490	7.25802	486	7.19877	1017.09	15.0655	1017.09	15.0655	1081.57	16.0205	1071.87	15.8769	11.9857	1552.06	11.4948	14.353	1518.61	11.247	42	1891	190.833	18	3435	0.431732	1120	1120	FALSE
ENST00000622479	ENSG00000181315	ZNF322	ZNF322	79692	4882	1000	10.422	446	4.64821	446	4.64821	435	4.53357	378	3.93952	378	3.93952	349	3.63728	1022.31	10.6545	459.722	4.79122	985.175	10.2675	366.552	3.82021	10.6601	1979.36	10.3144	17.8217	2684.35	13.9882	70	4336	976.4	5	4882	0.402499	982	973	FALSE
ENST00000460848	ENSG00000148824	MTG1	MTG1	92170	2730	1000	18.6374	115	2.14331	600	11.1825	532	9.91512	115	2.14331	558	10.3997	557	10.3811	1060.14	19.7583	1060.7	19.7688	1067.97	19.9043	1059.09	19.7388	18.5619	1895.53	17.6639	15.6388	1313.16	12.237	57	1282	273	10	2730	0.594505	2114	2125	FALSE
ENST00000273550	ENSG00000167996	FTH1	FTH1	2495	1229	1000	41.3997	806	33.3682	818	33.865	777	32.1676	562	23.2666	574	23.7634	474	19.6235	1054.44	43.6533	1020.71	42.2569	671.019	27.78	597.294	24.7278	45.0489	1974.83	40.8787	16.2087	607.463	12.5744	126	607	307.25	4	1229	0.501221	855	872	FALSE
ENST00000580553	ENSG00000125695	RP11-51F16.8		NA	2128	1000	23.9099	291	6.95778	482	11.5246	384	9.18139	265	6.33612	487	11.6441	481	11.5007	1063.02	25.4167	1063.02	25.4167	1129.16	26.998	1104.1	26.3989	25.5463	2011.62	24.0488	18.0161	1176.85	14.0692	29	907	177.333	12	2128	0.526316	1610	1614	FALSE
ENST00000483815	ENSG00000101084	C20orf24	C20orf24	55969	1170	1000	43.4874	61	2.65273	699	30.3977	598	26.0054	50	2.17437	711	30.9195	681	29.6149	1255.25	54.5877	1255.25	54.5877	1265.29	55.0242	1256.25	54.6308	38.8461	1613.92	35.0926	13.9256	496.448	10.7946	104	548	234	5	1170	0.516239	1992	2014	TRUE
ENST00000587871	ENSG00000267110	CTD-2587H24.4		NA	975	1000	52.1848	0	0	520	27.1361	458	23.9007	0	0	516	26.9274	516	26.9274	1267.93	66.1666	1267.04	66.1203	1433.68	74.8162	1406.48	73.3968	60.4346	2053.27	53.5748	17.0333	504.362	13.16	32	257	108.333	9	975	0.626667	2032	2030	TRUE
ENST00000483748	ENSG00000243708	PLA2G4B	PLA2G4B	100137049	3035	1000	16.7645	121	2.0285	402	6.73933	380	6.37051	139	2.33026	386	6.47109	385	6.45433	1091.39	18.2966	1091.39	18.2966	1127.71	18.9055	1116.06	18.7102	17.8067	2029.29	17.01	17.9718	1678.84	14.0724	105	1031	252.917	12	3035	0.609555	1393	1386	FALSE
ENST00000409239	ENSG00000255552	LY6G6E	LY6G6E	NA	776	1000	65.5673	28	1.83588	488	31.9968	447	29.3086	28	1.83588	477	31.2756	472	30.9478	1494.8	98.0101	1494.8	98.0101	1464.07	95.995	1452.15	95.2133	66.5311	1746.32	57.2507	15.1647	355.561	11.6566	126	345	258.667	3	776	0.556701	1379	1426	TRUE
ENST00000434419	ENSG00000243772	KIR2DL3	KIR2DL3	3804	1601	1000	31.7803	639	20.3076	679	21.5788	601	19.0999	647	20.5618	660	20.975	633	20.1169	871.682	27.7023	741.982	23.5804	912.503	28.9996	772.929	24.5639	33.3965	1946.41	30.9287	17.2272	844.126	13.4133	36	690	200.125	8	1601	0.524047	1261	1447	FALSE
ENST00000599672	ENSG00000126749	EMG1	EMG1	10436	1576	1000	32.2844	194	6.26318	568	18.3375	519	16.7556	182	5.87576	560	18.0793	558	18.0147	1151.57	37.1779	1151.57	37.1779	1159.74	37.4414	1136.66	36.6963	33.7257	1932.85	31.2005	17.3619	837.28	13.5155	59	924	262.667	6	1576	0.505076	1874	1884	FALSE
ENST00000465121	ENSG00000243989	ACY1	ACY1	95	1600	1000	31.8001	275	8.74504	471	14.9779	433	13.7695	275	8.74504	476	15.1369	476	15.1369	1098.87	34.9443	1098.6	34.9355	1145.99	36.4427	1143.46	36.3622	36.666	2135.54	33.9552	18.9063	925.811	14.7205	50	675	133.333	12	1600	0.560625	1749	1762	FALSE
ENST00000593731	ENSG00000268173	PIK3R2	PIK3R2	5296	5142	1000	9.89503	27	0.267166	115	1.13793	92	0.910342	19	0.188006	116	1.14782	116	1.14782	1019.42	10.0872	1019.27	10.0857	1104.46	10.9287	1052.39	10.4134	11.435	2238.67	11.0758	19.1387	3036.85	15.0249	51	1408	205.68	25	5142	0.623493	2605	2605	TRUE
ENST00000342927	ENSG00000196240	OR2T2	OR2T2	401992	975	1000	52.1848	603	31.4675	603	31.4675	603	31.4675	526	27.4492	526	27.4492	526	27.4492	1324.6	69.1241	806.801	42.1028	1333.49	69.588	703.762	36.7257	56.7793	1929.08	50.3344	16.0031	473.856	12.3641	975	975	975	1	975	0.529231	1377	1471	FALSE
ENST00000306901	ENSG00000175344	CHRNA7	CHRNA7	1139	5669	1000	8.97517	332	2.97976	332	2.97976	297	2.66562	278	2.4951	278	2.4951	275	2.46817	1185.58	10.6408	366.718	3.29136	1217.36	10.926	312.758	2.80706	8.98376	1942.62	8.71767	18.0197	3153.42	14.1512	45	4582	566.9	10	5669	0.446463	1442	1522	FALSE
ENST00000259818	ENSG00000137285	TUBB2B	TUBB2B	347733	2020	1000	25.1882	660	16.6242	660	16.6242	619	15.5915	457	11.511	457	11.511	457	11.511	1181.44	29.7583	748.743	18.8595	1192.74	30.043	519.473	13.0846	27.109	2021	25.4527	16.1135	998.67	12.5774	109	1551	505	4	2020	0.569802	1408	1577	FALSE
ENST00000397389	ENSG00000111325	OGFOD2	OGFOD2	79676	2308	1000	22.0452	443	9.76601	554	12.213	457	10.0746	433	9.54555	548	12.0807	542	11.9485	1084.58	23.9097	1084.58	23.9097	1102.67	24.3086	1089.24	24.0124	19.3787	1661.41	18.313	13.8248	980.14	10.8037	57	960	288.5	8	2308	0.616984	1263	1265	FALSE
ENST00000420699	ENSG00000135976	ANKRD36	ANKRD36	375248	6269	1000	8.11616	604	4.90216	604	4.90216	384	3.11661	380	3.08414	380	3.08414	378	3.06791	770.827	6.25616	482.321	3.9146	758.429	6.15553	391.315	3.17598	7.712	1847.28	7.49641	15.5021	3000.93	12.178	29	915	82.4868	76	6269	0.408837	1304	1130	FALSE
ENST00000614395	ENSG00000278558	TMEM191B	TMEM191B	728229;645426	1886	1000	26.9779	636	17.1579	636	17.1579	612	16.5104	520	14.0285	520	14.0285	520	14.0285	1132.74	30.5588	724.172	19.5366	1204.98	32.5079	597.038	16.1068	28.488	1975.58	26.6485	15.7779	912.387	12.3071	57	535	377.2	5	1886	0.664899	1082	1955	FALSE
ENST00000624548	ENSG00000280256	AC013412.1		NA	579	1000	87.876	0	0	0	0	0	0	0	0	0	0	0	0	1588.33	139.576	1588.33	139.576	1643.64	144.437	1634.01	143.59	163.514	3041.18	133.623	28.7435	498.555	21.9055	6	426	115.8	5	579	0.585492	2000	2004	TRUE
ENST00000394688	ENSG00000166164	BRD7	BRD7	29117	5370	1000	9.4749	455	4.31108	492	4.66165	452	4.28266	411	3.89419	448	4.24476	290	2.74772	919.709	8.71415	854.656	8.09778	607.396	5.75502	567.165	5.37383	9.32393	1907.92	9.03868	15.6278	2590.1	12.2705	57	3310	315.882	17	5370	0.430912	1278	1233	FALSE
ENST00000233893	ENSG00000115541	HSPE1	HSPE1	3336	950	1000	53.5581	280	14.9963	944	50.5589	779	41.7218	286	15.3176	750	40.1686	592	31.7064	1256.94	67.3193	1252.88	67.1017	814.842	43.6414	809.864	43.3748	54.2532	1790.59	47.9503	15.2531	439.838	11.7785	90	446	237.5	4	950	0.502105	1263	1278	FALSE
ENST00000393795	ENSG00000131470	PSMC3IP	PSMC3IP	29893	1416	1000	35.9324	353	12.6841	543	19.5113	402	14.4448	335	12.0373	559	20.0862	554	19.9065	1164.22	41.8333	1164.22	41.8333	1226.97	44.0879	1203.41	43.2415	34.0346	1739.12	31.2453	17.4108	753.356	13.5349	54	710	177	8	1416	0.495763	1404	1404	FALSE
ENST00000334213	ENSG00000132010	ZNF20	ZNF20	7568	3061	1000	16.6221	196	3.25793	313	5.20272	308	5.1196	196	3.25793	311	5.16947	307	5.10298	1146.78	19.0619	1159.57	19.2744	1134.3	18.8545	1155.02	19.1989	17.9652	2065.48	17.1663	18.136	1708.78	14.2018	61	2636	765.25	4	3061	0.415224	1955	2031	FALSE
ENST00000617897	ENSG00000275718	CCL15	CCL15	6359	1073	1000	47.4187	180	8.53536	659	31.2489	639	30.3005	180	8.53536	628	29.7789	627	29.7315	1249.48	59.2488	1249.48	59.2488	1241.73	58.8813	1194.17	56.6258	44.0103	1662.72	39.422	15.1646	495.058	11.7375	60	622	268.25	4	1073	0.451072	1703	1745	FALSE
ENST00000395667	ENSG00000241322	CDRT1	CDRT1	374286	3209	1000	15.8555	395	6.26291	552	8.75222	507	8.03873	347	5.50185	485	7.68991	484	7.67405	1025.89	16.2659	862.863	13.6811	1031.98	16.3626	721.877	11.4457	16.302	1967.95	15.6014	16.478	1628.09	12.9071	110	871	246.846	13	3209	0.482393	1465	1567	FALSE
ENST00000594664	ENSG00000268643	AC006486.9		NA	634	1000	80.2527	0	0	355	28.4897	316	25.3599	0	0	383	30.7368	383	30.7368	1538.32	123.454	1538.32	123.454	1638.56	131.499	1575.62	126.448	93.5276	1939.24	77.8146	18.0272	343.391	13.779	84	188	126.8	5	634	0.61041	1287	1288	TRUE
ENST00000375864	ENSG00000240053	LY6G5B	LY6G5B	58496	2654	1000	19.1711	193	3.70003	375	7.18918	373	7.15084	187	3.585	380	7.28504	380	7.28504	1171.78	22.4643	1171.78	22.4643	1146.93	21.988	1156.43	22.17	20.7452	2057.26	19.72	17.4628	1425.21	13.6615	129	1683	884.667	3	2654	0.516579	1954	1958	FALSE
ENST00000355083	ENSG00000213533	TMEM110	TMEM110	375346	4769	1000	10.669	234	2.49653	286	3.05132	241	2.57122	226	2.41118	278	2.96597	272	2.90195	1008.42	10.7588	1008.42	10.7588	1025.36	10.9395	1011.74	10.7942	10.4351	1891.79	10.0917	17.2385	2536.17	13.5291	49	3855	596.125	8	4769	0.531139	1687	1687	FALSE
ENST00000344386	ENSG00000188649	CC2D2B	CC2D2B	387707	1809	1000	28.1262	274	7.70657	592	16.6507	469	13.1912	256	7.2003	562	15.8069	557	15.6663	1133.17	31.8718	1128.83	31.7496	1135.66	31.9418	1120.38	31.5121	28.8115	1911.87	26.8868	15.8704	879.884	12.3739	88	865	201	9	1809	0.388612	1530	1535	FALSE
ENST00000418967	ENSG00000231852	CYP21A2	CYP21A2	1589	2182	1000	23.3182	627	14.6205	805	18.7711	696	16.2294	384	8.95417	520	12.1254	452	10.5398	1104.91	25.7645	886.052	20.6611	1042.98	24.3204	510.739	11.9095	23.3662	1888.95	22.0234	16.4951	1105.08	12.8842	87	802	218.2	10	2182	0.612741	1025	1131	FALSE
ENST00000225519	ENSG00000197417	SHPK	SHPK	23729	3838	1000	13.257	230	3.0491	328	4.34828	325	4.30851	230	3.0491	326	4.32177	326	4.32177	1102.95	14.6218	1102.95	14.6218	1138.04	15.0869	1133.26	15.0236	13.1668	1911.04	12.6673	15.8135	1870.52	12.3987	142	2711	548.286	7	3838	0.560448	1604	1593	FALSE
ENST00000478234	ENSG00000169228	RAB24	RAB24	53917	1820	1000	27.9562	125	3.49452	710	19.8489	662	18.507	125	3.49452	692	19.3457	692	19.3457	1078.06	30.1385	1078.06	30.1385	1126.45	31.4912	1115.36	31.1811	26.8766	1794.96	25.0901	14.8089	826.077	11.547	63	610	260	7	1820	0.583516	1463	1468	FALSE
ENST00000428358	ENSG00000243207	PPAN-P2RY11	PPAN-P2RY11	692312	2661	1000	19.1207	0	0	82	1.5679	58	1.109	0	0	127	2.42833	127	2.42833	1048.08	20.04	1045.5	19.9908	1213.4	23.2011	1196.4	22.8761	30.5454	3037.44	29.039	25.7145	2104.24	20.1173	51	1148	204.692	13	2661	0.646374	2809	2810	TRUE
ENST00000273308	ENSG00000257727	CNPY2	CNPY2	10330	1214	1000	41.9112	40	1.67645	593	24.8534	558	23.3865	40	1.67645	591	24.7695	585	24.5181	1335.67	55.9796	1335.67	55.9796	1325.64	55.5592	1297.19	54.3667	41.3455	1788.4	37.477	14.8629	550.118	11.5281	97	516	202.333	6	1214	0.572488	1957	1972	TRUE
ENST00000442633	ENSG00000273331	TM4SF19-TCTEX1D2	TM4SF19-TCTEX1D2	NA	964	1000	52.7803	0	0	465	24.5428	377	19.8982	0	0	472	24.9123	470	24.8068	1301.28	68.682	1300.65	68.6485	1450.73	76.5701	1398.07	73.7904	67.1289	2252.03	59.4314	18.8997	553.187	14.5987	78	254	160.667	6	964	0.517635	2781	2871	TRUE
ENST00000520509	ENSG00000175305	CCNE2	CCNE2	9134	3330	1000	15.2793	386	5.89783	541	8.26613	429	6.55484	368	5.6228	529	8.08277	455	6.9521	1053.51	16.097	1053.51	16.097	972.267	14.8556	951.821	14.5432	14.4356	1810.46	13.8313	14.6801	1505.48	11.5014	40	1976	277.5	12	3330	0.368769	1387	1393	FALSE
ENST00000554811	ENSG00000126215	XRCC3	XRCC3	7517	3668	1000	13.8714	397	5.50694	457	6.33922	425	5.89534	392	5.43758	460	6.38084	459	6.36696	1064.75	14.7696	1064.75	14.7696	1074.03	14.8983	1065.3	14.7772	11.6677	1616.44	11.2111	13.994	1581.62	10.9696	47	1853	733.6	5	3668	0.63795	1181	1184	FALSE
ENST00000446879	ENSG00000145107	TM4SF19	TM4SF19	116211	1582	1000	32.162	380	12.2215	558	17.9464	543	17.4639	418	13.4437	506	16.274	505	16.2418	1146.94	36.8878	1147.08	36.8925	1084.77	34.8884	1073.43	34.5235	32.678	1880.42	30.239	16.8261	814.566	13.099	78	757	263.667	6	1582	0.525917	2000	2005	FALSE
ENST00000434772	ENSG00000178386	ZNF223	ZNF223	7766	2418	1000	21.0423	236	4.96598	423	8.90088	405	8.52212	245	5.15536	410	8.62733	409	8.60629	1135.12	23.8855	1134.99	23.8827	1166.88	24.5539	1113.46	23.4297	22.3038	2007.45	21.1207	18.4567	1371.42	14.4289	83	1928	483.6	5	2418	0.433416	1569	1675	FALSE
ENST00000358654	ENSG00000258555	SPECC1L-ADORA2A	SPECC1L-ADORA2A	135	6204	1000	8.2012	0	0	93	0.762711	77	0.631492	0	0	51	0.418261	50	0.41006	1005.17	8.24358	991.575	8.1321	932.847	7.65046	916.093	7.51306	9.56586	2267.2	9.29688	19.226	3683.1	15.1029	60	1774	310.2	20	6204	0.528691	2587	2585	TRUE
ENST00000531065	ENSG00000140988	RPS2	RPS2	26784;6187	1548	1000	32.8684	851	27.971	851	27.971	759	24.9471	545	17.9133	545	17.9133	453	14.8894	1043.47	34.2973	1006.67	33.0877	636.509	20.921	546.258	17.9546	35.1259	1974.91	32.456	18.0645	855.498	14.0594	108	713	258	6	1548	0.568475	890	820	FALSE
ENST00000624731	ENSG00000280316	AL365181.2		NA	2094	1000	24.2981	181	4.39796	646	15.6966	615	14.9433	181	4.39796	616	14.9676	616	14.9676	1041.38	25.3035	1041.38	25.3035	986.13	23.9611	978.377	23.7727	25.8314	1999.98	24.2979	18.2053	1170.04	14.2149	866	1228	1047	2	2094	0.486628	1579	1579	FALSE
ENST00000296597	ENSG00000164182	NDUFAF2	NDUFAF2	91942	719	1000	70.7653	629	44.5114	629	44.5114	574	40.6193	803	56.8245	803	56.8245	376	26.6077	1352.07	95.6794	1291.1	91.3647	684.098	48.4104	601.823	42.5882	82.1976	1975.61	69.9023	16.7816	363.845	12.8738	41	334	179.75	4	719	0.45758	669	894	FALSE
ENST00000249887	ENSG00000129048	ACKR4	ACKR4	51554	1914	1000	26.5832	671	17.8373	671	17.8373	664	17.6512	604	16.0562	604	16.0562	604	16.0562	956.736	25.4331	768.365	20.4256	964.602	25.6422	691.945	18.3941	28.0495	1975.67	26.2598	15.5507	912.735	12.1317	87	1827	957	2	1914	0.373563	1061	1070	FALSE
ENST00000375094	ENSG00000204308	RNF5	RNF5	6048	1168	1000	43.5618	768	33.4555	768	33.4555	656	28.5766	744	32.41	744	32.41	502	21.868	1000.26	43.5731	962.273	41.9184	711.683	31.0022	650.898	28.3543	47.6461	1975.83	43.0354	17.0779	607.771	13.2378	19	565	194.667	6	1168	0.529966	800	812	FALSE
ENST00000458031	ENSG00000248487	ABHD14A	ABHD14A	25864	1113	1000	45.7145	474	21.6687	673	30.7659	540	24.6858	501	22.903	544	24.8687	539	24.6401	1057.58	48.3469	1052.41	48.1102	1120.57	51.2263	1116.77	51.0525	48.4363	1905.16	43.5467	17.2162	583.365	13.3341	24	364	159	7	1113	0.617251	1260	1247	FALSE
ENST00000359621	ENSG00000142615	CELA2A	CELA2A	63036	919	1000	55.3648	761	42.1326	761	42.1326	592	32.7759	457	25.3017	457	25.3017	445	24.6373	1346.76	74.5628	1018.09	56.3666	1173.09	64.9481	623.1	34.4978	62.4507	1985.97	54.9764	17.5002	487.832	13.5044	65	153	114.875	8	919	0.577802	1358	1472	FALSE
ENST00000373450	ENSG00000242366	UGT1A1	UGT1A1	54576	2407	1000	21.1384	305	6.44722	409	8.64562	388	8.20172	291	6.15129	400	8.45538	396	8.37082	1166.1	24.6496	1153.17	24.3763	1172.78	24.7907	1136.94	24.0332	21.8336	1955.8	20.6713	18.0469	1334.81	14.1079	88	1049	481.4	5	2407	0.444952	5569	5604	FALSE
ENST00000612828	ENSG00000154529	CNTNAP3B	CNTNAP3B	728577;102725146;79937	7455	1000	6.82498	269	1.83592	269	1.83592	231	1.57657	216	1.4742	216	1.4742	214	1.46055	1035.96	7.0704	280.287	1.91295	1173.18	8.0069	223.769	1.52722	6.84215	1954.01	6.66804	17.487	4027.54	13.7439	72	3797	324.13	23	7455	0.43501	1134	1288	FALSE
ENST00000431067	ENSG00000228278	ORM2	ORM2	5005	760	1000	66.9477	634	42.4448	634	42.4448	474	31.7332	495	33.1391	495	33.1391	472	31.5993	1404.11	94.002	902.484	60.4192	1417.67	94.9098	730.315	48.8929	80.5586	2064.46	69.1054	17.0992	392.444	13.1366	71	184	126.667	6	760	0.531579	1455	1688	FALSE
ENST00000237642	ENSG00000118804	FAM47E-STBD1	FAM47E-STBD1	8987	3420	1000	14.8773	287	4.26977	441	6.56087	437	6.50136	284	4.22514	442	6.57575	441	6.56087	1046.85	15.5742	1046.85	15.5742	1040.09	15.4737	1045.08	15.5479	14.1748	1827.29	13.5925	16.9202	1782.37	13.2584	964	2456	1710	2	3420	0.488889	1695	1697	FALSE
ENST00000562767	ENSG00000260007	RP11-315D16.2		NA	718	1000	70.8638	0	0	438	31.0384	415	29.4085	0	0	464	32.8808	464	32.8808	1489.86	105.577	1489.86	105.577	1512.51	107.182	1502.54	106.476	82.9739	1991.05	70.5467	16.9369	366.688	12.9925	189	312	239.333	3	718	0.527855	1298	1307	TRUE
ENST00000400234	ENSG00000205853	RFPL3S	RFPL3S	NA	1295	1000	39.2898	195	7.6615	651	25.5776	585	22.9845	193	7.58292	645	25.3419	644	25.3026	1162.83	45.6874	1162.98	45.6933	1216.63	47.8011	1202.52	47.2468	40.8094	1893.56	37.1988	14.7378	582.465	11.4425	25	934	259	5	1295	0.474131	1663	1679	FALSE
ENST00000479870	ENSG00000198420	FAM115A	FAM115A	100294033;9747	5733	1000	8.87497	391	3.47011	391	3.47011	383	3.39912	328	2.91099	328	2.91099	326	2.89324	1039.2	9.22285	406.099	3.60412	1042.2	9.24952	340.732	3.02399	8.99981	1968.45	8.73497	18.0549	3195.36	14.1794	98	2768	637	9	5733	0.465899	1000	1002	FALSE
ENST00000307771	ENSG00000169249	ZRSR2	ZRSR2	8233	1491	1000	34.1249	825	28.153	825	28.153	711	24.2628	567	19.3488	567	19.3488	562	19.1782	978.236	33.3822	944.75	32.2395	695.63	23.7383	678.285	23.1464	36.0254	1945.75	33.1993	18.487	842.866	14.3814	39	530	135.545	11	1491	0.493628	896	928	FALSE
ENST00000585656	ENSG00000267477	CTC-398G3.6		NA	727	1000	69.9866	0	0	462	32.3338	405	28.3446	0	0	488	34.1534	487	34.0835	1467.32	102.693	1467.32	102.693	1514.93	106.025	1497.44	104.801	82.021	1996.84	69.876	16.286	357.135	12.4973	36	220	145.4	5	727	0.649243	1442	1453	TRUE
ENST00000600705	ENSG00000268790	CTC-429P9.4		NA	956	1000	53.222	0	0	315	16.7649	288	15.3279	0	0	333	17.7229	333	17.7229	1582.86	84.2432	1582.86	84.2432	1617.39	86.0805	1597.34	85.0137	60.2883	2003.82	53.3236	16.9602	492.216	13.0984	31	664	191.2	5	956	0.5659	1572	1511	TRUE
ENST00000544347	ENSG00000255663	RP11-212D19.4		NA	729	1000	69.7946	2	0.139589	618	43.133	508	35.4556	4	0.279178	606	42.2955	577	40.2715	1422.62	99.2908	1416.94	98.8947	1269.52	88.6056	1229.92	85.8417	86.1935	2105.12	73.463	17.6298	387.696	13.5295	77	163	104.143	7	729	0.41701	1534	1545	TRUE
ENST00000331808	ENSG00000182108	DEXI	DEXI	28955	1561	1000	32.5946	496	16.1669	669	21.8058	669	21.8058	531	17.3078	590	19.2308	521	16.9818	1178.98	38.4283	1176.52	38.3484	1032.31	33.6477	991.623	32.3216	28.226	1601.22	26.0956	14.5229	693.621	11.3042	669	892	780.5	2	1561	0.629084	1081	1081	FALSE
ENST00000479583	ENSG00000136682	CBWD2	CBWD2	150472;55871	3305	1000	15.3949	614	9.45248	614	9.45248	606	9.32932	525	8.08234	525	8.08234	525	8.08234	1031.1	15.8737	660.347	10.166	969.82	14.9303	565.891	8.71185	15.4843	1926.95	14.8326	15.688	1596.69	12.2905	52	2505	550.833	6	3305	0.352194	1615	2002	FALSE
ENST00000311148	ENSG00000184227	ACOT1	ACOT1	641371	1713	1000	29.7024	663	19.6927	663	19.6927	630	18.7125	579	17.1977	579	17.1977	579	17.1977	1161.49	34.4992	768.116	22.8149	1123.47	33.3698	675.13	20.053	30.0055	1879.26	27.9093	16.4837	864.874	12.8444	203	765	571	3	1713	0.582604	1282	1325	FALSE
ENST00000618722	ENSG00000100121	GGTLC2	GGTLC2	91227	1047	1000	48.5962	778	37.8078	778	37.8078	606	29.4493	526	25.5616	526	25.5616	521	25.3186	1067.26	51.8649	952.889	46.3068	1219.82	59.2785	789.541	38.3687	51.326	1887.29	45.8576	16.2072	516.042	12.5388	113	309	174.5	6	1047	0.616046	961	1020	FALSE
ENST00000319327	ENSG00000184716	SERINC4	SERINC4	619189	2630	1000	19.3461	341	6.59702	453	8.76378	427	8.26078	338	6.53898	450	8.70574	450	8.70574	1066.39	20.6304	1066.14	20.6257	1101.24	21.3046	1087.24	21.0339	20.4673	2010.63	19.4489	17.2238	1392.9	13.4736	49	1052	219.167	12	2630	0.535361	2521	2536	FALSE
ENST00000623441	ENSG00000279408	AC135068.1		102723532	1125	1000	45.2269	641	28.9904	641	28.9904	641	28.9904	529	23.925	529	23.925	529	23.925	1258.09	56.8994	820.103	37.0907	1271.06	57.4861	676.89	30.6136	50.9051	2025.99	45.8146	18.1923	623.2	14.0927	1125	1125	1125	1	1125	0.454222	1326	3234	FALSE
ENST00000604534	ENSG00000271092	TMEM56-RWDD3	TMEM56-RWDD3	100527978	1491	1000	34.1249	28	0.955497	601	20.5091	530	18.0862	28	0.955497	610	20.8162	607	20.7138	1238.34	42.2584	1238.34	42.2584	1272.55	43.4257	1256.55	42.8798	35.9149	1939.78	33.0974	18.4303	840.281	14.3373	59	745	186.375	8	1491	0.419182	1741	1762	TRUE
ENST00000590722	ENSG00000267699	RP11-729L2.2		NA	1228	1000	41.4334	2	0.0828668	579	23.9899	452	18.7279	2	0.0828668	589	24.4043	588	24.3628	1333.36	55.2456	1333.36	55.2456	1399.62	57.9911	1364.48	56.5349	44.5314	1950.41	40.4061	16.0216	599.953	12.429	20	376	136.444	9	1228	0.45684	1248	1260	TRUE
ENST00000601399	ENSG00000268279	RP11-434D12.1		NA	787	1000	64.6509	19	1.22837	658	42.5403	555	35.8812	52	3.36184	677	43.7686	646	41.7645	1412.03	91.2892	1412.03	91.2892	1448.23	93.6291	1436.38	92.8633	57.4261	1531.85	49.5177	14.5891	347.037	11.2181	88	362	157.4	5	787	0.514612	1330	1344	TRUE
ENST00000424985	ENSG00000180043	FAM71E2	FAM71E2	284418	3191	1000	15.9449	422	6.72875	504	8.03624	407	6.48958	403	6.4258	485	7.73328	483	7.70139	994.662	15.8598	994.662	15.8598	1039.22	16.5703	1012.28	16.1407	15.7302	1887.92	15.0514	15.8976	1561.89	12.4521	25	1835	290.091	11	3191	0.627703	1568	1568	FALSE
ENST00000409224	ENSG00000213999	MEF2B	MEF2B	100271849	1683	1000	30.2319	21	0.634869	545	16.4764	516	15.5996	21	0.634869	534	16.1438	534	16.1438	1185.33	35.8348	1185.33	35.8348	1174.46	35.506	1154.13	34.8915	37.1286	2282.13	34.4965	20.2929	1045.88	15.8095	59	817	210.375	8	1683	0.663102	1890	1893	TRUE
ENST00000432901	ENSG00000232838	PET117	PET117	100303755	1141	1000	44.5927	69	3.07689	632	28.1826	614	27.3799	68	3.0323	625	27.8704	625	27.8704	1287.68	57.4211	1287.68	57.4211	1284.33	57.2716	1279.16	57.0412	46.1507	1865.44	41.5925	16.5118	573.814	12.7939	179	962	570.5	2	1141	0.461876	1187	1190	TRUE
ENST00000360418	ENSG00000241635	UGT1A8	UGT1A8	54658	3389	1000	15.0133	201	3.01768	288	4.32384	275	4.12867	198	2.97264	286	4.29382	285	4.2788	1186.56	17.8143	1217.65	18.281	1186.76	17.8172	1207.77	18.1326	16.0745	2052.83	15.4099	17.5276	1829.52	13.7336	88	2085	677.8	5	3389	0.458542	3974	4028	FALSE
ENST00000317450	ENSG00000177151	OR2T35	OR2T35	403244	972	1000	52.3459	623	32.6115	623	32.6115	623	32.6115	529	27.691	529	27.691	529	27.691	1352.79	70.8132	834.445	43.6798	1343.83	70.344	708.523	37.0883	59.7325	2022.45	52.9335	16.8305	496.793	13.0025	972	972	972	1	972	0.528807	1397	1474	FALSE
ENST00000354728	ENSG00000241119	UGT1A9	UGT1A9	54600	2416	1000	21.0597	328	6.90758	415	8.73977	397	8.3607	319	6.71804	405	8.52918	400	8.42388	1144.34	24.0994	1156.49	24.3554	1151.86	24.2578	1140.37	24.0159	22.2427	2000.22	21.062	18.3992	1366.01	14.3839	88	1039	483.2	5	2416	0.443709	5592	5636	FALSE
ENST00000262187	ENSG00000106615	RHEB	RHEB	6009	2075	1000	24.5206	750	18.3904	750	18.3904	731	17.9246	580	14.2219	580	14.2219	560	13.7315	936.127	22.9544	845.571	20.7339	729.322	17.8834	638.724	15.6619	25.7623	1975.62	24.2217	18.1214	1153.99	14.1483	48	1200	259.375	8	2075	0.48	836	797	FALSE
ENST00000299367	ENSG00000166278	C2	C2	101928623;717	2850	1000	17.8527	146	2.6065	644	11.4971	546	9.74758	130	2.32085	646	11.5329	643	11.4793	1053.29	18.804	1053.29	18.804	1089.66	19.4534	1071.67	19.1322	16.5286	1764.9	15.7541	16.4551	1442.86	12.8795	50	495	158.333	18	2850	0.549123	1424	1427	FALSE
ENST00000591954	ENSG00000267706	CTD-2105E13.6		NA	3058	1000	16.6384	78	1.2978	473	7.86996	425	7.07132	78	1.2978	452	7.52056	449	7.47064	1122.05	18.6692	1122.05	18.6692	1116.32	18.5737	1108.12	18.4374	18.1701	2086.93	17.3616	18.3424	1726.52	14.3633	26	1372	382.25	8	3058	0.640615	2011	2011	TRUE
ENST00000367242	ENSG00000163444	TMEM183A	TMEM183A	92703;653659	3019	1000	16.8533	649	10.9378	649	10.9378	633	10.6682	597	10.0614	597	10.0614	530	8.93227	933.637	15.7349	704.573	11.8744	758.206	12.7783	576.803	9.72105	17.429	1975.41	16.6461	17.588	1634.27	13.7715	81	1994	377.375	8	3019	0.447168	861	798	FALSE
ENST00000559928	ENSG00000213218	CSH2	CSH2	1443	1660	1000	30.6507	626	19.1874	626	19.1874	626	19.1874	554	16.9805	554	16.9805	554	16.9805	1121.75	34.3824	733.636	22.4865	1111.61	34.0718	649.501	19.9077	35.4282	2145.98	32.8879	18.4304	936.762	14.3562	1660	1660	1660	1	1660	0.572289	1365	1467	FALSE
ENST00000547473	ENSG00000257355	CTD-2006C1.10		NA	542	1000	93.875	0	0	688	64.586	497	46.6559	0	0	418	39.2397	378	35.4847	1697.24	159.328	1650.49	154.94	1529.65	143.596	1489.99	139.873	97.0132	1664.96	78.149	14.1944	229.935	10.7926	49	169	108.4	5	542	0.494465	1434	1361	TRUE
ENST00000260324	ENSG00000137767	SQRDL	SQRDL	58472	2003	1000	25.402	365	9.27173	606	15.3936	541	13.7425	351	8.91611	612	15.546	612	15.546	1083.32	27.5184	1083.32	27.5184	1129.49	28.6914	1119.71	28.4428	24.8477	1836.02	23.3193	14.7386	905.695	11.5032	54	369	200.3	10	2003	0.525711	1996	1997	FALSE
ENST00000596918	ENSG00000268193	AC002985.3		NA	685	1000	74.2777	0	0	577	42.8582	405	30.0825	0	0	599	44.4923	599	44.4923	1392.21	103.41	1392.21	103.41	1555.94	115.572	1497.27	111.214	83.3896	1894.17	70.3473	16.4229	338.772	12.5816	63	122	97.8571	7	685	0.637956	1673	1633	TRUE
ENST00000474863	ENSG00000186063	AIDA	AIDA	64853	4050	1000	12.563	552	6.93479	597	7.50012	594	7.46243	505	6.34432	543	6.82172	495	6.21869	753.553	9.4669	623.799	7.8368	753.229	9.46283	573.174	7.20079	12.8921	1977.29	12.4204	18.3595	2292.23	14.3987	54	1977	405	10	4050	0.453333	896	905	FALSE
ENST00000584127	ENSG00000171916	LGALS9C	LGALS9C	654346;3965	2947	1000	17.2651	636	10.9806	636	10.9806	626	10.8079	529	9.13323	529	9.13323	529	9.13323	950.93	16.4179	684.364	11.8156	942.37	16.2701	575.893	9.94285	17.9554	1984.88	17.1346	18.1069	1642.1	14.1755	42	1782	736.75	4	2947	0.585341	1253	1333	FALSE
ENST00000612630	ENSG00000276043	UHRF1	UHRF1	29128	4309	1000	11.8079	613	7.23824	613	7.23824	551	6.50615	558	6.58881	558	6.58881	476	5.62056	764.323	9.02505	640.636	7.56456	618.307	7.30091	508.821	6.00811	12.3706	2021.71	11.9361	17.6457	2344.67	13.8428	101	1498	253.471	17	4309	0.545602	847	755	FALSE
ENST00000267814	ENSG00000140263	SORD	SORD	6652	4909	1000	10.3647	487	5.0476	487	5.0476	444	4.60192	393	4.07332	393	4.07332	393	4.07332	1040.89	10.7885	504.705	5.23111	1050.34	10.8864	412.644	4.27692	10.5959	1978.54	10.2535	17.7208	2683.97	13.9092	34	3821	545.444	9	4909	0.47525	1000	1000	FALSE
ENST00000424491	ENSG00000241962	C2orf15	C2orf15	NA	1947	1000	26.1326	117	3.05752	518	13.5367	406	10.6098	122	3.18818	453	11.8381	443	11.5768	1203.58	31.4527	1203.58	31.4527	1330.52	34.7699	1295.2	33.847	30.0913	2158.04	28.1976	17.1022	1021.28	13.3444	37	453	139.071	14	1947	0.48074	3152	3094	FALSE
ENST00000398421	ENSG00000158517	NCF1	NCF1	653361	2354	1000	21.6144	659	14.2439	659	14.2439	602	13.0119	532	11.4988	532	11.4988	532	11.4988	1091.66	23.5955	719.605	15.5538	1197.3	25.8789	592.92	12.8156	22.5729	1975.57	21.3504	16.2971	1178.64	12.7378	56	721	261.556	9	2354	0.639762	1007	1047	FALSE
ENST00000369168	ENSG00000150337	FCGR1A	FCGR1A	2209	2180	1000	23.3396	652	15.2174	652	15.2174	618	14.4238	529	12.3466	529	12.3466	527	12.2999	1112.76	25.9713	729.843	17.0342	1188.84	27.747	594.06	13.8651	24.5236	1980.61	23.1133	17.3115	1158.71	13.5219	21	1282	363.333	6	2180	0.459633	1065	1112	FALSE
ENST00000261783	ENSG00000081181	ARG2	ARG2	384	2045	1000	24.8803	378	9.40476	614	15.2765	525	13.0622	368	9.15595	620	15.4258	616	15.3263	1107.7	27.5599	1107.81	27.5627	1136.12	28.2669	1124.46	27.977	22.8299	1724.15	21.4487	15.162	951.438	11.836	73	1006	255.625	8	2045	0.471394	1321	1295	FALSE
ENST00000335137	ENSG00000186092	OR4F5	OR4F5	79501	918	1000	55.4251	540	29.9295	540	29.9295	540	29.9295	395	21.8929	395	21.8929	395	21.8929	1281	70.9993	738.247	40.9174	1283.38	71.1317	539.965	29.9276	91.6295	2910.32	80.6524	25.6739	714.887	19.8113	918	918	918	1	918	0.428105	2109	3334	FALSE
ENST00000252835	ENSG00000130538	OR11H1	OR11H1	81061	982	1000	51.8129	557	28.8598	557	28.8598	557	28.8598	467	24.1966	467	24.1966	467	24.1966	1318.25	68.3024	743.435	38.5195	1254.36	64.9921	623.303	32.2951	76.4645	2618.66	67.8401	21.5658	643.246	16.6642	982	982	982	1	982	0.433809	1468	1687	FALSE
ENST00000291231	ENSG00000159961	OR3A3	OR3A3	8392	966	1000	52.671	632	33.2881	632	33.2881	632	33.2881	566	29.8118	566	29.8118	566	29.8118	1297.31	68.3305	848.316	44.6817	1296.59	68.293	759.702	40.0143	59.1928	1990.39	52.418	16.6687	488.918	12.8759	966	966	966	1	966	0.547619	1357	1409	FALSE
ENST00000621907	ENSG00000275113	GAGE2E	GAGE2E	NA	403	1000	126.254	0	0	0	0	0	0	8	1.01003	8	1.01003	0	0	150.243	18.9687	0	0	1048.57	132.386	0	0	686.655	8078.54	509.973	83.1106	988.491	62.4003	64	126	100.75	4	403	0.543424	1172	3091	TRUE
ENST00000473125	ENSG00000175265	GOLGA8A	GOLGA8A	101930583	6233	1000	8.16304	426	3.47746	426	3.47746	415	3.38766	362	2.95502	362	2.95502	362	2.95502	992.661	8.10313	440.936	3.59938	868.112	7.08643	375.835	3.06796	8.43014	2007.52	8.19373	16.9444	3261.24	13.3108	39	2546	271	23	6233	0.472806	1578	1591	FALSE
ENST00000596831	ENSG00000268163	AC004076.9		NA	664	1000	76.6268	0	0	559	42.8344	451	34.5587	4	0.306507	512	39.2329	488	37.3939	1449.01	111.033	1449.01	111.033	1584.09	121.384	1503.99	115.246	89.0749	1950.68	74.7372	17.4634	348.879	13.3667	39	227	110.667	6	664	0.539157	1831	1616	TRUE
ENST00000375419	ENSG00000204352	C9orf129	C9orf129	445577	1154	1000	44.0903	488	21.5161	725	31.9655	682	30.0696	395	17.4157	632	27.8651	632	27.8651	1201.01	52.953	1152.65	50.8208	1200.9	52.9482	1040.83	45.8907	40.4452	1655.23	36.4898	14.4686	508.637	11.213	74	351	230.8	5	1154	0.594454	1133	1147	FALSE
ENST00000316300	ENSG00000198670	LPA	LPA	4018	6414	1000	7.93268	499	3.95841	499	3.95841	438	3.47452	481	3.81562	481	3.81562	460	3.64903	632.11	5.01433	502.595	3.98693	784.089	6.21993	493.614	3.91568	7.84227	1922.64	7.62585	15.7687	3123.35	12.3883	75	408	164.462	39	6414	0.519177	751	858	FALSE
ENST00000472413	ENSG00000183426	NPIPA1	NPIPA1	9284;101059953;642778;102724993;642799;101059938	5345	1000	9.51922	351	3.34125	411	3.9124	359	3.4174	289	2.75105	339	3.22702	332	3.16038	1485.11	14.1371	441.571	4.20341	1320.9	12.5739	381.824	3.63467	9.59341	1953.75	9.29909	16.0783	2652.32	12.624	36	781	190.893	28	5345	0.606922	3520	3976	FALSE
ENST00000257904	ENSG00000135446	CDK4	CDK4	1019	2076	1000	24.5088	406	9.95056	536	13.1367	428	10.4898	389	9.53392	534	13.0877	532	13.0387	1118.17	27.4051	1118.17	27.4051	1149.75	28.1789	1131.19	27.724	24.4845	1878.58	23.0209	17.223	1097.3	13.4467	51	891	259.5	8	2076	0.535645	1541	1541	FALSE
ENST00000611571	ENSG00000185499	MUC1	MUC1	4582	4170	1000	12.2015	407	4.96601	467	5.6981	414	5.05142	672	8.1994	732	8.93149	709	8.65086	506.89	6.18482	485.169	5.91979	918.674	11.2092	760.023	9.27341	12.4435	1966.48	11.997	17.7383	2280.6	13.9134	56	850	379.091	11	4170	0.71247	613	1088	FALSE
ENST00000521086	ENSG00000187735	TCEA1	TCEA1	6917	2966	1000	17.1545	719	12.3341	719	12.3341	620	10.6358	657	11.2705	657	11.2705	501	8.5944	826.95	14.1859	753.552	12.9268	709.015	12.1628	547.265	9.38806	17.7544	1975.76	16.9466	17.9075	1634.56	14.02	57	1553	247.167	12	2966	0.380647	855	861	FALSE
ENST00000412356	ENSG00000108622	ICAM2	ICAM2	3384	1334	1000	38.1411	387	14.7606	607	23.1516	516	19.6808	364	13.8834	600	22.8847	597	22.7702	1192.34	45.477	1192.34	45.477	1225.87	46.7561	1214.13	46.3081	35.3771	1695.07	32.3259	17.9245	730.061	13.9227	82	330	222.333	6	1334	0.572714	1400	1400	FALSE
ENST00000546754	ENSG00000123154	WDR83	WDR83	84292	1480	1000	34.3785	201	6.91009	648	22.2773	558	19.1832	190	6.53192	676	23.2399	671	23.068	1152.01	39.6045	1152.01	39.6045	1195.48	41.0987	1180	40.5665	35.1731	1884.7	32.3966	18.0417	816.417	14.0336	49	326	148	10	1480	0.599324	2042	2126	FALSE
ENST00000525929	ENSG00000204963	PCDHA7	PCDHA7	56141	5221	1000	9.7453	324	3.15748	355	3.45958	348	3.39137	341	3.32315	376	3.66423	376	3.66423	944.928	9.20861	821.912	8.00978	998.457	9.73027	861.338	8.394	9.77423	1943.52	9.4701	16.3631	2636.46	12.8466	59	2718	1305.25	4	5221	0.485922	7143	7155	FALSE
ENST00000612433	ENSG00000135226	UGT2B28	UGT2B28	54490	1854	1000	27.4435	761	20.8845	761	20.8845	633	17.3717	604	16.5759	604	16.5759	557	15.286	1013.05	27.8016	849.2	23.305	977.802	26.8343	683.794	18.7657	29.0883	1981.07	27.1837	16.0415	911.73	12.5105	88	735	264.857	7	1854	0.39644	1042	1362	FALSE
ENST00000303204	ENSG00000169230	PRELID1	PRELID1	27166	1261	1000	40.3491	873	35.2248	873	35.2248	771	31.1092	687	27.7198	687	27.7198	476	19.2062	1094.84	44.176	1063.81	42.9239	619.548	24.9982	598.442	24.1466	43.9954	1983.31	40.0124	15.859	610.074	12.308	79	538	252.2	5	1261	0.574941	993	1002	FALSE
ENST00000550708	ENSG00000257115	OR11H12	OR11H12	440153;79334	1085	1000	46.8942	744	34.8893	744	34.8893	744	34.8893	631	29.5903	631	29.5903	631	29.5903	1335.21	62.6137	961.974	45.111	1381.41	64.7803	815.936	38.2627	34.4883	1319.04	30.9277	12.0893	399.157	9.35908	1085	1085	1085	1	1085	0.423041	1363	1588	FALSE
ENST00000267082	ENSG00000139626	ITGB7	ITGB7	3695	2867	1000	17.7469	438	7.77312	528	9.37034	440	7.80862	429	7.6134	524	9.29935	521	9.24611	1066.09	18.9198	1066.09	18.9198	1090.13	19.3463	1069.9	18.9873	16.1534	1735.5	15.3998	16.2316	1431.81	12.7051	90	319	179.188	16	2867	0.593652	1352	1352	FALSE
ENST00000398092	ENSG00000272822	RP11-302B13.5		NA	939	1000	54.1855	246	13.3296	597	32.3488	530	28.7183	330	17.8812	483	26.1716	479	25.9549	1328.08	71.963	1328.08	71.963	1316.52	71.3362	1296.4	70.2464	59.4419	1936.45	52.4638	16.6928	475.667	12.8871	56	406	187.8	5	939	0.529286	1171	1235	FALSE
ENST00000467132	ENSG00000196136	SERPINA3	SERPINA3	NA	2660	1000	19.1279	361	6.90517	476	9.10488	462	8.83709	347	6.63738	467	8.93273	467	8.93273	1086.66	20.7856	1084.78	20.7495	1075.13	20.5649	1064.79	20.3672	20.5629	2043.97	19.5484	17.3105	1416	13.5426	53	1738	532	5	2660	0.538346	1655	1656	FALSE
ENST00000368408	ENSG00000143590	EFNA3	EFNA3	1944	1782	1000	28.5523	304	8.6799	602	17.1885	602	17.1885	302	8.6228	608	17.3598	608	17.3598	1140.94	32.5764	1140.15	32.554	1151.29	32.872	1151.87	32.8885	28.8024	1881.07	26.8545	15.8538	865.708	12.359	66	1126	356.4	5	1782	0.613917	2000	1999	FALSE
ENST00000569100	ENSG00000215252	GOLGA8B	GOLGA8B	440270;23015	6488	1000	7.84221	422	3.30941	422	3.30941	418	3.27804	390	3.05846	390	3.05846	390	3.05846	1073.76	8.42068	432.965	3.3954	989.125	7.75692	404.246	3.17018	7.72336	1915.68	7.51158	15.5319	3112.04	12.2026	39	2553	282.087	23	6488	0.472411	1574	1619	FALSE
ENST00000335606	ENSG00000242110	AMACR	AMACR	23600	4153	1000	12.2514	226	2.76883	418	5.1211	394	4.82707	226	2.76883	418	5.1211	418	5.1211	1074.43	13.1633	1074.43	13.1633	1071.44	13.1267	1072.98	13.1456	11.6726	1836.94	11.2526	16.638	2130.38	13.0501	144	3325	830.6	5	4153	0.439682	1824	1831	FALSE
ENST00000395523	ENSG00000221988	PPT2	PPT2	9374	2111	1000	24.1024	348	8.38765	599	14.4374	558	13.4492	343	8.26713	601	14.4856	601	14.4856	1093.3	26.3513	1093.3	26.3513	1116.58	26.9122	1105.25	26.6391	23.452	1831.23	22.0685	16.5337	1071.31	12.9106	55	872	211.1	10	2111	0.565135	1239	1244	FALSE
ENST00000484744	ENSG00000239779	WBP1	WBP1	23559	2047	1000	24.856	480	11.9309	606	15.0627	596	14.8142	476	11.8315	546	13.5714	532	13.2234	1097.97	27.2912	1095.94	27.2406	1095.6	27.2323	1001.52	24.8937	24.2045	1829.84	22.7412	16.0756	1009.76	12.5493	103	1104	511.75	4	2047	0.567171	1518	1441	FALSE
ENST00000301944	ENSG00000171773	NXNL1	NXNL1	115861	946	1000	53.7846	77	4.14141	704	37.8644	689	37.0576	77	4.14141	678	36.466	678	36.466	1374.22	73.912	1374.22	73.912	1345.6	72.3723	1340.21	72.0825	49.7526	1634.32	43.9506	13.982	401.453	10.796	411	535	473	2	946	0.639535	1734	1752	TRUE
ENST00000623258	ENSG00000279316	C15orf32		145858	498	1000	102.169	0	0	18	1.83904	18	1.83904	0	0	12	1.22603	12	1.22603	2002.82	204.626	2002.82	204.626	1990.24	203.341	1980.14	202.309	134.478	2078.19	106.163	17.4676	259.152	13.2387	124	374	249	2	498	0.46988	1480	1490	TRUE
ENST00000610426	ENSG00000164346	NSA2	NSA2	10412	4594	1000	11.0754	330	3.65487	440	4.87316	406	4.4966	317	3.51089	415	4.59628	360	3.98713	1072.8	11.8817	1068.98	11.8393	947.4	10.4928	942.777	10.4416	10.7542	1876.55	10.3917	15.5093	2197.71	12.1702	151	3510	765.667	6	4594	0.341097	1581	1572	FALSE
ENST00000343949	ENSG00000197054	ZNF763	ZNF763	284390	2621	1000	19.4125	366	7.10498	565	10.9681	536	10.4051	377	7.31852	534	10.3663	531	10.3081	1173.76	22.7856	1173.17	22.7742	1172.09	22.7533	1137.42	22.0801	16.9701	1661.15	16.1236	14.2792	1150.79	11.1699	61	2266	655.25	4	2621	0.436856	2002	2083	FALSE
ENST00000336811	ENSG00000214274	ANG	ANG	283	1222	1000	41.6368	285	11.8665	608	25.3152	589	24.5241	285	11.8665	607	25.2736	607	25.2736	1236.32	51.4763	1236.32	51.4763	1234.58	51.4042	1232.4	51.3134	43.2168	1882.77	39.1963	15.5431	579.145	12.0569	582	640	611	2	1222	0.556465	1509	1523	FALSE
ENST00000347519	ENSG00000254505	CHMP4A	CHMP4A	29082	1393	1000	36.5256	242	8.83921	665	24.2896	597	21.8058	231	8.43742	667	24.3626	666	24.3261	1211.82	44.2624	1211.82	44.2624	1213.44	44.3215	1199.74	43.8214	34.4473	1729.44	31.5845	17.6038	749.164	13.6819	115	461	232.167	6	1393	0.513281	1273	1279	FALSE
ENST00000369484	ENSG00000182712	CMC4	CMC4	100272147	1107	1000	45.9623	237	10.8931	635	29.186	611	28.0829	230	10.5713	650	29.8755	641	29.4618	1233.84	56.7101	1233.84	56.7101	1273.71	58.5427	1268.32	58.2948	46.5237	1819.09	41.8047	16.4626	554.77	12.7492	68	669	369	3	1107	0.563686	1251	1257	FALSE
ENST00000614356	ENSG00000264230	ANXA8L1	ANXA8L1	728113;643650	2872	1000	17.716	582	10.3107	582	10.3107	548	9.70834	498	8.82255	498	8.82255	498	8.82255	1145.18	20.288	690.383	12.2308	1146.11	20.3044	591.467	10.4784	18.3717	1977.4	17.5158	18.4615	1631.38	14.4507	119	2194	718	4	2872	0.512187	1017	1399	FALSE
ENST00000612520	ENSG00000213240	NOTCH2NL	NOTCH2NL	NA	3411	1000	14.9165	15	0.223748	78	1.16349	75	1.11874	14	0.208831	50	0.745826	50	0.745826	740.186	11.041	423.468	6.31666	626.745	9.34885	248.301	3.70379	33.0216	4245.3	31.6625	36.54	3838.92	28.6317	52	336	162.429	21	3411	0.525652	1625	2397	TRUE
ENST00000536428	ENSG00000250537	DUX4L8	DUX4L8	NA	1275	1000	39.9061	208	8.30046	208	8.30046	208	8.30046	248	9.8967	248	9.8967	248	9.8967	414.245	16.5309	257.497	10.2757	1112.77	44.4061	307.084	12.2545	116.458	5313.22	106.015	41.9692	1632.69	32.5771	1275	1275	1275	1	1275	0.731765	531	5780	TRUE
ENST00000247005	ENSG00000130283	GDF1	GDF1	NA	2517	1000	20.2146	0	0	3	0.0606439	3	0.0606439	0	0	3	0.0606439	3	0.0606439	1088.84	22.0105	1088.84	22.0105	1097.89	22.1934	1083.51	21.9027	37.9862	3564.95	36.0321	31.9201	2469.69	24.9619	110	846	314.625	8	2517	0.710767	2000	2000	TRUE
ENST00000601674	ENSG00000268107	AC003005.4		NA	582	1000	87.4231	51	4.45858	648	56.6502	627	54.8143	49	4.28373	658	57.5244	635	55.5137	1576.72	137.842	1263.06	110.421	1485.43	129.861	1204.97	105.342	101.456	1898.79	82.999	17.939	312.817	13.6737	59	266	145.5	4	582	0.591065	1154	1279	TRUE
ENST00000360473	ENSG00000198553	KCNRG	KCNRG	283518	1623	1000	31.3495	430	13.4803	583	18.2768	504	15.8001	453	14.2013	490	15.3613	475	14.891	1179.11	36.9644	1179.11	36.9644	1142.36	35.8125	1140.02	35.7389	33.5106	1981.68	31.0623	17.3058	859.767	13.4766	98	818	541	3	1623	0.42329	1154	1140	FALSE
ENST00000441049	ENSG00000188010	MORN2	MORN2	729967	919	1000	55.3648	289	16.0004	601	33.2742	470	26.0214	279	15.4468	611	33.8279	598	33.1081	1230.33	68.1168	1230.33	68.1168	1368.64	75.7744	1327.43	73.493	60.9714	1938.93	53.6742	17.0856	476.276	13.1845	50	166	102.111	9	919	0.439608	1112	1114	FALSE
ENST00000432825	ENSG00000147912	FBXO10	FBXO10	26267	4575	1000	11.1214	317	3.52547	387	4.30397	386	4.29285	317	3.52547	388	4.31509	388	4.31509	1038.59	11.5505	1038.59	11.5505	1035.93	11.521	1033.33	11.492	10.8857	1891.47	10.5179	15.5957	2200.77	12.2378	43	1830	415.909	11	4575	0.556721	1999	2002	FALSE
ENST00000396596	ENSG00000104205	SGK3	SGK3	23678;100533105	4190	1000	12.1433	317	3.84941	414	5.02731	405	4.91802	317	3.84941	414	5.02731	414	5.02731	1050.18	12.7526	1050.18	12.7526	1039.45	12.6223	1038.92	12.6159	11.555	1835.04	11.1417	16.4733	2128.16	12.9214	37	2610	246.471	17	4190	0.380668	1928	1934	FALSE
ENST00000571697	ENSG00000132522	GPS2	GPS2	2874	1977	1000	25.7361	66	1.69858	779	20.0484	711	18.2984	69	1.77579	754	19.405	714	18.3756	1103.11	28.3898	1102.61	28.3769	1022.19	26.3072	1009.24	25.974	28.8229	2100.65	27.0312	16.407	995.01	12.8038	80	632	247.125	8	1977	0.576125	1590	1593	TRUE
ENST00000409406	ENSG00000173933	RBM4	RBM4	5936	2321	1000	21.9217	339	7.43145	572	12.5392	564	12.3638	339	7.43145	564	12.3638	564	12.3638	1095.58	24.017	1092.1	23.9407	1104.04	24.2025	1078.02	23.632	22.6779	1955.71	21.4362	16.2548	1158.97	12.7033	441	1189	773.667	3	2321	0.521327	1750	1777	FALSE
ENST00000329314	ENSG00000183439	TRIM61	TRIM61	391712	1582	1000	32.162	785	25.2471	785	25.2471	699	22.4812	514	16.5312	514	16.5312	506	16.274	1158.6	37.2627	909.142	29.2398	1129.44	36.3249	607.886	19.5508	34.193	1967.6	31.6409	17.6061	852.331	13.7063	121	862	316.4	5	1582	0.446271	1000	955	FALSE
ENST00000602369	ENSG00000279956	RP11-310N16.1		NA	2103	1000	24.1941	336	8.12922	661	15.9923	648	15.6778	335	8.10503	577	13.96	574	13.8874	1010.99	24.4599	1010.99	24.46	1062.8	25.7134	1048.9	25.3772	25.7245	2000.69	24.2025	18.1331	1170.46	14.1591	69	831	161.769	13	2103	0.440799	2030	2066	FALSE
ENST00000475252	ENSG00000269920	RP11-690P14.4		NA	2467	1000	20.6243	197	4.06299	557	11.4878	451	9.30157	251	5.17671	521	10.7453	509	10.4978	1115.34	23.0031	1116.24	23.0217	1057.72	21.8147	1048.12	21.6168	23.2804	2139.64	22.0643	19.5364	1481.29	15.2753	92	856	176.214	14	2467	0.396433	2330	2319	FALSE
ENST00000584811	ENSG00000175106	TVP23C	TVP23C	201158	2989	1000	17.0225	540	9.19215	683	11.6264	658	11.2008	475	8.08568	542	9.22619	513	8.73254	1041.06	17.7215	819.445	13.949	988.21	16.8218	643.302	10.9506	17.2979	1940.41	16.5153	17.4509	1605.31	13.6632	83	1236	427	7	2989	0.420877	1266	1330	FALSE
ENST00000158009	ENSG00000073598	FNDC8	FNDC8	54752	1388	1000	36.6572	421	15.4327	613	22.4709	596	21.8477	409	14.9928	625	22.9108	621	22.7641	1209.77	44.3469	1209.77	44.3469	1209.51	44.3374	1202.82	44.0921	32.57	1628.87	29.8549	16.6406	705.596	12.9326	237	451	347	4	1388	0.557637	1227	1227	FALSE
ENST00000314099	ENSG00000236761	CTAGE9	CTAGE9	643854	2334	1000	21.7996	506	11.0306	506	11.0306	506	11.0306	411	8.95963	411	8.95963	411	8.95963	1076.69	23.4715	564.226	12.2999	1001.15	21.8247	458.528	9.99571	33.3194	2890.23	31.5029	23.8962	1713.42	18.6759	2334	2334	2334	1	2334	0.417738	2150	2486	FALSE
ENST00000320493	ENSG00000244414	CFHR1	CFHR1	3078	1271	1000	40.0317	675	27.0214	771	30.8644	700	28.0222	526	21.0566	587	23.4986	565	22.6179	1197.16	47.9242	945.297	37.8418	1145.29	45.8478	726.163	29.0695	44.0591	2003.29	40.0975	15.8908	616.218	12.3341	146	393	211.833	6	1271	0.38395	1611	2476	FALSE
ENST00000215794	ENSG00000184979	USP18	USP18	11274	2129	1000	23.8987	626	14.9606	626	14.9606	511	12.2122	635	15.1756	635	15.1756	558	13.3354	1135.95	27.1477	686.984	16.418	1212.84	28.9853	644.425	15.4009	25.5398	2012.11	24.0434	18.0119	1177.14	14.066	50	626	193.545	11	2129	0.515735	1333	1456	FALSE
ENST00000445522	ENSG00000176945	MUC20	MUC20	200958	2842	1000	17.903	590	10.5627	590	10.5627	570	10.2047	619	11.0819	619	11.0819	616	11.0282	947.513	16.9633	640.855	11.4732	1081.68	19.3652	675.078	12.0859	18.5559	1975.61	17.6846	17.5819	1537.31	13.7612	92	2346	947.333	3	2842	0.59993	877	994	FALSE
ENST00000515869	ENSG00000258838	ERCC6-PGBD3	ERCC6-PGBD3	101243544	3439	1000	14.7951	327	4.83799	414	6.12516	381	5.63692	323	4.77881	410	6.06598	410	6.06598	1063.52	15.7348	1063.52	15.7348	1069.24	15.8195	1058.85	15.6657	15.3922	1995.57	14.7623	18.433	1952.57	14.4442	107	1921	573.167	6	3439	0.456237	2000	2000	FALSE
ENST00000415041	ENSG00000227551	USP17L12	USP17L12	100287205	1593	1000	31.9399	0	0	0	0	0	0	13	0.415218	13	0.415218	13	0.415218	411.893	13.1558	0	0	1278.99	40.8508	15.3548	0.490429	105.057	6090.24	97.2608	54.1148	2638.19	42.1317	1593	1593	1593	1	1593	0.521657	1936	8435	TRUE
ENST00000344636	ENSG00000187510	PLEKHG7	PLEKHG7	440107	3584	1000	14.1965	453	6.43101	535	7.59512	486	6.8995	449	6.37422	531	7.53834	525	7.45316	1058.25	15.0235	1058.25	15.0235	1063.58	15.0991	1060.48	15.0551	12.1675	1646.01	11.6838	14.5857	1610.55	11.4321	43	2368	298.667	12	3584	0.362444	1184	1184	FALSE
ENST00000623463	ENSG00000279458	CH17-335B8.4		NA	498	1000	102.169	594	60.6885	594	60.6885	474	48.4282	384	39.2329	384	39.2329	378	38.6199	1774.06	181.254	1110.28	113.436	1818.43	185.787	752.373	76.8693	127.592	1971.78	100.728	16.2621	241.267	12.325	48	201	99.6	5	498	0.580321	1108	1535	FALSE
ENST00000309352	ENSG00000204316	MRPL38	MRPL38	64978	1888	1000	26.9493	265	7.14156	658	17.7326	610	16.4391	260	7.00681	672	18.1099	672	18.1099	1121.87	30.2337	1121.87	30.2337	1156.5	31.1668	1145.53	30.8713	27.5436	1912.23	25.7666	15.2556	883.13	11.8999	46	605	209.778	9	1888	0.645657	1242	1242	FALSE
ENST00000329406	ENSG00000183395	PMCH	PMCH	5367	766	1000	66.4233	178	11.8233	581	38.5919	581	38.5919	160	10.6277	623	41.3817	623	41.3817	1460.77	97.0293	1460.77	97.0293	1468.78	97.5612	1459.95	96.9744	60.6968	1569.61	52.1293	13.5002	312.353	10.3738	199	324	255.333	3	766	0.353786	1327	1327	FALSE
ENST00000357462	ENSG00000196604	POTEF	POTEF	728378	4031	1000	12.6222	683	8.62099	683	8.62099	629	7.93939	467	5.89458	467	5.89458	466	5.88196	987.678	12.4667	714.49	9.01846	980.841	12.3804	497.169	6.27538	11.8691	1811.64	11.4335	16.9011	2100.2	13.2546	45	2038	268.733	15	4031	0.476805	1415	1821	FALSE
ENST00000253262	ENSG00000130950	NUTM2F	NUTM2F	54754	2561	1000	19.8673	702	13.9469	702	13.9469	651	12.9336	558	11.086	558	11.086	557	11.0661	975.939	19.3893	767.954	15.2572	949.217	18.8584	608.29	12.0851	21.3919	2044.15	20.3059	17.9862	1416.12	14.0673	37	1055	365.857	7	2561	0.628661	1190	1278	FALSE
ENST00000322019	ENSG00000136404	TM6SF1	TM6SF1	53346	2074	1000	24.5324	523	12.8305	648	15.897	520	12.7569	509	12.487	653	16.0197	642	15.7498	1100	26.9857	1100	26.9857	1129.82	27.7173	1112.81	27.3	21.0197	1611.11	19.7622	14.7851	941.07	11.5434	83	879	207.4	10	2074	0.440212	1088	1088	FALSE
ENST00000429234	ENSG00000248993	XXbac-BPG181M17.5		NA	612	1000	83.1376	0	0	467	38.8253	397	33.0056	0	0	497	41.3194	497	41.3194	1564.14	130.039	1564.14	130.039	1671.01	138.924	1643.4	136.628	94.3124	1874.95	77.9394	17.3268	318.243	13.229	63	282	153	4	612	0.558824	1273	1278	TRUE
ENST00000622765	ENSG00000183032	SLC25A21	SLC25A21	89874	3572	1000	14.2442	430	6.125	504	7.17907	430	6.125	422	6.01105	496	7.06512	492	7.00814	1009.96	14.386	1009.96	14.386	1045.75	14.8958	1035.68	14.7524	13.5699	1829.4	13.0292	16.2656	1789.99	12.7485	53	2799	396.889	9	3572	0.339306	1419	1419	FALSE
ENST00000309424	ENSG00000117877	CD3EAP	CD3EAP	10849	3286	1000	15.4839	337	5.21809	525	8.12907	519	8.03617	334	5.17164	533	8.25294	533	8.25294	1072.98	16.614	1072.98	16.614	1064.68	16.4855	1066.11	16.5076	15.1958	1879.84	14.5537	15.3888	1557.19	12.0557	142	2634	1095.33	3	3286	0.54504	1536	1543	FALSE
ENST00000288025	ENSG00000157315	TMED6	TMED6	146456	938	1000	54.2433	214	11.6081	685	37.1567	612	33.1969	194	10.5232	682	36.9939	682	36.9939	1351.13	73.2895	1351.13	73.2895	1374.94	74.5811	1350.39	73.2498	49.3391	1605.41	43.5414	13.8543	394.352	10.6955	127	393	234.5	4	938	0.460554	2218	2295	FALSE
ENST00000603027	ENSG00000272916	RP11-574K11.31		8509	5818	1000	8.74531	2	0.0174906	345	3.01713	335	2.92968	2	0.0174906	338	2.95592	337	2.94717	1046	9.14756	1046	9.14756	1050.46	9.18658	1043.29	9.12392	8.50255	1887.75	8.25448	17.0738	3066.68	13.4095	57	1437	342.235	17	5818	0.557408	2294	2300	TRUE
ENST00000423730	ENSG00000243501	RP11-257K9.8		NA	1636	1000	31.1004	505	15.7057	829	25.7822	683	21.2416	441	13.7153	620	19.2822	603	18.7535	1154.16	35.8949	1142.88	35.5439	973.023	30.2614	837.822	26.0566	31.7072	1891.04	29.406	16.3869	820.712	12.7622	121	423	204.5	8	1636	0.576406	1999	1972	FALSE
ENST00000620016	ENSG00000274183	H2AFB1	H2AFB1	474382	587	1000	86.6784	536	46.4596	536	46.4596	536	46.4596	427	37.0117	427	37.0117	427	37.0117	1700.41	147.389	927.654	80.4076	1864.79	161.637	738.321	63.9965	108.099	2044.1	88.5897	19.1273	336.501	14.5837	587	587	587	1	587	0.625213	1454	1578	FALSE
ENST00000429990	ENSG00000196436	NPIPB15	NPIPB15	440348	1428	1000	35.6304	783	27.8986	783	27.8986	706	25.1551	600	21.3782	600	21.3782	598	21.307	1065.42	37.9614	903.72	32.1999	1135.57	40.461	724.154	25.8019	35.2316	1816.69	32.3647	18.0325	786.961	14.0199	36	690	204	7	1428	0.503501	1333	1472	FALSE
ENST00000556246	ENSG00000258453	OR11H2	OR11H2	79334	985	1000	51.6551	690	35.642	690	35.642	690	35.642	551	28.4619	551	28.4619	551	28.4619	1306.22	67.4729	919.999	47.5226	1343.64	69.4058	734.658	37.9488	57.8543	1988.07	51.3469	16.3739	489.908	12.6531	985	985	985	1	985	0.432487	1313	1575	FALSE
ENST00000554227	ENSG00000128739	SNRPN	SNRPN	6638;8926	1763	1000	28.86	232	6.69553	797	23.0014	636	18.355	208	6.00289	779	22.482	767	22.1356	1105.11	31.8934	1105.11	31.8934	1112.84	32.1166	1088.7	31.4199	28.5043	1840.57	26.5595	15.6816	847.073	12.2233	96	316	146.917	12	1763	0.536585	2242	2249	FALSE
ENST00000319423	ENSG00000178586	OR6B3	OR6B3	150681	996	1000	51.0846	600	30.6507	600	30.6507	600	30.6507	692	35.3505	692	35.3505	692	35.3505	1275.23	65.1446	797.018	40.7153	1275.89	65.1785	919.229	46.9584	54.0725	1881.2	48.0501	16.331	494.189	12.6227	996	996	996	1	996	0.559237	1240	1180	FALSE
ENST00000301141	ENSG00000255974	CYP2A6	CYP2A6	1548	1764	1000	28.8437	855	24.6613	855	24.6613	708	20.4213	612	17.6523	612	17.6523	530	15.2871	1057.8	30.5108	977.768	28.2024	837.55	24.158	627.743	18.1064	30.1756	1949.67	28.1178	16.6015	897.279	12.9404	142	440	196	9	1764	0.566327	1380	1578	FALSE
ENST00000429594	ENSG00000277971	XXbac-B562F10.12		NA	644	1000	79.0066	0	0	404	31.9187	345	27.2573	0	0	422	33.3408	422	33.3408	1623.98	128.305	1623.98	128.305	1631.94	128.934	1619.41	127.944	97.5505	2060.53	81.3977	18.9718	367.259	14.5079	104	178	128.8	5	644	0.664596	1421	1427	TRUE
ENST00000532984	ENSG00000255245	FXYD6-FXYD2	FXYD6-FXYD2	100533181	670	1000	75.9406	199	15.1122	732	55.5885	418	31.7432	162	12.3024	713	54.1457	713	54.1457	1056.02	80.1945	1056.02	80.1945	1572	119.379	1496.35	113.634	92.4142	2045.34	77.6622	18.1421	365.808	13.8898	31	210	67	10	670	0.604478	1345	1345	FALSE
ENST00000586606	ENSG00000267552	CTD-2528L19.4		NA	704	1000	72.2731	0	0	557	40.2561	464	33.5347	2	0.144546	602	43.5084	594	42.9302	1468.21	106.112	1468.21	106.112	1550.26	112.042	1521.59	109.97	82.8904	1943.98	70.2487	16.8746	358.021	12.9376	75	127	100.571	7	704	0.424716	1255	1266	TRUE
ENST00000274766	ENSG00000146049	KAAG1	KAAG1	353219	1382	1000	36.8164	255	9.38818	694	25.5506	694	25.5506	255	9.38818	694	25.5506	694	25.5506	1218.6	44.8646	1218.6	44.8646	1236.71	45.531	1237.07	45.5446	32.7309	1629.29	29.9923	16.7182	705.78	12.9921	1382	1382	1382	1	1382	0.518813	1143	1146	FALSE
ENST00000408891	ENSG00000221882	OR3A2	OR3A2	4995	1076	1000	47.2865	643	30.4052	643	30.4052	643	30.4052	591	27.9463	591	27.9463	591	27.9463	1339.63	63.3464	833.461	39.4114	1340.38	63.3819	766.118	36.227	52.0467	1972.4	46.6339	17.9379	587.263	13.8848	1076	1076	1076	1	1076	0.532528	1368	1434	FALSE
ENST00000393708	ENSG00000267673	FDX1L	FDX1L	112812	1012	1000	50.2769	0	0	674	33.8866	614	30.87	0	0	661	33.233	661	33.233	1299.08	65.3138	1299.08	65.3138	1396.1	70.1917	1373.87	69.0738	57.0311	2019.57	50.7689	17.6784	543.721	13.6683	55	598	202.4	5	1012	0.613636	1606	1613	TRUE
ENST00000518227	ENSG00000265690	RP11-5A19.5		NA	1473	1000	34.5419	277	9.56811	584	20.1725	584	20.1725	277	9.56811	580	20.0343	580	20.0343	1186.19	40.9733	1186.19	40.9733	1176.25	40.6299	1179.77	40.7514	38.4779	2051.32	35.4283	19.7313	888.596	15.3469	126	1202	491	3	1473	0.672777	1789	1791	FALSE
ENST00000277865	ENSG00000148672	GLUD1	GLUD1	2746	3039	1000	16.7424	803	13.4442	803	13.4442	764	12.7912	541	9.05765	541	9.05765	538	9.00742	894.572	14.9773	853.885	14.2961	632.37	10.5874	587.319	9.83314	17.2299	1966.22	16.4596	17.3902	1626.66	13.6171	56	1385	233.769	13	3039	0.464297	881	802	FALSE
ENST00000378357	ENSG00000107159	CA9	CA9	768	1618	1000	31.4464	505	15.8804	669	21.0376	515	16.1949	479	15.0628	663	20.8489	653	20.5345	1080.19	33.968	1080.19	33.968	1158.73	36.438	1122.28	35.2916	31.0737	1831.54	28.7976	16.0447	794.628	12.4941	27	507	147.091	11	1618	0.600742	1229	1229	FALSE
ENST00000422514	ENSG00000198242	RPL23A	RPL23A	6147;26809	1562	1000	32.5738	791	25.7659	802	26.1242	756	24.6258	662	21.5638	673	21.9221	590	19.2185	1013.24	33.0051	937.398	30.5346	801.387	26.1042	708.92	23.0922	34.6428	1966.58	32.0295	17.8252	851.892	13.8747	70	638	312.4	5	1562	0.49872	887	850	FALSE
ENST00000302386	ENSG00000170296	GABARAP	GABARAP	11337	1634	1000	31.1385	336	10.4625	681	21.2053	638	19.8663	344	10.7116	670	20.8628	650	20.24	1184.01	36.8683	1183.16	36.8418	1128.54	35.1409	1119.15	34.8485	30.6729	1826.97	28.4445	15.8513	792.906	12.3449	79	906	408.5	4	1634	0.498164	2000	2000	FALSE
ENST00000250101	ENSG00000129235	TXNDC17	TXNDC17	84817	2219	1000	22.9294	282	6.46608	499	11.4417	480	11.0061	282	6.46608	499	11.4417	499	11.4417	1111.14	25.4778	1111.14	25.4778	1145.94	26.2757	1148.5	26.3344	26.8079	2205.69	25.2875	18.9371	1290.39	14.7939	76	1591	554.75	4	2219	0.442542	1920	1920	FALSE
ENST00000623485	ENSG00000279826	PRORY	PRORY	NA	549	1000	92.678	0	0	0	0	0	0	0	0	0	0	0	0	1870.26	173.332	1870.26	173.332	1826.73	169.298	1793.24	166.194	161.861	2821.89	130.764	23.2703	381.999	17.7015	32	365	137.25	4	549	0.581056	1980	2241	TRUE
ENST00000433039	ENSG00000183246	RIMBP3C	RIMBP3C	150221	5784	1000	8.79672	105	0.923656	105	0.923656	105	0.923656	87	0.765315	87	0.765315	87	0.765315	1019.87	8.97153	109.291	0.961398	1129.47	9.93565	90.6173	0.797135	13.1967	2912.53	12.8104	26.4876	4729.63	20.8026	5784	5784	5784	1	5784	0.632607	2442	2550	TRUE
ENST00000311841	ENSG00000256407	RP11-446E24.4		NA	2382	1000	21.3603	344	7.34794	599	12.7948	587	12.5385	344	7.34794	604	12.9016	604	12.9016	1073.25	22.925	1073.29	22.9257	1091.47	23.3141	1076.55	22.9954	22.0127	1950.47	20.8313	16.8383	1232.39	13.1621	86	1422	297.75	8	2382	0.535684	1599	1594	FALSE
ENST00000596400	ENSG00000269533	AC003002.6		NA	630	1000	80.7623	0	0	585	47.2459	453	36.5853	3	0.242287	551	44.5	522	42.1579	1551.05	125.266	1521.53	122.882	1542.03	124.538	1493.36	120.607	97.5463	2007.42	81.0619	18.6503	352.95	14.2525	36	360	157.5	4	630	0.52381	1906	2171	TRUE
ENST00000341502	ENSG00000150527	CTAGE5	CTAGE5	4253	4091	1000	12.4371	373	4.63904	484	6.01956	452	5.62157	367	4.56442	492	6.11906	491	6.10662	965.57	12.0089	963.696	11.9856	903.361	11.2352	893.085	11.1074	12.563	1946.83	12.1065	17.9017	2257.81	14.0403	22	1629	170.458	24	4091	0.415791	1493	1573	FALSE
ENST00000264254	ENSG00000115539	PDCL3	PDCL3	79031	1337	1000	38.0555	853	32.4614	853	32.4614	740	28.1611	838	31.8905	838	31.8905	449	17.0869	1026.48	39.0631	1001.38	38.1081	603.673	22.9731	563.264	21.4353	41.1316	1975.59	37.5911	20.8433	850.877	16.1903	91	384	222.833	6	1337	0.478684	892	913	FALSE
ENST00000368281	ENSG00000189367	KIAA0408	KIAA0408	9729	6580	1000	7.73256	105	0.811919	152	1.17535	152	1.17535	105	0.811919	151	1.16762	151	1.16762	1081.53	8.36297	1081.53	8.36297	1080.44	8.3546	1081.96	8.36632	8.25309	2076.55	8.02852	16.6078	3374.95	13.0485	80	3940	1645	4	6580	0.368997	1524	1526	FALSE
ENST00000558468	ENSG00000259529	IRF9	IRF9	10379	4798	1000	10.6045	149	1.58007	325	3.44645	320	3.39343	149	1.58007	324	3.43585	324	3.43585	1077.56	11.427	1077.56	11.427	1092.05	11.5806	1081.39	11.4676	10.9095	1990.07	10.5518	18.1305	2683.68	14.2295	58	1281	228.476	21	4798	0.567945	2514	2513	FALSE
ENST00000466681	ENSG00000156928	MALSU1	MALSU1	115416	3044	1000	16.7149	429	7.1707	531	8.87562	509	8.5079	424	7.08713	526	8.79205	526	8.79205	1063.47	17.7758	1064.6	17.7947	1118.84	18.7013	1116.85	18.668	15.7262	1797.68	15.024	15.8733	1487.23	12.4295	82	2374	761	4	3044	0.401445	1370	1370	FALSE
ENST00000398664	ENSG00000205456	TP53TG3D	TP53TG3D	24150;729355;729264;102723713;102724127;653550;102723655;102724101	2029	1000	25.0765	661	16.5756	661	16.5756	656	16.4502	600	15.0459	600	15.0459	600	15.0459	1110.76	27.854	749.411	18.7926	1286.28	32.2553	681.598	17.0921	26.0421	1950.56	24.4566	16.7672	1043.86	13.0882	997	1032	1014.5	2	2029	0.469197	2676	3042	FALSE
ENST00000339468	ENSG00000100027	YPEL1	YPEL1	29799	4329	1000	11.7533	364	4.27822	428	5.03043	408	4.79536	364	4.27822	428	5.03043	427	5.01868	1038.25	12.2029	1038.25	12.2029	1027.63	12.0781	1038.79	12.2092	11.3879	1869.96	10.9891	16.2455	2168.67	12.7446	44	3675	865.8	5	4329	0.500578	1525	1525	FALSE
ENST00000586680	ENSG00000183978	COA3	COA3	28958	1374	1000	37.0307	12	0.444369	838	31.0318	838	31.0318	8	0.296246	828	30.6614	828	30.6614	1217.76	45.0944	1217.76	45.0944	1205.32	44.634	1198.54	44.383	33.983	1681.06	31.1254	17.3512	728.205	13.483	144	1007	458	3	1374	0.590247	1324	1328	TRUE
ENST00000530457	ENSG00000129084	PSMA1	PSMA1	5682	1527	1000	33.3204	122	4.06509	768	25.5901	673	22.4246	114	3.79852	775	25.8233	771	25.69	1155.09	38.4879	1155.09	38.4879	1216.87	40.5465	1192.07	39.7203	33.5159	1857.06	30.939	17.2231	804.447	13.4022	45	459	152.7	10	1527	0.46169	1822	1830	FALSE
ENST00000219301	ENSG00000103023	PRSS54	PRSS54	221191	1810	1000	28.1106	511	14.3645	648	18.2157	582	16.3604	507	14.2521	654	18.3843	653	18.3562	1145.99	32.2146	1145.99	32.2146	1160.66	32.6268	1155.72	32.488	25.1724	1671.37	23.4916	13.8662	769.198	10.8113	91	761	258.571	7	1810	0.50884	1193	1193	FALSE
ENST00000497497	ENSG00000165646	SLC18A2	SLC18A2	6571	4125	1000	12.3346	450	5.55057	512	6.31532	426	5.25454	443	5.46423	505	6.22897	504	6.21664	1023.92	12.6296	1023.92	12.6296	1062.37	13.1039	1053.81	12.9983	10.6821	1669.45	10.296	15.2241	1936.14	11.9408	44	2269	275	15	4125	0.428606	1218	1218	FALSE
ENST00000253039	ENSG00000130741	EIF2S3	EIF2S3	1968	2858	1000	17.8027	831	14.7941	831	14.7941	744	13.2452	549	9.7737	549	9.7737	517	9.20402	919.302	16.3661	887.111	15.793	591.74	10.5346	571.002	10.1654	18.5811	1989.84	17.7123	18.5648	1632.45	14.531	64	1250	238.167	12	2858	0.427222	895	854	FALSE
ENST00000223029	ENSG00000106305	AIMP2	AIMP2	7965	1225	1000	41.5349	448	18.6076	677	28.1191	598	24.8379	430	17.86	685	28.4514	685	28.4514	1235.78	51.328	1235.78	51.328	1242.55	51.609	1228.39	51.0209	37.6071	1642.76	34.1159	13.5279	505.317	10.4941	207	532	306.25	4	1225	0.515102	1178	1178	FALSE
ENST00000300213	ENSG00000166946	CCNDBP1	CCNDBP1	23582	3660	1000	13.9017	458	6.36698	510	7.08987	446	6.20016	449	6.24186	501	6.96475	500	6.95085	1009.95	14.04	1009.95	14.04	1051.75	14.6211	1041.56	14.4795	13.3037	1838.96	12.7823	15.9554	1799.34	12.5069	47	2450	332.727	11	3660	0.436885	1424	1424	FALSE
ENST00000495552	ENSG00000248592	TMEM110-MUSTN1	TMEM110-MUSTN1	100526772	5280	1000	9.63641	151	1.4551	255	2.45728	249	2.39947	147	1.41655	259	2.49583	259	2.49583	1080.62	10.4133	1080.62	10.4133	1072.53	10.3353	1080.87	10.4157	10.5115	2114.19	10.1866	17.6004	2867.98	13.8185	133	4474	1320	4	5280	0.526326	2944	2945	FALSE
ENST00000309384	ENSG00000183542	KLRC4	KLRC4	8302	930	1000	54.7099	216	11.8173	844	46.1752	766	41.9078	202	11.0514	775	42.4002	755	41.306	1304.36	71.3613	1196.41	65.4557	1260.61	68.9677	1110.01	60.7288	54.5441	1757.83	48.0854	15.3028	431.792	11.8117	54	408	232.5	4	930	0.362366	1546	1860	FALSE
ENST00000466088	ENSG00000166136	NDUFB8	NDUFB8	4714	829	1000	61.3754	181	11.109	613	37.6231	590	36.2115	181	11.109	599	36.7639	599	36.7639	1378.47	84.6039	1378.47	84.6039	1390.73	85.3565	1375.16	84.4011	66.3915	1879.28	57.6708	18.2484	457.819	14.0494	96	506	207.25	4	829	0.531966	1276	1281	FALSE
ENST00000427190	ENSG00000198814	GK	GK	2710	4573	1000	11.1262	636	7.07628	636	7.07628	627	6.97614	573	6.37533	573	6.37533	508	5.65212	790.067	8.79046	666.816	7.41915	744.205	8.28019	600.845	6.68514	11.3847	1977.29	10.9999	16.3106	2300.64	12.7987	18	2725	217.762	21	4573	0.382025	756	713	FALSE
ENST00000330912	ENSG00000183479	TREX2	TREX2	11219	2262	1000	22.4935	416	9.35728	647	14.5533	550	12.3714	406	9.13235	647	14.5533	647	14.5533	1079.3	24.2773	1079.3	24.2773	1131.97	25.462	1108.83	24.9415	22.0094	1847.64	20.7799	15.5588	1080.91	12.1567	62	745	174	13	2262	0.626879	1761	1761	FALSE
ENST00000587176	ENSG00000129991	TNNI3	TNNI3	7137	992	1000	51.2906	298	15.2846	808	41.4428	642	32.9285	298	15.2846	711	36.4676	705	36.1598	1184.96	60.7775	1184.44	60.7506	1215.69	62.3536	1207.93	61.9555	55.336	1916.57	49.151	15.6215	470.783	12.0734	13	526	165.333	6	992	0.584677	1677	1681	FALSE
ENST00000402255	ENSG00000128383	APOBEC3A	APOBEC3A	200315;100913187	1478	1000	34.4251	825	28.4007	825	28.4007	749	25.7844	562	19.3469	562	19.3469	544	18.7272	1183.63	40.7464	978.767	33.6941	1052.77	36.2418	651.918	22.4423	35.346	1891.21	32.5525	18.1289	819.24	14.1012	100	689	246.333	6	1478	0.512855	1060	1184	FALSE
ENST00000619858	ENSG00000277972	CISD3	CISD3	284106	2326	1000	21.8746	453	9.90918	589	12.8841	561	12.2716	452	9.8873	588	12.8622	588	12.8622	1129.3	24.7029	1129.3	24.7029	1120.89	24.519	1123.3	24.5718	21.1453	1827.64	19.9894	15.1631	1083.48	11.8503	120	1769	775.333	3	2326	0.570077	1389	1389	FALSE
ENST00000375371	ENSG00000179002	TAS1R2	TAS1R2	80834	2542	1000	20.0158	351	7.02555	525	10.5083	502	10.0479	347	6.94549	533	10.6684	532	10.6484	1110	22.2176	1110	22.2176	1145.89	22.936	1148.91	22.9963	20.8194	1974.08	19.7564	17.5005	1367.58	13.6866	124	929	423.667	6	2542	0.5893	1441	1432	FALSE
ENST00000380535	ENSG00000161955	TNFSF13	TNFSF13	8741	2195	1000	23.1801	395	9.15612	518	12.0073	497	11.5205	386	8.9475	520	12.0536	516	11.9609	1177.73	27.2999	1177.73	27.2999	1133.54	26.2755	1128.26	26.1531	24.799	2017.3	23.3806	17.5106	1180.17	13.6782	46	1006	439	5	2195	0.57631	1809	1816	FALSE
ENST00000616144	ENSG00000126453	BCL2L12	BCL2L12	83596	1854	1000	27.4435	536	14.7097	671	18.4146	564	15.4781	530	14.545	665	18.2499	606	16.6308	1130.06	31.0128	1124.71	30.8659	1067.07	29.2842	1052.01	28.8707	27.1618	1849.86	25.3833	14.9791	851.346	11.682	87	926	264.857	7	1854	0.591154	1293	1296	FALSE
ENST00000337451	ENSG00000140157	NIPA2	NIPA2	81614	3233	1000	15.7378	545	8.57709	596	9.37971	533	8.38823	534	8.40397	585	9.2066	583	9.17512	1031.09	16.227	1031.09	16.227	1041.84	16.3963	1030.51	16.2179	14.1045	1715.82	13.5016	14.2731	1420.85	11.1805	57	2172	404.125	8	3233	0.427157	1191	1197	FALSE
ENST00000368102	ENSG00000188004	C1orf204	C1orf204	284677	2501	1000	20.344	281	5.71665	637	12.9591	598	12.1657	271	5.51321	636	12.9388	636	12.9388	1081.99	22.012	1081.99	22.012	1098.97	22.3574	1088.14	22.1371	20.5236	1913.36	19.4627	17.2424	1325.52	13.4832	110	1682	416.833	6	2501	0.526989	1766	1779	FALSE
ENST00000604046	ENSG00000261739	GOLGA8S	GOLGA8S	653061	4349	1000	11.6993	586	6.85579	586	6.85579	536	6.27082	469	5.48697	469	5.48697	414	4.84351	1063.9	12.4469	607.521	7.10757	1146.18	13.4095	438.756	5.13314	12.1617	2006.47	11.7371	17.3508	2326.98	13.612	60	2273	241.611	18	4349	0.461485	1280	1576	FALSE
ENST00000251646	ENSG00000131738	KRT33B	KRT33B	3884	1607	1000	31.6616	806	25.5193	806	25.5193	689	21.8149	570	18.0471	570	18.0471	537	17.0023	1162.9	36.8193	934.797	29.5972	1081.95	34.2562	667.445	21.1324	33.7021	1972.07	31.2195	17.3884	855.256	13.5394	83	460	229.571	7	1607	0.58743	1108	2043	FALSE
ENST00000328795	ENSG00000183706	OR4N4	OR4N4	283694	1126	1000	45.1867	699	31.5855	699	31.5855	699	31.5855	576	26.0275	576	26.0275	576	26.0275	1307.65	59.0886	894.084	40.4007	1327.03	59.9642	736.843	33.2955	49.1857	1959.47	44.271	17.5791	602.738	13.6179	1126	1126	1126	1	1126	0.453819	1353	1487	FALSE
ENST00000377707	ENSG00000107338	SHB	SHB	6461	2783	1000	18.2825	372	6.80109	552	10.0919	532	9.7263	366	6.6914	552	10.0919	551	10.0737	1099.13	20.0948	1099.13	20.0948	1132.86	20.7116	1121.63	20.5062	18.5684	1934.4	17.6828	15.6693	1341.44	12.2624	120	1283	463.833	6	2783	0.641035	1644	1649	FALSE
ENST00000624297	ENSG00000279804	PRAMEF18	PRAMEF18;PRAMEF22	391003;653606;645414	2104	1000	24.1826	737	17.8226	737	17.8226	697	16.8553	595	14.3887	595	14.3887	589	14.2436	1124.18	27.1857	828.169	20.0273	1130.27	27.333	672.57	16.2645	23.9174	1861.07	22.5028	16.8596	1088.77	13.1647	314	1211	701.333	3	2104	0.489068	1426	1404	FALSE
ENST00000370388	ENSG00000256980	KHDC1L	KHDC1L	100129128	635	1000	80.1263	1	0.0801263	498	39.9029	443	35.496	1	0.0801263	473	37.8998	473	37.8998	1562.64	125.209	1503.8	120.494	1699.73	136.193	1597.53	128.004	98.4444	2045.01	81.9296	18.9796	362.12	14.5077	156	296	211.667	3	635	0.524409	1495	1531	TRUE
ENST00000585685	ENSG00000224916	APOC4-APOC2	APOC4-APOC2	344;346	1829	1000	27.8186	235	6.53737	654	18.1934	629	17.4979	225	6.25919	674	18.7497	674	18.7497	1137.47	31.6428	1137.47	31.6428	1165.03	32.4095	1150.16	31.9959	30.3934	2040.45	28.3812	16.7505	939.057	13.0616	68	936	304.833	6	1829	0.551121	2920	2920	FALSE
ENST00000368309	ENSG00000160803	UBQLN4	UBQLN4	56893	3576	1000	14.2283	728	10.3582	728	10.3582	694	9.87441	674	9.58984	674	9.58984	458	6.51654	913.246	12.9939	778.346	11.0745	605.276	8.61202	499.219	7.10301	14.6391	1975.81	14.0562	17.5475	1933.23	13.7532	84	1830	325.091	11	3576	0.560962	857	813	FALSE
ENST00000448387	ENSG00000232653	GOLGA8N	GOLGA8N	728047;101059918;643699	5329	1000	9.5478	441	4.21058	441	4.21058	425	4.05782	337	3.21761	337	3.21761	335	3.19851	1276.33	12.1861	456.612	4.35964	1586.61	15.1486	352.363	3.36429	9.76841	1983.33	9.46822	16.3586	2690.46	12.844	39	3508	280.474	19	5329	0.415463	2674	2759	FALSE
ENST00000407780	ENSG00000160223	ICOSLG	ICOSLG	102723996;23308	7080	1000	7.18647	274	1.96909	274	1.96909	274	1.96909	231	1.66008	231	1.66008	231	1.66008	1247.6	8.96585	282.865	2.0328	1271.62	9.13849	238.643	1.715	7.4097	2008.2	7.21594	18.7399	4098.45	14.7267	36	6054	1011.43	7	7080	0.590254	1834	1864	FALSE
ENST00000269881	ENSG00000269058	CALR3	CALR3	125972	1292	1000	39.381	267	10.5147	737	29.0238	571	22.4865	241	9.49082	734	28.9056	706	27.803	1204.95	47.452	1204.95	47.452	1236.56	48.6969	1214.44	47.8259	42.0842	1947.81	38.3533	15.1958	599.152	11.7976	93	218	143.556	9	1292	0.466718	1258	1260	FALSE
ENST00000409886	ENSG00000153165	RGPD3	RGPD3	653489	5594	1000	9.0955	581	5.28449	581	5.28449	539	4.90247	465	4.22941	465	4.22941	465	4.22941	1000.47	9.09982	602.54	5.4804	1126.85	10.2493	485.074	4.41199	7.84014	1672.49	7.60607	15.527	2681.13	12.1931	68	2224	243.217	23	5594	0.402395	1618	2066	FALSE
ENST00000372080	ENSG00000170835	CEL	CEL	1056	2384	1000	21.3424	623	13.2963	623	13.2963	528	11.2688	722	15.4092	722	15.4092	644	13.7445	1098.94	23.4539	681.827	14.5518	1036.79	22.1276	724.469	15.4619	22.2768	1975.61	21.0821	17.5685	1286.92	13.733	91	875	216.727	11	2384	0.643876	1000	1000	FALSE
ENST00000056217	ENSG00000050327	ARHGEF5	ARHGEF5	102725117;7984	5544	1000	9.17753	446	4.09318	446	4.09318	427	3.91881	386	3.54253	386	3.54253	386	3.54253	1106.68	10.1566	462.002	4.24004	1178.37	10.8145	402.833	3.69701	9.3433	1975.01	9.06286	17.9133	3065.44	14.0666	58	3166	369.6	15	5544	0.566198	1259	1339	FALSE
ENST00000375549	ENSG00000204370	SDHD	SDHD	6392	1439	1000	35.358	628	22.2049	773	27.3318	756	26.7307	637	22.5231	676	23.902	638	22.5584	1098.5	38.8407	1087.43	38.4495	847.674	29.9721	788.098	27.8656	36.7856	1912.54	33.8118	18.8369	828.479	14.6467	117	990	359.75	4	1439	0.410007	1243	1320	FALSE
ENST00000253031	ENSG00000130733	YIPF2	YIPF2	78992	2087	1000	24.3796	514	12.5311	641	15.6273	533	12.9943	498	12.141	624	15.2129	614	14.9691	1085.22	26.4573	1085.22	26.4573	1124.93	27.4254	1106.23	26.9694	23.2737	1795.62	21.8882	16.4004	1050.48	12.8051	61	990	208.7	10	2087	0.610925	1294	1294	FALSE
ENST00000413193	ENSG00000204172	AGAP10	AGAP10	642517	2410	1000	21.1121	637	13.4484	637	13.4484	624	13.174	601	12.6884	601	12.6884	601	12.6884	1066.63	22.5189	705.41	14.8927	1236.08	26.0963	667.986	14.1026	21.8344	1958.42	20.6732	18.0599	1337.46	14.1183	35	1690	301.25	8	2410	0.507054	1120	1304	FALSE
ENST00000622726	ENSG00000188316	ENO4	ENO4	387712	2874	1000	17.7036	570	10.0911	648	11.472	447	7.91352	549	9.71929	641	11.348	623	11.0294	967.858	17.1346	967.858	17.1346	1063.38	18.8256	1049.5	18.58	16.0226	1725.81	15.2765	16.1131	1424.85	12.6125	3	1087	179.625	16	2874	0.4492	1156	1153	FALSE
ENST00000290122	ENSG00000142789	CELA3A	CELA3A	10136	887	1000	57.3622	751	43.079	751	43.079	648	37.1707	573	32.8685	573	32.8685	550	31.5492	1358.84	77.9462	1016.71	58.3206	1309.26	75.1021	778.356	44.6482	62.3149	1904.22	54.6151	17.3892	467.504	13.4085	62	153	110.875	8	887	0.585118	1049	1147	FALSE
ENST00000252250	ENSG00000170465	KRT6C	KRT6C	286887	2289	1000	22.2281	754	16.76	754	16.76	691	15.3596	601	13.3591	601	13.3591	588	13.0702	1098.32	24.4137	820.388	18.2357	1043.52	23.1956	672.076	14.939	22.7112	1930.35	21.4541	16.0621	1129.31	12.5512	35	782	254.333	9	2289	0.558322	1342	1823	FALSE
ENST00000345088	ENSG00000187569	DPPA3	DPPA3	359787;101060236	1079	1000	47.155	796	37.5354	796	37.5354	729	34.376	863	40.6948	863	40.6948	521	24.5677	1054.23	49.7122	1029.62	48.5518	761.593	35.9129	700.717	33.0423	51.9699	1975.54	46.5783	18.1459	595.758	14.0465	42	593	269.75	4	1079	0.400371	815	959	FALSE
ENST00000553947	ENSG00000273259	SERPINA3	SERPINA3	12	3067	1000	16.5896	329	5.45797	550	9.12427	529	8.77589	324	5.37502	553	9.17404	547	9.0745	1083.23	17.9704	1081.84	17.9473	1091.5	18.1075	1076.74	17.8627	16.7234	1926.61	15.9808	16.8834	1593.89	13.221	79	1036	383.375	8	3067	0.524943	1793	1811	FALSE
ENST00000597961	ENSG00000269590	CTD-2192J16.24		NA	585	1000	86.9747	0	0	417	36.2685	358	31.137	0	0	436	37.921	433	37.6601	1676.66	145.827	1676.66	145.827	1715.93	149.243	1684.78	146.533	104.363	1965.34	85.4675	18.4693	323.781	14.0804	44	174	117	5	585	0.577778	1449	1482	TRUE
ENST00000498518	ENSG00000146963	C7orf55-LUC7L2	C7orf55-LUC7L2	51631;100996928	2837	1000	17.9345	353	6.33088	586	10.5096	583	10.4558	353	6.33088	582	10.4379	580	10.402	1132.69	20.3142	1132.69	20.3142	1127.52	20.2215	1129.47	20.2565	17.1915	1827	16.3832	15.002	1309.41	11.7418	30	1039	315.222	9	2837	0.40148	1962	1973	FALSE
ENST00000602787	ENSG00000251503	APITD1-CORT	APITD1-CORT	100526739	1496	1000	34.0108	187	6.36003	756	25.7122	699	23.7736	183	6.22399	768	26.1203	768	26.1203	1180.71	40.1569	1180.71	40.1569	1226.5	41.7142	1214.56	41.3082	32.6378	1769.12	30.0846	16.7519	766.353	13.0322	34	627	249.333	6	1496	0.510027	2041	2068	FALSE
ENST00000373001	ENSG00000116954	RRAGC	RRAGC	64121	2732	1000	18.6238	406	7.56126	620	11.5468	600	11.1743	400	7.44952	618	11.5095	618	11.5095	1098.44	20.4571	1098.44	20.4571	1085.68	20.2194	1077.92	20.0749	17.8164	1820.77	16.9548	15.011	1261.37	11.7458	115	1507	390.286	7	2732	0.449488	1624	1631	FALSE
ENST00000258874	ENSG00000136371	MTHFS	MTHFS	10588	907	1000	56.0973	15	0.841459	586	32.873	539	30.2364	13	0.729265	602	33.7706	602	33.7706	1379.42	77.3815	1379.42	77.3815	1786.2	100.201	1758.06	98.6223	52.4104	1642.26	46.0632	14.667	403.403	11.3149	178	467	302.333	3	907	0.470783	1850	1742	TRUE
ENST00000326637	ENSG00000116783	TNNI3K	TNNI3K	100526835;51086	3001	1000	16.9544	320	5.42542	437	7.40908	356	6.03578	309	5.23892	432	7.32431	431	7.30736	1186.22	20.1116	1186.22	20.1116	1261.07	21.3808	1229.1	20.8386	17.2874	1947.28	16.5075	17.4422	1610.99	13.6567	53	519	120.04	25	3001	0.419527	1295	1298	FALSE
ENST00000623120	ENSG00000279938	UTY		NA	4335	1000	11.7371	0	0	0	0	0	0	0	0	0	0	0	0	1274.3	14.9566	1274.1	14.9542	1180.54	13.8561	1137.03	13.3454	16.447	2704.53	15.8716	23.4631	3136.54	18.4069	27	773	144.5	30	4335	0.4203	11695	11665	TRUE
ENST00000421288	ENSG00000231396	USP17L10	USP17L10	100287144	1677	1000	30.34	599	18.1737	599	18.1737	587	17.8096	817	24.7878	817	24.7878	816	24.7575	876.222	26.5846	694.601	21.0742	1233.36	37.4202	954.126	28.9482	30.4096	1862.06	28.2475	16.6175	853.367	12.9456	25	1590	559	3	1677	0.516995	1213	2560	FALSE
ENST00000602962	ENSG00000270106	TSNAX-DISC1	TSNAX-DISC1	NA	3557	1000	14.3043	173	2.47464	458	6.55135	422	6.03639	163	2.33159	466	6.66578	466	6.66578	1183.24	16.9254	1183.24	16.9254	1216.01	17.3941	1199.57	17.159	14.2537	1913.28	13.684	17.0834	1872.04	13.3891	55	980	254.071	14	3557	0.500984	1405	1402	FALSE
ENST00000602168	ENSG00000269526	ERVV-1	ERVV-1	147664	2202	1000	23.1064	661	15.2733	661	15.2733	661	15.2733	613	14.1642	613	14.1642	613	14.1642	1096.16	25.3283	742.38	17.1537	1101.19	25.4446	688.81	15.9159	25.2408	2060.09	23.8006	17.8247	1205.21	13.924	2202	2202	2202	1	2202	0.470027	1315	1393	FALSE
ENST00000477564	ENSG00000183569	SERHL2	SERHL2	253190	2096	1000	24.2749	685	16.6283	685	16.6283	642	15.5845	631	15.3175	631	15.3175	604	14.6621	1189.19	28.8676	769.811	18.6871	1127.44	27.3686	683.092	16.582	25.0046	1937.9	23.5212	17.6232	1133.72	13.7605	20	781	190.545	11	2096	0.565363	1036	1120	FALSE
ENST00000623823	ENSG00000279710	SRY	SRY	NA	615	1000	82.7321	0	0	0	0	0	0	0	0	0	0	0	0	1777.85	147.085	1777.85	147.085	1776.41	146.966	1776.41	146.966	154.469	3088.88	127.775	28.4013	524.287	21.6877	615	615	615	1	615	0.502439	2000	2000	TRUE
ENST00000610881	ENSG00000118363	SPCS2	SPCS2	9789	2711	1000	18.7681	697	13.0813	697	13.0813	694	13.025	649	12.1805	649	12.1805	635	11.9177	1015.67	19.0622	763.398	14.3275	902.101	16.9307	696.881	13.0791	19.4874	1975.66	18.5397	16.415	1368.68	12.8437	84	2175	542.2	5	2711	0.385835	928	853	FALSE
ENST00000495963	ENSG00000123179	EBPL	EBPL	84650	1026	1000	49.5909	900	44.6318	900	44.6318	768	38.0858	838	41.5571	838	41.5571	444	22.0183	1178.72	58.4535	1144.51	56.7573	617.003	30.5977	607.793	30.141	54.9206	1974.68	48.963	17.0997	533.339	13.2244	70	486	205.2	5	1026	0.475634	932	858	FALSE
ENST00000372712	ENSG00000244274	DBNDD2	DBNDD2	55861	1537	1000	33.1036	290	9.60004	480	15.8897	454	15.029	287	9.50073	493	16.3201	493	16.3201	1277.97	42.3054	1277.97	42.3054	1255.81	41.5719	1254.66	41.5337	39.8367	2222.75	36.7905	20.4789	962.859	15.937	138	679	384.25	4	1537	0.549122	1901	1910	FALSE
ENST00000336257	ENSG00000135702	CHST5	CHST5	23563	3245	1000	15.6796	312	4.89203	488	7.65163	476	7.46348	312	4.89203	473	7.41644	472	7.40076	1103.84	17.3078	1103.82	17.3074	1082.66	16.9757	1083.22	16.9844	17.2247	2103.41	16.4903	17.4322	1741.81	13.6554	44	3106	1081.67	3	3245	0.571032	2043	2066	FALSE
ENST00000498285	ENSG00000263620	RP11-599B13.6		NA	460	1000	110.609	0	0	89	9.84422	73	8.07447	0	0	139	15.3747	139	15.3747	2003.9	221.65	2003.9	221.65	2149.29	237.731	2098.32	232.093	131.177	1833.63	101.408	16.4258	224.363	12.4083	30	159	92	5	460	0.619565	1234	1246	TRUE
ENST00000621802	ENSG00000277611	RP1-138B7.6		NA	566	1000	89.8944	0	0	546	49.0823	404	36.3173	0	0	600	53.9366	600	53.9366	1412.26	126.954	1383.93	124.408	1780.38	160.046	1712.93	153.983	110.078	1991.77	89.5245	19.2031	325.344	14.6233	50	138	80.8571	7	566	0.568905	1381	1385	TRUE
ENST00000327237	ENSG00000140688	C16orf58	C16orf58	64755	2793	1000	18.2171	518	9.43643	602	10.9667	450	8.19767	491	8.94457	571	10.4019	571	10.4019	990.901	18.0513	990.901	18.0513	1085.37	19.7722	1041.81	18.9787	19.4507	2033.87	18.5256	16.427	1411.4	12.8558	33	1444	214.846	13	2793	0.605442	1551	1551	FALSE
ENST00000454362	ENSG00000170788	DYDC1	DYDC1	143241	829	1000	61.3754	116	7.11955	692	42.4718	579	35.5364	100	6.13754	725	44.4972	722	44.3131	1354.03	83.1041	1354.03	83.1041	1463.53	89.8248	1437.97	88.2561	62.9473	1781.79	54.6791	17.3017	434.069	13.3206	57	362	138.167	6	829	0.536791	1266	1248	FALSE
ENST00000260649	ENSG00000138079	SLC3A1	SLC3A1	6519	2989	1000	17.0225	511	8.69849	602	10.2475	506	8.61338	505	8.59636	594	10.1114	591	10.0603	1073.89	18.2802	1073.89	18.2802	1075.81	18.313	1070.41	18.2211	15.4299	1730.86	14.7318	15.5663	1431.95	12.1877	117	1296	298.9	10	2989	0.419204	1246	1248	FALSE
ENST00000421582	ENSG00000159884	CCDC107	CCDC107	203260	1324	1000	38.4292	244	9.37672	718	27.5921	660	25.3633	233	8.954	727	27.938	725	27.8612	1254.33	48.203	1254.33	48.203	1271.59	48.8661	1262.21	48.5058	35.5374	1688.95	32.4525	17.9967	727.427	13.9772	152	1003	441.333	3	1324	0.583837	1205	1194	FALSE
ENST00000586717	ENSG00000188878	FBF1	FBF1	85302	4825	1000	10.5451	234	2.46756	473	4.98784	415	4.37623	226	2.3832	460	4.85076	456	4.80858	1029.97	10.8612	1029.97	10.8612	1065.52	11.236	1041.26	10.9802	10.0372	1841.47	9.70927	16.7768	2497.34	13.1674	28	1233	166.379	29	4825	0.615544	1804	1810	FALSE
ENST00000624098	ENSG00000279052	UTY		NA	4008	1000	12.6947	0	0	0	0	0	0	0	0	0	0	0	0	228.728	2.90363	228.718	2.9035	148.608	1.88653	171.37	2.17548	31.6603	4804.2	30.4939	42.0022	5189.45	32.9392	27	773	143.143	28	4008	0.424401	11681	11657	TRUE
ENST00000615421	ENSG00000269713	NBPF9	NBPF9	102724250;728841;400818	5835	1000	8.71983	547	4.76975	547	4.76975	468	4.08088	307	2.67699	307	2.67699	300	2.61595	755.372	6.58672	515.025	4.49093	935.789	8.15992	317.557	2.76904	9.87764	2199.57	9.58994	19.8359	3573.23	15.579	31	1873	201.207	29	5835	0.480377	1206	2672	FALSE
ENST00000265333	ENSG00000213585	VDAC1	VDAC1	7416	1953	1000	26.0523	879	22.9	879	22.9	733	19.0964	837	21.8058	837	21.8058	521	13.5733	978.43	25.4904	955.595	24.8955	636.776	16.5895	605.366	15.7712	27.476	1976.88	25.7512	15.6179	935.542	12.1865	50	948	217	9	1953	0.469022	906	918	FALSE
ENST00000374514	ENSG00000011009	LYPLA2	LYPLA2	11313	1810	1000	28.1106	852	23.9503	852	23.9503	718	20.1834	822	23.1069	822	23.1069	547	15.3765	977.161	27.4686	952.907	26.7868	701.4	19.7168	647.09	18.1901	29.7538	1975.56	27.7671	16.3899	909.196	12.779	32	858	181	10	1810	0.619337	878	894	FALSE
ENST00000320394	ENSG00000174628	IQCK	IQCK	124152	3482	1000	14.6124	367	5.36274	541	7.90529	477	6.97009	357	5.21661	530	7.74455	524	7.65688	1098.47	16.0512	1098.47	16.0512	1129.77	16.5086	1115.15	16.2949	13.6277	1789.57	13.0749	16.3248	1751	12.7931	53	1981	348.2	10	3482	0.470706	1351	1353	FALSE
ENST00000619556	ENSG00000278662	GOLGA6L10	GOLGA6L10	101927601;647042;100133220	4300	1000	11.8326	582	6.88658	582	6.88658	518	6.12929	481	5.69149	481	5.69149	451	5.33651	944.601	11.1771	582.567	6.89329	1142.03	13.5132	487.727	5.77108	12.8622	2097.57	12.4099	18.3463	2432.65	14.3923	60	2911	390.909	11	4300	0.420465	1284	1323	FALSE
ENST00000530849	ENSG00000167257	RNF214	RNF214	257160	2846	1000	17.8778	526	9.40372	628	11.2273	526	9.40372	516	9.22495	617	11.0306	612	10.9412	1052.71	18.8201	1052.71	18.8201	1088.25	19.4556	1076.99	19.2543	16.0737	1713.83	15.3198	15.6946	1374.24	12.2842	46	1360	218.923	13	2846	0.457133	1197	1197	FALSE
ENST00000420765	ENSG00000168781	PPIP5K1	PPIP5K1	9677	5718	1000	8.89826	423	3.76396	423	3.76396	416	3.70167	612	5.44573	612	5.44573	399	3.5504	1014.85	9.03038	440.513	3.9198	843.595	7.50652	416.847	3.70921	9.05813	1975.93	8.79117	18.1712	3207.5	14.2706	63	2015	184.452	31	5718	0.514865	1000	1000	FALSE
ENST00000368554	ENSG00000165828	PRAP1	PRAP1	118471	1044	1000	48.7359	396	19.2994	675	32.8967	498	24.2705	373	18.1785	672	32.7505	670	32.653	1192.62	58.1235	1192.62	58.1235	1309.61	63.8252	1256.43	61.233	54.6952	2004.81	48.8531	17.1782	545.365	13.2894	53	283	130.5	8	1044	0.622605	1368	1368	FALSE
ENST00000217423	ENSG00000101441	CST4	CST4	1472	751	1000	67.75	800	54.2	800	54.2	700	47.425	504	34.146	504	34.146	456	30.894	1461.06	98.9869	1152.25	78.0652	1296.15	87.8138	743.535	50.3745	79.0492	1998.16	67.6876	16.4347	372.613	12.6223	114	338	250.333	3	751	0.584554	1107	1264	FALSE
ENST00000594136	ENSG00000171570	RAB4B-EGLN2	RAB4B-EGLN2	NA	2554	1000	19.9218	329	6.55427	608	12.1124	572	11.3953	323	6.43474	618	12.3117	617	12.2917	1088.87	21.6923	1087.76	21.6701	1110.36	22.1204	1089.53	21.7053	20.7371	1975.94	19.6821	17.4341	1368.87	13.6352	63	1077	212.833	12	2554	0.633908	2629	2700	FALSE
ENST00000559485	ENSG00000187627	RGPD1	RGPD1	400966	6697	1000	7.59747	47	0.357081	67	0.50903	67	0.50903	42	0.319094	58	0.440653	58	0.440653	1006.41	7.64618	75.4457	0.573196	1148.43	8.72516	65.371	0.496654	12.1224	3105.18	11.7957	24.4202	5051.04	19.1876	64	2224	291.174	23	6697	0.400478	2835	3190	TRUE
ENST00000471245	ENSG00000173207	CKS1B	CKS1B	1163	1166	1000	43.6366	784	34.2111	784	34.2111	753	32.8583	646	28.1892	646	28.1892	646	28.1892	1098.68	47.9428	993.124	43.3365	924.012	40.3207	818.435	35.7137	49.9323	2066.76	45.0931	17.895	635.741	13.8708	350	816	583	2	1166	0.436535	922	889	FALSE
ENST00000270061	ENSG00000130511	SSBP4	SSBP4	170463	1768	1000	28.7784	725	20.8643	862	24.807	667	19.1952	818	23.5407	955	27.4834	639	18.3894	880.591	25.342	878.853	25.292	753.937	21.6971	741.177	21.3299	30.408	1969.41	28.3382	16.7312	906.365	13.0419	29	353	98.2222	18	1768	0.684955	951	1053	FALSE
ENST00000455236	ENSG00000100101	RP1-37E16.12		NA	8110	1000	6.27376	0	0	31	0.194487	22	0.138023	0	0	34	0.213308	34	0.213308	1045.73	6.56068	1003.96	6.29858	1093.63	6.86116	1059.28	6.64569	6.80118	2115.28	6.63538	17.3978	4359.95	13.6766	49	3319	289.643	28	8110	0.616523	2152	2152	TRUE
ENST00000431391	ENSG00000272741	RP11-447L10.1		NA	708	1000	71.8647	0	0	495	35.573	309	22.2062	0	0	517	37.1541	516	37.0822	1312.34	94.3106	1283.49	92.2379	1943.76	139.688	1911.29	137.354	89.8524	2121.22	76.2204	18.3061	390.661	14.0374	70	183	118	6	708	0.50565	2105	1973	TRUE
ENST00000377811	ENSG00000147123	NDUFB11	NDUFB11	54539	1388	1000	36.6572	434	15.9092	670	24.5603	617	22.6175	428	15.6893	664	24.3404	657	24.0838	1210.63	44.3784	1210.63	44.3784	1208.93	44.3161	1203.68	44.1234	34.8419	1742.49	31.9374	17.8013	754.815	13.8347	131	1032	462.667	3	1388	0.600144	1172	1175	FALSE
ENST00000577660	ENSG00000265303	CTD-2510F5.6		NA	557	1000	91.3469	0	0	401	36.6301	316	28.8656	0	0	424	38.7311	420	38.3657	1772.22	161.887	1772.22	161.887	1768.26	161.525	1736	158.578	107.195	1902.13	86.8768	17.4282	290.416	13.2643	38	422	185.667	3	557	0.409336	1279	1287	TRUE
ENST00000288774	ENSG00000157911	PEX10	PEX10	5192	2871	1000	17.7221	432	7.65596	541	9.58767	488	8.6484	421	7.46102	530	9.39273	528	9.35728	1087.01	19.2641	1087.01	19.2641	1094.56	19.398	1081.3	19.163	17.9021	1926.16	17.0678	17.9895	1589.11	14.0812	81	1871	478.5	6	2871	0.592476	1507	1507	FALSE
ENST00000468148	ENSG00000112210	RAB23	RAB23	51715	4837	1000	10.519	376	3.95513	414	4.35485	392	4.12343	374	3.93409	412	4.33381	411	4.32329	1041.33	10.9537	1041.33	10.9537	1048.27	11.0267	1046.67	11.0099	9.80741	1803.89	9.48753	16.3935	2446.38	12.8667	83	3609	691	7	4837	0.380815	1456	1456	FALSE
ENST00000344595	ENSG00000167720	SRR	SRR	63826	2728	1000	18.6511	321	5.98701	726	13.5407	661	12.3284	310	5.78184	712	13.2796	712	13.2796	1075.08	20.0514	1075.08	20.0514	1088.23	20.2967	1070.17	19.9598	17.6958	1805.71	16.8392	14.9088	1250.94	11.6657	75	1606	341	8	2728	0.457845	1334	1335	FALSE
ENST00000319170	ENSG00000173166	RAPH1	RAPH1	65059	9808	1000	5.18763	176	0.913022	190	0.985649	163	0.845583	173	0.897459	190	0.985649	190	0.985649	1001.38	5.19476	1001.38	5.19476	1005.54	5.21637	1001.79	5.19691	4.02998	1519.09	3.94023	13.852	4199.86	10.8936	66	7732	700.571	14	9808	0.435155	1374	1374	FALSE
ENST00000458257	ENSG00000254959	INMT-FAM188B	INMT-FAM188B	NA	2877	1000	17.6852	280	4.95185	690	12.2028	563	9.95675	256	4.5274	703	12.4327	698	12.3442	1012.89	17.9131	1012.89	17.9132	1075.82	19.0261	1048.35	18.5402	17.6347	1901.49	16.8141	17.7534	1571.55	13.8966	59	410	143.85	20	2877	0.516858	1857	1866	FALSE
ENST00000406053	ENSG00000115239	GPR75-ASB3	GPR75-ASB3	51130	2648	1000	19.2146	439	8.4352	531	10.2029	511	9.81865	401	7.70505	482	9.26143	482	9.26143	1111.62	21.3594	1111.62	21.3594	1064.27	20.4495	1007.52	19.359	21.9279	2169.45	20.8425	18.457	1502.92	14.439	89	1213	264.8	10	2648	0.410121	1853	1856	FALSE
ENST00000524555	ENSG00000255071	SAA2-SAA4	SAA2-SAA4	100528017	743	1000	68.4794	0	0	460	31.5005	348	23.8308	0	0	413	28.282	391	26.7755	1427.18	97.7328	1416.67	97.0125	1495.7	102.425	1265.82	86.6827	121.741	3039.48	104.071	24.9627	559.777	19.1666	33	242	123.833	6	743	0.530283	2524	2653	TRUE
ENST00000399932	ENSG00000167930	ITFG3	ITFG3	83986	3213	1000	15.8357	376	5.95424	543	8.59881	512	8.1079	365	5.78004	553	8.75716	553	8.75716	1078.19	17.0739	1078.19	17.0739	1101.06	17.4361	1090.79	17.2734	16.149	1951.98	15.4555	16.3238	1614.89	12.7865	76	1315	247.154	13	3213	0.619359	1796	1799	FALSE
ENST00000547459	ENSG00000151239	TWF1	TWF1	5756	3320	1000	15.3254	752	11.5247	752	11.5247	718	11.0036	630	9.65498	630	9.65498	557	8.53623	988.002	15.1415	793.632	12.1627	783.877	12.0132	602.318	9.23075	15.799	1975.32	15.1363	16.0088	1636.78	12.5421	78	2031	368.889	9	3320	0.385843	934	826	FALSE
ENST00000553811	ENSG00000258691	RP11-404P21.8		NA	600	1000	84.8004	0	0	565	47.9122	439	37.2274	0	0	222	18.8257	221	18.7409	1873.64	158.885	1873.65	158.886	1671.99	141.785	1584.11	134.333	104.932	2037.17	86.3764	18.7837	338.02	14.3321	108	257	150	4	600	0.583333	1491	1354	TRUE
ENST00000368884	ENSG00000159352	PSMD4	PSMD4	5710	1350	1000	37.6891	905	34.1086	905	34.1086	787	29.6613	887	33.4302	887	33.4302	413	15.5656	1085.9	40.9267	1052.92	39.6837	549.809	20.7218	530.263	19.9851	40.6939	1975.11	37.22	20.6347	850.671	16.0305	68	307	135	10	1350	0.531111	941	914	FALSE
ENST00000563871	ENSG00000155719	OTOA	OTOA	146183	4635	1000	10.9774	609	6.68523	609	6.68523	495	5.43381	525	5.76313	525	5.76313	516	5.66434	1025.24	11.2545	623.145	6.84051	1046.39	11.4866	552.985	6.07033	11.2229	1976.22	10.8469	16.2701	2326.17	12.7676	48	1476	231.75	20	4635	0.491046	1044	1968	FALSE
ENST00000320442	ENSG00000135502	SLC26A10	SLC26A10	65012	2389	1000	21.2977	523	11.1387	608	12.949	510	10.8618	511	10.8831	614	13.0768	608	12.949	1086.13	23.132	1086.13	23.132	1121.32	23.8815	1105	23.534	20.8278	1851.15	19.7126	16.455	1207.9	12.8628	34	550	170.643	14	2389	0.583089	1361	1361	FALSE
ENST00000564737	ENSG00000259900	RP11-343C2.7		NA	722	1000	70.4712	0	0	454	31.9939	347	24.4535	0	0	461	32.4872	460	32.4168	1443.74	101.742	1443.74	101.742	1487.49	104.825	1418.37	99.9544	115.99	2801.32	98.7062	23.694	515.917	18.1787	48	208	144.4	5	722	0.50554	2877	2901	TRUE
ENST00000394576	ENSG00000081853	PCDHGA2	PCDHGA2	56113	4605	1000	11.0489	448	4.94991	498	5.50236	494	5.45816	452	4.99411	508	5.61285	508	5.61285	1002.18	11.073	986.305	10.8976	1019.18	11.2608	1007.47	11.1315	10.2708	1796.6	9.92524	14.8832	2114.05	11.679	59	2424	1151.25	4	4605	0.559392	9412	9434	FALSE
ENST00000568188	ENSG00000140675	SLC5A2	SLC5A2	6524	2467	1000	20.6243	449	9.26033	552	11.3846	530	10.9309	445	9.17783	548	11.3021	545	11.2403	1142.17	23.5564	1142.17	23.5564	1116.36	23.0241	1122.8	23.1569	20.8606	1917.24	19.7709	17.5058	1327.33	13.6876	154	1647	822.333	3	2467	0.629104	1482	1482	FALSE
ENST00000285979	ENSG00000108242	CYP2C18	CYP2C18	1562	2418	1000	21.0423	455	9.57424	672	14.1404	625	13.1514	447	9.4059	625	13.1514	625	13.1514	1110.01	23.3572	1079.77	22.7208	1052.77	22.1526	987.764	20.7848	20.8696	1878.36	19.7625	17.2698	1283.23	13.501	142	928	268.667	9	2418	0.430521	1442	1648	FALSE
[truncated: 18,274 more rows]
