# Supplementary material for: Errors in RNA-Seq quantification affect genes of relevance to human disease
Source: Genome Biol. 2015 Sep 3;16(1):177. doi: 10.1186/s13059-015-0734-x (PMC4558956; doi:10.1186/s13059-015-0734-x)
Supplement: Additional file 6: Table S2. — Counts and FPKM for simulated data from 958 problematic genes. FPKM and read counts calculated by 12 different methods for 958 problematic human protein-coding genes. Can be downloaded from [43]. (XLSX 311 kb) [file 13059_2015_734_MOESM6_ESM.xlsx]

## Sheet: Sheet1
Ensembl.Transcript.ID	Ensembl.Gene.ID	Associated.Gene.Name	HGNC.symbol	EntrezGene.ID	Length	NumReads	Expected_FPKM	star.htseq.u.count	star.htseq.u.FPKM	star.htseq.ine.count	star.htseq.ine.FPKM	star.htseq.is.count	star.htseq.is.FPKM	tophat.htseq.u.count	tophat.htseq.u.FPKM	tophat.htseq.ine.count	tophat.htseq.ine.FPKM	tophat.htseq.is.count	tophat.htseq.is.FPKM	star.cufflinks.NumReads	star.cufflinks.FPKM	star.cufflinks.mr.NumReads	star.cufflinks.mr.FPKM	tophat.cufflinks.NumReads	tophat.cufflinks.FPKM	tophat.cufflinks.mr.NumReads	tophat.cufflinks.mr.FPKM	sailfish.RPKM	sailfish.NumReads	sailfish.FPKM	sailfish.bc.RPKM	sailfish.bc.NumReads	sailfish.bc.FPKM
ENST00000405239	ENSG00000188120	DAZ1	DAZ1	1617;57135	4421	69135	320.981	0	0	67	0.311069	45	0.208927	0	0	0	0	0	0	0	0	0	0	0	0	0	0	17.4836	7377.72	17.1267	171.524	36469.1	84.6598
ENST00000618737	ENSG00000274419	TBC1D3C	TBC1D3C;TBC1D3;TBC1D3D	101060389;414060;100510707;729873	2305	53015	472.096	0	0	0	0	0	0	36	0.320578	2691	23.9632	0	0	0	0	0	0	0	0	0	0	44.5692	9597.33	42.7319	139.722	15427.3	68.6897
ENST00000625187	ENSG00000280084	DAZ1	DAZ1	NA	2235	11563	106.193	0	0	0	0	0	0	0	0	0	0	0	0	0	0	0	0	0	0	0	0	0	0	0	0	0	0
ENST00000417826	ENSG00000167131	CCDC103	CCDC103	388389	3397	84901	513.003	0	0	0	0	0	0	0	0	0	0	0	0	0	0	0	0	0	0	0	0	306.446	98668.9	298.097	802.181	130883	395.421
ENST00000625126	ENSG00000280146	RPS4Y2	RPS4Y2	140032	792	69070	1790.06	0	0	0	0	0	0	0	0	0	0	0	0	0	0	0	0	0	0	0	0	2249.03	151988	1969.5	525.409	19616.7	254.199
ENST00000623081	ENSG00000279194	DAZ1		NA	1173	5835	102.105	0	0	0	0	0	0	0	0	0	0	0	0	8.28967e-05	1.45058e-06	0	0	0.000149486	2.61581e-06	0	0	5450.37	571127	4996.97	3455.05	192579	1684.94
ENST00000623110	ENSG00000280045	DAZ1		NA	1317	96561	1504.94	0	0	0	0	0	0	0	0	0	0	0	0	0.000175954	2.74231e-06	867.552	13.5211	5.80519e-05	9.04759e-07	0	0	0	0	0	0	0	0
ENST00000553820	ENSG00000277706	DUX4L7	DUX4L7	NA	1375	16017	239.101	0	0	0	0	0	0	0	0	0	0	0	0	14.0156	0.209224	0	0	49411.1	737.605	0	0	598.053	74465.7	555.81	316.187	20708.7	154.569
ENST00000553702	ENSG00000259128	DUX4L2	DUX4L2	NA	1375	58538	873.852	0	0	0	0	0	0	0	0	0	0	0	0	15.6305	0.233331	0	0	50495.2	753.789	0	0	762.042	94884.6	708.216	402.887	26387.2	196.953
ENST00000553722	ENSG00000258697	DUX4L6	DUX4L6	NA	1375	90965	1357.92	0	0	0	0	0	0	0	0	0	0	0	0	15.6305	0.233331	0	0	50478.2	753.535	0	0	762.042	94884.6	708.216	402.887	26387.2	196.953
ENST00000554285	ENSG00000258389	DUX4L1	DUX4L1	NA	1375	76266	1138.49	0	0	0	0	0	0	0	0	0	0	0	0	15.6305	0.233331	0	0	50450	753.115	0	0	762.042	94884.6	708.216	402.887	26387.2	196.953
ENST00000557656	ENSG00000259034	DUX4L3	DUX4L3	NA	1375	35675	532.554	0	0	0	0	0	0	0	0	0	0	0	0	15.6305	0.233331	0	0	50422.8	752.709	0	0	762.042	94884.6	708.216	402.887	26387.2	196.953
ENST00000557283	ENSG00000259063	DUX4L5	DUX4L5	NA	1424	36409	524.809	0	0	0	0	0	0	0	0	0	0	0	0	19.2522	0.277507	0	0	50568.1	728.902	0	0	101.248	13091.2	94.35	53.9556	3661.53	26.3891
ENST00000610514	ENSG00000229579	USP17L26	USP17L26	728400;728419;728405;728379;728373;728369;728393	1677	27019	330.703	0	0	0	0	0	0	0	0	0	0	0	0	67.265	0.823301	0	0	61156.8	748.538	0	0	0	0	0	0	0	0
ENST00000621472	ENSG00000230430	USP17L25	USP17L25	728373;728405;728393;728379;728400;728369;728419	1677	82108	1004.97	0	0	0	0	0	0	0	0	0	0	0	0	67.265	0.823301	0	0	61040.2	747.111	0	0	0	0	0	0	0	0
ENST00000622713	ENSG00000232264	USP17L24	USP17L24	728405;728393;728419;728379;728373;728369;728400	1677	53957	660.415	0	0	0	0	0	0	0	0	0	0	0	0	67.265	0.823301	0	0	61091.3	747.737	0	0	0	0	0	0	0	0
ENST00000504104	ENSG00000228856	USP17L30	USP17L30	728400;728373;728369;728393;728379;728405;728419	1593	46012	592.868	0	0	0	0	0	0	0	0	0	0	0	0	68.0309	0.876583	0	0	61722.4	795.297	0	0	1513.56	220682	1421.75	761.975	57928.9	373.209
ENST00000504543	ENSG00000231051	USP17L28	USP17L28	728379;728419;728400;728405;728393;728369;728373	1593	84331	1086.61	0	0	0	0	0	0	0	0	0	0	0	0	68.0309	0.876583	0	0	61801.5	796.316	0	0	1513.56	220682	1421.75	761.975	57928.9	373.209
ENST00000511681	ENSG00000231637	USP17L29	USP17L29	728400;728419;728393;728379;728369;728373;728405	1593	65179	839.836	0	0	0	0	0	0	0	0	0	0	0	0	68.0309	0.876583	0	0	61778.7	796.023	0	0	1513.56	220682	1421.75	761.975	57928.9	373.209
ENST00000515574	ENSG00000235780	USP17L27	USP17L27	728369;728393;728400;728405;728373;728379;728419	1593	19543	251.813	0	0	0	0	0	0	0	0	0	0	0	0	68.0309	0.876583	0	0	61785.8	796.114	0	0	1513.56	220682	1421.75	761.975	57928.9	373.209
ENST00000564543	ENSG00000260272	RP11-20I23.1		NA	1944	203	2.1434	0	0	21	0.221731	18	0.190055	0	0	25	0.263965	25	0.263965	214.874	2.26877	214.874	2.26877	229.621	2.42448	207.011	2.18575	2.24745	404.722	2.13665	3.70429	344.417	1.81828
ENST00000556278	ENSG00000258728	GALT		NA	902	178	4.05057	0	0	62	1.41087	44	1.00126	0	0	69	1.57016	69	1.57016	224.4	5.10644	224.4	5.10644	237.307	5.40015	233.307	5.30914	4.48993	351.659	4.00118	3.58353	152.835	1.73896
ENST00000415858	ENSG00000230594	CT47A4	CT47A4	728036;728072;100507170;728090;728082;728075;728049;255313;728042	1298	86345	1365.42	0	0	0	0	0	0	0	0	0	0	0	0	366.802	5.80042	0	0	62998.5	996.226	0	0	106.352	12442.6	98.3805	59.645	3684.64	29.1335
ENST00000417256	ENSG00000226600	CT47A9	CT47A9	100507170;728082;728075;728072;728042;728036;728090;255313;728049	1298	40660	642.977	0	0	0	0	0	0	0	0	0	0	0	0	366.802	5.80042	0	0	62821.7	993.431	0	0	106.352	12442.6	98.3805	59.645	3684.64	29.1335
ENST00000430448	ENSG00000224089	CT47A10	CT47A10	255313;728042;100507170;728072;728082;728036;728075;728090;728049	1298	97269	1538.16	0	0	0	0	0	0	0	0	0	0	0	0	366.802	5.80042	0	0	64539.2	1020.59	0	0	106.352	12442.6	98.3805	59.645	3684.64	29.1335
ENST00000439466	ENSG00000237957	CT47A5	CT47A5	728036;728075;100507170;255313;728072;728090;728042;728049;728082	1298	33900	536.077	0	0	0	0	0	0	0	0	0	0	0	0	366.802	5.80042	0	0	63129.8	998.302	0	0	106.352	12442.6	98.3805	59.645	3684.64	29.1335
ENST00000441330	ENSG00000236126	CT47A3	CT47A3	255313;728049;728036;728082;728090;728075;728072;728042;100507170	1298	80894	1279.22	0	0	0	0	0	0	0	0	0	0	0	0	366.802	5.80042	0	0	62465.3	987.794	0	0	106.352	12442.6	98.3805	59.645	3684.64	29.1335
ENST00000457977	ENSG00000230347	CT47A8	CT47A8	728072;728036;728075;728082;100507170;255313;728049;728042;728090	1298	97816	1546.81	0	0	0	0	0	0	0	0	0	0	0	0	366.802	5.80042	0	0	62510.5	988.509	0	0	106.352	12442.6	98.3805	59.645	3684.64	29.1335
ENST00000458218	ENSG00000242362	CT47A2	CT47A2	728090;728036;100507170;728049;728072;728082;728042;728075;255313	1298	50622	800.511	0	0	0	0	0	0	0	0	0	0	0	0	366.802	5.80042	0	0	62215.1	983.838	0	0	106.352	12442.6	98.3805	59.645	3684.64	29.1335
ENST00000457020	ENSG00000226929	CT47A11	CT47A11	728042;728090;728036;100507170;255313;728075;728049;728072;728082	1294	15116	239.776	0	0	0	0	0	0	0	0	0	0	0	0	367.071	5.82261	0	0	65610	1040.73	0	0	4321.74	503929	3996.76	2313.73	142486	1130.08
ENST00000623744	ENSG00000280433	TMEM1		102724200	3898	3636	19.1463	0	0	0	0	0	0	1	0.00526575	1	0.00526575	1	0.00526575	1995.17	10.5061	0	0	1893.56	9.971	1.04127	0.00548309	19.242	7136.94	18.7907	102.155	19139.5	50.392
ENST00000555438	ENSG00000224186	C5orf66	C5orf66	100996485	3246	2105	13.3109	0	0	51	0.322496	51	0.322496	0	0	56	0.354113	56	0.354113	2345.43	14.8312	2345.43	14.8312	2221.29	14.0462	2218.13	14.0262	6.77118	2080.32	6.5774	30.7857	4798.41	15.1712
ENST00000624525	ENSG00000279634	DAZ2	DAZ2	NA	1677	28450	348.218	0	0	0	0	0	0	0	0	0	0	0	0	1266.31	15.4992	3.18424e-06	3.8974e-08	4.02419e-06	4.92547e-08	3.95906e-06	4.84576e-08	0	0	0	0	0	0
ENST00000624976	ENSG00000280421	DAZ1		NA	1605	98794	1263.45	0	0	0	0	0	0	0	0	0	0	0	0	1722.08	22.0232	3.09732e-05	3.96108e-07	3.90853e-05	4.99851e-07	3.82965e-05	4.89764e-07	0	0	0	0	0	0
ENST00000396864	ENSG00000213928	IRF9	IRF9	10379	1838	1714	19.1411	0	0	0	0	0	0	0	0	0	0	0	0	1988.23	22.2036	1988.23	22.2036	1924.31	21.4898	1897.9	21.1948	19.9484	3385.82	18.9056	27.1005	2381	13.2949
ENST00000416816	ENSG00000226685	CT47A12	CT47A12	728042;728082;728049;728036;728075;100507170;728090;728072;255313	1294	40888	648.581	0	0	0	0	0	0	79	1.25313	79	1.25313	0	0	1443.6	22.8989	0	0	80108.4	1270.71	0	0	4321.74	503929	3996.76	2313.73	142486	1130.08
ENST00000624742	ENSG00000279870	AC010722.2		NA	3114	4555	30.0243	0	0	36	0.237294	36	0.237294	0	0	45	0.296617	45	0.296617	4060.08	26.762	3325.54	21.9203	8400.4	55.3712	2990.17	19.7097	289.182	85118.1	280.528	1394.45	208456	687.018
ENST00000623344	ENSG00000278871	KDM5D	KDM5D	NA	4620	301	1.33729	0	0	0	0	0	0	0	0	0	0	0	0	6177.38	27.4451	6177.38	27.4451	85017.1	377.717	83801.2	372.315	24.2237	10692.6	23.7527	104.103	23134.7	51.3919
ENST00000433030	ENSG00000236371	CT47A1	CT47A1	728096	1298	67332	1064.75	0	0	0	0	0	0	396	6.26214	396	6.26214	396	6.26214	1829.29	28.9274	0	0	69270.6	1095.41	475.076	7.51261	904.497	105821	836.7	493.798	30504.9	241.194
ENST00000439343	ENSG00000259040	BLOC1S5-TXNDC5	BLOC1S5-TXNDC5	81567	3030	5588	37.8544	0	0	450	3.0484	388	2.6284	0	0	482	3.26518	479	3.24486	4352.14	29.4824	4352.14	29.4824	5052.49	34.2267	4886.19	33.1002	156.123	44672.7	151.312	713.052	103701	351.247
ENST00000622933	ENSG00000279073	RP11-229P13.27		NA	765	808	21.6797	0	0	169	4.53448	158	4.23934	0	0	208	5.5809	207	5.55407	1167.33	31.3209	1167.33	31.3209	1149.64	30.8463	1132.52	30.387	23.9413	1554.8	20.8586	29.453	1061.25	14.2373
ENST00000540732	ENSG00000255730	CTC-435M10.3		NA	1960	3195	33.4593	0	0	576	6.0321	512	5.36187	0	0	598	6.2625	598	6.2625	3702.43	38.7733	3702.43	38.7733	3553.83	37.2171	3477.53	36.4181	34.7498	6312.07	33.0513	52.276	4900.92	25.6622
ENST00000617428	ENSG00000268861	CTD-2207O23.3		NA	4964	9126	37.7356	0	0	367	1.51753	342	1.41415	0	0	401	1.65812	401	1.65812	9497.35	39.2711	9477.88	39.1906	8566.87	35.4236	8429.5	34.8556	38.0079	18054	37.3262	187.567	44799.4	92.6217
ENST00000625061	ENSG00000279899	AC006157.2		NA	1833	3404	38.118	0	0	0	0	0	0	0	0	0	0	0	0	3832.19	42.9128	3832.19	42.9128	3802.09	42.5758	3716.41	41.6163	68.1459	11533.1	64.5738	91.6601	8030.96	44.9653
ENST00000399635	ENSG00000206203	TSSK2	TSSK2	23617	1816	3256	36.802	0	0	0	0	0	0	0	0	0	0	0	0	3881.48	43.8717	3881.48	43.8717	3667.57	41.4539	3667.57	41.4539	19.1925	3216.29	18.1766	22.5462	1956.91	11.0593
ENST00000529415	ENSG00000254402	LRRC24	LRRC24	441381	1758	3335	38.9385	0	0	91	1.06249	91	1.06249	0	0	101	1.17925	101	1.17925	3971.58	46.371	3971.58	46.371	3763.87	43.9459	3709.51	43.3112	24.1771	3914.67	22.8533	89.5462	7521.36	43.9086
ENST00000602836	ENSG00000270181	BIVM-ERCC5	BIVM-ERCC5	100533467	4155	9324	46.061	0	0	489	2.41568	447	2.2082	0	0	530	2.61823	524	2.58859	9987.73	49.3399	9987.73	49.3399	9643.48	47.6393	9490	46.8811	46.5164	18420.6	45.4994	432.001	86300.8	213.165
ENST00000618352	ENSG00000262621	LA16c-306E5.2		NA	2905	37156	262.534	0	0	1857	13.121	1681	11.8775	0	0	1122	7.92774	1122	7.92774	7159.26	50.5853	7159.26	50.5853	3022.35	21.3551	2948.49	20.8332	251.311	68841.7	243.208	1204.27	167869	593.058
ENST00000624787	ENSG00000279053	UTY	UTY	NA	4044	11687	59.3191	0	0	0	0	0	0	0	0	0	0	0	0	10085.8	51.192	9958.4	50.5453	31245.1	158.589	27707.2	140.632	0.00271041	1.04395	0.00264936	0.133264	25.9077	0.0657492
ENST00000374294	ENSG00000244115	DNAJC25-GNG10	DNAJC25-GNG10	552891	1448	3737	52.9733	0	0	684	9.69594	525	7.44206	0	0	560	7.9382	408	5.78354	3741.49	53.0369	3150.2	44.6552	3265.77	46.2934	2346.33	33.2601	56.0825	7382.85	52.3273	29.546	2039.3	14.4539
ENST00000624729	ENSG00000279823	UTY		NA	4170	10770	53.013	0	0	0	0	0	0	0	0	0	0	0	0	11370.5	55.969	11366.4	55.9486	12490.9	61.4836	11964.3	58.8918	43.5584	17313	42.6097	397.497	79696	196.143
ENST00000623932	ENSG00000279644	AC008074.1		NA	1622	10862	137.455	0	0	1263	15.9829	1184	14.9832	0	0	305	3.85968	259	3.27757	4646.32	58.7978	4634.54	58.6487	3596.14	45.5081	3600.32	45.5609	87.8208	13053.3	82.5928	47.5598	3682.34	23.2994
ENST00000434883	ENSG00000228517	CT47A7	CT47A7	653282	1288	39561	630.455	0	0	0	0	0	0	148	2.35857	148	2.35857	148	2.35857	3980.29	63.431	0	0	55899.7	890.833	177.869	2.83456	718.139	83316.6	663.878	389.002	23843.1	189.985
ENST00000417761	ENSG00000262560	RP11-296A16.1		NA	2326	6889	60.7923	0	0	767	6.76843	541	4.77408	0	0	790	6.9714	788	6.95375	7394.49	65.2531	7394.49	65.2531	7497.58	66.1628	7321.4	64.6081	51.8287	11266.8	49.7122	221.676	24701	108.988
ENST00000450534	ENSG00000272410	RP11-438J1.1		NA	2831	8200	59.4534	0	0	129	0.935303	129	0.935303	0	0	151	1.09481	151	1.09481	9180.87	66.5651	9180.87	66.5651	8753.86	63.4691	8680.18	62.9349	60.7416	16200	58.7283	228.716	31064.3	112.614
ENST00000585937	ENSG00000267059	UQCR11	UQCR11	NA	1002	2640	54.0802	0	0	732	14.995	632	12.9465	0	0	760	15.5686	760	15.5686	3511.58	71.9345	3511.58	71.9345	3388.27	69.4085	3327.81	68.17	59.2837	5222.14	53.4876	25.2864	1200.58	12.2969
ENST00000429905	ENSG00000215029	TCP11X2	TCP11X2	100996648	2230	7126	65.5909	0	0	572	5.26494	499	4.59302	34	0.312951	432	3.97632	423	3.89348	7896.53	72.6832	1527.39	14.0588	7657.26	70.4808	622.196	5.72697	63.4832	13205.2	60.7733	245.002	26164.2	120.413
ENST00000623120	ENSG00000279938	UTY		NA	4335	13187	62.4395	0	0	0	0	0	0	0	0	0	0	0	0	15368.9	72.7706	15367.4	72.7637	12808.9	60.6493	12472.7	59.0575	84.8187	35079.4	83.0492	836.955	174475	413.063
ENST00000427721	ENSG00000250644	RP11-295K3.1		NA	997	2659	54.7426	0	0	776	15.976	659	13.5673	0	0	828	17.0466	823	16.9437	3584.33	73.7931	3584.33	73.7931	3417.5	70.3583	3361.45	69.2044	59.9681	5253.15	54.0751	26.2477	1239.88	12.7631
ENST00000310981	ENSG00000173349	SFT2D3	SFT2D3	84826	3735	12890	70.8378	0	0	0	0	0	0	0	0	0	0	0	0	14207.9	78.0804	14207.9	78.0804	13457.6	73.9571	13457.6	73.9571	35.8229	12716.6	34.9424	189.747	34056.6	93.58
ENST00000623142	ENSG00000280442	AC010879.2		NA	1947	8442	88.9983	0	0	0	0	0	0	0	0	0	0	0	0	7439.3	78.4275	4133.12	43.5727	5555.02	58.5628	0.121559	0.00128151	0	0	0	0	0	0
ENST00000514667	ENSG00000273217	CTC-432M15.3		NA	6393	24005	77.0725	0	0	822	2.63918	630	2.02273	0	0	859	2.75798	853	2.73871	25877.1	83.0831	25877.1	83.0831	25050.4	80.4288	24740.4	79.4336	77.1682	47424.5	76.1326	2448.79	753900	1210.27
ENST00000623563	ENSG00000279008	AC006157.1		NA	2175	7794	73.5535	0	0	0	0	0	0	0	0	0	0	0	0	8972.18	84.6723	8972.18	84.6723	8695.6	82.0621	8702.64	82.1286	155.568	31524.3	148.751	647.823	67461.3	318.323
ENST00000398333	ENSG00000250021	C15orf38-AP3S2	C15orf38-AP3S2	100526783	2439	9148	76.9869	0	0	943	7.93601	765	6.43802	0	0	986	8.29789	981	8.25581	10592.8	89.1463	10592.8	89.1463	10248.2	86.2455	10113.9	85.1157	78.9202	18027.1	75.8554	257.19	30062.1	126.497
ENST00000624483	ENSG00000279596	UTY		NA	4200	16272	79.5232	0	0	0	0	0	0	0	0	0	0	0	0	19310	94.3705	19305	94.3458	18541.5	90.6144	17142.1	83.7753	54.4175	21788.6	53.2418	517.634	104533	255.433
ENST00000382141	ENSG00000273167	RP11-307N16.6		NA	4157	17296	85.402	0	0	1388	6.85349	1061	5.23887	0	0	1293	6.38441	1290	6.3696	19338.8	95.4886	19330	95.4454	18585.5	91.7689	18322	90.468	86.2452	34170.1	84.3604	282.377	56437.8	139.336
ENST00000624950	ENSG00000279449	UTY		NA	4104	17128	85.6647	0	0	0	0	0	0	0	0	0	0	0	0	19325.8	96.6567	19326.6	96.6606	23484.2	117.455	20696.6	103.513	45.6958	17868	44.6829	434.072	85645.2	214.175
ENST00000436583	ENSG00000158427	TMSB15B	TMSB15B	286527	2186	18660	175.212	0	0	0	0	0	0	1	0.00938971	1	0.00938971	0	0	10811.1	101.513	0	0	10187.4	95.6568	1.09796	0.0103095	180.996	36871.4	173.106	693.821	72620	340.94
ENST00000502978	ENSG00000251349	MSANTD3-TMEFF1	MSANTD3-TMEFF1	100526694	2069	8650	85.814	0	0	361	3.58137	304	3.01589	0	0	404	4.00796	404	4.00796	10261.6	101.802	10261.6	101.802	9987.13	99.0792	9871.76	97.9347	88.872	17089	84.7674	367.654	36403.5	180.574
ENST00000430024	ENSG00000213297	ZNF625-ZNF20	ZNF625-ZNF20	NA	2651	13055	101.081	0	0	1856	14.3705	1283	9.93389	0	0	1499	11.6063	1425	11.0334	14271.9	110.503	14076.1	108.987	13775	106.656	13131.6	101.674	102.769	25602.4	99.1159	396.584	50416.3	195.179
ENST00000477305	ENSG00000255154	RPP14		NA	1531	7295	97.8031	0	0	1686	22.604	1353	18.1395	0	0	238	3.19083	205	2.74841	8703.08	116.681	8689.58	116.5	8241.9	110.498	8141.57	109.153	103.816	14508.1	97.2541	53.5934	3913.93	26.2368
ENST00000562949	ENSG00000272617	RP11-343C2.12		NA	887	3562	82.4276	0	0	0	0	0	0	0	0	0	0	0	0	5056.17	117.004	5056.17	117.004	4775.59	110.511	4746.07	109.828	91.5616	7037.12	81.4224	42.0411	1762.56	20.3935
ENST00000623574	ENSG00000279279	AC010722.1		NA	3147	31566	205.885	0	0	0	0	0	0	0	0	0	0	0	0	19092	124.525	11737.8	76.5586	15064.3	98.2548	5895.77	38.4544	0.435559	129.606	0.422669	2.13468	322.514	1.05178
ENST00000539652	ENSG00000228144	RP11-745O10.4		NA	984	4846	101.086	0	0	1335	27.8477	1180	24.6144	0	0	1360	28.3691	1131	23.5923	6035.81	125.905	6006.9	125.302	5434.84	113.369	5053.82	105.421	110.898	9573.8	99.8531	44.8359	2089.79	21.7962
ENST00000455236	ENSG00000100101	RP1-37E16.12		NA	8110	49140	124.37	0	0	1209	3.0599	1033	2.61446	0	0	1508	3.81666	1508	3.81666	50902.5	128.831	49488.8	125.253	49284.1	124.735	48286.4	122.21	124.236	97182.1	122.981	1423	556103	703.731
ENST00000613757	ENSG00000250745	USP17L20	USP17L20	100287441;101930650	1677	41591	509.06	0	0	0	0	0	0	0	0	0	0	0	0	11117.4	136.073	0	0	60132.2	735.998	0	0	99.7102	15356	93.9761	117.216	9386.89	57.4462
ENST00000323319	ENSG00000177300	CLDN22	CLDN22	53842	2581	15863	126.154	0	0	0	0	0	0	0	0	0	0	0	0	17807.5	141.618	16162.9	128.539	16862.1	134.099	16066.9	127.775	64.673	15669.5	62.3074	269.509	33350.5	132.613
ENST00000572195	ENSG00000262664	OVCA2	OVCA2	124641	1122	5985	109.49	0	0	40	0.731762	40	0.731762	0	0	40	0.731762	40	0.731762	7901.92	144.558	7901.92	144.558	7443.41	136.17	7422.91	135.795	118.47	11824	108.154	54.5335	2905.29	26.5747
ENST00000534081	ENSG00000254979	RP11-872D17.8		NA	1639	10169	127.351	0	0	2434	30.482	1752	21.9411	0	0	2450	30.6824	2442	30.5822	11563.4	144.813	11563.4	144.813	11602.2	145.3	11365.2	142.331	133.684	20092	125.81	80.121	6269.18	39.2558
ENST00000615853	ENSG00000277745	H2AFB3	H2AFB3	83740;474381	591	3114	108.152	0	0	0	0	0	0	0	0	0	0	0	0	4255.04	147.781	0	0	3979.35	138.206	0	0	128.138	6144.19	106.696	23.0269	636.182	11.0476
ENST00000571730	ENSG00000262660	SLC25A10		NA	1922	13063	139.506	0	0	1734	18.5182	1343	14.3425	0	0	1862	19.8851	1850	19.757	14153.7	151.154	14153.7	151.154	14610.8	156.035	14159.6	151.217	153.202	27259.6	145.559	247.207	22722.1	121.33
ENST00000532219	ENSG00000254996	ANKHD1-EIF4EBP3	ANKHD1-EIF4EBP3	404734	8246	61969	154.253	0	0	2609	6.49431	2123	5.28456	0	0	2692	6.70092	2692	6.70092	64285.4	160.019	64285.4	160.019	63033.6	156.903	60696.7	151.086	193.82	154188	191.902	6702.86	2663490	3314.97
ENST00000382079	ENSG00000273294	C1QTNF3-AMACR	C1QTNF3-AMACR	NA	3424	25211	151.133	0	0	2582	15.4784	2237	13.4102	5	0.0299736	2603	15.6042	2578	15.4544	27860	167.013	27860	167.013	26566.9	159.261	26316.8	157.762	153.456	49813.9	149.31	679.76	111795	335.09
ENST00000318357	ENSG00000163126	ANKRD23	ANKRD23	200539	2597	18897	149.356	0	0	493	3.89652	485	3.8333	0	0	575	4.54463	572	4.52092	21256	168.001	21256	168.001	20325.3	160.645	20154.1	159.292	153.098	37333.1	147.535	340.31	42374.8	167.459
ENST00000016946	ENSG00000015568	RGPD5	RGPD5	84220;729540;653489;727851;285190	7253	65853	186.363	0	0	0	0	0	0	316	0.894277	316	0.894277	304	0.860317	59422.1	168.164	0	0	60013	169.836	317.285	0.897913	45.1882	31566	44.6657	860.209	300561	425.292
ENST00000329516	ENSG00000183054	RGPD6	RGPD6	729540;653489;84220	7165	74760	214.168	0	0	0	0	0	0	47	0.134643	47	0.134643	32	0.0916719	58792.3	168.425	0	0	59538.6	170.563	47.5117	0.136109	361.687	249547	357.444	6750.29	2329890	3337.27
ENST00000613973	ENSG00000233136	USP17L11	USP17L11	101930650;100287178	1677	71640	876.849	0	0	0	0	0	0	37	0.452867	37	0.452867	37	0.452867	13825.1	169.215	0	0	65008.5	795.682	42.1245	0.515589	962.217	148187	906.879	1129.45	90448.3	553.528
ENST00000452361	ENSG00000274049	INO80B-WBP1	INO80B-WBP1	NA	2040	15082	151.751	0	0	1923	19.3487	1828	18.3928	0	0	1255	12.6275	1145	11.5207	17257	173.635	17128.8	172.345	14713.8	148.046	12559.2	126.367	175.754	33297.7	167.516	277.033	27042.5	136.047
ENST00000622992	ENSG00000279152	AC129492.1		NA	756	4300	116.748	0	0	0	0	0	0	0	0	0	0	0	0	6592.76	178.998	6592.76	178.998	6165.67	167.402	6165.67	167.402	66.3024	4247.56	57.6621	61.6135	2193.27	29.7744
ENST00000222254	ENSG00000105647	PIK3R2	PIK3R2	5296	4033	31270	159.148	0	0	867	4.41259	840	4.27517	0	0	690	3.51175	690	3.51175	35418.5	180.262	35318.5	179.753	31492.7	160.282	31819.5	161.945	156.157	59977.8	152.628	438.409	84997.6	216.297
ENST00000548184	ENSG00000258830	RP11-123K3.4		NA	2107	16457	160.32	0	0	1853	18.0515	1403	13.6677	0	0	1921	18.7139	1916	18.6652	18611	181.304	18611	181.304	18075.7	176.089	17641.7	171.861	165.879	32512.1	158.363	433.213	43690	212.809
ENST00000528368	ENSG00000223953	C1QTNF5	C1QTNF5	114902	1353	9500	144.121	0	0	0	0	0	0	0	0	0	0	0	0	12469.9	189.177	12469.9	189.177	11903.6	180.586	11760.8	178.419	129.642	15863.7	120.331	69.8568	4501.06	34.142
ENST00000624574	ENSG00000279545	UTY		NA	4179	26286	129.108	0	0	0	0	0	0	0	0	0	0	0	0	39391	193.476	39350.7	193.278	11916.6	58.5306	17602.6	86.4582	0.527471	210.116	0.516011	5.81091	1167.58	2.86739
ENST00000556922	ENSG00000198211	TUBB3	TUBB3	NA	2776	22492	166.307	0	0	2062	15.2466	1764	13.0431	0	0	2203	16.2891	2201	16.2743	26618.5	196.819	26631.9	196.918	23951.8	177.101	23638.4	174.784	176.984	46251.6	170.994	403.864	53780.1	198.827
ENST00000445148	ENSG00000215269	GAGE12G	GAGE12G	2577;2578;2579;645073;2576	527	53058	2066.53	0	0	0	0	0	0	0	0	0	0	0	0	5116.15	199.267	0	0	33326.2	1298.01	0	0	0	0	0	0	0	0
ENST00000419755	ENSG00000256349	CTD-3074O7.11		NA	3547	34733	200.994	0	0	3359	19.438	2951	17.077	0	0	3413	19.7505	3403	19.6926	34905.3	201.991	34905.3	201.991	36880.1	213.419	35954.4	208.062	179.074	60281.1	174.418	482.332	82191	237.813
ENST00000625141	ENSG00000279327	USP9Y	USP9Y	NA	7668	73252	196.083	0	0	0	0	0	0	0	0	0	0	0	0	76397.2	204.502	76242.5	204.088	73325.2	196.279	71564.2	191.565	195.809	144717	193.691	3870.26	1429860	1913.74
ENST00000456570	ENSG00000244255	XXbac-BPG116M5.17		NA	3874	37130	196.729	0	0	2326	12.324	1934	10.2471	0	0	2480	13.14	2463	13.0499	39575.3	209.685	39575.3	209.685	38596	204.496	37758.5	200.059	199.03	73354.4	194.33	577.111	107457	284.674
ENST00000373534	ENSG00000162526	TSSK3	TSSK3	81629	1368	11200	168.048	0	0	879	13.1888	879	13.1888	0	0	879	13.1888	879	13.1888	14078.2	211.234	14078.2	211.234	13279.1	199.244	13254.2	198.87	103.615	12830.6	96.2572	55.0185	3584.85	26.8941
ENST00000540096	ENSG00000256825	CTD-2140B24.4		NA	1374	11806	176.367	0	0	5834	87.153	4972	74.2757	5	0.074694	4939	73.7827	4893	73.0955	14423.9	215.476	14423.9	215.476	13897.6	207.613	13660.1	204.065	187.478	23325.3	174.226	104.732	6854.42	51.1984
ENST00000394754	ENSG00000068781	STON1-GTF2A1L	STON1-GTF2A1L	286749	3824	37177	199.553	0	0	3016	16.1888	2680	14.3853	0	0	3293	17.6757	3283	17.622	40537.6	217.592	40529.8	217.55	38583.7	207.104	38427.4	206.265	207.385	75421.3	202.418	1105.59	203188	545.322
ENST00000354464	ENSG00000196497	IPO4	IPO4	79711	3646	40406	227.474	0	0	2120	11.935	1897	10.6796	0	0	2058	11.5859	2039	11.479	38794.4	218.401	38794.4	218.401	42042.9	236.689	39724.6	223.638	196.347	67994	191.393	510.616	89452.4	251.795
ENST00000476151	ENSG00000267645	POLR2J2	POLR2J2	246721	1598	27931	358.767	0	0	29	0.372498	27	0.346808	0	0	21	0.26974	21	0.26974	17035.1	218.811	138.418	1.77795	7317.25	93.9882	597.417	7.67367	420.43	61505.2	395.009	214.266	16341.2	104.949
ENST00000611660	ENSG00000278085	CT45A8	CT45A8	441519;541465;441520	1008	35718	727.326	0	0	0	0	0	0	0	0	0	0	0	0	11009.8	224.193	0	0	28844.4	587.359	0	0	337.133	29894.6	304.372	148.313	7084.74	72.1333
ENST00000621388	ENSG00000249811	USP17L21	USP17L21	100287478	1677	65940	807.083	0	0	0	0	0	0	753	9.21646	753	9.21646	753	9.21646	18490.1	226.312	0	0	59295.2	725.753	857.287	10.4929	0	0	0	0	0	0
ENST00000555059	ENSG00000273171	CTB-96E2.2		NA	851	10326	249.061	0	0	2102	50.6997	961	23.1791	0	0	4251	102.533	4249	102.485	9473.35	228.495	9473.35	228.495	14356.9	346.286	14019.6	338.15	322.511	23653.3	285.256	82.046	3297.09	39.7625
ENST00000623476	ENSG00000276612	CH507-9B2.4		NA	1599	18192	233.526	0	0	0	0	0	0	0	0	91	1.16814	86	1.10396	18378.4	235.918	0.000242031	3.10688e-06	15294	196.325	292.076	3.7493	242.743	35535	228.076	123.253	9405.95	60.3708
ENST00000450043	ENSG00000249319	AC068533.7		NA	922	8710	193.905	0	0	2967	66.0525	1992	44.3467	0	0	3045	67.7889	3039	67.6554	10607.5	236.149	10607.5	236.149	11481.8	255.613	10924.4	243.202	214.359	17207.6	191.541	70.481	3074.04	34.2177
ENST00000381698	ENSG00000216649	GAGE12E	GAGE12E	26748;729431	520	59786	2359.93	0	0	0	0	0	0	0	0	0	0	0	0	6071.71	239.668	0	0	35179.3	1388.63	0	0	8156.71	334558	6602.99	1202.38	29095.8	574.248
ENST00000330168	ENSG00000248751	RP1-130H16.18		NA	1974	20883	217.144	0	0	5706	59.3317	4453	46.3029	0	0	5623	58.4687	5343	55.5572	23231.8	241.567	23231.8	241.567	23433.3	243.663	22632.8	235.339	269.311	49286.8	256.245	402.348	37992.6	197.526
ENST00000287202	ENSG00000140488	CELF6	CELF6	60677	3345	35081	215.267	0	0	16	0.0981807	16	0.0981807	0	0	38	0.233179	38	0.233179	40128.3	246.239	40128.3	246.239	36811.3	225.885	37181.9	228.159	259.793	82328.2	252.595	653.264	104945	321.987
ENST00000503906	ENSG00000271793	RP11-321N4.5		NA	835	7745	190.387	0	0	2937	72.1971	2428	59.6849	0	0	3300	81.1204	3283	80.7025	10123.4	248.852	10123.4	248.852	10600.4	260.579	10198.7	250.704	213.171	15301.1	188.065	52.0899	2053.02	25.2336
ENST00000460606	ENSG00000260092	RP11-77K12.7		NA	2125	22598	218.28	0	0	1670	16.131	1466	14.1605	0	0	1668	16.1116	1668	16.1116	25812.1	249.326	25812.1	249.326	24877.1	240.294	24486	236.516	225.711	44636	215.575	399.039	40590.4	196.036
ENST00000479281	ENSG00000154545	MAGED4	MAGED4	100124541;81557;101340250;728239	3015	3405	23.181	0	0	0	0	0	0	48	0.326781	48	0.326781	48	0.326781	36627.6	249.358	0	0	35629	242.56	50.9651	0.346967	249.693	71080.7	241.956	636.135	92053.6	313.347
ENST00000494383	ENSG00000173366	TLR9		NA	3695	40825	226.785	0	0	2757	15.3153	2461	13.671	0	0	2929	16.2707	2928	16.2652	44971	249.816	44971	249.816	42656.1	236.957	42556.9	236.406	229.732	80654.3	224.019	599.963	106524	295.873
ENST00000620654	ENSG00000278289	CT45A6	CT45A6	NA	878	14791	345.784	0	0	0	0	0	0	0	0	0	0	0	0	10802.4	252.539	0	0	29234.2	683.438	0	0	2066.04	156973	1834.86	567.794	23557.7	275.366
ENST00000293826	ENSG00000248871	TNFSF12-TNFSF13	TNFSF12-TNFSF13	407977	1816	20298	229.425	0	0	4288	48.4665	3175	35.8864	0	0	4188	47.3362	4107	46.4207	22447.2	253.717	22447.2	253.717	22795.6	257.654	22213.8	251.079	239.293	40100.9	226.627	279.699	24276.7	137.198
ENST00000620704	ENSG00000270946	CT45A9	CT45A9	728911;541465;441520;102723737;441519;102723680	1010	23808	483.842	0	0	0	0	0	0	0	0	0	0	0	0	12504.9	254.134	0	0	30718	624.272	0	0	449.785	39971.7	406.166	197.906	9472.91	96.2575
ENST00000418265	ENSG00000261796	ISY1-RAB43	ISY1-RAB43	100534599	4868	54780	230.98	0	0	2676	11.2833	2025	8.53841	0	0	2324	9.79914	1726	7.27768	60677.6	255.847	39347.6	165.909	62159.4	262.095	35492.7	149.655	239.048	111309	234.667	1165.58	272988	575.527
ENST00000428311	ENSG00000196826	ZNF709	ZNF709	NA	4505	53232	242.538	0	0	1656	7.54515	1311	5.97325	0	0	512	2.3328	452	2.05943	56251.5	256.296	53581.3	244.13	45462.4	207.138	45515	207.378	319.509	137447	313.122	3013.19	652883	1487.35
ENST00000614894	ENSG00000229665	PRR20C	PRR20C	122183;729233;729240;729246;729250	1847	5835	64.845	0	0	0	0	0	0	0	0	0	0	0	0	23243.7	258.31	0	0	32981.1	366.522	0	0	429.581	73290	407.24	527.725	46594.4	258.904
ENST00000377931	ENSG00000204919	PRR20A	PRR20A	729233;729240;729250;729246;122183	1847	68145	757.303	0	0	0	0	0	0	0	0	0	0	0	0	23282.2	258.738	0	0	33226.8	369.253	0	0	429.581	73290	407.24	527.725	46594.4	258.904
ENST00000569055	ENSG00000260287	TBC1D3G	TBC1D3G	101060321	2065	36366	361.475	0	0	0	0	0	0	535	5.31785	535	5.31785	478	4.75128	26110	259.531	0	0	35515.1	353.017	588.387	5.84851	753.762	144645	718.879	2018.04	199427	991.143
ENST00000377930	ENSG00000204918	PRR20B	PRR20B	729246;122183;729240;729250;729233	1847	12238	136.002	0	0	0	0	0	0	0	0	0	0	0	0	23360.7	259.61	0	0	32847.7	365.04	0	0	429.581	73290	407.24	527.725	46594.4	258.904
ENST00000434815	ENSG00000234278	PRR20E	PRR20E	729233;729240;122183;729246;729250	1847	87961	977.52	0	0	0	0	0	0	0	0	0	0	0	0	23360.7	259.61	0	0	33032.3	367.092	0	0	429.581	73290	407.24	527.725	46594.4	258.904
ENST00000452123	ENSG00000227151	PRR20D	PRR20D	122183;729250;729246;729233;729240	1847	11308	125.667	0	0	0	0	0	0	0	0	0	0	0	0	23360.7	259.61	0	0	33515.4	372.46	0	0	429.581	73290	407.24	527.725	46594.4	258.904
ENST00000623787	ENSG00000233802	TRIM49D2	TRIM49D2	729384;101930235;399939;102725356	1651	35743	444.372	0	0	0	0	0	0	65	0.808107	65	0.808107	24	0.298378	21268	264.413	0	0	18950.7	235.603	59.4829	0.739516	466.201	70614.2	438.952	474.724	37420.6	232.614
ENST00000481096	ENSG00000187243	MAGED4B	MAGED4B	728239;101340250;81557;100124541	3230	68110	432.823	0	0	0	0	0	0	65	0.41306	65	0.41306	47	0.298674	41747.8	265.298	0	0	40057.9	254.559	66.507	0.422637	229.677	70205.1	223.069	574.543	89107.1	283.128
ENST00000429354	ENSG00000268500	SIGLEC5	SIGLEC5	NA	1926	30421	324.205	0	0	0	0	0	0	0	0	38	0.404976	0	0	25338	270.034	21673.8	230.984	24169.6	257.582	19131.4	203.889	337.029	60100	320.251	522.41	48118.5	256.406
ENST00000415041	ENSG00000227551	USP17L12	USP17L12	100287205	1593	39436	508.135	0	0	0	0	0	0	795	10.2436	795	10.2436	795	10.2436	21396.9	275.701	0	0	59899.7	771.812	915.098	11.7911	2024.19	295133	1901.4	1019.04	77472.3	499.118
ENST00000624415	ENSG00000278906	UTY		NA	4092	55610	278.946	0	0	3633	18.2235	2941	14.7524	0	0	4016	20.1447	4015	20.1397	56688.8	284.357	56672.6	284.276	60393.8	302.942	58028.1	291.075	208.719	81368.9	204.078	2164.17	425751	1067.81
ENST00000450895	ENSG00000243627	AP000322.53		102723475	1050	10870	212.492	0	0	0	0	0	0	0	0	0	0	0	0	14641	286.209	0	0	13779.3	269.364	0	0	231.473	21474.9	209.901	100.328	4996.12	48.8333
ENST00000405679	ENSG00000227488	GAGE12D	GAGE12D	100132399;729428	527	27083	1054.84	0	0	0	0	0	0	0	0	0	0	0	0	7349.82	286.265	0	0	35261.9	1373.4	0	0	0	0	0	0	0	0
ENST00000624548	ENSG00000280256	AC013412.1		NA	579	2809	99.5808	0	0	0	0	0	0	0	0	0	0	0	0	8131.34	288.261	8131.34	288.261	4446.44	157.629	4229.74	149.947	1989.06	93044.3	1649.24	328.521	8885.89	157.505
ENST00000530611	ENSG00000254692	TM9SF1	TM9SF1	NA	2740	34629	259.413	0	0	3167	23.7247	2619	19.6195	0	0	3378	25.3053	3354	25.1255	38897.1	291.386	38897.1	291.386	37383.7	280.049	36652.6	274.572	280.43	72299.4	270.805	1040.35	136728	512.129
ENST00000423647	ENSG00000258992	TSPY1	TSPY1	728137;7258;100289087;728403	1171	35424	620.931	0	0	143	2.50658	97	1.70027	0	0	0	0	0	0	16772.4	293.996	564.044	9.88687	33775	592.027	1.66872e-37	2.92503e-39	13.0111	1360.85	11.9269	7.83262	435.822	3.81966
ENST00000525340	ENSG00000254772	EEF1G	EEF1G	1937;100500804	2496	43918	361.161	0	0	0	0	0	0	0	0	0	0	0	0	36321.4	298.69	33660.6	276.809	24995.6	205.552	23177.9	190.604	370.809	86764.8	356.756	1234.01	147637	607.048
ENST00000624740	ENSG00000279915	DAZ1		NA	1101	78610	1465.52	0	0	0	0	0	0	0	0	0	0	0	0	16063.6	299.473	23560.2	439.233	28678.3	534.648	26815.6	499.923	1611.06	157489	1468.03	737.411	38537.8	359.23
ENST00000491844	ENSG00000228927	TSPY3	TSPY3	728137	1895	5856	63.4299	0	0	2233	24.187	1914	20.7317	0	0	245	2.65375	245	2.65375	28071.2	304.056	818.481	8.86547	38849.8	420.806	112.269	1.21605	456.412	80007.1	433.303	581.072	52651.8	285.152
ENST00000619903	ENSG00000278057	TEX28	TEX28	102725135;1527	1549	17104	226.646	0	0	0	0	0	0	23	0.304775	23	0.304775	0	0	23050.7	305.447	0	0	19259.2	255.205	0	0	256.536	36301.4	240.516	127.485	9421.05	62.4195
ENST00000621907	ENSG00000275113	GAGE2E	GAGE2E	NA	403	22923	1167.53	0	0	0	0	0	0	535	27.249	535	27.249	0	0	6301.27	320.941	0	0	44998.9	2291.92	0	0	12584.8	372389	9483.4	864.207	16028.7	408.193
ENST00000309979	ENSG00000166507	NDST2	NDST2	8509	3749	54826	300.174	0	0	3803	20.8216	2998	16.4142	0	0	3738	20.4657	3737	20.4602	58979.9	322.917	58979.9	322.917	56777.5	310.859	55526.2	304.008	388.925	138595	379.406	993.986	179077	490.227
ENST00000544475	ENSG00000256966	RP11-613M10.8		NA	2999	43033	294.529	0	0	1543	10.5607	1506	10.3074	0	0	1851	12.6687	1850	12.6619	47352.3	324.091	47352.3	324.091	45690.5	312.717	45352.5	310.404	306.584	86796.9	297.03	871.439	125430	429.237
ENST00000519541	ENSG00000205236	RP11-514P8.6		NA	3569	75922	436.64	0	0	259	1.48955	137	0.78791	0	0	16	0.0920187	16	0.0920187	56823.8	326.803	3327.26	19.1356	47342.9	272.277	217.688	1.25196	461.131	156220	449.224	1218.44	208922	600.773
ENST00000511166	ENSG00000250709	CCDC169-SOHLH2	CCDC169-SOHLH2	100526761	2051	29799	298.221	0	0	3858	38.6099	2876	28.7823	0	0	4157	41.6022	4130	41.332	33432.7	334.586	33432.7	334.586	33737.3	337.635	32878.7	329.042	308.986	58871.2	294.584	1200.3	117805	589.482
ENST00000610412	ENSG00000274226	TBC1D3B	TBC1D3B	729877;100510707;414059	2305	73198	651.825	0	0	0	0	0	0	0	0	0	0	0	0	37625.7	335.055	0.00126151	1.12337e-05	0	0	0	0	259.811	55946.4	249.1	814.49	89931.5	400.418
ENST00000420398	ENSG00000237671	GAGE12C	GAGE12C	729422;729428	527	89727	3494.74	0	0	0	0	0	0	419	16.3195	419	16.3195	382	14.8784	8683.09	338.194	0	0	48741.7	1898.42	687.783	26.7882	0	0	0	0	0	0
ENST00000605791	ENSG00000271449	CT45A2	CT45A2	441519;541465;441520	1076	1722	32.8491	0	0	0	0	0	0	0	0	0	0	0	0	17803.7	339.625	0	0	26718.5	509.685	0	0	518.071	49379.4	470.984	234.728	11983.7	114.301
ENST00000382440	ENSG00000205944	DAZ2	DAZ2	57135;57055;57054	4119	93517	466.016	0	0	1301	6.48318	748	3.72745	0	0	0	0	0	0	68315.6	340.432	1607.25	8.0093	60147.6	299.729	3.83147e-25	1.90931e-27	0.831273	326.263	0.812921	11.7671	2330.25	5.80608
ENST00000624262	ENSG00000280358	AC010889.2		NA	4713	80701	351.466	0	0	0	0	0	0	0	0	0	0	0	0	78989.6	344.013	78989.6	344.013	0.0437969	0.000190743	0.0382465	0.00016657	397.356	179007	389.803	1674.05	379542	826.485
ENST00000610598	ENSG00000273696	CT45A7	CT45A7	NA	996	38345	790.227	0	0	0	0	0	0	0	0	0	0	0	0	16763.5	345.468	0	0	37411.1	770.981	0	0	79.7788	6980.76	71.931	34.8881	1646.35	16.9643
ENST00000567119	ENSG00000205923	CEMP1	CEMP1	752014	1374	18527	276.771	0	0	0	0	0	0	0	0	0	0	0	0	23274	347.686	23274	347.686	21948.5	327.884	21948.5	327.884	147.096	18301.1	136.698	78.7877	5156.41	38.5153
ENST00000543494	ENSG00000256514	AP003419.11		NA	711	7959	229.769	0	0	755	21.7962	753	21.7384	0	0	967	27.9164	967	27.9164	12131.4	350.223	12131.4	350.223	11742.7	339.001	11495.9	331.876	263.519	15723.9	226.967	49.7424	1662.58	23.9986
ENST00000604629	ENSG00000271271	UGT2A2	UGT2A2	574537	1676	24071	294.797	0	0	3503	42.9011	3313	40.5742	0	0	3449	42.2398	3428	41.9826	28598.5	350.245	28191	345.254	27105.5	331.96	25774.1	315.655	345.991	53251	326.082	405.112	32422.6	198.539
ENST00000449750	ENSG00000205916	DAZ4	DAZ4	57135;1617	3372	74320	452.398	0	0	0	0	0	0	0	0	3461	21.0677	0	0	57928.3	352.619	0	0	63049.6	383.793	0	0	1472.49	470515	1432.05	6835.19	1106960	3369.12
ENST00000354852	ENSG00000258588	TRIM6-TRIM34	TRIM6-TRIM34	445372	3391	55456	335.678	0	0	3961	23.9762	2870	17.3723	0	0	4142	25.0718	4140	25.0597	58757.4	355.662	58399.4	353.495	60329	365.175	58927.6	356.692	341.141	109640	331.829	1547.87	252100	762.988
ENST00000382365	ENSG00000187191	DAZ3	DAZ3	57135;1617	3503	54082	316.895	0	0	0	0	0	0	0	0	0	0	0	0	61132.8	358.209	5.61976e-06	3.29291e-08	62535.6	366.429	0	0	0	0	0	0	0	0
ENST00000247005	ENSG00000130283	GDF1	GDF1	NA	2517	37100	302.547	0	0	122	0.994899	122	0.994899	0	0	122	0.994899	122	0.994899	44119.2	359.788	44119.2	359.788	42225.5	344.345	41479.2	338.259	792.257	187003	762.496	1687.88	203650	830.374
ENST00000306882	ENSG00000172352	CDY1B	CDY1B	9085;253175	2321	31555	279.059	0	0	0	0	0	0	0	0	24	0.212246	24	0.212246	40698.8	359.922	0	0	36520	322.967	26.1624	0.231369	166.517	36117.1	159.702	626.378	69645.3	307.956
ENST00000306609	ENSG00000172288	CDY1	CDY1	NA	2321	20385	180.276	0	0	0	0	0	0	0	0	26	0.229933	26	0.229933	40824.3	361.032	0	0	36493.4	322.732	28.3425	0.250649	166.517	36117.1	159.702	626.378	69645.3	307.956
ENST00000622447	ENSG00000268350	FAM156A	FAM156A	29057;727866	3757	78043	426.378	0	0	0	0	0	0	63	0.344193	63	0.344193	63	0.344193	66083.8	361.041	0	0	62723.6	342.683	21.9211	0.119763	430.312	153679	419.803	1331.98	240484	656.928
ENST00000593156	ENSG00000267426	RP11-552F3.12		NA	4270	72375	347.907	0	0	13388	64.3562	11823	56.8332	0	0	14332	68.894	14278	68.6344	76033.4	365.493	76033.4	365.493	74711	359.136	73005.1	350.936	351.113	142985	343.665	1168.85	239994	576.826
ENST00000549318	ENSG00000144785	RP11-977G19.10		NA	937	15021	329.05	0	0	5848	128.106	4786	104.842	0	0	5712	125.127	4951	108.457	16698.2	365.79	16698.2	365.79	17350.3	380.076	16803	368.087	434.054	35479.4	388.606	138.212	6128.28	67.123
ENST00000345034	ENSG00000215695	RSC1A1	RSC1A1	6248	1854	28611	316.757	0	0	0	0	0	0	0	0	0	0	0	0	33996.6	376.382	33996.6	376.382	32125.7	355.668	32125.7	355.668	329.988	56524.2	312.894	425.787	37738	208.902
ENST00000623754	ENSG00000280101	AC010889.1		NA	4449	77301	356.636	0	0	0	0	0	0	0	0	0	0	0	0	81804.9	377.415	81804.9	377.415	80107.1	369.582	78546.2	362.381	337.862	143495	331.014	1452.78	310853	717.076
ENST00000618881	ENSG00000269437	NXF2B	NXF2B	728343	3193	59039	379.527	0	0	0	0	0	0	1747	11.2304	8075	51.9094	6539	42.0354	59066.7	379.705	4.42052e-06	2.84169e-08	60470.8	388.731	8053.73	51.7727	390.312	117896	378.942	1783.75	273458	878.95
ENST00000593751	ENSG00000179304	FAM156B	FAM156B	29057;727866	2942	44186	308.279	0	0	0	0	0	0	51	0.35582	51	0.35582	14	0.097676	55150.2	384.775	0	0	52946.3	369.399	14.897	0.103934	316.012	87707.1	305.96	991.553	139989	488.342
ENST00000624257	ENSG00000279867	AC068601.1		NA	1665	19483	240.184	0	0	0	0	0	0	0	0	0	0	0	0	31218.7	384.86	0	0	33945.8	418.479	0	0	514.085	78569.8	484.299	701.735	55789.6	343.884
ENST00000624296	ENSG00000279736	AC007562.2		NA	1665	25663	316.37	0	0	0	0	0	0	0	0	0	0	0	0	31381.3	386.865	0	0	34261.1	422.367	0	0	514.085	78569.8	484.299	701.735	55789.6	343.884
ENST00000567194	ENSG00000261717	RP11-77K12.1		NA	530	5285	204.678	0	0	3725	144.262	2990	115.797	0	0	3844	148.871	3837	148.6	10005.2	387.484	10005.2	387.484	9555.46	370.065	9359.24	362.466	248.64	10441.1	202.182	38.4232	948.341	18.3637
ENST00000336557	ENSG00000136305	CIDEB	CIDEB	27141	2409	40696	346.751	0	0	3639	31.0061	3639	31.0061	0	0	4409	37.5669	4409	37.5669	46280.9	394.337	46280.9	394.337	44129.5	376.006	43629.7	371.747	231.921	52296.4	222.796	497.534	57434.2	244.684
ENST00000465127	ENSG00000250349	TM4SF2		NA	954	17182	369.682	0	0	0	0	0	0	0	0	1538	33.091	1417	30.4876	18388.8	395.647	18388.8	395.647	25194	542.065	25000.1	537.893	407.015	33944.9	365.173	133.187	6014.84	64.7065
ENST00000620215	ENSG00000274611	TBC1D3	TBC1D3	729873;101060351	2063	94926	944.471	0	0	0	0	0	0	0	0	0	0	0	0	39806.5	396.057	0	0	44183	439.601	0	0	1352.64	259304	1289.98	2866.95	283042	1408.07
ENST00000299353	ENSG00000270316	C10orf32-ASMT	C10orf32-ASMT	NA	2670	54766	421.02	0	0	5274	40.5444	4240	32.5955	0	0	2984	22.9398	2796	21.4946	52998.4	407.431	57157.6	439.405	51243.5	393.94	54948.3	422.421	380.335	95456.7	366.917	1503.98	192576	740.224
ENST00000280684	ENSG00000151079	KCNA6	KCNA6	NA	4237	77643	376.137	0	0	0	0	0	0	0	0	0	0	0	0	84737.9	410.508	84611.8	409.897	79934.4	387.238	79070.8	383.054	379.674	153392	371.55	1293.1	263445	638.122
ENST00000519289	ENSG00000270024	C8orf44-SGK3	C8orf44-SGK3	100533105	2949	54162	376.984	0	0	5843	40.669	5199	36.1866	0	0	6173	42.9659	6173	42.9659	59162.1	411.786	59122.2	411.508	60685.1	422.386	59826.2	416.408	384.86	107078	372.647	1752.56	248021	863.15
ENST00000568997	ENSG00000213599	SLX1A-SULT1A3	SLX1A-SULT1A3	101929857;100526831;100526830	2834	68358	495.099	0	0	3485	25.2409	3485	25.2409	0	0	2656	19.2367	2656	19.2367	57363.1	415.466	5616.18	40.6765	48427.8	350.75	4376.85	31.7004	1083.03	289165	1047.17	2501.24	340082	1231.56
ENST00000477879	ENSG00000229549	TSPY8	TSPY8	728403	1895	46892	507.916	0	0	6736	72.9618	6312	68.3692	0	0	1226	13.2796	665	7.20302	38420.1	416.152	6954.6	75.3296	45661.2	494.585	1099.86	11.9133	708.773	124245	672.887	902.36	81764	442.818
ENST00000594059	ENSG00000269095	AC010646.3		NA	515	5479	218.372	0	0	4184	166.758	3076	122.597	0	0	4200	167.396	4086	162.852	10504.2	418.657	10504.2	418.657	9997.93	398.479	9629.08	383.778	267.084	10824.4	215.709	42.2608	1012.44	20.176
ENST00000625106	ENSG00000269405	NXF2	NXF2	728343;56001	2337	69571	611.043	0	0	0	0	0	0	5177	45.4697	5177	45.4697	1050	9.22217	48442.7	425.473	0	0	44647.1	392.136	1071.81	9.4137	627.392	137060	601.9	2487.48	278498	1223.03
ENST00000624636	ENSG00000280427	AC104057.1		NA	903	38281	870.158	0	0	0	0	0	0	20	0.454616	20	0.454616	0	0	19039.4	432.781	0	0	23225.7	527.938	26.4135	0.6004	964.411	75628.3	859.546	352.254	15040.3	170.939
ENST00000403734	ENSG00000234857	HNRNPUL2-BSCL2	HNRNPUL2-BSCL2	NA	4001	79972	410.272	0	0	5874	30.1348	4943	25.3586	0	0	6138	31.4891	6106	31.325	84946.1	435.79	84946.1	435.79	83686.3	429.327	82115.8	421.27	430.986	164190	421.163	1123.63	216110	554.343
ENST00000278601	ENSG00000149300	C11orf52	C11orf52	91894	1141	17864	321.363	0	0	21	0.377778	21	0.377778	0	0	21	0.377778	21	0.377778	24429.9	439.48	24429.9	439.48	22645.6	407.38	22951.8	412.889	648.48	65925.6	592.981	329.107	17835.2	160.422
ENST00000623512	ENSG00000279150	CDY1B	CDY1B;CDY1	NA	1623	55022	695.857	0	0	0	0	0	0	0	0	0	0	0	0	35105.8	443.98	0	0	32792.6	414.725	0	0	384.237	57148.7	361.377	206.588	16005.1	101.207
ENST00000623034	ENSG00000279787	CDY1	CDY1;CDY1B	NA	1623	20521	259.527	0	0	0	0	0	0	0	0	0	0	0	0	35313.5	446.606	0	0	33065	418.169	0	0	384.237	57148.7	361.377	206.588	16005.1	101.207
ENST00000624098	ENSG00000279052	UTY		NA	4008	93803	480.387	0	0	0	0	0	0	0	0	0	0	0	0	88973.6	455.655	88974	455.657	107909	552.628	102097	522.864	612.24	233659	598.311	3814.12	734867	1881.71
ENST00000440137	ENSG00000236362	GAGE12F	GAGE12F	2577;2578;2576;2579	527	95816	3731.9	0	0	0	0	0	0	0	0	0	0	0	0	11796.6	459.461	0	0	33492.9	1304.5	0	0	0	0	0	0	0	0
ENST00000548861	ENSG00000257411	RP11-603J24.9		NA	489	6601	277.079	0	0	618	25.9407	545	22.8765	0	0	729	30.6	52	2.18271	11035.7	463.227	10548	442.755	378.599	15.8918	298.64	12.5355	343.285	13041	273.7	52.242	1185.95	24.8903
ENST00000575474	ENSG00000261915	GPS2	GPS2	2874	2571	53586	427.811	0	0	7790	62.1925	7577	60.492	0	0	7949	63.4619	7949	63.4619	58140.3	464.171	58096.5	463.821	55468.6	442.841	53983.3	430.983	414.191	99949.4	398.979	917.048	113037	451.223
ENST00000541515	ENSG00000269955	LUC7L2	LUC7L2	100996928	1661	30916	382.046	0	0	4520	55.8562	4016	49.628	0	0	5197	64.2223	5102	63.0483	37882.9	468.14	37882.9	468.14	36699.5	453.516	36067.9	445.711	400.611	61070.7	377.343	700.066	55521.6	343.056
ENST00000623605	ENSG00000279896	UTY		NA	3795	93230	504.251	0	0	0	0	0	0	0	0	0	0	0	0	87147.8	471.354	87328.1	472.329	82117.7	444.148	80373.1	434.712	351.994	127016	343.494	1790.09	326480	882.912
ENST00000259895	ENSG00000213780	GTF2H4	GTF2H4	2968	1735	35610	421.284	0	0	1342	15.8765	1138	13.4631	0	0	1302	15.4033	1283	15.1785	40232.2	475.967	40232.2	475.967	40263.8	476.341	39124.7	462.865	440.604	70351.5	416.147	524.191	43446.7	256.998
ENST00000591834	ENSG00000267281	RP11-793H13.10		NA	1609	32305	412.113	0	0	5862	74.7812	4761	60.7358	0	0	6419	81.8868	6296	80.3177	37873	483.143	37873	483.143	37105.5	473.353	36042.4	459.791	463.051	68237.8	435.253	236.369	18152.6	115.786
ENST00000394263	ENSG00000278224	PRICKLE4	PRICKLE4	NA	1155	20993	373.074	0	0	0	0	0	0	0	0	0	0	0	0	27342.5	485.913	27342.5	485.913	25863.8	459.635	25404.5	451.473	402.547	41474	368.525	210.692	11560.5	102.723
ENST00000369996	ENSG00000243509	TNFRSF6B	TNFRSF6B	8771	1124	20608	376.333	0	0	0	0	0	0	0	0	0	0	0	0	27120.8	495.267	27120.8	495.267	25606.2	467.608	25380.5	463.486	407.127	40713.4	371.744	189.911	10135.9	92.5483
ENST00000427999	ENSG00000233024	NPIPA1		100288332;9284	1547	76914	1020.51	0	0	0	0	0	0	61	0.80936	61	0.80936	53	0.703215	37632.7	499.318	0	0	33747.7	447.772	62.489	0.829117	857.04	121109	803.449	436.282	32198.9	213.611
ENST00000623806	ENSG00000268606	MAGEA2	MAGEA2	266740;4101	2025	27113	274.824	0	0	0	0	0	0	926	9.38617	926	9.38617	329	3.33483	49721.3	503.988	0	0	46254.2	468.844	410.288	4.15878	203.566	38268.7	193.951	527.555	51115	259.057
ENST00000553849	ENSG00000173464	RNASE11	RNASE11	NA	1101	20675	385.443	0	0	2406	44.855	2254	42.0213	0	0	2399	44.7245	2396	44.6686	27281.4	508.607	27281.4	508.607	25850.1	481.922	25781.3	480.64	417.836	40845.7	380.743	189.677	9912.68	92.4009
ENST00000282382	ENSG00000251201	TMED7-TICAM2	TMED7-TICAM2	100302736	3491	79983	470.273	0	0	5466	32.1383	5182	30.4684	0	0	6273	36.8831	6273	36.8831	88031	517.593	88031	517.593	84607.4	497.463	83777.4	492.583	484.317	160385	471.505	2410.83	404294	1188.56
ENST00000398682	ENSG00000183632	TP53TG3	TP53TG3	102724127;729355;102723655;653550;24150;102724101	2031	11842	119.679	0	0	0	0	0	0	39	0.394146	39	0.394146	39	0.394146	51386.6	519.329	0	0	54645.1	552.26	43.2292	0.436888	709.813	133854	676.385	1688.32	164072	829.081
ENST00000479003	ENSG00000100288	CHKB	CHKB	1120	2114	46794	454.347	0	0	1786	17.3412	1590	15.4381	0	0	1697	16.477	1697	16.477	53716.2	521.558	53716.2	521.558	51156.3	496.703	50852.7	493.755	483.048	95007.3	461.237	1209.59	122397	594.208
ENST00000622355	ENSG00000273637	RP5-864K19.7		NA	2171	49696	469.855	0	0	5649	53.409	4597	43.4627	0	0	6236	58.9588	6198	58.5995	55211	521.997	55211	521.997	54804.3	518.152	53979.9	510.358	496.305	100377	474.512	1834.54	190686	901.429
ENST00000625176	ENSG00000279909	AC110615.1		NA	1129	30955	562.781	0	0	869	15.799	216	3.92701	0	0	39	0.709044	38	0.690863	28840.9	524.346	28840.9	524.346	26066.8	473.91	26035.2	473.336	304.258	30574.9	277.935	156.042	8365.96	76.0491
ENST00000376288	ENSG00000204539	CDSN	CDSN	1041	2552	57633	463.546	0	0	3602	28.9711	3340	26.8638	0	0	3809	30.636	3809	30.636	65333.4	525.481	65333.4	525.481	62028.6	498.9	61929.2	498.101	242.767	58132.3	233.781	587.898	71926.2	289.254
ENST00000530217	ENSG00000214967	NPIPA7	NPIPA7	101059938;101059953	1331	12810	197.548	0	0	0	0	0	0	41	0.632278	41	0.632278	29	0.447221	34327.4	529.378	0	0	29003	447.267	34.5953	0.533508	130.706	15713	121.158	73.8183	4677.87	36.0697
ENST00000331220	ENSG00000183305	MAGEA2B	MAGEA2B	266740	1946	62081	654.815	0	0	0	0	0	0	972	10.2524	972	10.2524	24	0.253146	50598.9	533.704	0	0	46089.1	486.136	35.68	0.376344	765.181	137944	727.499	1646.19	153218	808.052
ENST00000487941	ENSG00000228836	CT45A5	CT45A5	441521;541465;441519;102723631;101060211;102723680	1161	53338	942.99	0	0	0	0	0	0	0	0	0	0	0	0	30272.5	535.203	0	0	42841.5	757.417	0	0	414.269	42924.5	379.442	295.766	16314.1	144.213
ENST00000623385	ENSG00000248167	TRIM39-RPP21	TRIM39-RPP21	202658	1698	38398	464.166	0	0	5351	64.6844	4792	57.9271	0	0	6507	78.6585	6506	78.6464	44884.6	542.578	44884.6	542.578	43650.6	527.661	43018.7	520.023	486.101	75859.5	458.506	578.139	46884.9	283.379
ENST00000418099	ENSG00000187736	NHEJ1	NHEJ1	79840	2113	45708	444.012	0	0	1740	16.9025	1550	15.0569	0	0	1908	18.5345	1908	18.5345	56258.3	546.499	56258.3	546.499	54372.4	528.179	53789.8	522.52	459.545	90339.8	438.785	1762.45	178256	865.799
ENST00000588212	ENSG00000267173	CTC-512J12.6		NA	561	8473	310.011	0	0	2335	85.4332	1815	66.4074	0	0	1798	65.7854	1746	63.8828	15010.3	549.197	15010.3	549.197	14409.4	527.211	13117.8	479.955	373.472	16813.8	307.592	58.0733	1520.29	27.8122
ENST00000341698	ENSG00000124208	TMEM189-UBE2V1	TMEM189-UBE2V1	7335;387522	2757	66696	496.553	0	0	5957	44.35	5175	38.528	0	0	5869	43.6948	4069	30.2938	73953.2	550.583	73717.8	548.83	63619.9	473.651	62767.6	467.306	514.486	133497	496.944	2126.39	281207	1046.8
ENST00000369158	ENSG00000203811	HIST2H3C	HIST2H3C	126961;333932	1656	5015	62.1603	0	0	0	0	0	0	0	0	0	0	0	0	44460.2	551.078	0	0	43133.2	534.63	0	0	490.598	74549	462.013	1238.85	97953.2	607.059
ENST00000403683	ENSG00000203852	HIST2H3A	HIST2H3A	126961;333932	1656	68267	846.161	0	0	0	0	0	0	0	0	0	0	0	0	44460.2	551.078	0	0	43133.2	534.63	0	0	490.598	74549	462.013	1238.85	97953.2	607.059
ENST00000535844	ENSG00000256861	RP11-512M8.5		NA	2748	67274	502.496	0	0	6165	46.0489	5163	38.5645	0	0	6613	49.3951	6600	49.298	73826.5	551.44	73826.5	551.44	71890.8	536.981	70765.8	528.578	513.953	132907	496.368	2105.97	277592	1036.72
ENST00000444947	ENSG00000099977	DDT	DDT	100037417;1652	1048	39461	772.875	0	0	0	0	0	0	584	11.4381	584	11.4381	584	11.4381	28724	562.582	0	0	27167.7	532.1	740.93	14.5117	842.082	77959.5	763.449	351.268	17458.4	170.968
ENST00000623507	ENSG00000279947	UTY		NA	3723	82915	457.133	0	0	1236	6.8144	1218	6.71517	0	0	15	0.0826991	15	0.0826991	102728	566.365	102739	566.429	93926.8	517.844	97559.1	537.87	877.088	310326	855.456	4520.32	808705	2229.31
ENST00000560629	ENSG00000259753	ITGB3		NA	2785	69355	511.158	0	0	6259	46.1299	5139	37.8753	0	0	6630	48.8642	6545	48.2377	77227.3	569.178	77227.3	569.178	73713.7	543.282	72211.3	532.209	522.55	137018	504.923	2064.32	275790	1016.31
ENST00000338876	ENSG00000172468	HSFY1	HSFY1	86614;159119	1476	50858	707.254	0	0	0	0	0	0	225	3.12895	406	5.64602	387	5.38179	41126.5	571.923	0	0	38724.3	538.517	474.034	6.59213	705.393	94788.6	659.086	353.806	24898.6	173.125
ENST00000297283	ENSG00000164708	PGAM2	PGAM2	5224	857	16687	399.668	0	0	0	0	0	0	0	0	0	0	0	0	24055.1	576.14	24055.1	576.14	22667	542.894	22444.7	537.571	292.198	21601.3	258.685	76.2681	3087	36.9682
ENST00000624977	ENSG00000280342	PCDH11Y	PCDH11Y	NA	4023	95074	485.081	0	0	0	0	0	0	0	0	0	0	0	0	113243	577.784	109872	560.584	104805	534.732	94940.5	484.4	454.026	173942	443.738	2495.73	482661	1231.3
ENST00000623881	ENSG00000280209	ZFY	ZFY	NA	2406	59841	510.512	0	0	0	0	0	0	0	0	0	0	0	0	68343.7	583.049	68343.7	583.049	64807.6	552.882	64228	547.938	432.01	97288	414.989	1880.16	216769	924.643
ENST00000439682	ENSG00000233917	POTEB	POTEB	100287399;100996331	1706	43663	525.336	0	0	0	0	0	0	57	0.685801	57	0.685801	0	0	48485.8	583.362	0	0	50736.7	610.444	64.845	0.780189	38.5413	6044.75	36.364	47.7783	3893.1	23.4201
ENST00000454856	ENSG00000230031	POTEB2	POTEB2	100287399;100996331	1687	67828	825.271	0	0	0	0	0	0	114	1.38705	114	1.38705	112	1.36272	47987.6	583.87	0	0	39105.6	475.802	129.931	1.58088	1382.2	214218	1303.21	1622.98	130755	795.455
ENST00000561509	ENSG00000205457	TP53TG3C	TP53TG3C	102724127;102724101;102723655;24150;653550;729355	2029	85189	861.795	0	0	0	0	0	0	0	0	0	0	0	0	58526.7	592.072	0	0	56131.4	567.84	0	0	166.852	31431.8	158.986	396.849	38527.5	194.877
ENST00000623024	ENSG00000279767	AL513523.2		NA	1186	36517	631.994	0	0	2348	40.6365	42	0.726887	0	0	138	2.38834	44	0.761501	34470.9	596.582	34430.5	595.884	31531.2	545.705	31522.1	545.548	365.573	38771.3	335.504	215.165	12128.1	104.95
ENST00000623042	ENSG00000278848	TP53TG3C	TP53TG3C	653550;24150	2031	80375	812.295	0	0	0	0	0	0	0	0	0	0	0	0	59168.7	597.977	0	0	57743.8	583.577	0	0	709.813	133854	676.385	1688.32	164072	829.081
ENST00000596542	ENSG00000269307	CTD-2278I10.6		NA	1207	28624	486.772	0	0	6482	110.231	5677	96.5415	0	0	7166	121.863	7141	121.438	35196.4	598.541	35196.4	598.541	34905.9	593.6	34459.7	586.013	523.091	56549.9	480.836	309.799	17776.5	151.151
ENST00000461287	ENSG00000204422	XXbac-BPG32J3.20		NA	2332	68974	607.099	0	0	7457	65.6354	4995	43.9652	0	0	7851	69.1033	7760	68.3023	68123	599.608	68123	599.608	74815.5	658.515	71941.1	633.215	663.907	144713	636.871	1691.25	188945	831.533
ENST00000340457	ENSG00000267368	UPK3BL	UPK3BL	100134938;102724187	1342	45110	689.958	0	0	981	15.0044	981	15.0044	0	0	768	11.7466	768	11.7466	40221.3	615.185	25615.9	391.795	38580.2	590.085	20159.1	308.333	647.076	78484.4	600.21	345.173	22057	168.681
ENST00000341305	ENSG00000261509	TP53TG3B	TP53TG3B	102724127;102724101;24150;653550;729355;102723655	2034	51127	515.943	0	0	0	0	0	0	0	0	0	0	0	0	61941.4	625.076	0	0	62314	628.836	0	0	119.198	22513	113.594	292.225	28440.8	143.504
ENST00000623491	ENSG00000275034	TP53TG3C	TP53TG3C	653550;24150	2026	27207	275.641	0	0	0	0	0	0	0	0	0	0	0	0	61848.8	626.606	0	0	62363.4	631.819	0	0	976.075	183589	929.993	2321.4	225033	1139.93
ENST00000623927	ENSG00000223802	CERS1	CERS1	10715;2657	2558	71316	572.254	0	0	1445	11.595	1441	11.5629	0	0	1444	11.5869	1444	11.5869	78837.4	632.607	78837.4	632.607	74698.3	599.394	74450.9	597.409	113.248	27184.3	109.066	253.863	31132.4	124.906
ENST00000433395	ENSG00000249624	AP000295.9		NA	1000	22900	470.043	0	0	6832	140.233	6293	129.17	0	0	7583	155.648	7534	154.642	31086.9	638.087	31086.9	638.087	29437.7	604.235	29109.5	597.498	514.739	45241.5	464.312	218.632	10359.3	106.317
ENST00000553909	ENSG00000259171	RNASE4		6038	1498	38921	533.304	0	0	6311	86.4747	5586	76.5405	0	0	7099	97.272	7099	97.272	47832.4	655.41	47832.4	655.41	45288.1	620.547	45058.2	617.397	563.211	76892.7	526.8	281.64	20119.3	137.839
ENST00000565081	ENSG00000132207	SLX1A	SLX1A	548593;79008;101929864	1558	77981	1027.36	0	0	0	0	0	0	0	0	0	0	0	0	50519.5	665.57	15268.3	201.152	49199.5	648.18	10387	136.844	677.782	96505.9	635.71	337.986	25123.9	165.498
ENST00000331733	ENSG00000214447	FAM187A	FAM187A	388389	3397	14986	90.5509	0	0	0	0	0	0	0	0	0	0	0	0	110802	669.508	110802	669.508	105003	634.466	104774	633.084	306.446	98668.9	298.097	802.181	130883	395.421
ENST00000395138	ENSG00000261052	SULT1A3	SULT1A3	6818	1326	59079	914.518	0	0	0	0	0	0	0	0	0	0	0	0	43399.9	671.812	7.25259e-06	1.12267e-07	44891.2	694.896	6.67163e-06	1.03274e-07	609.845	73015.8	565.127	320.495	20232.4	156.594
ENST00000369929	ENSG00000166160	OPN1MW2	OPN1MW2	101060233;728458	1261	28465	463.339	0	0	0	0	0	0	0	0	0	0	0	0	41538.7	676.145	0	0	58412.9	950.816	0	0	596.524	67634.2	550.457	316.56	18990.1	154.556
ENST00000355096	ENSG00000279195	PRAMEF6;		NA	1311	45163	707.103	0	0	0	0	0	0	0	0	0	0	0	0	43323	678.294	35055	548.845	38925.9	609.451	24605.8	385.245	1169.67	138330	1082.89	657.281	41016.9	321.094
ENST00000452392	ENSG00000250264	TAP2		NA	2705	80792	613.061	0	0	8731	66.252	8161	61.9268	0	0	9531	72.3225	9527	72.2922	89642.3	680.218	89642.3	680.218	86478.8	656.213	84495.4	641.163	627.415	159613	605.583	1450.16	188136	713.801
ENST00000525596	ENSG00000214940	NPIPA8	NPIPA8	NA	1565	62462	819.227	0	0	0	0	0	0	47	0.616433	47	0.616433	46	0.603318	52361.5	686.753	0	0	43109.5	565.407	54.2733	0.711827	863.001	123468	809.678	452.849	33815.2	221.753
ENST00000354249	ENSG00000196408	NOXO1	NOXO1	124056	1618	46606	591.243	0	0	0	0	0	0	0	0	0	0	0	0	54492.7	691.293	54492.7	691.293	53387.1	677.268	52139	661.434	452.575	67091.7	425.562	233.308	18018.9	114.294
ENST00000556710	ENSG00000258465	DCAF8	DCAF8	NA	2635	83166	647.84	0	0	6964	54.2476	5015	39.0654	0	0	8358	65.1065	8355	65.0831	89286.5	695.517	89238	695.139	89219.8	694.997	87447.8	681.194	663.625	164289	639.883	2296.52	290173	1130.18
ENST00000514019	ENSG00000270386	UGT2A1	UGT2A1	10941	2376	72021	622.179	0	0	7369	63.6597	7369	63.6597	0	0	8248	71.2532	8248	71.2532	81725	706.01	81389.5	703.112	78731.5	680.15	77133.2	666.342	614.522	136589	589.986	2486.72	283098	1222.82
ENST00000503143	ENSG00000251380	DCANP1	DCANP1	140947	3135	97628	639.204	0	0	136	0.890438	136	0.890438	0	0	136	0.890438	136	0.890438	109099	714.309	109099	714.309	103313	676.425	103313	676.425	650.744	192875	631.409	1875.13	282214	923.876
ENST00000330330	ENSG00000174876	AMY1B	AMY1B	278;277;276	1862	68244	752.293	0	0	0	0	0	0	2415	26.622	2415	26.622	2356	25.9716	64929	715.75	0	0	50379.6	555.364	2649.42	29.2061	221.871	38178	210.429	286.713	25522.4	140.674
ENST00000599996	ENSG00000269547	CTC-360G5.8		NA	1967	67820	707.711	0	0	11282	117.729	8208	85.6516	0	0	11852	123.677	11657	121.642	68835.2	718.305	68835.2	718.305	74572.6	778.175	71082.2	741.752	823.632	150170	783.522	1246.87	117317	612.109
ENST00000533518	ENSG00000255439	RP11-196G11.1		NA	2362	73528	638.962	0	0	6795	59.0489	6637	57.6759	0	0	1359	11.8098	1359	11.8098	82699.4	718.662	82674	718.442	79611.8	691.831	78412.3	681.407	614.99	135852	590.281	1261.72	142786	620.409
ENST00000320431	ENSG00000176020	AMIGO3	AMIGO3	386724	2862	89324	640.621	0	0	354	2.53884	354	2.53884	0	0	354	2.53884	354	2.53884	100647	721.825	100647	721.825	95279.1	683.33	95279.1	683.33	654.243	176469	632.807	1515.56	208113	746.28
ENST00000624207	ENSG00000280267	RP13-221M14.1		645359;441873	1863	87364	962.547	0	0	0	0	0	0	24	0.264424	24	0.264424	1	0.0110177	65682.8	723.671	0	0	64065.1	705.848	26.9297	0.296702	952.603	164010	903.504	1251.98	111508	614.279
ENST00000428358	ENSG00000243207	PPAN-P2RY11	PPAN-P2RY11	692312	2661	84526	652	0	0	9839	75.8942	8844	68.2192	0	0	10656	82.1962	10605	81.8028	93985.6	724.968	93985.6	724.968	90851.8	700.795	89968.1	693.979	678.369	169661	654.349	1540.14	196536	758.001
ENST00000555531	ENSG00000256206	PSMA1		5682	1221	35306	593.52	0	0	15791	265.458	12625	212.236	0	0	16838	283.059	16607	279.176	43147.1	725.335	43147.1	725.335	42882.4	720.884	41973.7	705.609	637.144	69750.9	586.282	347.987	20203.1	169.815
ENST00000474455	ENSG00000205670	SMIM11	SMIM11	54065;102723553	1857	44820	495.407	0	0	0	0	0	0	0	0	0	0	0	0	66545.4	735.544	0	0	63556.9	702.511	0	0	1270.92	218070	1205.19	1627.83	144512	798.665
ENST00000624304	ENSG00000273590	SMIM11	SMIM11	NA	1863	68665	756.528	0	0	0	0	0	0	0	0	0	0	0	0	66818.6	736.185	0	0	63782.2	702.731	0	0	37.4509	6447.94	35.5206	47.6727	4246.01	23.3906
ENST00000420239	ENSG00000279765	CHD2	CHD2	1106	1506	46847	638.498	0	0	135	1.83997	115	1.56738	0	0	134	1.82634	133	1.81271	54067	736.902	54067	736.902	54394.8	741.37	53203.6	725.135	674.048	92551.4	630.711	338.918	24342	165.884
ENST00000624020	ENSG00000279934	RBMY1A1	RBMY1A1	NA	1491	30402	418.53	0	0	0	0	0	0	0	0	0	0	0	0	53977.6	743.085	6627.69	91.2403	38415.8	528.853	4573.97	62.9677	1371.75	186341	1282.64	676.377	48089.1	331.01
ENST00000375880	ENSG00000263020	CSNK2B-LY6G5B-1181		NA	2487	80401	663.572	0	0	7601	62.7332	6917	57.0879	0	0	8590	70.8957	8587	70.8709	90477.7	746.738	90477.7	746.738	86894.5	717.165	86289.7	712.173	666.434	155352	641.082	2063.3	245956	1014.97
ENST00000464755	ENSG00000276490	RP11-400G3.5		NA	2395	77874	667.405	0	0	8128	69.6595	6702	57.4383	0	0	8183	70.1309	8183	70.1309	88550.2	758.903	86457.5	740.968	75810.4	649.719	64537	553.103	718.377	161006	689.936	2683.48	307960	1319.66
ENST00000330398	ENSG00000185883	ATP6V0C	ATP6V0C	527	1175	33948	593.033	0	0	10677	186.515	9865	172.33	0	0	11018	192.472	10940	191.109	44224	772.543	44224	772.543	41716.6	728.742	41607.8	726.84	627.546	65881.1	575.434	298.959	16692.4	145.799
ENST00000517506	ENSG00000265817	FSBP	FSBP	100861412	2472	82613	685.966	0	0	301	2.49931	301	2.49931	0	0	301	2.49931	301	2.49931	93119.6	773.206	93119.6	773.206	89333.6	741.769	88141.6	731.872	704.576	163211	677.6	2875.85	340733	1414.61
ENST00000380593	ENSG00000241690	TMEM239		100288797	1866	59879	658.666	0	0	9200	101.2	8807	96.8766	0	0	10444	114.884	10442	114.862	70804.4	778.845	70804.4	778.845	67493.7	742.427	67088.4	737.969	737.15	127132	699.223	906.283	80850.1	444.674
ENST00000389919	ENSG00000255073	ZFP91-CNTF	ZFP91-CNTF	NA	2319	79826	706.555	0	0	8812	77.9967	8393	74.288	0	0	9527	84.3253	9459	83.7234	88117.3	779.943	88117.3	779.943	86877.2	768.967	85720.9	758.732	727.79	157714	697.978	2431.39	270105	1195.38
ENST00000395650	ENSG00000205560	CPT1B	CPT1B	1375	2662	91691	707.003	0	0	12714	98.034	11226	86.5604	0	0	13242	102.105	13176	101.596	101503	782.664	101503	782.664	97733.3	753.593	95500.9	736.38	736.126	184178	710.072	1879.76	239966	925.154
ENST00000622749	ENSG00000277150	F8A3	F8A3	474383;474384	1759	48837	569.883	0	0	0	0	0	0	0	0	0	0	0	0	67151.7	783.598	0	0	65188.6	760.691	0	0	500.092	81022	472.726	1650.55	138717	809.35
ENST00000461548	ENSG00000256566	RP4-734P14.4		NA	823	23009	573.853	0	0	10650	265.615	7930	197.777	0	0	10974	273.695	10882	271.401	31577.9	787.565	31577.9	787.565	31698.6	790.574	30725.7	766.311	646.648	45657.6	569.358	159.081	6177.64	77.0363
ENST00000569360	ENSG00000261459	ZNF747		65988	1515	47914	649.161	0	0	4359	59.0577	3936	53.3267	0	0	4336	58.7461	4260	57.7164	58733	795.742	57798.1	783.075	54420.7	737.317	51592.6	699	685.016	94659.4	641.244	364.029	26303.7	178.187
ENST00000624283	ENSG00000279309	RBMY1D	RBMY1D	NA	1491	56369	776.006	0	0	0	0	0	0	0	0	0	0	0	0	58174.2	800.858	11208.5	154.302	42218.3	581.2	1345.98	18.5295	2157.06	293019	2016.93	1063.6	75619.8	520.512
ENST00000624402	ENSG00000279292	NLGN4Y	NLGN4Y	NA	2451	77931	652.634	0	0	2750	23.0299	2543	21.2964	0	0	3309	27.7112	3309	27.7112	96416.2	807.438	96908.3	811.559	94267.8	789.446	89908.1	752.936	795.013	182530	764.299	2716.7	319121	1336.24
ENST00000432920	ENSG00000255835	RP4-559A3.7		NA	1625	57224	722.815	0	0	9760	123.282	8565	108.187	0	0	9153	115.615	9098	114.92	65148.5	822.912	62740.7	792.499	59883.5	756.408	51729.2	653.409	759.107	113052	713.999	391.416	30362.3	191.758
ENST00000590045	ENSG00000186919	ZACN	ZACN	353174	2651	94574	732.259	0	0	84	0.650387	84	0.650387	0	0	84	0.650387	84	0.650387	107375	831.376	107375	831.376	101623	786.84	101623	786.84	375.004	93422.8	361.673	834.127	106040	410.518
ENST00000572144	ENSG00000141086	CTRL	CTRL	1506	2360	84193	732.262	0	0	1375	11.959	1375	11.959	0	0	1375	11.959	1375	11.959	95644.6	831.861	95644.6	831.861	91540.1	796.163	90878.7	790.41	753.251	166248	722.964	1668.45	188653	820.397
ENST00000449574	ENSG00000235718	MFRP	MFRP	NA	2280	81850	736.862	0	0	0	0	0	0	0	0	0	0	0	0	93041.5	837.615	93041.5	837.615	89126.8	802.372	86463.3	778.394	749.631	159592	718.371	1590.61	173706	781.902
ENST00000599405	ENSG00000269433	OPN1MW	OPN1MW	101060233;2652;728458	1998	33728	346.495	0	0	0	0	0	0	0	0	0	0	0	0	81755.1	839.889	0	0	63673.9	654.137	0	0	295.683	54806.2	281.518	497.631	47566.7	244.332
ENST00000624382	ENSG00000279362	DKFZP686J19100		NA	921	27766	618.808	0	0	2252	50.1893	1943	43.3028	0	0	2600	57.945	2598	57.9005	38060.1	848.228	38060.1	848.228	36650.1	816.804	35391	788.744	684.171	54854.8	611.262	215.176	9374.53	104.463
ENST00000623769	ENSG00000280343	RBMY1E	RBMY1E	NA	1491	75372	1037.61	0	0	0	0	0	0	0	0	0	0	0	0	61844.7	851.387	13734.2	189.073	47542.2	654.491	10043.6	138.265	1552.44	210887	1451.59	765.478	54424	374.615
ENST00000367974	ENSG00000188931	CFAP126	CFAP126	257177	774	22354	592.812	0	0	0	0	0	0	0	0	0	0	0	0	32347.7	857.838	32347.7	857.838	31680.9	840.155	31063.8	823.789	417.115	27455	364.043	115.701	4219.23	55.9454
ENST00000382659	ENSG00000242389	RBMY1E	RBMY1E	378950;378949;378948;5940	1921	69602	743.698	0	0	2453	26.2103	2393	25.5692	0	0	2060	22.0111	2058	21.9898	80650.4	861.751	11183.2	119.493	69318.9	740.673	8986.73	96.0233	441.555	78523.9	419.514	939.194	86281.1	460.957
ENST00000383020	ENSG00000242875	RBMY1B	RBMY1B	378949;378948	1921	70061	748.603	0	0	0	0	0	0	0	0	0	0	0	0	81415.3	869.924	0	0	59988.7	640.98	0.000118781	1.26918e-06	357.414	63560.6	339.573	783.134	71944.3	384.363
ENST00000403751	ENSG00000242441	GTF2A1L	GTF2A1L	11036	1639	59567	745.984	0	0	2290	28.6787	1925	24.1076	0	0	2692	33.7131	2692	33.7131	69576.4	871.336	69324.4	868.18	68261.4	854.867	66845	837.129	745.449	112037	701.544	444.817	34805.3	217.941
ENST00000303766	ENSG00000169800	RBMY1F	RBMY1F	159163	1887	92337	1004.4	0	0	172	1.87094	170	1.84918	0	0	0	0	0	0	80483.4	875.461	830.142	9.0299	86422.6	940.065	0.000135121	1.46978e-06	2126.53	371110	2018.38	2743.6	247541	1346.32
ENST00000382707	ENSG00000234414	RBMY1A1	RBMY1A1	5940	1921	42135	450.213	0	0	154	1.64549	136	1.45316	0	0	66	0.705211	66	0.705211	82006.4	876.239	705.119	7.53421	62027.2	662.762	290.215	3.10095	0.314829	55.9876	0.299114	0.736187	67.6314	0.361321
ENST00000586529	ENSG00000267303	CTD-2369P2.12		NA	1850	69011	765.683	0	0	6327	70.1986	5601	62.1436	0	0	6814	75.6019	6814	75.6019	79803.8	885.43	79803.8	885.43	77461.1	859.438	76868.1	852.858	810.264	138475	768.196	919.893	81353.4	451.312
ENST00000558530	ENSG00000259399	TGIF2-C20orf24	TGIF2-C20orf24	100527943	918	28520	637.69	0	0	12027	268.916	10128	226.456	0	0	12420	277.704	11955	267.306	39814.3	890.222	39814.3	890.222	37932.1	848.139	37465	837.694	852.228	68079.4	761.107	269.616	11707.3	130.884
ENST00000480294	ENSG00000272162	RP11-637O19.3		NA	1589	66805	862.954	0	0	10058	129.924	8049	103.973	0	0	6916	89.3374	5820	75.1799	69192.6	893.796	69176.8	893.591	77285.3	998.333	74960.2	968.298	907.63	131981	852.432	462.837	35097.6	226.687
ENST00000623992	ENSG00000280290	CDY2A	CDY2A;CDY2B	NA	1626	65163	822.589	0	0	0	0	0	0	0	0	0	0	0	0	70837	894.215	0	0	68126.3	859.997	0	0	800.54	119301	753.002	430.458	33411.5	210.886
ENST00000382680	ENSG00000244395	RBMY1D	RBMY1D	378949	1921	99679	1065.07	0	0	819	8.75103	742	7.92828	0	0	86	0.918911	86	0.918911	83973.3	897.256	3728.61	39.8403	77552.2	828.646	375.255	4.0096	0.271241	48.2361	0.257702	0.645169	59.2699	0.31665
ENST00000622951	ENSG00000279820	CDY2B	CDY2B;CDY2A	NA	1626	39214	495.02	0	0	0	0	0	0	0	0	0	0	0	0	71996.3	908.85	0	0	69496.1	877.288	0	0	800.54	119301	753.002	430.458	33411.5	210.886
ENST00000427497	ENSG00000264187	RP11-45M22.4		NA	1693	62218	754.33	0	0	16725	202.774	12219	148.143	0	0	16947	205.465	16650	201.864	75494.6	915.296	75494.6	915.296	76559	928.2	74498.7	903.221	855.664	133115	806.942	1291.7	104440	633.115
ENST00000369880	ENSG00000214435	AS3MT	AS3MT	57412	2404	92807	792.408	0	0	708	6.04507	613	5.23394	0	0	721	6.15607	720	6.14753	107251	915.738	101891	869.966	106478	909.136	98090	837.515	856.377	192688	822.607	3142.89	362049	1545.63
ENST00000558325	ENSG00000259371	RP11-468E2.6		NA	850	26493	639.756	0	0	9683	233.826	8619	208.133	0	0	10890	262.973	10773	260.148	38294.2	924.733	38294.2	924.733	36096.1	871.654	35777.1	863.949	714.602	52339.8	631.954	186.354	7479.78	90.3114
ENST00000414629	ENSG00000226941	RBMY1J	RBMY1J	159163;378951	1921	66305	708.47	0	0	6	0.0641101	6	0.0641101	20	0.2137	176	1.88056	9	0.0961651	87557.4	935.552	25.9818	0.277616	74960.7	800.956	78.5523	0.839332	72.4938	12891.9	68.8751	151.073	13878.7	74.1471
ENST00000601870	ENSG00000268614	CTD-2207O23.10		NA	942	34617	754.295	0	0	14294	311.462	11107	242.018	0	0	15151	330.136	15148	330.071	43200.6	941.329	43200.6	941.329	45357.2	988.321	44249.6	964.187	831.71	68389.7	745.096	281.755	12561	136.85
ENST00000552941	ENSG00000125954	CHURC1-FNTB	CHURC1-FNTB	NA	1847	69447	771.772	0	0	7494	83.2816	5332	59.2551	0	0	7716	85.7487	7688	85.4376	85099.2	945.717	85099.2	945.717	84715.1	941.448	82972.9	922.087	804.183	137200	762.359	1069.69	94446.2	524.795
ENST00000591656	ENSG00000267335	CTB-60B18.6		NA	786	38162	996.577	0	0	1	0.0261144	1	0.0261144	0	0	1261	32.9302	331	8.64386	36237	946.306	4.78652	0.124997	25953.4	677.756	1290.53	33.7013	1005.57	67366.4	879.616	233.89	8664.78	113.138
ENST00000374127	ENSG00000243251	PGBD3	PGBD3	267004	2212	89660	831.986	0	0	4341	40.2816	4341	40.2816	0	0	4341	40.2816	4341	40.2816	103843	963.599	103843	963.599	98287.1	912.04	98172.6	910.977	858.814	177133	821.839	3574.06	378574	1756.46
ENST00000369505	ENSG00000274791	F8A2	F8A2	474384;474383	1116	91690	1686.4	0	0	0	0	0	0	0	0	0	0	0	0	52846.2	971.969	0	0	52384.8	963.481	0	0	1981.49	196604	1808.01	882.53	46761.2	430.025
ENST00000584895	ENSG00000215472	RPL17-C18orf32	RPL17-C18orf32	NA	1440	67856	967.227	0	0	13060	186.159	10172	144.993	0	0	9649	137.538	8707	124.11	69018.6	983.799	66885.9	953.399	58178.3	829.279	54956.1	783.35	1024.42	134057	955.431	526.812	36157.6	257.697
ENST00000622727	ENSG00000269502	DMRTC1	DMRTC1	63947	1524	73396	988.53	0	0	0	0	0	0	145	1.95292	145	1.95292	145	1.95292	73314	987.425	0	0	72165.3	971.955	220.483	2.96956	871.995	121264	816.619	424.224	30837.7	207.668
ENST00000295314	ENSG00000163157	TMOD4	TMOD4	29765	1267	49284	798.421	0	0	0	0	0	0	0	0	0	0	0	0	61561.2	997.317	61561.2	997.317	58728.6	951.427	56861.9	921.186	846.606	96484.8	781.546	451.054	27189	220.236
ENST00000472595	ENSG00000184911	DMRTC1B	DMRTC1B	728656;63947	1524	49341	664.547	0	0	0	0	0	0	140	1.88558	140	1.88558	140	1.88558	74434.7	1002.52	0	0	72890.7	981.724	210.039	2.8289	871.995	121264	816.619	424.224	30837.7	207.668
ENST00000425876	ENSG00000250506	CDK3	CDK3	NA	1582	64411	835.711	0	0	61	0.791454	61	0.791454	0	0	61	0.791454	61	0.791454	77294.5	1002.87	77294.5	1002.87	74165.6	962.274	73305.7	951.117	879.238	127251	825.519	446.312	33693.6	218.581
ENST00000589807	ENSG00000267120	AD000671.6		NA	1925	84268	898.534	0	0	19193	204.651	17813	189.937	0	0	20005	213.31	19428	207.157	94449.8	1007.1	94449.8	1007.1	93103.3	992.743	91455.1	975.168	971.654	173173	923.256	1503.02	138368	737.696
ENST00000254627	ENSG00000253117	OC90	OC90	729330	1782	79493	915.638	0	0	2566	29.5564	2344	26.9993	0	0	3005	34.613	3002	34.5784	88055.1	1014.26	88055.1	1014.26	89901.7	1035.53	87940.5	1012.94	956.965	157191	905.3	1210.95	103116	593.869
ENST00000542739	ENSG00000215113	CXorf49B	CXorf49B	100132994;100130361	1715	57739	691.047	0	0	0	0	0	0	955	11.4299	955	11.4299	86	1.02929	85654.3	1025.15	0	0	82388.3	986.061	97.7519	1.16994	938.349	147994	885.63	1043.94	85517	511.753
ENST00000623700	ENSG00000280001	DDX3Y	DDX3Y	NA	1983	87789	908.699	0	0	0	0	0	0	0	0	0	0	0	0	100077	1035.89	100077	1035.89	96569.3	999.583	94464.7	977.798	943.157	173437	897.618	2003.85	190088	983.795
ENST00000415669	ENSG00000228727	SAPCD1	SAPCD1	401251	916	32830	735.661	0	0	52	1.16523	52	1.16523	0	0	52	1.16523	52	1.16523	46312.5	1037.78	46312.5	1037.78	43277.8	969.777	42587.6	954.312	678.87	54098.3	606.123	214.556	9295.74	104.15
ENST00000439838	ENSG00000249590	RP4-539M6.19		NA	1470	61632	860.58	0	0	11577	161.652	9362	130.724	0	0	12119	169.22	12062	168.424	74550.2	1040.96	74550.2	1040.96	71899	1003.94	70162.8	979.697	910.081	121761	850.087	466.536	32696.6	228.275
ENST00000512790	ENSG00000272869	CTC-487M23.8		NA	1850	83793	929.691	0	0	12141	134.705	10204	113.214	0	0	11558	128.237	8313	92.2335	93901.9	1041.85	93735.2	1040	58539.2	649.497	57367.6	636.498	1545.6	264144	1465.35	2060.46	182223	1010.89
ENST00000589262	ENSG00000188629	ZNF177	ZNF177	7730	1920	83690	894.695	0	0	0	0	0	0	0	0	0	0	0	0	97765.5	1045.17	97765.5	1045.17	93399.5	998.495	92539.7	989.303	938.852	166869	891.963	1760.88	161682	864.237
ENST00000592091	ENSG00000267740	AC024592.12		NA	2118	95943	929.801	0	0	16262	157.598	14176	137.382	0	0	6777	65.6771	6541	63.39	109480	1060.99	107055	1037.49	101386	982.545	94016.3	911.129	963.063	189794	919.664	1654.5	167737	812.784
ENST00000513963	ENSG00000251569	RP11-724O16.1		NA	1935	92667	982.984	0	0	12958	137.455	9741	103.33	0	0	13451	142.684	13446	142.631	101053	1071.94	100410	1065.12	102059	1082.61	99394.7	1054.35	1021.61	183074	970.998	2269.87	210061	1114.13
ENST00000621802	ENSG00000277611	RP1-138B7.6		NA	566	20272	735.161	0	0	11377	412.585	8300	300.998	0	0	12319	446.747	12314	446.566	29708.9	1077.39	29174.8	1058.02	34387.3	1247.05	33060.9	1198.95	880.045	40049.6	726.197	136.695	3611.51	65.4855
ENST00000548326	ENSG00000111786	SRSF9	SRSF9	283459;8683	1704	74852	901.646	0	0	0	0	0	0	0	0	0	0	0	0	90171.4	1086.18	90149	1085.91	85162.2	1025.84	84527.9	1018.2	472.31	73984.1	445.596	570.556	46435.3	279.673
ENST00000535490	ENSG00000215115	CXorf49	CXorf49	100132994;100130361	1715	92082	1102.08	0	0	0	0	0	0	1723	20.6217	1723	20.6217	56	0.670234	90858.8	1087.44	0	0	87524.2	1047.53	63.6524	0.761821	938.349	147994	885.63	1043.94	85517	511.753
ENST00000370083	ENSG00000237763	AMY1A	AMY1A	276	1790	97343	1116.23	0	0	0	0	0	0	1390	15.9391	1390	15.9391	0	0	95631.9	1096.61	0	0	87819.9	1007.03	2.25783	0.0258905	1077.45	177824	1019.55	1381.29	118155	677.441
ENST00000437679	ENSG00000256977	LIMS3	LIMS3	100288695;96626	1220	18012	303.043	0	0	0	0	0	0	1810	30.4524	1810	30.4524	1782	29.9813	65229.8	1097.46	0	0	62681.1	1054.58	2170.7	36.5209	12.474	1364.36	11.4773	7.93424	460.255	3.87178
ENST00000351050	ENSG00000134183	GNAT2	GNAT2	2780	1339	58684	899.584	0	0	0	0	0	0	0	0	0	0	0	0	71747.6	1099.84	71747.6	1099.84	69798.4	1069.96	68301.9	1047.02	744.768	90115.5	690.703	420.789	26828	205.627
ENST00000623407	ENSG00000279068	CH17-140K24.5		NA	566	16815	609.794	0	0	14672	532.078	13662	495.451	0	0	14587	528.996	14416	522.794	30589.4	1109.32	30589.4	1109.32	28279.4	1025.55	27597	1000.8	729.971	33219.9	602.358	116.231	3070.87	55.6823
ENST00000591613	ENSG00000188223	AC002398.9		NA	1037	46248	915.412	0	0	21044	416.535	16581	328.197	0	0	23359	462.358	23313	461.447	56063.2	1109.69	55994.5	1108.33	58575.6	1159.42	56720	1122.69	998.477	91365.9	904.228	416.666	20487.3	202.758
ENST00000431391	ENSG00000272741	RP11-447L10.1		NA	708	27910	809.15	0	0	14389	417.157	9648	279.709	0	0	14996	434.755	14991	434.61	38442.8	1114.51	38333.1	1111.33	41878.3	1214.11	40966.6	1187.68	832.059	49404.2	716.148	147.968	4924.23	71.3802
ENST00000250825	ENSG00000129864	VCY	VCY	353513;9084	550	22343	833.837	0	0	0	0	0	0	42	1.56743	42	1.56743	42	1.56743	29897	1115.75	0	0	27930.7	1042.37	73.0448	2.72602	727.154	31955.5	596.287	115.637	2965.8	55.3416
ENST00000623823	ENSG00000279710	SRY	SRY	NA	615	18444	615.577	0	0	0	0	0	0	0	0	0	0	0	0	33435.3	1115.92	33435.3	1115.92	31093.2	1037.75	31093.2	1037.75	2628.82	132213	2206.34	437.929	12606.6	210.376
ENST00000622923	ENSG00000279293	AC006156.1		NA	885	59579	1381.82	0	0	0	0	0	0	0	0	0	0	0	0	48295.8	1120.13	73882.7	1713.57	77330.3	1793.53	42032.5	974.864	3642.01	279201	3237.77	1032.65	43193.8	500.9
ENST00000250823	ENSG00000129862	VCY1B	VCY1B	9084;353513	550	10007	373.46	0	0	0	0	0	0	35	1.30619	35	1.30619	35	1.30619	30104.4	1123.49	0	0	27918.4	1041.91	60.8706	2.27168	727.154	31955.5	596.287	115.637	2965.8	55.3416
ENST00000528972	ENSG00000255378	PRR23D2	PRR23D2	100133251;100131608	1587	89983	1163.82	0	0	0	0	0	0	347	4.48802	347	4.48802	107	1.38391	87045.7	1125.83	0	0	85137.5	1101.15	146.284	1.89201	1009.54	146602	948.059	525.635	39808.9	257.44
ENST00000533250	ENSG00000255251	PRR23D1	PRR23D1	100131608;100133251	1587	58429	755.708	0	0	0	0	0	0	102	1.31925	102	1.31925	102	1.31925	87480.2	1131.45	0	0	85136	1101.13	117.488	1.51957	1009.54	146602	948.059	525.635	39808.9	257.44
ENST00000393708	ENSG00000267673	FDX1L	FDX1L	112812	1012	41750	846.795	0	0	29821	604.845	27479	557.343	0	0	28044	568.803	28037	568.661	56025.1	1136.33	56025.1	1136.33	59003.5	1196.74	58021.9	1176.83	927.792	82632.8	838.001	388.812	18648.3	189.117
ENST00000509504	ENSG00000250424	AQP1		NA	1531	73821	989.708	0	0	13071	175.241	11681	156.606	0	0	14211	190.525	14211	190.525	85311.5	1143.76	85311.5	1143.76	85518.1	1146.53	84342.6	1130.77	1043.6	145841	977.635	517.257	37775.3	253.224
ENST00000427569	ENSG00000266967	AARSD1	AARSD1	80755	1322	68819	1068.51	0	0	4420	68.6267	3876	60.1804	0	0	4919	76.3744	4901	76.0949	74276	1153.24	74252.2	1152.87	74667	1159.31	71751.9	1114.05	1100.6	131344	1019.65	573.916	36119.6	280.404
ENST00000602662	ENSG00000270136	MINOS1-NBL1	MINOS1-NBL1	100532736	1623	70224	888.116	0	0	6234	78.8407	4995	63.1712	0	0	6530	82.5842	6525	82.521	91877.1	1161.96	91877.1	1161.96	87381.9	1105.11	86461.5	1093.47	932.782	138735	877.284	561.732	43519.4	275.193
ENST00000577662	ENSG00000266076	CTD-2535L24.2		NA	1616	71936	913.708	0	0	14913	189.42	12385	157.31	0	0	14847	188.582	14835	188.429	91603.6	1163.52	91603.6	1163.52	87976.6	1117.45	86922.4	1104.06	959.934	142117	902.562	483.488	37294.1	236.849
ENST00000554914	ENSG00000258724	CTD-2135J3.4		NA	1753	78866	923.444	0	0	12103	141.714	10477	122.675	0	0	12804	149.922	12540	146.831	102093	1195.41	102093	1195.41	98110.7	1148.78	97463.3	1141.2	965.187	155808	912.179	1079.03	90371.3	529.08
ENST00000398884	ENSG00000214736	TOMM6	TOMM6	100188893	637	22557	726.849	0	0	0	0	0	0	0	0	0	0	0	0	37879.4	1220.58	37879.4	1220.58	35400.4	1140.7	34930.3	1125.55	849.77	44563.8	717.985	146.284	4366.52	70.3507
ENST00000599632	ENSG00000142539	CTD-2545M3.6		NA	1265	63121	1024.2	0	0	14414	233.882	10232	166.025	0	0	14741	239.188	14644	237.614	75794.3	1229.84	75794.3	1229.84	75888	1231.36	73545.5	1193.35	1096.08	124702	1011.71	590.321	35526.8	288.229
ENST00000595689	ENSG00000268009	SSX4	SSX4	6759;548313	1221	85968	1445.19	0	0	0	0	0	0	1937	32.5624	1937	32.5624	1166	19.6013	73185.4	1230.3	0	0	72911.1	1225.69	1631.04	27.419	1072.9	117455	987.253	625.609	36320.9	305.291
ENST00000623457	ENSG00000278984	RBMY1B	RBMY1B	NA	1491	38203	525.923	0	0	0	0	0	0	0	0	0	0	0	0	89780	1235.96	0	0	53437.6	735.651	360.072	4.95695	1187.69	161337	1110.53	585.622	41636.6	286.596
ENST00000413601	ENSG00000256671	LIMS3L	LIMS3L	100288695	957	75971	1629.44	0	0	0	0	0	0	0	0	43	0.922272	43	0.922272	58715.9	1259.35	0	0	54639.1	1171.91	57.4683	1.23259	2158.33	180637	1937.17	717.275	32496.6	348.497
ENST00000317900	ENSG00000164871	SPAG11B	SPAG11B	10407;653423	806	37348	951.119	0	0	0	0	0	0	191	4.86408	191	4.86408	94	2.39384	49937.2	1271.72	0	0	47272.9	1203.87	252.265	6.42429	970.32	66900.1	851.852	229.639	8729.1	111.149
ENST00000400125	ENSG00000178287	SPAG11A	SPAG11A	653423;10407	806	30378	773.618	0	0	0	0	0	0	65	1.65532	65	1.65532	65	1.65532	50173.2	1277.73	0	0	47046.7	1198.11	90.5927	2.30707	970.32	66900.1	851.852	229.639	8729.1	111.149
ENST00000621525	ENSG00000258644	SYNJ2BP-COX16	SYNJ2BP-COX16	100529257	929	44482	982.813	0	0	17320	382.679	14088	311.269	0	0	18110	400.134	17872	394.875	58481.2	1292.12	58481.2	1292.12	59764.7	1320.48	58621	1295.21	1085.48	87879	970.827	339.482	14921.4	164.841
ENST00000623051	ENSG00000279308	TSPY2	TSPY2	NA	927	34201	757.289	0	0	0	0	0	0	0	0	0	0	0	0	58664.2	1298.96	22232.1	492.269	55168.6	1221.56	8741.46	193.556	1026.85	82931.4	918.146	320.862	14071.9	155.792
ENST00000595235	ENSG00000269791	SSX4B	SSX4B	548313;6759	1221	33489	562.975	0	0	0	0	0	0	1222	20.5427	1222	20.5427	753	12.6585	77446.3	1301.93	0	0	73057.5	1228.15	1175.81	19.7662	1072.9	117455	987.253	625.609	36320.9	305.291
ENST00000331070	ENSG00000183753	BPY2	BPY2	NA	1300	99081	1564.41	0	0	0	0	0	0	0	0	0	0	0	0	82963.2	1309.92	0	0	88072.4	1390.59	0	0	1932.64	226484	1788	1105.39	68393.2	539.936
ENST00000612061	ENSG00000270276	HIST2H4B	HIST2H4B	8370;554313	1694	73940	895.918	0	0	0	0	0	0	162	1.96293	162	1.96293	161	1.95081	108191	1310.93	0	0	102457	1241.45	184.511	2.23569	427.301	66516.5	402.985	530.788	42942.3	260.162
ENST00000593606	ENSG00000268651	CTAG1A	CTAG1A	1485;246100	993	13288	274.671	0	0	0	0	0	0	70	1.44694	70	1.44694	44	0.909507	63601.9	1314.69	0	0	59181.1	1223.31	89.7081	1.85432	273.445	23846.7	246.463	115.795	5447.51	56.3017
ENST00000618193	ENSG00000270882	HIST2H4A	HIST2H4A	8370	1547	98836	1311.38	0	0	0	0	0	0	233	3.09149	233	3.09149	233	3.09149	100852	1338.12	0	0	95476.4	1266.8	269.629	3.57749	1941.92	274414	1820.49	997.72	73634.6	488.499
ENST00000587871	ENSG00000267110	CTD-2587H24.4		NA	975	50617	1065.6	0	0	23601	496.853	20977	441.612	0	0	26105	549.568	26098	549.421	63862.2	1344.44	63862.2	1344.44	65549.4	1379.96	64002.3	1347.39	1170.26	99999.4	1052.6	417.453	19275.9	202.9
ENST00000612490	ENSG00000268447	SSX2B	SSX2B	727837;6757	1410	65154	948.472	0	0	0	0	0	0	1393	20.2784	1393	20.2784	983	14.3099	92381.3	1344.83	0	0	91720.5	1335.21	1279.67	18.6287	1201.77	153745	1119.06	647.487	43501.9	316.637
ENST00000624913	ENSG00000279506	TSPY3	TSPY3	100289087	927	22850	505.952	0	0	0	0	0	0	0	0	0	0	0	0	60785.5	1345.93	0	0	47899.3	1060.6	4.86697e-08	1.07766e-09	2213.04	178731	1978.76	687.449	30149.2	333.786
ENST00000578584	ENSG00000265118	CTD-2370N5.3		NA	1008	50026	1018.68	0	0	14278	290.743	12819	261.033	0	0	16417	334.299	16352	332.976	66119.4	1346.39	66119.4	1346.39	64185.5	1307.01	63688.5	1296.89	1114.56	98831.9	1006.26	470.063	22454.4	228.62
ENST00000382392	ENSG00000183795	BPY2B	BPY2B	442868;442867;9083	1206	45777	779.117	0	0	0	0	0	0	0	0	0	0	0	0	79467.3	1352.52	0	0	87523.8	1489.64	0	0	957.042	103370	879.67	558.569	32024.1	272.522
ENST00000528395	ENSG00000254462	TMX2-CTNND1	TMX2-CTNND1	NA	585	16483	578.339	0	0	11413	400.448	10148	356.063	0	0	12096	424.413	11749	412.237	38594.6	1354.17	38594.6	1354.17	37464.6	1314.52	37312.6	1309.19	911.33	43164.3	757.254	144.449	3948.94	69.2783
ENST00000370079	ENSG00000187733	AMY1C	AMY1C	277;278;276	1632	51744	650.792	0	0	0	0	0	0	13	0.163503	13	0.163503	0	0	107882	1356.85	0	0	81507.3	1025.13	3.43855	0.0432472	1426.09	213359	1341.72	756.663	58950.4	370.714
ENST00000513209	ENSG00000273049	RP11-834C11.12		NA	777	34330	906.891	0	0	10150	268.131	9769	258.066	0	0	10704	282.766	10700	282.661	51913.4	1371.39	51913.4	1371.39	48600	1283.86	48396	1278.47	1025.27	67784.9	895.333	327.99	12008.2	158.61
ENST00000336777	ENSG00000241476	SSX2	SSX2	6757;727837	1410	32338	470.757	0	0	0	0	0	0	4595	66.8912	4595	66.8912	146	2.12538	94529.3	1376.1	0	0	87938.9	1280.16	322.865	4.70007	1201.77	153745	1119.06	647.487	43501.9	316.637
ENST00000326294	ENSG00000213402	PTPRCAP	PTPRCAP	5790	1292	68159	1082.84	0	0	0	0	0	0	0	0	0	0	0	0	86690.8	1377.25	86690.8	1377.25	81838.3	1300.16	81638.8	1296.99	1156.75	134656	1069.64	623.028	38307.7	304.296
ENST00000624573	ENSG00000279102	TBL1Y	TBL1Y	NA	1569	91345	1194.99	0	0	0	0	0	0	0	0	0	0	0	0	105604	1381.53	105604	1381.53	104799	1371	102762	1344.35	1257.93	180462	1180.42	648.213	48528.8	317.431
ENST00000553001	ENSG00000265590	AP000275.65		NA	929	47381	1046.87	0	0	14404	318.251	12199	269.532	0	0	14880	328.768	14676	324.261	63217.2	1396.76	63217.2	1396.76	62431	1379.39	61223.9	1352.72	1156.23	93606.4	1034.1	374.023	16439.5	181.612
ENST00000623819	ENSG00000279323	RBMY1J	RBMY1J;RBMY1F	NA	1491	32873	452.547	0	0	0	0	0	0	0	0	0	0	0	0	103258	1421.51	432.203	5.94994	65649.9	903.772	4783.11	65.8469	2165.81	294208	2025.11	1067.91	75926.6	522.623
ENST00000536588	ENSG00000272921	RP11-500M8.7		NA	818	40355	1012.62	0	0	14452	362.641	11039	276.999	0	0	14625	366.982	14608	366.556	56807.9	1425.47	56807.9	1425.47	55689.7	1397.41	54675	1371.95	1130.71	79283.5	994.723	269.163	10387.5	130.326
ENST00000624799	ENSG00000278940	TSPY8	TSPY8	NA	927	57017	1262.49	0	0	0	0	0	0	0	0	0	0	0	0	65244.4	1444.66	16174.6	358.143	42586	942.951	2705.53	59.9066	1166.63	94220.9	1043.13	362.397	15893.5	175.959
ENST00000524555	ENSG00000255071	SAA2-SAA4	SAA2-SAA4	100528017	743	35717	986.708	0	0	16106	444.94	12714	351.233	0	0	14860	410.518	14426	398.529	52302.3	1444.89	52045.3	1437.79	50969.9	1408.08	43062	1189.62	1436.82	90223.7	1246.25	278.253	9730.34	134.404
ENST00000332831	ENSG00000273547	OR4F16	OR4F16	729759;26683;81399	939	17328	378.778	0	0	0	0	0	0	0	0	0	0	0	0	66586.7	1455.54	0	0	68154	1489.8	0	0	1982.04	162398	1774.96	624.599	27754.8	303.351
ENST00000426406	ENSG00000278566	OR4F29	OR4F29	81399;729759;26683	939	67495	1475.4	0	0	0	0	0	0	0	0	0	0	0	0	66586.7	1455.54	0	0	68228.1	1491.42	0	0	1982.04	162398	1774.96	624.599	27754.8	303.351
ENST00000623757	ENSG00000280313	TSPY1;		NA	927	35569	787.579	0	0	0	0	0	0	0	0	0	0	0	0	66037.4	1462.22	11464.1	253.842	4360.01	96.5407	0.00319952	7.08447e-05	0	0	0	0	0	0
ENST00000602390	ENSG00000269897	COMMD3-BMI1	COMMD3-BMI1	100532731	1419	92263	1334.59	0	0	15246	220.534	12337	178.455	0	0	17999	260.357	17860	258.346	101156	1463.22	101156	1463.22	107778	1559.02	104331	1509.16	1415.07	182276	1318.32	754.702	51033.3	369.1
ENST00000397640	ENSG00000257949	TEN1	TEN1	100134934	994	52695	1088.14	0	0	770	15.9004	731	15.095	0	0	765	15.7971	764	15.7765	71517.8	1476.83	71517.8	1476.83	67832.1	1400.72	66783.2	1379.06	1192.17	104084	1074.66	484.934	22836.9	235.789
ENST00000624038	ENSG00000280203	TSPY3	TSPY3	NA	927	57022	1262.6	0	0	0	0	0	0	0	0	0	0	0	0	66910.4	1481.55	12499.7	276.771	46361.9	1026.56	300.601	6.656	948.447	76599.4	848.043	294.621	12921.1	143.051
ENST00000568222	ENSG00000261130	RP11-1021N1.1		NA	652	28510	897.536	0	0	15346	483.114	15344	483.052	0	0	16932	533.044	16871	531.124	47211.3	1486.28	47211.3	1486.28	44166.6	1390.43	44046.6	1386.65	1044.85	56324.6	886.59	188.621	5766.9	90.7752
ENST00000570054	ENSG00000260914	RP11-343C2.11		NA	1284	77068	1232	0	0	6226	99.5283	5946	95.0522	0	0	6896	110.239	6876	109.919	93224	1490.27	93224	1490.27	92505.2	1478.78	90343.9	1444.23	1316.79	152256	1216.98	687.094	41981.4	335.555
ENST00000456475	ENSG00000230178	OR4F3	OR4F3	729759;81399;26683	995	91478	1887.1	0	0	0	0	0	0	0	0	0	0	0	0	73769.2	1521.79	0	0	61484.1	1268.36	0	0	268.926	23505.1	242.444	116.612	5497.24	56.7014
ENST00000623101	ENSG00000279760	TSPY4	TSPY4	NA	945	75824	1646.94	0	0	0	0	0	0	0	0	0	0	0	0	70229.4	1525.42	2296.2	49.8746	53605	1164.33	2.01457e-05	4.37576e-07	1409.16	116285	1262.89	441.159	19731.3	214.287
ENST00000594663	ENSG00000269035	CTD-2521M24.10		NA	892	49174	1131.55	0	0	17187	395.492	15484	356.304	0	0	19055	438.477	19052	438.408	66576.5	1532	66576.5	1532	66401.4	1527.97	65359.3	1503.99	1417.14	109609	1261.11	597.32	25186.7	289.787
ENST00000233331	ENSG00000115274	INO80B	INO80B	83444	1261	74120	1206.49	0	0	12054	196.209	10984	178.792	0	0	12027	195.769	11859	193.035	94798.4	1543.08	94864.1	1544.15	90800.3	1478	90844.5	1478.72	1260.63	142931	1163.28	678.786	40719.7	331.407
ENST00000408930	ENSG00000221932	HEPN1	HEPN1	641654	1434	86823	1242.76	0	0	0	0	0	0	0	0	0	0	0	0	108070	1546.88	108070	1546.88	101954	1459.34	101954	1459.34	658.33	85764.2	613.803	350.119	23928.8	171.255
ENST00000605528	ENSG00000270800	RPS10-NUDT3	RPS10-NUDT3	100529239	876	56843	1331.91	0	0	18899	442.83	13287	311.333	0	0	16867	395.218	10936	256.246	66920.4	1568.04	64462.6	1510.45	44830	1050.43	39822.6	933.1	1631.49	123638	1448.51	412.59	17078.5	200.087
ENST00000419593	ENSG00000254806	SYS1-DBNDD2	SYS1-DBNDD2	NA	1313	81100	1267.82	0	0	17642	275.794	14351	224.347	0	0	18683	292.068	18673	291.912	100888	1577.16	100888	1577.16	96974.7	1515.99	96180.3	1503.57	1352.1	160168	1251.94	714.797	44675.2	349.2
ENST00000596918	ENSG00000268193	AC002985.3		NA	685	36626	1097.49	0	0	20550	615.777	14550	435.988	0	0	21396	641.128	21356	639.929	52759.8	1580.94	52759.8	1580.94	55044.2	1649.39	53078.2	1590.48	1266.57	72358.7	1084.11	230.754	7422.9	111.213
ENST00000592574	ENSG00000267261	CTD-2132N18.3		NA	958	55185	1182.38	0	0	17930	384.165	14871	318.623	0	0	18928	405.547	18664	399.891	74825.2	1603.19	74825.2	1603.19	71875	1539.98	70389.9	1508.16	1301.15	109024	1167.96	405.49	18390.6	197.017
ENST00000367421	ENSG00000276911	CFHR2	CFHR2	NA	1043	57752	1136.54	0	0	0	0	0	0	0	0	0	0	0	0	81760.5	1609.02	39687.1	781.029	75772	1491.17	22312	439.094	2572.79	236932	2331.37	1094.32	54124.4	532.576
ENST00000367415	ENSG00000080910	CFHR2	CFHR2	3080	1059	66849	1295.69	0	0	1348	26.1274	1322	25.6235	0	0	1342	26.0111	1342	26.0111	83030.7	1609.33	91280.5	1769.23	76370	1480.23	85513.9	1657.46	98.5675	9231.22	89.4614	44.1414	2217.33	21.4885
ENST00000623132	ENSG00000280386	RBMY1F	RBMY1J;RBMY1F	NA	1491	92049	1267.2	0	0	0	0	0	0	0	0	0	0	0	0	120311	1656.27	33223.1	457.367	105152	1447.58	18159.8	249.997	1300.13	176612	1215.67	641.068	45578.7	313.731
ENST00000397299	ENSG00000243789	JMJD7	JMJD7	100137047	1416	95330	1381.88	0	0	2495	36.1668	2420	35.0796	0	0	2537	36.7756	2533	36.7176	114357	1657.69	114357	1657.69	112098	1624.94	110269	1598.43	1465.44	188335	1365.02	760.568	51319.7	371.957
ENST00000528405	ENSG00000255432	RP11-831H9.11		NA	577	26413	939.603	0	0	17748	631.359	16192	576.006	0	0	19136	680.735	18981	675.221	46850.3	1666.63	46850.3	1666.63	44191.6	1572.05	43535.8	1548.72	1128.2	52554.7	934.777	190.198	5126.13	91.1772
ENST00000433835	ENSG00000251357	AP000350.10		NA	788	43222	1125.85	0	0	19114	497.884	15434	402.027	0	0	19429	506.089	19274	502.051	64054.5	1668.5	64054.5	1668.5	60432.4	1574.15	58331.7	1519.43	1270.9	85389.8	1112.12	292.368	10859.4	141.433
ENST00000505139	ENSG00000251246	RP11-540D14.8		NA	1042	66784	1315.55	0	0	14775	291.046	14021	276.194	0	0	15582	306.943	15574	306.786	85674.7	1687.67	85446.3	1683.17	84827.5	1670.98	84321.8	1661.02	1434.22	131939	1299.5	625.809	30922	304.56
ENST00000366688	ENSG00000213029	SPHAR	SPHAR	10638	648	32933	1043.18	0	0	0	0	0	0	0	0	0	0	0	0	54984.9	1741.69	54984.9	1741.69	51228.4	1622.7	51228.4	1622.7	1215.75	65062.8	1030.46	212.443	6454.21	102.221
ENST00000624654	ENSG00000279680	HSFY2	HSFY2;HSFY1	NA	1206	84060	1430.69	0	0	0	0	0	0	0	0	54	0.919071	54	0.919071	103536	1762.17	0	0	96627.9	1644.59	65.9302	1.12212	1593.01	172060	1464.22	903.721	51812.6	440.921
ENST00000304270	ENSG00000171478	SPACA5B	SPACA5B	729201;389852	595	1328	45.8125	0	0	0	0	0	0	0	0	0	0	0	0	51533	1777.75	0	0	38305.3	1321.43	0	0	70.2588	3396.35	58.5825	12.8048	356.243	6.14472
ENST00000624294	ENSG00000279079	HSFY1	HSFY2;HSFY1	NA	1206	57403	976.989	0	0	0	0	0	0	0	0	51	0.868011	51	0.868011	104787	1783.45	0	0	98093.2	1669.53	62.2674	1.05978	1593.01	172060	1464.22	903.721	51812.6	440.921
ENST00000604458	ENSG00000270757	HSPE1-MOB4	HSPE1-MOB4	100529241	890	62290	1436.58	0	0	17167	395.919	12136	279.89	0	0	17139	395.274	16542	381.505	79164.6	1825.76	79161.2	1825.68	78362.5	1807.26	75285.7	1736.3	1595.09	123061	1419.07	530.952	22336.9	257.576
ENST00000523795	ENSG00000250210	FO082796.1		NA	723	49397	1402.38	0	0	0	0	0	0	0	0	0	0	0	0	65910.7	1871.2	0	0	43206.5	1226.63	0	0	1604.01	97589.2	1385.27	282.835	9617.36	136.518
ENST00000609618	ENSG00000263136	PAGR1	PAGR1	NA	1143	83128	1492.81	0	0	0	0	0	0	0	0	0	0	0	0	106478	1912.13	106478	1912.13	102870	1847.33	102157	1834.52	1612.34	164228	1474.6	726.682	39451.2	354.231
ENST00000600705	ENSG00000268790	CTC-429P9.4		NA	956	54182	1163.32	0	0	16975	364.464	15805	339.343	0	0	17637	378.677	17637	378.677	89575.9	1923.25	89575.9	1923.25	84846.6	1821.71	84080.9	1805.27	1276.71	106727	1145.75	397.796	18003.2	193.27
ENST00000624081	ENSG00000279493	CH507-9B2.2		NA	513	50837	2034.07	0	0	0	0	0	0	2421	96.8679	2421	96.8679	2380	95.2274	48515.8	1941.19	0	0	48966.9	1959.24	4461.61	178.516	2490.14	100434	2009.26	362.981	8660.85	173.267
ENST00000539033	ENSG00000255641	NKG2-E		NA	998	98672	2029.39	0	0	5122	105.344	4954	101.889	0	0	9602	197.485	9237	189.978	94450.6	1942.57	76736.3	1578.24	105830	2176.61	90118	1853.46	2307.99	202403	2081.42	939.647	44432.2	456.92
ENST00000450780	ENSG00000248235	AC037459.4		NA	977	67910	1426.73	0	0	18402	386.61	17413	365.832	0	0	21326	448.041	21322	447.956	92890.6	1951.55	92890.6	1951.55	87970.8	1848.19	86507.7	1817.45	1566.49	134164	1409.33	610.777	28261.7	296.877
ENST00000569317	ENSG00000259784	ATP6C		NA	596	34736	1196.29	0	0	20308	699.396	15666	539.528	0	0	20993	722.987	20983	722.643	57443.4	1978.32	57443.4	1978.32	56831.9	1957.26	55513.7	1911.86	1389.72	67315.8	1159.16	242.075	6746.44	116.172
ENST00000624330	ENSG00000279950	RPS4Y1	RPS4Y1	6192	792	53186	1378.4	0	0	0	0	0	0	0	0	0	0	0	0	78060.9	2023.07	78059.4	2023.03	74558.5	1932.3	73602	1907.51	1554.31	105039	1361.12	363.387	13567.5	175.811
ENST00000594211	ENSG00000213022	KLK9	KLK9	284366	754	48996	1333.8	0	0	0	0	0	0	0	0	0	0	0	0	74412.5	2025.71	73662.1	2005.28	70493	1919.01	67726.9	1843.71	1515.57	96797	1317.54	323.116	11470.8	156.133
ENST00000372963	ENSG00000214732	RP1-139D8.6		102723903	647	38975	1236.47	0	0	0	0	0	0	0	0	0	0	0	0	64956.5	2060.73	64956.5	2060.73	60650.1	1924.11	60284.2	1912.5	1441.43	76999.4	1221.39	258.404	7838.06	124.33
ENST00000304355	ENSG00000171489	SPACA5	SPACA5	389852	648	65300	2068.43	0	0	0	0	0	0	3010	95.3441	3010	95.3441	0	0	65163	2064.09	0	0	42986.5	1361.63	0	0	2396.17	128235	2030.97	408.647	12415.1	196.629
ENST00000555074	ENSG00000259132	RP11-298I3.5		NA	835	60560	1488.68	0	0	4189	102.974	3510	86.2826	0	0	4929	121.164	4907	120.624	85215.8	2094.77	85215.8	2094.77	83023.6	2040.88	80767.1	1985.41	1666.84	119643	1470.53	405.747	15991.7	196.553
ENST00000546840	ENSG00000257767	RP11-162P23.2		NA	784	60159	1575.02	0	0	10849	284.038	7799	204.186	0	0	11182	292.756	11153	291.997	84642.6	2216.03	84642.6	2216.03	84632.3	2215.76	81669.5	2138.19	1779.26	118851	1555.82	410.043	15151	198.334
ENST00000562833	ENSG00000260836	RP11-152F13.10		NA	880	71350	1664.23	0	0	9489	221.33	7051	164.464	0	0	11300	263.571	10947	255.338	97534.4	2274.98	97534.4	2274.98	95625.3	2230.45	92672.2	2161.57	1850.52	140960	1643.94	486.392	20227.4	235.901
ENST00000370519	ENSG00000198021	SPANXA1	SPANXA1	728712;30014	691	32090	953.222	0	0	0	0	0	0	87	2.5843	87	2.5843	80	2.37637	77149.2	2291.69	0	0	71420.1	2121.51	120.022	3.56522	1713.39	98889.5	1468.74	295.93	9605.23	142.66
ENST00000410005	ENSG00000222018	C21orf140	C21orf140	101928147;102723451	756	55070	1495.19	0	0	0	0	0	0	0	0	0	0	0	0	84433.6	2292.43	0	0	78981.5	2144.4	0	0	1698.27	108797	1476.96	415.062	14775.1	200.577
ENST00000370518	ENSG00000203926	SPANXA2	SPANXA2	728712;30014	691	66083	1962.97	0	0	0	0	0	0	67	1.99021	67	1.99021	67	1.99021	77209.5	2293.48	0	0	61879.2	1838.1	100.519	2.98587	1713.39	98889.5	1468.74	295.93	9605.23	142.66
ENST00000607355	ENSG00000272196	HIST2H2AA4	HIST2H2AA4;HIST2H2AA3	8337;723790	564	1025	37.3033	0	0	0	0	0	0	0	0	0	0	0	0	63154.2	2298.4	0	0	58548.7	2130.79	0	0	3.6086	163.517	2.97547	0.840456	22.1239	0.402583
ENST00000442633	ENSG00000273331	TM4SF19-TCTEX1D2	TM4SF19-TCTEX1D2	NA	964	82167	1749.54	0	0	35813	762.546	29656	631.449	0	0	37402	796.38	37214	792.377	109143	2323.92	109143	2323.93	106820	2274.45	103865	2211.53	1991.85	168065	1789.26	647.406	29550.1	314.597
ENST00000305321	ENSG00000169627	BOLA2B	BOLA2B	654483;552900;102725214	1012	83196	1687.42	0	0	0	0	0	0	0	0	0	0	0	0	116014	2353.06	0	0	109352	2217.93	0	0	1784.66	158949	1611.94	733.198	35165.8	356.626
ENST00000590532	ENSG00000266997	RP11-886H22.1		NA	936	81110	1778.69	0	0	25931	568.651	23729	520.363	0	0	28950	634.856	28590	626.961	109046	2391.32	108957	2389.35	98824.4	2167.16	96374.8	2113.44	1962.74	160242	1757	618.32	27386.2	300.281
ENST00000369159	ENSG00000203812	HIST2H2AA4	HIST2H2AA4	8337	549	67569	2526.26	0	0	0	0	0	0	0	0	0	0	0	0	64463.5	2410.15	0	0	59693	2231.79	0	0	3087.96	135402	2531.19	521.149	13341	249.395
ENST00000330978	ENSG00000183336	BOLA2	BOLA2	654483;102725214;552900	1012	89556	1816.42	0	0	0	0	0	0	0	0	0	0	0	0	119230	2418.29	0	0	112011	2271.86	0	0	1784.66	158949	1611.94	733.198	35165.8	356.626
ENST00000375595	ENSG00000204379	XAGE1A	XAGE1A	653067;653220	733	20632	577.75	0	0	0	0	0	0	421	11.7891	421	11.7891	231	6.4686	86679.1	2427.24	0	0	83138.3	2328.09	573.504	16.0596	1819.01	112446	1574.39	323.236	11147.2	156.075
ENST00000525987	ENSG00000255292	SDHD		NA	968	70902	1503.44	0	0	44613	945.994	40247	853.416	0	0	36438	772.648	36037	764.145	115123	2441.13	114795	2434.17	88492.3	1876.43	86363.5	1831.29	1652.47	140075	1485.11	542.351	24859.7	263.568
ENST00000375612	ENSG00000204382	XAGE1B	XAGE1B	653067;653220	733	93187	2609.48	0	0	0	0	0	0	83	2.32422	83	2.32422	83	2.32422	87784.7	2458.2	0	0	82275.6	2303.93	120.814	3.38311	1819.01	112446	1574.39	323.236	11147.2	156.075
ENST00000567706	ENSG00000260537	RP11-529K1.3		NA	867	99890	2364.86	0	0	417	9.87232	417	9.87232	0	0	13901	329.101	13814	327.041	105049	2487	84072.7	1990.39	104114	2464.86	83164.5	1968.89	2634.64	197344	2336.02	648.011	26541.7	314.183
ENST00000616694	ENSG00000275688	CCL15-CCL14	CCL15-CCL14	NA	999	93178	1914.48	0	0	25576	525.496	24645	506.367	0	0	30172	619.928	29662	609.449	123492	2537.33	123492	2537.33	118925	2443.48	114867	2360.1	2096.76	184083	1891.13	838.979	39712.5	407.976
ENST00000570760	ENSG00000262526	CTD-2545G14.7		NA	776	66429	1757.11	0	0	9375	247.977	6866	181.612	0	0	10149	268.45	10141	268.239	97386	2575.95	97385.3	2575.93	94018.7	2486.88	91694	2425.39	1987.95	131238	1735.68	554.355	20269.1	268.068
ENST00000597959	ENSG00000269711	CTD-3214H19.16		NA	777	67107	1772.76	0	0	19611	518.061	14995	396.121	0	0	20462	540.542	20444	540.067	99141.9	2619.02	99141.9	2619.02	94969.6	2508.8	94404.1	2493.86	2005.27	132577	1751.13	620.382	22713.2	300.006
ENST00000616804	ENSG00000254788	CKLF-CMTM1	CKLF-CMTM1	100529251	794	69553	1798.03	0	0	30499	788.438	26663	689.273	0	0	32373	836.883	32369	836.78	102752	2656.27	102752	2656.27	97352.6	2516.69	96322.9	2490.07	2088.94	141577	1829.97	472.619	17691.4	228.673
ENST00000547473	ENSG00000257355	CTD-2006C1.10		NA	542	40847	1546.9	0	0	27830	1053.94	19048	721.361	0	0	16878	639.181	15147	573.627	71272.8	2699.15	69398.3	2628.16	62513.3	2367.42	60387.1	2286.9	1841.74	79498.4	1505.33	276.864	6993.87	132.431
ENST00000541176	ENSG00000272897	RP1-309K20.6		NA	872	90357	2126.9	0	0	37109	873.505	27913	657.041	0	0	36809	866.443	36623	862.065	117033	2754.82	117033	2754.82	120727	2841.78	116003	2730.58	2367.77	178510	2100.96	583.28	24031.2	282.834
ENST00000594769	ENSG00000268083	AC104534.3		NA	963	99262	2115.72	0	0	32425	691.124	26417	563.066	0	0	32627	695.43	31812	678.058	130043	2771.81	129253	2754.96	104462	2226.57	98113.7	2091.25	2326.84	196103	2089.92	746.001	34014.3	362.5
ENST00000585656	ENSG00000267477	CTC-398G3.6		NA	727	65095	1837.87	0	0	30117	850.315	27010	762.593	0	0	31909	900.91	31900	900.656	98205.6	2772.71	98205.6	2772.71	95048.8	2683.58	93916.1	2651.6	2100.27	128602	1815.46	397.914	13607.3	192.092
ENST00000429234	ENSG00000248993	XXbac-BPG181M17.5		NA	612	50986	1710.02	0	0	22438	752.55	19094	640.395	0	0	24198	811.578	24185	811.142	83863.7	2812.71	83863.7	2812.71	82073.5	2752.67	80422.9	2697.31	2014.54	100728	1689.16	336.355	9633.91	161.556
ENST00000564080	ENSG00000260170	RP11-96O20.4		NA	1060	94838	1836.45	0	0	19552	378.606	18935	366.659	0	0	20432	395.647	20431	395.627	145919	2825.59	145919	2825.59	140403	2718.78	138882	2689.33	1998.51	187363	1814.05	847.693	42622.5	412.672
ENST00000539853	ENSG00000231887	PRH1	PRH1	5554	837	68655	1683.64	0	0	260	6.37603	210	5.14987	0	0	0	0	0	0	115275	2826.91	108580	2662.73	105622	2590.19	90068.6	2208.77	2083.67	149970	1838.87	517.962	20464.5	250.927
ENST00000595562	ENSG00000268870	CTD-3105H18.16		NA	617	98673	3282.58	0	0	10	0.332673	9	0.299406	0	0	14	0.465742	12	0.399207	85925.9	2858.52	37418.1	1244.8	79744.4	2652.88	29399.8	978.052	3735.66	188610	3137.27	636.456	18383.1	305.778
ENST00000397456	ENSG00000265818	EEF1E1-BLOC1S5	EEF1E1-BLOC1S5	NA	768	75024	2005.12	0	0	34595	924.601	28992	774.853	0	0	36673	980.139	35802	956.86	107817	2881.56	107817	2881.56	109820	2935.11	108356	2895.96	2218.11	144699	1933.65	612.066	22142.7	295.898
ENST00000446157	ENSG00000272573	MUSTN1	MUSTN1	389125	721	65810	1873.52	0	0	0	0	0	0	0	0	0	0	0	0	101623	2893.06	101623	2893.06	96508.2	2747.46	95381	2715.37	2143.85	130015	1850.68	397.717	13485.3	191.954
ENST00000623485	ENSG00000279826	PRORY	PRORY	NA	549	41683	1558.44	0	0	0	0	0	0	0	0	0	0	0	0	77426.3	2894.8	77426.3	2894.8	71507.3	2673.5	70611	2639.99	2194.48	96224.2	1798.81	330.402	8458.02	158.113
ENST00000594664	ENSG00000268643	AC006486.9		NA	634	56493	1828.98	0	0	20555	665.473	18475	598.133	0	0	22150	717.112	22144	716.918	90102.8	2917.1	90102.8	2917.1	88807.3	2875.16	85869.9	2780.06	2140.17	111608	1806.67	381.424	11330.1	183.407
ENST00000624319	ENSG00000280178	AP000349.2		NA	747	94182	2587.91	0	0	0	0	0	0	0	0	0	0	0	0	106175	2917.45	106175	2917.45	101868	2799.11	101675	2793.81	1759.88	111197	1527.72	366.533	12888.3	177.071
ENST00000564763	ENSG00000260861	RP4-576H24.4		NA	588	47590	1661.27	0	0	11551	403.222	11531	402.524	0	0	12630	440.888	10409	363.358	83622.1	2919.08	83622.1	2919.08	75035.5	2619.34	73569.6	2568.17	1972.83	94019.3	1641.01	316.254	8691.57	151.703
ENST00000382692	ENSG00000206047	DEFA1	DEFA1	1667	485	9197	389.231	0	0	0	0	0	0	0	0	0	0	0	0	70204.1	2971.14	0	0	63270.3	2677.69	0	0	3514.04	132122	2795.8	523.777	11789.1	249.466
ENST00000624899	ENSG00000280293	AC022486.2		NA	612	97157	3258.56	0	0	0	0	0	0	0	0	0	0	0	0	88684.9	2974.41	0	0	84238.8	2825.29	0	0	1864.62	93232.4	1563.46	320.169	9170.32	153.782
ENST00000358757	ENSG00000258677	RP11-463D19.2		NA	776	55472	1467.29	0	0	24684	652.914	18491	489.104	0	0	23207	613.846	21422	566.632	112964	2987.99	112964	2987.99	101959	2696.91	99843.8	2640.96	1660.05	109591	1449.39	456.419	16688.2	220.709
ENST00000577660	ENSG00000265303	CTD-2510F5.6		NA	557	44346	1634.19	0	0	17788	655.503	14468	533.158	0	0	18942	698.028	18755	691.137	81829.1	3015.47	81829.1	3015.47	76238.7	2809.46	74467.5	2744.19	1963.06	87610.4	1614.26	299.645	7786.43	143.468
ENST00000581164	ENSG00000271567	PPIAL4E	PPIAL4E	645142;730262;728945	785	44353	1159.73	0	0	0	0	0	0	0	0	0	0	0	0	116616	3049.24	0	0	111094	2904.84	0	0	658.086	44023	575.549	153.723	5687.44	74.3566
ENST00000568665	ENSG00000261793	RP11-350O14.18		NA	460	35743	1594.91	0	0	20352	908.138	17183	766.732	0	0	21418	955.704	21203	946.111	69920.9	3119.98	69920.9	3119.98	73169.6	3264.94	70660.3	3152.97	2008.55	70614.2	1575.46	232.346	4949.07	110.418
ENST00000586012	ENSG00000267157	CTB-54O9.9		NA	581	50357	1779.04	0	0	20815	735.365	17749	627.047	0	0	21219	749.637	20439	722.081	89664.5	3167.72	89664.5	3167.72	84009.3	2967.93	83043.2	2933.8	2117.92	99485.8	1757.35	349.959	9499.55	167.803
ENST00000558467	ENSG00000137880	GCHFR	GCHFR	2644	785	80803	2112.81	0	0	0	0	0	0	0	0	0	0	0	0	121343	3172.83	121343	3172.83	113907	2978.4	113907	2978.4	1399.88	93645.9	1224.31	542.933	20087.5	262.621
ENST00000553811	ENSG00000258691	RP11-404P21.8		NA	600	47208	1614.98	0	0	26406	903.345	20186	690.56	0	0	10358	354.346	10248	350.583	94039.3	3217.07	94039.3	3217.07	77498.7	2651.22	74037.4	2532.81	1909.93	93259.7	1595.2	336.649	9447.2	161.594
ENST00000434336	ENSG00000237847	FAM231A	FAM231A	102723383;729587;729574	510	20282	816.287	0	0	0	0	0	0	0	0	0	0	0	0	80261.6	3230.28	0	0	74092.4	2981.99	0	0	3632.25	145434	2926.63	543.022	12878	259.15
ENST00000624031	ENSG00000279132	FAM231A	FAM231A	729574;729587;102723383	511	59925	2407.07	0	0	0	0	0	0	0	0	0	0	0	0	80627.6	3238.66	0	0	74362.2	2986.99	0	0	324.936	13042.1	261.938	49.4257	1174.54	23.5895
ENST00000557752	ENSG00000259164	RP11-463C8.4		NA	603	39932	1359.27	0	0	24115	820.866	20049	682.461	0	0	25214	858.276	25088	853.987	96822.7	3295.81	96822.7	3295.81	93191.6	3172.21	91226.5	3105.32	1606.01	78890	1342.69	267.296	7539.71	128.325
ENST00000584605	ENSG00000266728	AC015688.3		NA	603	56753	1931.85	0	0	21220	722.321	19712	670.99	0	0	23270	792.103	16185	550.932	96968.4	3300.77	71866.8	2446.32	79814.6	2716.86	52125.1	1774.32	2282.52	112122	1908.3	381.647	10765.3	183.224
ENST00000548802	ENSG00000258064	RP11-293I14.2		NA	771	82848	2205.62	0	0	28765	765.795	22715	604.729	0	0	30003	798.753	29994	798.514	124137	3304.83	124137	3304.83	117562	3129.79	114506	3048.42	2497.78	163675	2178.72	1038.86	37733.3	502.277
ENST00000606505	ENSG00000271810	RP11-426L16.10		NA	813	96362	2432.86	0	0	37798	954.291	31740	801.344	0	0	41852	1056.64	41500	1047.76	131199	3312.39	131199	3312.39	133060	3359.39	128213	3237.02	2734.08	190374	2403.2	659.46	25290.6	319.257
ENST00000624157	ENSG00000280031	AC007379.1		NA	612	2470	82.8415	0	0	0	0	0	0	57	1.91173	75	2.51543	0	0	99463.7	3335.92	0	0	94331.2	3163.78	0	0	1864.62	93232.4	1563.46	320.169	9170.32	153.782
ENST00000586572	ENSG00000267001	AC006538.4		NA	543	48173	1820.98	0	0	19729	745.775	17583	664.654	0	0	21099	797.562	21090	797.222	90214.9	3410.21	90184.5	3409.06	84546.8	3195.95	83418	3153.28	2199.86	95171	1798.78	361.219	9142.23	172.792
ENST00000530054	ENSG00000259112	NDUFC2-KCTD14	NDUFC2-KCTD14	100532726	656	47935	1499.86	0	0	0	0	0	0	0	0	0	0	0	0	109284	3419.43	109284	3419.43	102212	3198.17	101236	3167.61	1744.1	94700.9	1481.57	297.207	9144.25	143.06
ENST00000623258	ENSG00000279316	C15orf32		145858	498	41134	1695.41	0	0	687	28.3159	684	28.1922	0	0	687	28.3159	687	28.3159	84428.7	3479.87	84428.7	3479.87	77815.6	3207.3	77547.7	3196.26	2090.8	81264.7	1674.73	295.225	6830.28	140.761
ENST00000562767	ENSG00000260007	RP11-315D16.2		NA	718	80052	2288.5	0	0	33707	963.603	31486	900.11	0	0	35621	1018.32	35617	1018.21	123690	3535.99	123690	3535.99	117664	3363.74	116461	3329.33	2620.46	158152	2260.59	463.72	15656.1	223.785
ENST00000581138	ENSG00000279782	PPIAL4F	PPIAL4F	728945	660	95199	2960.68	0	0	0	0	0	0	0	0	0	0	0	0	114781	3569.67	0	0	111703	3473.96	0	0	2135.93	116811	1816.4	369.257	11432.4	177.773
ENST00000367932	ENSG00000254706	RP11-565P22.6		NA	830	99187	2452.9	0	0	24799	613.28	24720	611.326	0	0	25747	636.724	25747	636.724	145150	3589.57	145150	3589.57	136443	3374.23	135170	3342.76	2748.69	195955	2422.98	670.28	26255.9	324.654
ENST00000591889	ENSG00000267748	CTB-102L5.4		NA	528	52118	2026.08	0	0	37222	1447	30456	1183.97	0	0	39736	1544.73	39384	1531.05	94596.2	3677.41	94596.2	3677.41	93191.9	3622.82	91339.6	3550.81	2693.5	112582	2188.3	428.524	10535.2	204.777
ENST00000588891	ENSG00000267314	AC104532.2		NA	580	60418	2138.16	0	0	39406	1394.56	35201	1245.75	0	0	42033	1487.53	41914	1483.32	105908	3748.04	105908	3748.04	100745	3565.32	97651.8	3455.85	2546.36	119362	2112.08	421.622	11424.5	202.154
ENST00000382689	ENSG00000240247	DEFA1B	DEFA1B	728358	491	45147	1887.34	0	0	0	0	0	0	0	0	0	0	0	0	91623.6	3830.26	0	0	67797.6	2834.23	0	0	0	0	0	0	0	0
ENST00000520401	ENSG00000258864	CTC-554D6.1		NA	694	98912	2925.45	0	0	51941	1536.22	27546	814.707	0	0	42907	1269.03	29648	876.876	129537	3831.21	129421	3827.8	79228.8	2343.29	74916.2	2215.74	2975.76	172620	2552.73	532.071	17346.9	256.528
ENST00000451973	ENSG00000269179	CTC-326K19.6		NA	575	65260	2329.6	0	0	35883	1280.92	29917	1067.95	0	0	37184	1327.37	36442	1300.88	112260	4007.38	112260	4007.38	109505	3909.03	107344	3831.9	2779.38	128928	2301.19	435.063	11683.6	208.536
ENST00000557048	ENSG00000259066	RP11-371E8.4		NA	570	70432	2536.28	0	0	10751	387.148	8661	311.886	0	0	12605	453.911	12605	453.911	114269	4114.87	114269	4114.87	119028	4286.25	116276	4187.14	3031.56	139146	2505.35	479.166	12752.3	229.608
ENST00000535431	ENSG00000256100	AP000721.4		NA	559	62171	2282.86	0	0	32382	1189.03	29988	1101.13	0	0	35572	1306.17	35555	1305.54	114071	4188.57	114071	4188.57	106689	3917.5	106234	3900.82	2837.88	127208	2335.47	454.076	11843.3	217.437
ENST00000472836	ENSG00000265264	TIMM10B	TIMM10B	NA	595	72838	2512.72	0	0	37114	1280.33	32500	1121.16	0	0	40499	1397.11	40480	1396.45	122965	4241.98	122965	4241.98	119129	4109.63	115749	3993.02	2976.78	143899	2482.07	521.261	14502	250.14
ENST00000564737	ENSG00000259900	RP11-343C2.7		NA	722	98450	2798.86	0	0	45881	1304.36	36078	1025.67	0	0	47520	1350.96	47323	1345.36	150600	4281.44	150600	4281.44	143887	4090.6	139357	3961.81	3746.98	227603	3235.29	660.582	22430.1	318.835
ENST00000531074	ENSG00000254732	RP11-691N7.6		NA	580	65838	2329.97	0	0	51206	1812.15	51206	1812.15	0	0	56053	1983.69	56053	1983.69	121136	4286.94	121136	4286.94	112777	3991.13	112033	3964.8	2548.65	119470	2113.99	398.948	10810.1	191.282
ENST00000409338	ENSG00000257529	RPL36A-HNRNPH2	RPL36A-HNRNPH2	NA	572	77234	2771.5	0	0	46546	1670.28	24068	863.667	0	0	31036	1113.71	23710	850.821	121369	4355.26	121167	4348.01	88032.8	3159.01	83700	3003.53	3310.16	152580	2737.63	517.284	13816.7	247.902
ENST00000624333	ENSG00000279287	AC012005.4		NA	501	95453	3910.7	0	0	0	0	0	0	1602	65.6338	1602	65.6338	152	6.22742	106597	4367.28	0	0	96011.3	3933.57	1449.87	59.4012	2821.04	110474	2263.05	410.132	9548.17	195.594
ENST00000606020	ENSG00000266953	RP11-618P17.4		NA	653	87155	2739.56	0	0	47297	1486.7	44054	1384.76	0	0	53110	1669.42	53091	1668.82	139960	4399.4	139960	4399.4	134767	4236.17	132057	4150.97	3188.32	172184	2706.15	545.625	16708.3	262.598
ENST00000623198	ENSG00000280301	AC006328.4		NA	501	16299	667.768	0	0	0	0	0	0	752	30.8094	752	30.8094	147	6.02257	108312	4437.53	0	0	95998.6	3933.05	1410.48	57.7874	2821.04	110474	2263.05	410.132	9548.17	195.594
ENST00000624491	ENSG00000279115	AC006386.1		NA	406	11971	605.211	0	0	0	0	0	0	0	0	0	0	0	0	87912.1	4444.52	0	0	79656.5	4027.15	0	0	2198.74	65705.6	1660.92	188.393	3521.49	89.017
ENST00000624575	ENSG00000279274	AC012005.3		NA	406	54282	2744.3	0	0	0	0	0	0	0	0	0	0	0	0	87912.1	4444.52	0	0	79656.1	4027.13	0	0	2198.74	65705.6	1660.92	188.393	3521.49	89.017
ENST00000597961	ENSG00000269590	CTD-2192J16.24		NA	585	76750	2692.93	0	0	32461	1138.96	28188	989.033	0	0	33937	1190.75	33733	1183.59	134430	4716.74	134430	4716.74	127209	4463.39	124837	4380.15	3201.33	151628	2660.09	509.719	13934.7	244.464
ENST00000537495	ENSG00000255863	AC073610.5		NA	406	36424	1841.47	0	0	32777	1657.09	30346	1534.19	0	0	33186	1677.77	31833	1609.36	95899.2	4848.32	95899.2	4848.32	87583.9	4427.93	87583.9	4427.93	2408.02	71959.6	1819.01	207.094	3871.04	97.853
ENST00000436428	ENSG00000215183	MSMP	MSMP	692094	670	98545	3018.99	0	0	0	0	0	0	0	0	0	0	0	0	159470	4885.47	159470	4885.47	150262	4603.37	148295	4543.11	2495.26	138898	2127.62	428.753	13481.5	206.508
ENST00000498285	ENSG00000263620	RP11-599B13.6		NA	460	52943	2362.4	0	0	4884	217.932	4216	188.124	0	0	7359	328.37	7359	328.37	111745	4986.22	111745	4986.22	108464	4839.84	105714	4717.1	2975.09	104595	2333.6	331.545	7062.04	157.56
ENST00000519718	ENSG00000272772	CTD-2410N18.5		NA	483	34371	1460.65	0	0	24477	1040.19	22351	949.844	0	0	25646	1089.87	25418	1080.18	117927	5011.53	117927	5011.53	109554	4655.7	109353	4647.16	1815.46	67903.7	1442.84	225.607	5056.15	107.435
ENST00000624559	ENSG00000278904	AC010879.1		NA	771	97542	2596.81	0	0	46295	1232.49	36978	984.445	0	0	48629	1294.62	48470	1290.39	188857	5027.83	188098	5007.63	177506	4725.64	173599	4621.62	2759.33	180814	2406.86	702.237	25506.5	339.523
ENST00000419137	ENSG00000273303	RP11-944L7.5		NA	476	55677	2400.88	0	0	37940	1636.04	30228	1303.48	0	0	39200	1690.37	39127	1687.22	117563	5069.53	117555	5069.16	109729	4731.71	106985	4613.39	2995.59	109996	2371.61	340.743	7521.3	162.165
ENST00000449759	ENSG00000277669	AC009133.22		NA	610	87358	2939.51	0	0	7131	239.951	6793	228.578	0	0	8946	301.024	8926	300.351	151258	5089.67	151258	5089.67	140987	4744.07	139614	4697.87	3465.19	172585	2903.66	606.086	17301	291.081
ENST00000429594	ENSG00000277971	XXbac-B562F10.12		NA	644	96960	3090.36	0	0	41209	1313.44	35707	1138.07	0	0	42993	1370.3	42960	1369.24	160343	5110.53	160343	5110.53	151106	4816.12	149239	4756.64	3605.69	191555	3052.67	636.961	19228.4	306.429
ENST00000623660	ENSG00000279055	TGIF2LY	TGIF2LY	NA	558	90042	3312.18	0	0	0	0	0	0	0	0	0	0	0	0	142344	5236.11	117571	4324.82	132901	4888.75	91948.1	3382.29	4493.44	200979	3696.48	678.337	17659.7	324.804
ENST00000550437	ENSG00000258052	AC025263.3		NA	548	79230	2967.64	0	0	52567	1968.95	48128	1802.68	0	0	56851	2129.41	56584	2119.41	141382	5295.62	141382	5295.62	137724	5158.6	134549	5039.68	3577.72	156528	2931.46	542.603	13864	259.645
ENST00000357393	ENSG00000274068	RP11-475E11.9		NA	557	78072	2877.02	0	0	30291	1116.25	21078	776.742	0	0	31360	1155.64	31343	1155.02	148213	5461.76	148213	5461.76	145300	5354.41	141008	5196.25	3456	154240	2841.94	524.497	13629.4	251.127
ENST00000563634	ENSG00000260371	RP11-343C2.9		NA	564	86474	3147.09	0	0	22338	812.957	20425	743.336	0	0	27427	998.163	27244	991.503	151529	5514.65	151529	5514.65	147558	5370.14	145750	5304.34	3039.61	137735	2506.33	492.589	12966.7	235.952
ENST00000592954	ENSG00000267467	APOC4	APOC4	346	615	98320	3281.48	0	0	0	0	0	0	0	0	0	0	0	0	169181	5646.51	169181	5646.51	157876	5269.17	156466	5222.12	3864.01	194336	3243.03	645.407	18579.3	310.046
ENST00000600981	ENSG00000268714	CTD-2287O16.3		NA	420	46582	2276.52	0	0	19614	958.56	19516	953.771	0	0	22097	1079.91	21980	1074.19	116998	5717.85	116998	5717.85	106634	5211.31	105000	5131.47	2944.85	92027.9	2248.76	286.723	5553.37	135.7
ENST00000580062	ENSG00000273173	SNURF	SNURF	NA	796	90498	2333.61	0	0	0	0	0	0	0	0	0	0	0	0	223550	5764.52	223550	5764.52	210837	5436.7	208218	5369.17	4376.1	297443	3834.98	1036.25	38889.7	501.411
ENST00000623781	ENSG00000279824	AC104389.2		NA	411	92630	4626.07	0	0	0	0	0	0	0	0	0	0	0	0	116940	5840.14	2.43195e-06	1.21455e-07	93907.3	4689.86	39177.5	1956.58	5240.05	159149	3974.06	436.538	8265.29	206.39
ENST00000624653	ENSG00000279854	RPS4Y2	RPS4Y2	140032	792	84776	2197.1	0	0	0	0	0	0	0	0	0	0	0	0	226245	5863.5	226245	5863.5	215343	5580.96	211702	5486.58	2249.03	151988	1969.5	525.409	19616.7	254.199
ENST00000598976	ENSG00000267881	CEA		NA	578	99077	3518.42	0	0	1601	56.8546	1452	51.5634	0	0	1700	60.3703	1700	60.3703	167266	5939.95	153345	5445.58	152628	5420.12	129499	4598.75	4193.14	195737	3475.5	656.429	17723.5	314.698
ENST00000314357	ENSG00000176797	DEFB103A	DEFB103A	55894;414325	518	66810	2647.37	0	0	0	0	0	0	195	7.72694	195	7.72694	195	7.72694	150945	5981.25	0	0	141573	5609.87	356.313	14.119	3751.81	153152	3034.35	562.133	13548.5	268.432
ENST00000318124	ENSG00000177243	DEFB103B	DEFB103B	55894;414325	518	88233	3496.26	0	0	0	0	0	0	170	6.7363	170	6.7363	170	6.7363	151781	6014.37	0	0	141527	5608.06	310.632	12.3089	3751.81	153152	3034.35	562.133	13548.5	268.432
ENST00000624396	ENSG00000279983	CH17-140K24.8		NA	548	86704	3247.59	0	0	42897	1606.75	42897	1606.75	0	0	48474	1815.64	48474	1815.64	162614	6090.88	162614	6090.88	151024	5656.78	149817	5611.56	3915.21	171293	3207.98	587.843	15019.9	281.293
ENST00000600067	ENSG00000269403	CTD-2616J11.11		NA	551	94047	3503.45	0	0	62894	2342.93	58205	2168.26	0	0	65494	2439.79	65494	2439.79	174378	6495.95	174378	6495.95	162981	6071.38	160607	5982.94	4218.55	185800	3460.72	706.503	18154.1	338.139
ENST00000593999	ENSG00000268434	AC011530.4		NA	558	95810	3524.35	0	0	50287	1849.8	48648	1789.51	0	0	54628	2009.48	54273	1996.42	176653	6498.14	176653	6498.14	164567	6053.58	162693	5984.61	4231.94	189283	3481.37	676.789	17619.4	324.063
ENST00000599962	ENSG00000234289	H2BFS	H2BFS	102724334;85236	460	65231	2910.71	0	0	0	0	0	0	0	0	0	0	0	0	146065	6517.63	0	0	133887	5974.25	0	0	3692.24	129807	2896.09	400.085	8521.98	190.132
ENST00000491114	ENSG00000270099	RP11-248J23.7		NA	492	72306	3016.56	0	0	49363	2059.39	30238	1261.51	0	0	23738	990.334	20950	874.02	156927	6546.89	156927	6546.89	148335	6188.44	145853	6084.87	3731.49	142848	2979.76	563.696	12878.2	268.635
ENST00000623571	ENSG00000278968	PRY2	PRYP3;PRYP4;PRY2;PRY	NA	444	33053	1528.02	0	0	0	0	0	0	0	0	0	0	0	0	142075	6568.04	0	0	160689	7428.58	0	0	3996.39	134256	3103.3	427.86	8782.95	203.016
ENST00000595676	ENSG00000268465	CTC-273B12.7		NA	443	65587	3038.9	0	0	39577	1833.76	32932	1525.87	0	0	41585	1926.79	41168	1907.47	142245	6590.75	142245	6590.75	139995	6486.49	135994	6301.11	3868.28	129574	3001.83	413.546	8469.15	196.204
ENST00000587459	ENSG00000267168	RP11-318A15.7		NA	479	72923	3124.87	0	0	62849	2693.18	59948	2568.87	0	0	67960	2912.19	67957	2912.07	154932	6639.1	154932	6639.1	143290	6140.22	142040	6086.64	3892.42	144067	3086.75	463.593	10300.2	220.69
ENST00000597658	ENSG00000268133	AC003002.4		NA	456	85598	3853.02	0	0	33555	1510.41	22105	995.012	0	0	10827	487.355	8825	397.239	149912	6747.97	121717	5478.83	102247	4602.43	47502.8	2138.24	4825.93	167779	3776.12	521.631	11010.2	247.801
ENST00000623841	ENSG00000279944	PRY	PRY;PRYP3;PRYP4;PRY2	NA	444	17283	798.985	0	0	0	0	0	0	0	0	0	0	0	0	147898	6837.25	0	0	161810	7480.38	0	0	3996.39	134256	3103.3	427.86	8782.95	203.016
ENST00000476221	ENSG00000273047	RP4-583P15.14		NA	446	66927	3080.13	0	0	4789	220.4	4697	216.166	0	0	0	0	0	0	154532	7111.91	154532	7111.91	142100	6539.75	139832	6435.36	3914.56	132272	3043.73	454.977	9383.56	215.926
ENST00000594684	ENSG00000269026	AC003006.7		NA	612	90288	3028.18	0	0	43495	1458.78	34430	1154.75	0	0	31326	1050.64	29161	978.033	218206	7318.44	212562	7129.13	193010	6473.39	172744	5793.67	3569.27	178467	2992.81	595.292	17050.4	285.927
ENST00000370453	ENSG00000271949	RP11-302M6.4		NA	654	77499	2432.32	0	0	44962	1411.14	36171	1135.23	0	0	46336	1454.26	45780	1436.81	237222	7445.27	237222	7445.27	216045	6780.6	211473	6637.11	2829.96	153108	2402.66	482.652	14803.3	232.302
ENST00000577138	ENSG00000262302	RP1-4G17.5		NA	489	96151	4035.97	0	0	78859	3310.13	63253	2655.06	0	0	63607	2669.92	58962	2474.95	188999	7933.29	188999	7933.29	141022	5919.44	135109	5671.23	5000.33	189957	3986.75	621.858	14116.9	296.28
ENST00000624109	ENSG00000279346	AC104389.1		NA	411	91821	4585.67	0	0	28557	1426.18	14824	740.331	0	0	158	7.89074	0	0	165027	8241.7	121556	6070.7	144337	7208.37	78347.4	3912.78	4348.17	132061	3297.66	362.236	6858.48	171.261
ENST00000606589	ENSG00000272104	XXcos-LUCA11.5		NA	408	93904	4724.18	0	0	70414	3542.43	70414	3542.43	0	0	84046	4228.24	81391	4094.67	224896	11314.2	224896	11314.2	223453	11241.6	218400	10987.4	6167.76	185518	4666.58	508.008	9544.87	240.095
ENST00000490623	ENSG00000273154	RP4-583P15.15		NA	3119	8313	54.7072	1	0.00658093	1218	8.01557	1218	8.01557	1	0.00658093	1218	8.01557	1218	8.01557	9534.48	62.7457	9534.48	62.7457	8831.46	58.1192	8713.35	57.3419	55.5351	16373.4	53.8761	143.958	21555	70.9259
ENST00000532786	ENSG00000278615	C11orf98	C11orf98	102288414	774	1756	46.5678	1	0.0265193	1025	27.1822	966	25.6176	1	0.0265193	728	19.306	721	19.1204	2702.94	71.6801	2702.94	71.6801	2487.12	65.9565	2433.69	64.5398	46.9675	3091.46	40.9916	13.5579	494.413	6.55573
ENST00000358654	ENSG00000258555	SPECC1L-ADORA2A	SPECC1L-ADORA2A	135	6204	50006	165.445	1	0.0033085	4690	15.5168	4129	13.6608	40	0.13234	2898	9.58802	2830	9.36304	52253.9	172.882	51694.2	171.03	50286.6	166.373	49653.4	164.278	171.296	102110	168.915	2068.64	617981	1022.29
ENST00000597384	ENSG00000267952	CTD-2207O23.12		NA	634	3698	119.724	1	0.0323753	2041	66.0779	1694	54.8437	0	0	2112	68.3765	2112	68.3765	6202.7	200.814	6202.7	200.814	5824.08	188.556	5751.55	186.208	140.094	7305.8	118.264	23.8945	709.778	11.4896
ENST00000468418	ENSG00000278500	AC009336.19		3233	3521	45064	262.704	1	0.00582957	5174	30.1622	5034	29.346	1	0.00582957	5541	32.3016	5541	32.3016	49056.8	285.98	49056.8	285.98	49011.2	285.714	48293.5	281.53	322.077	107602	313.637	851.98	144110	420.05
ENST00000488788	ENSG00000270299	RP5-850E9.3		NA	2714	55899	422.763	1	0.00756297	7195	54.4156	6411	48.4862	0	0	7366	55.7089	7315	55.3232	62055.9	469.327	62055.9	469.327	59539.7	450.297	59478.5	449.834	433.876	110759	418.834	1530.36	199206	753.295
ENST00000503322	ENSG00000250641	XXbac-BPG32J3.19		NA	1266	55894	906.221	1	0.0162132	19036	308.634	17189	278.689	1	0.0162132	19692	319.27	19687	319.189	72576.7	1176.7	72576.7	1176.7	68504.7	1110.68	67450.6	1093.59	937.957	106804	865.817	497.553	29967.8	242.937
ENST00000454207	ENSG00000280148	RP3-468K18.7		NA	1496	86382	1185.21	1	0.0137205	24012	329.457	20248	277.813	1	0.0137205	24536	336.647	24242	332.613	103082	1414.34	103082	1414.34	100225	1375.14	98059.6	1345.43	1217.83	166027	1138.99	597.899	42653.8	292.616
ENST00000375832	ENSG00000204424	LY6G6F	LY6G6F	259215	920	63169	1409.35	1	0.0223108	10137	226.164	8696	194.014	0	0	10758	240.019	10758	240.019	85827.1	1914.87	85827.1	1914.87	82722.4	1845.6	81664.1	1821.99	1544.33	123669	1379.58	486.472	21170.6	236.166
ENST00000601167	ENSG00000267631	CGB1	CGB1	114335	786	74947	1957.2	1	0.0261144	12522	327.004	10886	284.281	6	0.156686	13671	357.01	10183	265.923	75280.7	1965.91	59239.7	1547.01	48882.2	1276.53	39693.8	1036.58	2296.02	153818	2008.43	534.044	19784.4	258.329
ENST00000237275	ENSG00000118491	ZC2HC1B	ZC2HC1B	153918	1002	3130	64.1179	2	0.0409699	499	10.222	365	7.477	0	0	538	11.0209	530	10.857	3933.16	80.5705	3933.16	80.5705	3975.04	81.4285	3858.92	79.0498	122.741	10811.9	110.741	54.8838	2605.84	26.6902
ENST00000591793	ENSG00000267022	ZNF223;		NA	3766	28989	157.999	2	0.0109006	3897	21.2399	2996	16.3292	0	0	2881	15.7024	2770	15.0974	31317.1	170.688	30734	167.51	29500.1	160.785	27472	149.731	159.745	57191	155.855	849.399	153725	418.925
ENST00000421990	ENSG00000108825	PTGES3L-AARSD1	PTGES3L-AARSD1	100885850	2150	46238	441.431	2	0.0190939	16123	153.925	13316	127.127	2	0.0190939	16678	159.224	16625	158.718	49535	472.907	49533.5	472.893	50595.4	483.031	49438.7	471.988	479.345	95964.1	458.082	1576.1	162224	774.371
ENST00000449891	ENSG00000258984	UBE2F-SCLY	UBE2F-SCLY	NA	2902	69878	494.249	2	0.014146	10378	73.4038	6413	45.3593	1	0.00707302	6050	42.7918	5843	41.3277	71645.2	506.748	71635.3	506.678	74707.5	528.408	73191.5	517.685	504.448	138036	488.166	1406.02	195787	692.403
ENST00000483754	ENSG00000248710	RP11-432B6.3		NA	3360	81525	498.028	2	0.0122178	13978	85.3902	12773	78.029	0	0	15533	94.8896	15498	94.6758	91266.6	557.539	91211.1	557.2	89531.6	546.94	88177.1	538.665	491.888	156600	478.327	2270.37	366373	1119.07
ENST00000586606	ENSG00000267552	CTD-2528L19.4		NA	704	14815	431.948	2	0.0583122	8476	247.127	7138	208.116	7	0.204093	9035	263.426	8931	260.393	22529	656.857	22529	656.857	21897.4	638.444	21429.5	624.8	496.203	29268.7	426.681	88.6981	2934.64	42.7814
ENST00000529166	ENSG00000254852	NPIPA2	NPIPA2	642799;642778	1110	75846	1402.53	3	0.0554754	5998	110.914	5916	109.398	14	0.258885	5554	102.704	5552	102.667	0	0	0	0	41916.3	775.108	6925.82	128.071	2140.25	211102	1951.83	1018.04	53646.4	496.01
ENST00000590722	ENSG00000267699	RP11-729L2.2		NA	1228	2528	42.2553	4	0.0668596	1468	24.5375	1125	18.8043	5	0.0835746	1510	25.2395	1490	24.9052	3565.89	59.6036	3565.89	59.6036	3524.92	58.9187	3464.15	57.9029	45.338	4994.34	41.74	26.1087	1524.62	12.7419
ENST00000465572	ENSG00000213316	LTC4S	LTC4S	4056	909	5384	121.575	4	0.090323	1071	24.184	1071	24.184	4	0.090323	1099	24.8163	1099	24.8163	7396.43	167.017	7396.43	167.017	7143.78	161.312	7010.17	158.295	134.633	10636.7	120.092	64.2262	2760.91	31.1717
ENST00000504764	ENSG00000248672	LY75-CD302	LY75-CD302	100526664	5650	93529	339.782	4	0.0145316	6030	21.9064	4933	17.9211	6	0.0217974	6262	22.7492	6238	22.6621	96659.8	351.156	96659.8	351.156	95200.1	345.853	93611.9	340.083	340.911	184774	335.633	9194.04	2500590	4542.2
ENST00000507450	ENSG00000173678	SPDYE2B	SPDYE2B	729597;100310812	1742	77778	916.455	4	0.0471318	4	0.0471318	3	0.0353489	7	0.0824807	7	0.0824807	4	0.0471318	56735.8	668.516	4.80076	0.0565672	45744.5	539.006	19.2742	0.227107	952.156	152682	899.523	1151.46	95826	564.557
ENST00000410042	ENSG00000273155	RP11-38C17.1		NA	669	73841	2265.55	4	0.122726	47400	1454.3	39924	1224.93	4	0.122726	23639	725.28	23104	708.865	108481	3328.35	108481	3328.35	106679	3273.08	104209	3197.29	2637.14	146539	2248.02	458.956	14409	221.045
ENST00000537262	ENSG00000256632	RP13-672B3.2		NA	567	57198	2070.62	4	0.144804	21575	781.034	19348	700.415	2	0.0724018	22129	801.09	12344	446.864	96948.4	3509.62	96000.4	3475.3	70235.3	2542.58	66817.7	2418.86	2520.19	114936	2080.39	391.257	10356	187.448
ENST00000522212	ENSG00000259024	TVP23C-CDRT4	TVP23C-CDRT4	100533496	2833	58851	426.393	5	0.0362265	7749	56.1438	5784	41.9068	399	2.89087	6945	50.3186	5736	41.559	71761.1	519.93	69480.2	503.404	53892.7	390.468	50084.1	362.874	460.029	122781	444.792	2026.08	275378	997.597
ENST00000588605	ENSG00000167644	C19orf33	C19orf33	64073	520	18617	734.867	5	0.197365	14350	566.436	11889	469.293	1	0.0394729	14670	579.068	14659	578.633	36655	1446.88	36655	1446.88	34080.3	1345.25	33238.5	1312.02	662.252	27163.1	536.103	105.546	2554.05	50.4079
ENST00000615989	ENSG00000248920	USP17L19	USP17L19	100287404	1677	77469	948.194	6	0.073438	6	0.073438	6	0.073438	1386	16.9642	1386	16.9642	1386	16.9642	23903.4	292.57	7.23274	0.0885263	64167.7	785.391	1577.96	19.3137	508.25	78273.8	479.022	595.045	47652.4	291.625
ENST00000506502	ENSG00000275740	RP11-449H3.3		54439	3311	85028	527.115	7	0.0433952	7508	46.5444	6921	42.9054	314	1.94658	3119	19.3356	2881	17.8602	93230.6	577.965	92389.7	572.752	87948.8	545.222	86553.2	536.57	534.691	167668	519.713	2465.3	391994	1215.05
ENST00000540229	ENSG00000257046	RP11-545J16.1		NA	2451	91935	769.91	7	0.0586215	15379	128.792	12130	101.583	7	0.0586215	14804	123.976	14154	118.533	107468	899.989	105115	880.282	98293.8	823.162	90010.9	753.797	780.252	179141	750.109	3173.89	372825	1561.11
ENST00000382287	ENSG00000185894	BPY2C	BPY2C	442867;9083;442868	1206	74428	1266.75	7	0.119139	7	0.119139	7	0.119139	5145	87.567	5145	87.567	1767	30.074	78879.2	1342.51	9.07289	0.154419	68251.6	1161.63	2360.06	40.1678	957.042	103370	879.67	558.569	32024.1	272.522
ENST00000490491	ENSG00000260238	PMF1-BGLAP	PMF1-BGLAP	100527963	1007	45833	934.225	8	0.163066	31516	642.398	26304	536.16	1	0.0203832	34383	700.837	34354	700.245	58228.8	1186.89	58228.8	1186.89	58756.1	1197.64	57077.3	1163.42	1022.27	90548.1	922.831	411.611	19642.4	200.188
ENST00000413834	ENSG00000248919	ATP5J2-PTCD1	ATP5J2-PTCD1	100526740	2491	88311	727.685	8	0.0659202	7851	64.6925	6511	53.6508	4	0.0329601	7937	65.4011	7835	64.5606	147743	1217.41	147741	1217.39	140672	1159.14	139243	1147.37	1104.92	257999	1062.96	2275.36	271674	1119.3
ENST00000549185	ENSG00000203546	RP11-176H8.1		NA	3860	73260	389.567	9	0.0478583	7765	41.2911	6043	32.1342	140	0.744463	5624	29.9061	5608	29.8211	80093	425.902	80089	425.881	75327.9	400.563	74037.8	393.703	394.161	144733	384.816	1914.75	355227	944.476
ENST00000537167	ENSG00000256029	RP11-190A12.7		NA	610	92978	3128.62	9	0.302841	57178	1923.98	54562	1835.96	9	0.302841	59460	2000.77	59460	2000.77	159214	5357.41	159214	5357.41	150118	5051.33	148770	5005.98	3688.11	183688	3090.46	615.114	17558.7	295.417
ENST00000441369	ENSG00000259288	PAK6	PAK6	56924	3878	22673	120.006	10	0.0529291	3716	19.6685	2864	15.1589	2	0.0105858	3769	19.949	3720	19.6896	24624.4	130.335	24624.4	130.335	23585.1	124.834	23308.5	123.37	120.925	44615.5	118.073	320.271	59695.5	157.982
ENST00000598884	ENSG00000167774	NDUFA7	NDUFA7	NA	580	83083	2940.27	11	0.389285	30111	1065.61	24968	883.605	4	0.141558	31559	1116.86	31552	1116.61	140906	4986.6	140906	4986.6	142892	5056.86	140439	4970.08	3860.15	180947	3201.81	634.877	17202.9	304.401
ENST00000374525	ENSG00000241978	AKAP2	AKAP2	445815;11217	6866	71930	215.035	12	0.035874	1669	4.98948	1613	4.82206	9	0.0269055	1745	5.21668	1735	5.18678	72503.1	216.748	72503.1	216.748	67411.9	201.528	67876.9	202.918	216.543	143081	213.87	6959.13	2301470	3440.12
ENST00000493662	ENSG00000255152	MSH5-SAPCD1	MSH5-SAPCD1	401251	3991	58709	301.943	12	0.0617166	10740	55.2364	9955	51.1991	12	0.0617166	11079	56.9798	11060	56.8821	61781.8	317.747	61781.8	317.747	60359.1	310.43	59349.4	305.237	401.943	152733	392.757	1243.38	238541	613.414
ENST00000596400	ENSG00000269533	AC003002.6		NA	630	16625	541.656	12	0.39097	9837	320.497	7830	255.108	54	1.75936	9673	315.154	9049	294.824	26651.8	868.336	26141.9	851.723	24743.6	806.165	23860.5	777.395	629.519	32583	530.79	107.568	3174.49	51.7137
ENST00000370649	ENSG00000249967	RP11-548K23.11		NA	1848	68381	759.514	12	0.133285	15582	173.071	13505	150.001	3	0.0333213	16170	179.602	16102	178.846	80167.9	890.432	80167.9	890.432	78197.2	868.544	76888.4	854.007	791.386	135094	750.251	1007.12	88969.8	494.098
ENST00000596831	ENSG00000268163	AC004076.9		NA	664	45833	1416.81	13	0.401863	25593	791.144	20261	626.319	228	7.04805	24521	758.006	24507	757.573	68158.8	2106.96	67856	2097.6	69753.9	2156.27	66491.5	2055.42	1640.25	90343.6	1396.37	281.649	8774.41	135.62
ENST00000419194	ENSG00000226023	CT47A6	CT47A6	728062	1298	36462	576.592	14	0.221389	14	0.221389	14	0.221389	1984	31.374	1984	31.374	1939	30.6624	5511.76	87.1602	17.8177	0.28176	58445.4	924.226	2597.32	41.0727	622.808	72864.8	576.123	340.014	21004.7	166.079
ENST00000614762	ENSG00000249104	USP17L17	USP17L17	100287327	1677	33855	414.374	15	0.183595	15	0.183595	15	0.183595	1635	20.0118	1635	20.0118	1635	20.0118	14316	175.223	18.0819	0.221316	56530.6	691.915	1861.45	22.7835	481.307	74124.2	453.628	562.456	45042.6	275.653
ENST00000446765	ENSG00000162961	DPY30	DPY30	84661	1519	96379	1302.35	15	0.202692	7469	100.927	5257	71.0367	2183	29.4984	8666	117.102	1246	16.8369	89843.8	1214.04	66823.3	902.969	42983.8	580.831	27708.7	374.421	1374.02	190407	1286.46	674.778	48888	330.306
ENST00000544347	ENSG00000255663	RP11-212D19.4		NA	729	16898	475.784	16	0.4505	10305	290.15	8368	235.612	32	0.901	10173	286.434	9818	276.438	24702.6	695.534	24649.8	694.046	21007.2	591.483	20408.4	574.624	543.474	33383.9	469.983	105.923	3632.44	51.138
ENST00000564808	ENSG00000261427	CTD-2349B8.1		NA	809	32330	820.275	16	0.405951	17697	449.007	15535	394.153	526	13.3456	14256	361.703	13782	349.676	50005.2	1268.73	50005.2	1268.73	41345.7	1049.02	40870.7	1036.97	917.163	63503.7	805.607	221.495	8451.62	107.217
ENST00000536498	ENSG00000274529	SEBOX	SEBOX	645832	666	55504	1710.62	18	0.554754	17476	538.605	15310	471.849	11	0.339017	18342	565.295	18333	565.017	92758.2	2858.78	92758.2	2858.78	84480.7	2603.67	82340.9	2537.72	1924.97	106401	1639.62	347.351	10854.8	167.271
ENST00000383070	ENSG00000184895	SRY	SRY	6736	845	90504	2198.43	19	0.461529	34820	845.813	34820	845.813	19	0.461529	34820	845.813	34820	845.813	130617	3172.83	130617	3172.83	122452	2974.48	122452	2974.48	1141.16	83025.3	1008.38	275.253	10981.5	133.376
ENST00000375824	ENSG00000244355	LY6G6D	LY6G6D	58530	523	70773	2777.59	19	0.745683	67704	2657.14	62556	2455.1	10	0.392465	67656	2655.26	67147	2635.28	138425	5432.68	138425	5432.68	127064	4986.81	126414	4961.31	3499.66	144568	2836.89	521.105	12685.4	248.929
ENST00000301457	ENSG00000267855	NDUFA7	NDUFA7	4701	601	73942	2525.34	20	0.683059	31193	1065.33	28611	977.15	20	0.683059	30833	1053.04	30833	1053.04	123244	4209.15	123244	4209.15	116468	3977.72	115292	3937.57	2647.59	129537	2212.03	428.5	12045.5	205.695
ENST00000339282	ENSG00000249709	ZNF564	ZNF564	163050	2935	619	4.32897	21	0.146863	122	0.853207	115	0.804252	21	0.146863	105	0.734317	102	0.713337	718.788	5.02684	725.288	5.0723	909.428	6.36008	669.185	4.67994	2.63394	729.233	2.54994	12.8364	1807.93	6.32188
ENST00000506619	ENSG00000250913	USP17L23	USP17L23	NA	551	58986	2197.35	23	0.856798	23	0.856798	23	0.856798	4851	180.71	4851	180.71	4851	180.71	12417.6	462.581	43.1275	1.60659	36359.8	1354.48	8424.76	313.84	769.462	33889.9	631.235	116.33	2989.18	55.6766
ENST00000489803	ENSG00000274944	GJA9-MYCBP		100527950	3231	25338	160.967	24	0.152467	5855	37.1957	5714	36.2999	9	0.0571752	5777	36.7002	5777	36.7002	27474.8	174.542	27474.8	174.542	26758.9	169.994	26501.4	168.358	146.266	44723.3	142.059	685.403	106334	337.76
ENST00000375755	ENSG00000204410	MSH5	MSH5	4439;102723939	3094	92409	613.051	25	0.165853	8507	56.4363	7724	51.2418	14	0.0928774	8807	58.4265	8751	58.055	93607.8	621.004	93607.8	621.004	98167.6	651.254	95510.3	633.625	535.517	156578	519.377	1633.63	242632	804.823
ENST00000435202	ENSG00000204003	LCN6		NA	2420	9539	80.9077	26	0.220526	1754	14.877	1569	13.3079	20	0.169636	1928	16.3529	1910	16.2002	10736.2	91.0621	10736.2	91.0621	10339.1	87.6938	10259.3	87.0174	83.1782	18845.3	79.9209	185.767	21543.2	91.3624
ENST00000360786	ENSG00000131233	GJA9	GJA9	81025	1901	82136	886.858	27	0.291531	7939	85.7208	7939	85.7208	27	0.291531	7738	83.5505	7738	83.5505	97457.5	1052.29	97457.5	1052.29	91564.5	988.661	91623.9	989.302	942.638	165793	895.069	1294.64	117685	635.348
ENST00000446085	ENSG00000270011	ZNF559-ZNF177	ZNF559-ZNF177	7730;100529215	2470	657	5.45973	28	0.232682	1213	10.0801	1118	9.29068	28	0.232682	639	5.31014	636	5.28521	782.157	6.49979	782.157	6.49979	531.522	4.41699	533.546	4.43381	4.79385	1109.53	4.61014	17.7722	2103.94	8.74196
ENST00000376358	ENSG00000250232	AF196779.12		NA	1176	72318	1262.24	29	0.506166	27781	484.89	24037	419.542	746	13.0207	28823	503.077	25146	438.898	88999.6	1553.4	88956.7	1552.65	76109.2	1328.41	75305.9	1314.39	1359.65	142872	1246.84	645.317	36062.5	314.718
ENST00000374530	ENSG00000157654	PALM2-AKAP2	PALM2-AKAP2	445815;11217	7507	45591	124.657	33	0.0902298	5195	14.2044	4133	11.3006	22	0.0601532	5343	14.609	5298	14.486	56593.9	154.741	56593.9	154.741	55555.9	151.903	54757.9	149.721	123.115	89055.5	121.749	3997.35	1445730	1976.48
ENST00000396846	ENSG00000140987	ZSCAN32	ZSCAN32	54925	3173	33841	218.915	33	0.213475	7489	48.4458	6354	41.1036	14	0.090565	7837	50.697	7623	49.3126	67032.4	433.628	67032.4	433.628	66822.5	432.27	66510.5	430.252	237.985	71419.9	231.005	1215.68	185195	599.007
ENST00000381722	ENSG00000224902	GAGE12H	GAGE12H	729442	527	51567	2008.46	33	1.2853	33	1.2853	8	0.311589	5921	230.615	5921	230.615	5467	212.932	36504	1421.78	62.3373	2.42795	37627.3	1465.53	10660.6	415.217	2459.15	102546	1997.01	362.782	8901.41	173.349
ENST00000607161	ENSG00000268439	RP3-461F17.3		NA	1087	47261	892.433	34	0.642025	25026	472.568	19308	364.595	1168	22.0554	24565	463.863	24498	462.598	59568.1	1124.83	59568.1	1124.83	59091	1115.82	57173.4	1079.61	972.754	93762	885.258	450.611	23244.6	219.465
ENST00000514917	ENSG00000270249	RP11-514P8.7		NA	911	18310	412.546	36	0.811123	3586	80.7968	3195	71.9871	1181	26.6093	3399	76.5835	3155	71.0859	20509.3	462.1	4612.05	103.915	21975.6	495.137	4347.04	97.9439	500.184	39614.8	446.284	156.959	6762.42	76.1827
ENST00000494072	ENSG00000255275	RP13-279N23.2		NA	4369	44423	208.703	37	0.173829	14421	67.751	12216	57.3917	238	1.11814	13810	64.8805	13676	64.2509	46905.8	220.367	46905.8	220.367	45574.4	214.112	44757.6	210.275	210.512	87762.5	206.158	689.891	144950	340.493
ENST00000409204	ENSG00000280165	PCDH20	PCDH20	64881	4778	98103	421.443	37	0.158949	4409	18.9407	4409	18.9407	37	0.158949	4409	18.9407	4409	18.9407	106404	457.102	106404	457.102	100918	433.534	100896	433.441	424.245	193813	416.303	4014.48	922774	1982.08
ENST00000561419	ENSG00000259522	RP11-468E2.2		NA	4351	94704	446.768	37	0.174548	9874	46.5808	9770	46.0901	37	0.174548	9852	46.477	9820	46.326	100261	472.985	100261	472.985	97665.2	460.737	96572.6	455.583	484.861	201287	474.787	1691.86	354000	835
ENST00000452032	ENSG00000167807	CTD-2369P2.10		NA	1956	92136	966.859	37	0.388271	21977	230.623	21977	230.623	70	0.734567	22174	232.69	22174	232.69	104697	1098.67	104697	1098.67	97311.6	1021.17	95477.1	1001.92	989.596	179367	941.122	1469.28	137463	721.256
ENST00000602124	ENSG00000269476	CTD-2583A14.9		NA	1020	54906	1104.9	39	0.784814	41448	834.076	34850	701.302	264	5.31259	32438	652.764	32070	645.359	71893.8	1446.75	69355.4	1395.67	66758.5	1343.41	53676.2	1080.15	1212.94	108977	1096.5	483.372	23370.4	235.146
ENST00000492556	ENSG00000254413	CHKB-CPT1B	CHKB-CPT1B	NA	4906	19663	82.2668	40	0.167354	2373	9.92825	2260	9.45547	27	0.112964	2499	10.4554	2498	10.4512	20760.7	86.8595	20760.7	86.8595	21004.7	87.8804	20315.6	84.9972	70.7735	33217.1	69.4875	313.624	74028.9	154.862
ENST00000337539	ENSG00000128271	ADORA2A	ADORA2A	135	2569	27930	223.156	44	0.351553	2179	17.4099	1920	15.3405	26	0.207736	2266	18.105	2266	18.105	32134.5	256.75	32338.4	258.379	30274.9	241.892	30374.2	242.685	215.28	51907.6	207.367	478.563	58942.6	235.471
ENST00000618190	ENSG00000224712	NPIPA3	NPIPA3	100288332;642778;102724993;642799	1158	71342	1264.56	51	0.903991	459	8.13592	408	7.23193	208	3.68686	666	11.8051	573	10.1566	0	0	0	0	28887.2	512.035	5263.79	93.3024	816.153	84326.5	747.357	477.882	26290.2	233.001
ENST00000614162	ENSG00000273398	WDR92	WDR92	NA	3387	23152	140.306	52	0.315131	5016	30.398	4662	28.2527	362	2.19379	5722	34.6765	5712	34.6159	26544	160.862	26355.2	159.718	25161.5	152.484	24817	150.396	136.827	43921.5	133.087	619.839	100833	305.534
ENST00000480336	ENSG00000254553	RP1-27O5.3		NA	3447	56353	335.566	53	0.3156	6984	41.5877	5448	32.4413	0	0	953	5.67485	951	5.66294	65156.7	387.99	64739.1	385.503	57387.1	341.724	56924.9	338.972	340.402	111264	331.273	1673.25	277045	824.862
ENST00000562783	ENSG00000178115	GOLGA8Q	GOLGA8Q	NA	1899	229	2.47522	55	0.594484	55	0.594484	44	0.475587	1105	11.9437	1105	11.9437	15	0.162132	18230.1	197.045	58.0107	0.627026	34315.9	370.914	269.659	2.91469	8.93947	1570.54	8.48783	12.8541	1167.21	6.30807
ENST00000456614	ENSG00000272896	RP11-216L13.17		NA	735	93938	2623.35	55	1.53595	80112	2237.24	66378	1853.7	12	0.335117	82457	2302.73	82189	2295.24	142421	3977.3	142421	3977.3	136248	3804.93	132042	3687.47	2992.69	185585	2591.36	559.528	19350.2	270.191
ENST00000507227	ENSG00000227140	USP17L5	USP17L5	728386	1593	30119	388.085	56	0.721564	56	0.721564	56	0.721564	3206	41.3095	3206	41.3095	3206	41.3095	2989.38	38.5183	68.2742	0.879717	58745.4	756.938	3690.33	47.5501	423.061	61683.5	397.398	213.194	16208	104.421
ENST00000373337	ENSG00000243749	ZMYM6NB	ZMYM6NB	100506144	922	52508	1168.95	64	1.42479	11593	258.088	10436	232.33	31	0.690134	12093	269.219	12093	269.219	73702.4	1640.79	73702.4	1640.79	69474.6	1546.67	69193.9	1540.42	1266.96	101705	1132.1	398.528	17381.9	193.481
ENST00000263369	ENSG00000261857	MIA	MIA	8190	632	37784	1227.14	66	2.14353	24501	795.736	23467	762.154	66	2.14353	25439	826.2	25308	821.946	62320.3	2024.02	62320.3	2024.02	59604.9	1935.83	59266.8	1924.85	1436.78	74646.4	1212.17	244.444	7237.51	117.529
ENST00000215479	ENSG00000099721	AMELY	AMELY	266	802	85950	2199.75	72	1.84273	34124	873.349	28880	739.138	72	1.84273	34581	885.046	34348	879.082	115275	2950.29	115275	2950.29	120042	3072.28	118732	3038.76	1200.61	82308.8	1053.28	284.899	10774.6	137.879
ENST00000573081	ENSG00000183979	NPB	NPB	256933	2154	21431	204.22	78	0.743278	2437	23.2227	2437	23.2227	78	0.743278	2437	23.2227	2437	23.2227	24927.3	237.537	24927.3	237.537	23572.7	224.629	23572.7	224.629	109.369	21938.2	104.527	260.879	26902.2	128.178
ENST00000410016	ENSG00000128652	HOXD3	HOXD3	3232	2384	30191	259.94	79	0.680179	2585	22.2565	2275	19.5874	57	0.490762	2705	23.2897	2705	23.2897	35038.3	301.675	35038.3	301.675	31844.5	274.177	31995.5	275.477	212.315	47356.9	203.868	470.623	53759.4	231.431
ENST00000624710	ENSG00000279232	DKFZP434P228		NA	2904	28272	199.831	84	0.593725	2321	16.4052	2321	16.4052	84	0.593725	2321	16.4052	2321	16.4052	31812	224.852	31812	224.852	30116.4	212.867	30116.4	212.867	110.269	30195.2	106.712	467.83	65190.4	230.388
ENST00000550665	ENSG00000169203	NPIP		NA	1861	1610	17.7575	85	0.937508	85	0.937508	85	0.937508	484	5.33828	484	5.33828	376	4.14709	3349.42	36.9425	100.941	1.11333	5700.35	62.8721	426.455	4.70359	80.6641	13872.2	76.5018	99.128	8819.33	48.6364
ENST00000522938	ENSG00000276418	RP11-26J3.4		NA	1527	38191	513.363	88	1.18289	15817	212.612	11007	147.956	439	5.90103	15877	213.418	15710	211.174	46348.7	623.019	46263.6	621.874	46547.7	625.694	45716.5	614.521	622.172	86704.4	582.74	307.058	22365.1	150.316
ENST00000598753	ENSG00000269755	CTD-3105H18.18		NA	588	37548	1310.73	91	3.17663	15417	538.177	9761	340.737	4417	154.189	9302	324.714	8273	288.794	52799.9	1843.14	42291.7	1476.32	35716.4	1246.79	34751.9	1213.12	1619.47	77179.3	1347.09	268.163	7369.89	128.634
ENST00000370388	ENSG00000256980	KHDC1L	KHDC1L	100129128	635	89385	2889.3	93	3.00616	43617	1409.89	39229	1268.05	93	3.00616	42662	1379.02	42662	1379.02	144650	4675.71	139845	4520.38	132962	4297.91	124024	4008.97	3379.91	176590	2854.07	575.578	17125.2	276.78
ENST00000359887	ENSG00000184033	CTAG1B	CTAG1B	246100;1485	998	81581	1677.88	96	1.97444	96	1.97444	96	1.97444	80	1.64536	80	1.64536	80	1.64536	63932.4	1314.9	131.55	2.7056	57506.1	1182.73	103.04	2.11922	1865.26	163577	1682.15	787.162	37221.7	382.77
ENST00000623013	ENSG00000279473	AC009065.4		NA	537	46068	1760.87	99	3.78411	26293	1005.01	21801	833.306	2344	89.5954	26149	999.501	14395	550.224	41004.6	1567.33	39748	1519.3	42517	1625.14	41518.9	1586.99	1397.67	59647.6	1139.96	234.156	5858.48	111.965
ENST00000391338	ENSG00000212643	ZRSR1	ZRSR1	NA	1673	87829	1077.57	100	1.22689	12142	148.969	12142	148.969	100	1.22689	12438	152.601	12326	151.227	110208	1352.13	110279	1353	126387	1550.63	126870	1556.56	636.037	97705.2	599.369	876.012	69983.5	429.311
ENST00000553306	ENSG00000258466	RP11-1012A1.4		NA	670	25203	772.111	102	3.12484	18916	579.505	15251	467.225	43	1.31733	19107	585.356	18936	580.117	39326.4	1204.79	39326.4	1204.79	38388.6	1176.06	37807.2	1158.25	894.482	49791.3	762.695	155.003	4873.83	74.6566
ENST00000265316	ENSG00000115657	ABCB6	ABCB6	10058	3016	91709	624.142	105	0.714596	13477	91.7201	9808	66.75	57	0.387923	13789	93.8434	13672	93.0472	97936.1	666.521	97936.1	666.521	97060.2	660.56	94421.8	642.604	636.237	181181	616.529	1559.81	225791	768.33
ENST00000605847	ENSG00000255526	NEDD8-MDP1	NEDD8-MDP1	100528064	758	21809	590.567	105	2.8433	9809	265.618	7044	190.745	34	0.920687	10444	282.813	10022	271.386	28987.3	784.947	28987.3	784.947	30893.5	836.567	29814.8	807.356	670.508	43086.1	583.365	167.962	5995.23	81.1725
ENST00000536668	ENSG00000275778	PRH1-PRR4		NA	1618	51034	647.416	108	1.37009	28541	362.07	24199	306.988	354	4.49084	22862	290.027	22397	284.128	67670.9	858.472	63840.5	809.879	53240.1	675.403	46712.3	592.591	583.423	86489.2	548.6	298.894	23084.2	146.423
ENST00000619167	ENSG00000276040	SPATA31A7	SPATA31A7	26165	4256	735	3.54477	110	0.53051	110	0.53051	97	0.467813	55	0.265255	55	0.265255	55	0.265255	2602.73	12.5525	113.641	0.548069	2754.72	13.2855	56.9543	0.27468	3.61109	1465.62	3.53421	19.8201	4056.14	9.78101
ENST00000425300	ENSG00000271723	MROH7-TTC4	MROH7-TTC4	NA	6090	56130	189.182	113	0.380858	13224	44.5706	11086	37.3646	61	0.205596	11652	39.2722	11588	39.0565	57347.6	193.286	57098.1	192.445	56083.4	189.025	55293	186.361	197.764	115686	194.956	1690.5	495708	835.374
ENST00000526760	ENSG00000174483	BBS1	BBS1	582	3585	67348	385.601	116	0.664158	11610	66.473	10332	59.1558	116	0.664158	11100	63.553	11065	63.3526	74153.4	424.565	74153.4	424.565	69872.7	400.056	68951.2	394.78	415.444	141391	404.767	1088.74	187524	536.834
ENST00000559265	ENSG00000255054	RP1-317E23.6		NA	568	25497	921.389	120	4.33646	21576	779.696	20694	747.823	172	6.21559	22735	821.579	22660	818.868	46413.4	1677.25	46413.4	1677.25	43194.3	1560.92	41961.5	1516.37	1102.14	50372.1	910.153	172.721	4580.01	82.7543
ENST00000568224	ENSG00000261832	CLN3		1201	1721	97122	1158.35	130	1.55048	17449	208.11	15478	184.602	130	1.55048	16867	201.168	16637	198.425	105038	1252.76	94773.6	1130.34	109840	1310.03	96183.9	1147.16	1230.87	194851	1161.97	1443.43	118660	707.613
ENST00000590798	ENSG00000267179	ZNF763	ZNF763	NA	1562	31815	418.074	132	1.73458	3320	43.6274	2690	35.3487	1065	13.9949	2651	34.8362	2558	33.6141	41048.1	539.405	38952	511.86	38357.2	504.044	33267.3	437.159	452.266	64572.5	424.267	254.192	18944.3	124.472
ENST00000551806	ENSG00000111780	AL021546.6		NA	552	29481	1096.24	135	5.01992	16503	613.658	13069	485.966	44	1.63612	14147	526.051	12383	460.457	53683.2	1996.19	53651.5	1995.01	46375.9	1724.47	42447.7	1578.4	1146.98	50629.1	941.312	181.14	4663.27	86.701
ENST00000520915	ENSG00000198064	NPIP		NA	3584	1302	7.45668	138	0.790339	138	0.790339	138	0.790339	847	4.85085	847	4.85085	847	4.85085	4009.62	22.9635	152.568	0.873772	12975.5	74.312	887.083	5.08041	0.367714	125.111	0.358261	1.03231	177.753	0.509004
ENST00000507747	ENSG00000249141	RP11-514O12.4		NA	600	9453	323.386	149	5.09727	8615	294.718	5855	200.299	83	2.83942	8766	299.884	8759	299.644	20312.4	694.883	20312.4	694.883	21657.6	740.903	21085	721.314	382.467	18675.4	319.441	64.4344	1808.19	30.929
ENST00000472694	ENSG00000206172	HBA1	HBA1	3039	674	23326	710.367	154	4.6899	154	4.6899	154	4.6899	726	22.1095	726	22.1095	704	21.4395	36332.7	1106.47	251.087	7.64658	33252.3	1012.66	1104.12	33.6248	722.107	40478.1	616.357	134.116	4242.99	64.6077
ENST00000442437	ENSG00000224659	GAGE12J	GAGE12J	645051;729396	541	20353	772.207	155	5.88081	155	5.88081	107	4.05965	0	0	0	0	0	0	14247.1	540.543	251.334	9.53579	28273.3	1072.71	0	0	589.988	25409.1	482.019	88.7558	2237.78	42.4515
ENST00000253107	ENSG00000130810	PPAN	PPAN	56342	1657	39502	489.327	160	1.98198	6308	78.1397	5982	74.1014	160	1.98198	5906	73.1599	5906	73.1599	44791.3	554.847	44791.3	554.847	44882	555.971	43518.8	539.084	495.681	75369.8	466.818	744.459	58898.5	364.799
ENST00000623852	ENSG00000279383	UTY		NA	3240	17716	112.234	164	1.03897	1389	8.79953	1265	8.01397	590	3.73774	892	5.65096	876	5.5496	21611.5	136.912	21466.4	135.993	12938.9	81.9698	12939.3	81.9726	71.4469	21908.9	69.3982	317.04	49323.6	156.236
ENST00000622009	ENSG00000248933	USP17L22	USP17L22	100287513;101930650	1677	12134	148.516	167	2.04402	167	2.04402	167	2.04402	935	11.4441	935	11.4441	935	11.4441	11983.8	146.678	201.311	2.46398	55137.7	674.867	1064.5	13.0291	79.8058	12290.6	75.2164	93.2613	7468.54	45.7062
ENST00000487874	ENSG00000271741	RP11-244H3.4		NA	3099	18902	125.195	178	1.17896	4844	32.0837	4363	28.8979	111	0.735197	5011	33.1898	4993	33.0706	20459	135.508	20459	135.508	19922.7	131.956	19573.5	129.643	134.438	39373.7	130.394	682.799	101577	336.392
ENST00000593039	ENSG00000267618	RAD51L3-RFFL		NA	1638	43213	541.506	184	2.30572	13192	165.31	10499	131.564	128	1.60398	13654	171.099	13464	168.718	56587.9	709.108	56587.9	709.108	54771.9	686.351	53902.9	675.462	568.398	85372	534.902	306.952	24003	150.392
ENST00000488257	ENSG00000272762	RP11-155D18.12		NA	547	77044	2891.04	191	7.16718	59160	2219.95	50890	1909.62	82	3.07701	61729	2316.35	61332	2301.45	141888	5324.27	141888	5324.27	134402	5043.37	131777	4944.86	3486.79	152209	2855.78	557.737	14223.7	266.869
ENST00000358438	ENSG00000228049	POLR2J2	POLR2J2	NA	1354	8624	130.735	194	2.94094	194	2.94094	194	2.94094	63	0.955046	63	0.955046	63	0.955046	6825.97	103.478	260.939	3.9557	7510.36	113.853	96.5522	1.46368	144.205	17659.7	133.856	76.6423	4941.96	37.4587
ENST00000292174	ENSG00000160683	CXCR5	CXCR5	643	4431	3139	14.5409	201	0.931101	364	1.68617	348	1.61206	201	0.931101	364	1.68617	364	1.68617	3421.59	15.85	3421.59	15.85	3242.85	15.022	3242.85	15.022	7.94297	3359.52	7.78122	28.9236	6163.64	14.276
ENST00000586680	ENSG00000183978	COA3	COA3	28958	1374	18679	279.042	205	3.06245	15458	230.924	15458	230.924	143	2.13625	15804	236.093	15804	236.093	23397.1	349.525	23397.1	349.525	22121.5	330.468	22081.2	329.866	236.892	29473.1	220.146	125.678	8225.23	61.4375
ENST00000532967	ENSG00000250741	NT5C1B-RDH14	NT5C1B-RDH14	100526794	2142	85878	822.934	209	2.00276	26513	254.063	22733	217.841	94	0.900764	27545	263.952	27182	260.474	97979	938.893	97979	938.893	94339	904.012	92485.6	886.252	850.787	169661	812.896	3060.41	313819	1503.6
ENST00000259392	ENSG00000136867	SLC31A2	SLC31A2	1318	1785	43893	504.73	225	2.5873	5099	58.634	4424	50.8721	167	1.92035	5818	66.9018	5818	66.9018	51844.3	596.163	51844.3	596.163	49556.1	569.851	49290.7	566.799	289.356	47614.4	273.762	375.525	32031.6	184.167
ENST00000597692	ENSG00000269242	CTD-2192J16.22		NA	838	68319	1673.4	226	5.53563	21534	527.452	19222	470.822	227	5.56012	21163	518.365	20385	499.309	99181.7	2429.35	99180.9	2429.33	93459.5	2289.19	91289.2	2236.03	1872.75	134972	1653	471.022	18632.7	228.194
ENST00000618155	ENSG00000249751	ECSCR	ECSCR	641700	1035	10070	199.706	232	4.60098	4875	96.68	3959	78.5141	232	4.60098	3605	71.4936	3597	71.335	15473.2	306.862	15473.2	306.862	12658.7	251.045	12296.5	243.861	190.998	17440.1	172.934	84.4792	4145.65	41.1078
ENST00000306324	ENSG00000170166	HOXD4	HOXD4	3233	1464	99065	1388.93	234	3.28078	43188	605.514	41724	584.988	233	3.26676	43199	605.669	43197	605.641	123125	1726.26	123125	1726.26	114825	1609.89	114629	1607.15	1422.37	189467	1328.2	725.423	50630.1	354.928
ENST00000438167	ENSG00000069764	PLA2G10	PLA2G10	8399;100652777	1000	26857	551.264	244	5.00832	244	5.00832	158	3.24309	2553	52.4027	2553	52.4027	313	6.42461	20218.4	415.001	295.792	6.0714	17248.8	354.048	405.46	8.32243	609.064	53531.9	549.396	236.69	11215	115.099
ENST00000473363	ENSG00000273088	RP11-201K10.3		NA	753	87138	2375.28	259	7.06004	34614	943.538	31754	865.577	101	2.75314	35258	961.092	35098	956.731	121025	3299.01	121025	3299.01	108050	2945.31	107211	2922.44	2699.53	172151	2346.32	538.934	19106.5	260.411
ENST00000289779	ENSG00000270149	RP11-544M22.13		NA	2096	25908	253.714	262	2.56574	13166	128.933	9953	97.4687	207	2.02713	10917	106.909	10177	99.6623	121381	1188.67	121195	1186.85	120352	1178.59	119421	1169.48	1116.99	217728	1066.09	3910.92	392343	1921.09
ENST00000571841	ENSG00000262633	RP11-156P1.2		9570	889	1645	37.981	269	6.21088	881	20.3412	690	15.9312	60	1.38533	625	14.4305	624	14.4074	2452.19	56.6181	2445.05	56.4532	2041.71	47.1405	1909.97	44.0989	42.1767	3249.8	37.5169	20.2873	852.497	9.84155
ENST00000360423	ENSG00000213648	SULT1A4	SULT1A4	101929857;6818;445329	1390	27522	406.413	269	3.97228	534	7.88549	534	7.88549	239	3.52928	451	6.65985	451	6.65985	70377.3	1039.25	669.121	9.8808	66122	976.413	533.012	7.87091	197.641	24898.5	183.836	100.855	6678.62	49.3111
ENST00000310331	ENSG00000243056	EIF4EBP3	EIF4EBP3	8637	691	58285	1731.34	269	7.99055	23234	690.158	20701	614.916	180	5.34684	24072	715.05	23947	711.337	93501.9	2777.44	93501.9	2777.44	87130.8	2588.19	86473.7	2568.67	1914.82	110515	1641.4	348.192	11301.6	167.855
ENST00000515604	ENSG00000272414	FAM47E-STBD1	FAM47E-STBD1	100631383	3029	6388	43.2881	273	1.84997	1502	10.1783	1365	9.24987	213	1.44339	1528	10.3544	1526	10.3409	7129.63	48.3137	7129.63	48.3137	6776.87	45.9232	6701.34	45.4114	44.1205	12620.2	42.7602	199.691	29031.9	98.3668
ENST00000588705	ENSG00000267228	IER3IP1	IER3IP1	NA	561	99591	3643.84	275	10.0617	46063	1685.36	37458	1370.52	140	5.12233	50613	1851.83	50500	1847.7	172764	6321.11	172764	6321.11	169730	6210.11	166073	6076.28	4370.32	196753	3599.41	672.182	17596.9	321.918
ENST00000588525	ENSG00000130383	FUT5	FUT5	2527	1988	5475	56.5289	280	2.89097	1065	10.996	1065	10.996	280	2.89097	1065	10.996	1065	10.996	6210.45	64.1223	6129.47	63.2862	6751.35	69.707	6263.63	64.6714	54.1783	9989.29	51.5692	83.9431	7983.27	41.2133
ENST00000619594	ENSG00000176731	C8orf59	C8orf59	401466	859	54066	1291.91	306	7.31191	14057	335.894	12942	309.251	190	4.54007	15737	376.038	15467	369.586	76361.2	1824.66	76361.2	1824.66	73137.1	1747.62	72448.3	1731.16	874.218	64799	774.19	216.971	8802.99	105.174
ENST00000556551	ENSG00000258653	RP5-1021I20.4		NA	3695	76689	426.011	319	1.77206	26334	146.287	21587	119.917	624	3.46635	24635	136.849	24525	136.238	80174.2	445.372	80174.2	445.372	75731.6	420.693	73761.7	409.75	461.518	162029	450.04	2223.44	394776	1096.5
ENST00000382764	ENSG00000183146	PRORY	PRORY	100533178	878	18102	423.189	320	7.48097	9548	223.213	9032	211.15	1856	43.3896	9475	221.507	9264	216.574	25045.6	585.516	25045.6	585.516	24693.4	577.283	24676.8	576.894	288.073	21887.1	255.839	77.1572	3201.25	37.4195
ENST00000606425	ENSG00000271786	RP11-139J15.7		NA	406	44727	2261.24	320	16.1781	40711	2058.2	38899	1966.59	193	9.75739	41787	2112.6	41503	2098.24	117014	5915.79	117014	5915.79	107480	5433.8	107268	5423.1	2956.94	88363.1	2233.66	305.32	5707.11	144.266
ENST00000301886	ENSG00000273003	ARL2-SNX15	ARL2-SNX15	NA	2392	56302	483.131	347	2.97763	12141	104.183	10483	89.9553	244	2.09378	12117	103.977	12066	103.539	63780.8	547.307	63780.8	547.307	61085.1	524.175	60164.9	516.279	495.569	110924	475.923	1098.33	125887	540.122
ENST00000397262	ENSG00000254647	INS	INS	3630	639	11780	378.396	347	11.1463	11616	373.128	11233	360.826	281	9.02626	11641	373.931	11489	369.049	19796.4	635.899	19796.4	635.899	18457.8	592.9	18435	592.169	442.131	23272.7	373.782	80.356	2406.36	38.6485
ENST00000555044	ENSG00000119725	ZNF410	ZNF410	57862	2601	68355	539.427	350	2.76204	7733	61.0253	7671	60.5361	350	2.76204	7953	62.7615	7945	62.6983	78544.9	619.841	78544.9	619.841	77403	610.829	76545.1	604.059	509.82	124520	491.328	1980.15	246948	974.401
ENST00000261303	ENSG00000100764	PSMC1	PSMC1	5700	4448	24746	114.194	353	1.62897	353	1.62897	193	0.890625	428	1.97507	428	1.97507	19	0.0876781	22332.8	103.058	19006.9	87.7099	18183.9	83.9123	17304.5	79.8538	69.8288	29650.4	68.4129	684.182	146362	337.704
ENST00000614055	ENSG00000273976	GOLGA6L22	GOLGA6L22	100132202;102723623;283767	2620	7537	59.0473	354	2.77335	354	2.77335	352	2.75768	1263	9.89474	1263	9.89474	578	4.52824	5985.28	46.8906	402.41	3.15261	5393.26	42.2525	621.853	4.87179	60.3301	14847.1	58.1584	226.47	28451.3	111.448
ENST00000266041	ENSG00000055955	ITIH4	ITIH4	3700	3336	18976	116.757	369	2.2704	2297	14.1331	2199	13.5301	369	2.2704	2283	14.047	2280	14.0285	20069.1	123.482	20069.1	123.482	19939.9	122.687	19459.1	119.729	118.629	37489.2	115.333	302.074	48395.9	148.886
ENST00000534100	ENSG00000254445	HSPB2-C11orf52	HSPB2-C11orf52	91894	1521	85413	1152.65	370	4.99315	25277	341.113	20321	274.232	265	3.57618	24945	336.633	24938	336.539	98530.5	1329.67	98530.5	1329.67	98566.1	1330.15	97009.2	1309.14	995.228	138109	931.891	475.242	34477.4	232.636
ENST00000278222	ENSG00000148965	SAA4	SAA4	6291	727	84611	2388.88	371	10.4747	42816	1208.85	37990	1072.6	257	7.25607	43720	1234.38	42679	1204.99	132138	3730.75	132239	3733.6	122280	3452.43	123222	3479.01	2408.85	147497	2082.19	452.465	15472.8	218.427
ENST00000590779	ENSG00000257062	RP11-125O5.2		NA	600	9223	315.517	382	13.0682	8890	304.126	6803	232.73	282	9.64718	8680	296.942	8443	288.834	19111	653.783	19146.3	654.992	18019.6	616.449	17747.4	607.135	424.096	20708.1	354.211	72.466	2033.57	34.7841
ENST00000619296	ENSG00000250844	USP17L18	USP17L18	100287364	1677	64766	792.714	384	4.70003	384	4.70003	384	4.70003	7413	90.7326	7413	90.7326	7413	90.7326	24890.4	304.65	462.895	5.66568	68205.9	834.817	8439.69	103.299	941.629	145017	887.479	1100.39	88121.4	539.288
ENST00000548729	ENSG00000259075	POC1B-GALNT4	POC1B-GALNT4	100528030	5436	12517	47.2632	387	1.46128	909	3.43231	791	2.98675	353	1.3329	948	3.57957	945	3.56825	12869.1	48.5926	12869.1	48.5926	12906.5	48.7339	12682.4	47.8878	46.9592	24470.5	46.1993	785.238	205452	387.885
ENST00000529568	ENSG00000255339	RP11-411B6.6		NA	1952	94105	989.545	399	4.19561	33509	352.358	27234	286.374	189	1.9874	35578	374.114	35174	369.866	108258	1138.37	108258	1138.37	104660	1100.53	102585	1078.71	1027.94	185915	977.478	1863.48	173983	914.744
ENST00000619249	ENSG00000205439	KRTAP12-3	KRTAP12-3	386683	441	6681	310.961	411	19.1296	5176	240.912	5176	240.912	3962	184.407	4604	214.289	4434	206.376	13711.6	638.191	11896.9	553.728	12412.3	577.717	11618.4	540.767	396.352	13199	307.167	47.2764	963.621	22.4254
ENST00000437823	ENSG00000276581	SPATA31A5	SPATA31A5	727905	4256	6562	31.6473	417	2.01111	417	2.01111	407	1.96289	275	1.32627	275	1.32627	275	1.32627	3283.68	15.8366	448.008	2.16066	3253.45	15.6908	284.771	1.3734	31.9081	12950.4	31.2287	166.082	33988.3	81.9597
ENST00000397133	ENSG00000127774	EMC6	EMC6	83460	762	61873	1666.67	423	11.3943	20729	558.375	20055	540.219	326	8.78143	22842	615.292	22842	615.292	94304.5	2540.27	94304.5	2540.27	88409.2	2381.47	87824.9	2365.73	1098.92	71044.7	956.862	296.32	10634.1	143.225
ENST00000614839	ENSG00000229571	PRAMEF26	PRAMEF26	645359;441873	1863	49933	550.145	425	4.68251	425	4.68251	413	4.5503	113	1.245	113	1.245	35	0.385618	65311.9	719.585	504.623	5.55977	64399.8	709.536	125.672	1.38461	571.828	98451.9	542.355	761.229	67799.4	373.496
ENST00000621432	ENSG00000223569	USP17L15	USP17L15	100288520	1680	23324	284.968	448	5.47358	448	5.47358	428	5.22922	3890	47.5273	3890	47.5273	3853	47.0752	12685	154.983	541.01	6.60996	54329.5	663.787	4436.69	54.2066	258.488	39884.6	243.651	302.659	24281.4	148.333
ENST00000573331	ENSG00000262481	C17orf61-PLSCR3		NA	2557	6013	48.2684	455	3.65244	1563	12.5467	1399	11.2303	422	3.38754	1599	12.8357	1599	12.8357	6414.85	51.4942	6414.85	51.4942	6815.44	54.7099	6565.55	52.7039	42.5976	10221.1	41.0241	95.0766	11655.1	46.7797
ENST00000557008	ENSG00000258643	BCL2L2-PABPN1	BCL2L2-PABPN1	100529063	1366	52938	795.462	457	6.86701	21513	323.261	19007	285.605	457	6.86701	22299	335.071	21300	320.06	64016.4	961.929	64006.4	961.778	55244.6	830.121	54426.1	817.822	845.918	104585	785.762	447.255	29098.7	218.623
ENST00000225525	ENSG00000213977	TAX1BP3	TAX1BP3	30851	1377	97792	1457.71	469	6.99103	30101	448.693	27144	404.615	354	5.27681	30427	453.553	30427	453.553	120280	1792.92	120280	1792.92	115696	1724.59	114519	1707.05	1401.8	174817	1302.93	720.046	47229.1	352.004
ENST00000486333	ENSG00000225932	CTAGE4	CTAGE4	643854;100128553	2588	4493	35.6348	479	3.79904	479	3.79904	479	3.79904	402	3.18834	402	3.18834	402	3.18834	32677	259.167	545.211	4.32417	33767.2	267.814	433.042	3.43454	36.5425	8878.83	35.2098	162.285	20136.9	79.8548
ENST00000603027	ENSG00000272916	RP11-574K11.31		8509	5818	96970	342.11	480	1.69344	32406	114.328	31178	109.996	480	1.69344	32871	115.969	32854	115.909	103238	364.223	103238	364.223	99033.1	349.389	98479.6	347.436	263.26	147007	259.32	2116.22	592740	1045.59
ENST00000333676	ENSG00000262814	MRPL12	MRPL12	6182	1028	6023	120.26	482	9.62402	2511	50.1367	2194	43.8072	482	9.62402	2466	49.2382	2466	49.2382	8266.96	165.065	8266.96	165.065	7622.09	152.189	7529.53	150.341	115.274	10446.9	104.296	50.2393	2448.41	24.4435
ENST00000567078	ENSG00000260342	RP11-1035H13.3		NA	764	29244	785.68	544	14.6153	11715	314.74	9206	247.332	802	21.5468	9809	263.532	5984	160.768	42546.5	1143.07	42538.7	1142.86	28743.3	772.229	28194.6	757.486	890.97	57774.7	776.098	227.605	8190.07	110.019
ENST00000624140	ENSG00000279168	HSPC047		NA	483	7958	338.189	550	23.3732	550	23.3732	426	18.1036	66	2.80478	66	2.80478	5	0.212484	6568.44	279.137	1111.14	47.2199	7495.22	318.522	128.718	5.47008	420.339	15721.9	334.065	54.3769	1218.66	25.8945
ENST00000489397	ENSG00000236424	TSPY10	TSPY10	100289087	1895	31688	343.232	560	6.0657	1528	16.5507	1528	16.5507	273	2.95703	1213	13.1387	1213	13.1387	36445	394.758	1809.56	19.6005	43425.9	470.373	1369.98	14.8391	232.387	40736.4	220.621	295.858	26808.1	145.188
ENST00000621615	ENSG00000273734	LLfos-48D6.2		NA	1268	48533	785.634	560	9.06507	17572	284.449	15319	247.978	416	6.73405	17890	289.597	17807	288.253	69849.6	1130.7	69761.9	1129.28	66945	1083.68	66243.2	1072.32	840.599	95882.3	776.053	493.124	29748.8	240.781
ENST00000620247	ENSG00000273513	TBC1D3K	TBC1D3K	101060351	2116	24521	237.862	568	5.50979	568	5.50979	375	3.63763	0	0	0	0	0	0	40639.9	394.221	630.738	6.11837	43009.6	417.208	17.6397	0.171111	22.9595	4520.22	21.9238	110.62	11204.2	54.3423
ENST00000397256	ENSG00000250151	ARPC4-TTLL3	ARPC4-TTLL3	100526693	2466	83683	696.541	571	4.75276	33255	276.8	29300	243.88	436	3.62907	32893	273.787	32560	271.015	94587.7	787.307	94405.8	785.793	89657.7	746.272	87849.7	731.223	715.512	165325	688.047	1592.33	188199	783.243
ENST00000442788	ENSG00000256646	PSMA2	PSMA2	NA	2430	52714	445.269	576	4.8654	13973	118.028	11060	93.4225	305	2.5763	14560	122.987	14502	122.497	58181.7	491.454	58181.1	491.449	57126.2	482.538	56651.2	478.526	457.683	104142	439.837	1675.29	195091	823.955
ENST00000439238	ENSG00000108961	RANGRF	RANGRF	29098	1140	83144	1497.02	580	10.443	42232	760.395	42232	760.395	580	10.443	42233	760.413	42233	760.413	108960	1961.85	108960	1961.85	102941	1853.48	102227	1840.62	1300.62	132096	1189.21	579.535	31378.7	282.49
ENST00000406625	ENSG00000270898	GPR75-ASB3	GPR75-ASB3	100302652	2113	6919	67.2119	587	5.70218	2811	27.3064	2586	25.1207	537	5.21648	2830	27.4909	2828	27.4715	8580.12	83.3482	8580.12	83.3482	8246.94	80.1117	8152.11	79.1905	69.5762	13677.6	66.4328	264.59	26760.8	129.979
ENST00000619038	ENSG00000239704	CDRT4	CDRT4	284040	2498	74023	608.242	594	4.88086	7648	62.8431	5555	45.6451	462	3.79623	7542	61.9721	7534	61.9064	79965.7	657.073	81666.8	671.051	87761.9	721.134	89765.1	737.594	596.652	139726	574.06	2299.59	275344	1131.24
ENST00000409224	ENSG00000213999	MEF2B	MEF2B	100271849	1683	40429	493.073	600	7.31762	20936	255.336	20010	244.042	600	7.31762	21162	258.092	21129	257.69	47784.9	582.786	47784.9	582.786	46004.8	561.076	45263.7	552.037	516.662	79871.9	487.06	1881.54	151223	922.16
ENST00000262283	ENSG00000258417	OC90	OC90	NA	2413	53072	451.451	607	5.16338	17605	149.755	12894	109.681	2197	18.6885	16125	137.165	15896	135.218	55059.7	468.359	55059.7	468.359	57157.2	486.201	55668.3	473.536	463.539	104705	445.331	1259.74	145665	619.541
ENST00000614237	ENSG00000277957	SENP3-EIF4A1	SENP3-EIF4A1	NA	3519	6866	40.0486	631	3.68055	1633	9.5251	1524	8.88931	658	3.83804	1638	9.55426	1555	9.07013	7052.55	41.1367	7040.57	41.0668	6142.11	35.8262	5976.17	34.8583	42.6662	14245.9	41.5473	119.021	20120.6	58.6805
ENST00000317479	ENSG00000176894	PXMP2	PXMP2	5827	957	33790	724.734	643	13.7912	32427	695.5	27317	585.9	395	8.47203	30689	658.223	30013	643.724	46569.1	998.823	46605.3	999.598	44033.1	944.431	43065.3	923.673	774.507	64820.5	695.141	241.343	10934.2	117.259
ENST00000559055	ENSG00000176679	TGIF2LY	TGIF2LY	90655	927	31336	693.851	648	14.3482	16098	356.447	16098	356.447	648	14.3482	14449	319.934	14449	319.934	42683.9	945.119	41309.4	914.684	40172.4	889.51	35534.8	786.823	480.618	38816.2	429.74	152.345	6681.35	73.9702
ENST00000612520	ENSG00000213240	NOTCH2NL	NOTCH2NL	NA	3411	37884	227.969	687	4.13407	3728	22.4335	3574	21.5068	579	3.48417	2507	15.086	2483	14.9416	29362.7	176.692	18550.5	111.629	21867.5	131.589	9936.89	59.7959	306.479	99098.5	298.166	1141.22	186972	562.558
ENST00000549775	ENSG00000161939	RNASEK-C17orf49	RNASEK-C17orf49	100529209	1856	93815	1037.52	703	7.77463	45069	498.428	45033	498.03	703	7.77463	45740	505.849	45740	505.849	110266	1219.46	110266	1219.46	105208	1163.52	104785	1158.84	1080.79	185342	1024.87	1207.39	107129	592.382
ENST00000624739	ENSG00000275895	U2AF1	U2AF1	NA	4715	15159	65.992	717	3.12133	717	3.12133	713	3.10392	547	2.38127	547	2.38127	547	2.38127	44248.7	192.629	778.762	3.3902	41885.7	182.342	563.145	2.45155	45.7988	20641.1	44.9287	419.806	95219.7	207.261
ENST00000451608	ENSG00000264324	RP11-287D1.3		NA	5059	48807	198.025	742	3.01052	19850	80.5375	16506	66.9699	488	1.97997	20952	85.0087	20901	84.8018	48842.3	198.168	48842.3	198.168	49936.3	202.607	48687.5	197.54	198.242	96005.7	194.762	4135.94	1006830	2042.51
ENST00000372518	ENSG00000124257	NEURL2	NEURL2	140825	1278	41530	667.012	747	11.9975	9251	148.58	9251	148.58	603	9.68476	9607	154.298	9607	154.298	53037.5	851.834	53037.5	851.834	49999.1	803.033	49999.1	803.033	438.679	50466	405.266	254.888	15499.8	124.471
ENST00000555572	ENSG00000011052	NME2	NME2	654364	1193	47561	818.301	768	13.2137	21866	376.211	18587	319.795	428	7.36386	23868	410.656	23467	403.757	59360.8	1021.32	58713.9	1010.19	45602.9	784.611	43135.5	742.159	951.733	101588	873.926	621.584	35246.6	303.214
ENST00000614757	ENSG00000277726	TARDBP		NA	1793	32773	375.179	806	9.22693	6239	71.4228	6239	71.4228	809	9.26127	7192	82.3326	7192	82.3326	38749	443.591	38749	443.591	36053.7	412.736	35503	406.431	391.61	64746.7	370.604	501.149	42940.8	245.789
ENST00000621356	ENSG00000124614	RPS10	RPS10	6204	784	29872	782.079	808	21.1543	8932	233.849	8429	220.68	3609	94.4873	4160	108.913	907	23.7462	24242.2	634.684	20148	527.495	3745.23	98.054	1574.32	41.2174	713.749	47677	624.116	165.998	6133.57	80.2915
ENST00000294258	ENSG00000162300	ZFPL1	ZFPL1	7542	1371	35703	534.527	821	12.2916	7108	106.417	6423	96.1619	696	10.4202	7643	114.427	7566	113.274	43816.7	656.001	43816.7	656.001	42248.6	632.524	41732.9	624.804	424.9	52739.9	394.797	228.42	14916.3	111.66
ENST00000381962	ENSG00000271303	SRXN1	SRXN1	140809	2698	12635	96.1249	825	6.27646	2075	15.7862	1934	14.7135	767	5.8352	2083	15.8471	2083	15.8471	15060.8	114.58	15060.8	114.58	13913	105.848	13822	105.155	97.1077	24637.7	93.7197	331.713	42922.5	163.273
ENST00000616303	ENSG00000232399	USP17L13	USP17L13	100287238	1677	52488	642.435	832	10.1834	832	10.1834	832	10.1834	6960	85.188	6960	85.188	6956	85.1391	26574.2	325.259	1002.94	12.2756	55358.2	677.565	7923.96	96.9866	584.212	89972.2	550.615	683.978	54774.3	335.209
ENST00000359920	ENSG00000104880	ARHGEF18	ARHGEF18	23370	5733	10088	36.1182	841	3.01104	2432	8.70731	2297	8.22397	841	3.01104	2196	7.86236	2196	7.86236	11211.1	40.1391	11221.8	40.1775	11347.2	40.6264	11267.4	40.3407	36.1845	19905.3	35.6336	284.739	78584.6	140.679
ENST00000604534	ENSG00000271092	TMEM56-RWDD3	TMEM56-RWDD3	100527978	1491	42760	588.657	847	11.6603	25633	352.878	22744	313.106	822	11.3161	26373	363.065	26299	362.046	57025.9	785.05	57025.9	785.05	55728.9	767.194	55209.9	760.05	621.878	84477.1	581.479	305.082	21690.7	149.303
ENST00000601399	ENSG00000268279	RP11-434D12.1		NA	787	64363	1678.66	872	22.7428	41173	1073.84	35869	935.507	3030	79.0261	41553	1083.75	41102	1071.99	93664.8	2442.89	93664.8	2442.89	90410.3	2358.01	89255.4	2327.89	1420.85	95326.1	1243.11	334.608	12412.1	161.861
ENST00000407689	ENSG00000239282	GATSL3	GATSL3	652968	1623	57084	721.935	878	11.104	14582	184.417	12921	163.411	648	8.19519	14684	185.707	14683	185.694	67500.9	853.677	67500.9	853.677	64992.4	821.952	64015	809.591	704.253	104746	662.356	359.214	27829.6	175.979
ENST00000611323	ENSG00000278674	RP11-49K24.9		101930165	1641	13258	165.833	932	11.6576	932	11.6576	932	11.6576	1471	18.3995	1471	18.3995	1471	18.3995	32533.5	406.935	1130.17	14.1363	42523.6	531.892	1684.43	21.0692	350.034	52676.8	329.445	1220.3	95601.9	597.903
ENST00000258874	ENSG00000136371	MTHFS	MTHFS	10588	907	60450	1368.02	953	21.5669	35436	801.936	32683	739.634	857	19.3944	36012	814.971	35970	814.021	84930.3	1922.02	84930.3	1922.02	100777	2280.63	98883.1	2237.78	1197.12	94344.7	1067.54	379.861	16292.5	184.354
ENST00000506525	ENSG00000169020	ATP5I	ATP5I	521	496	12942	535.577	958	39.6448	12225	505.906	11582	479.297	958	39.6448	12160	503.216	11621	480.911	26499.4	1096.62	26499.4	1096.62	24529.5	1015.1	24529.5	1015.1	642.275	24838.4	513.942	93.9427	2164.37	44.7839
ENST00000465829	ENSG00000170667	RASA4B	RASA4B	100271927	2931	8052	56.3885	976	6.83497	976	6.83497	735	5.14723	325	2.27599	325	2.27599	292	2.04489	33066.4	231.565	1048.92	7.34561	20042.6	140.359	319.327	2.23626	34.8593	9637.51	33.7459	89.5137	12590.1	44.0845
ENST00000368898	ENSG00000213185	FAM24B	FAM24B	196792	745	17879	492.594	996	27.4414	14212	391.563	12966	357.234	795	21.9035	14824	408.424	14672	404.236	27013.1	744.252	27013.1	744.252	25772.3	710.067	25377.3	699.185	560.761	35321.9	486.587	112.922	3959.74	54.5485
ENST00000622206	ENSG00000278299	TBC1D3C	TBC1D3C	414060	2063	27510	273.712	1014	10.0888	1014	10.0888	1014	10.0888	781	7.77059	781	7.77059	781	7.77059	0	0	0	0	0	0	0	0	488.798	93703.7	466.155	1036.02	102282	508.83
ENST00000371321	ENSG00000165841	CYP2C19	CYP2C19	1557	1901	62342	673.133	1027	11.089	15718	169.714	15252	164.682	829	8.95107	15838	171.01	15838	171.01	74929.6	809.047	72154.6	779.084	68397.8	738.52	57745.3	623.501	659.564	116005	626.278	923.4	83938.2	453.158
ENST00000216271	ENSG00000100429	HDAC10	HDAC10	83933	2687	87059	665.041	1029	7.8605	17162	131.1	15128	115.562	1022	7.80703	17325	132.345	17321	132.315	92209.3	704.384	92209.3	704.384	92774.9	708.705	90078.6	688.108	680.788	171995	656.932	1549.88	199726	762.85
ENST00000525778	ENSG00000214338	SOGA3	SOGA3	NA	4077	92684	466.623	1077	5.42222	13032	65.6104	12888	64.8854	1077	5.42222	13372	67.3222	13372	67.3222	100424	505.591	100424	505.591	96089.8	483.77	95560.2	481.104	471.459	183107	460.932	1511.77	296311	745.898
ENST00000514226	ENSG00000258659	TRIM34	TRIM34	53840	2493	79249	652.49	1080	8.89209	8735	71.9189	8258	67.9916	2260	18.6075	7112	58.5561	7021	57.8068	88829.1	731.367	88748.9	730.707	82237.8	677.098	80276.1	660.947	675.068	157760	649.452	2556.12	305444	1257.42
ENST00000571541	ENSG00000187838	TMEM256-PLSCR3	TMEM256-PLSCR3	57048	2310	73017	648.805	1080	9.59653	30975	275.234	29898	265.664	1080	9.59653	30509	271.093	30446	270.533	83980	746.219	83980	746.219	79179.5	703.563	78702.5	699.325	676.2	145940	648.388	1434.71	158759	705.341
ENST00000619721	ENSG00000259159	MFRP	MFRP;C1QTNF5	114902;83552	3925	99277	519.172	1138	5.95121	14470	75.6713	14399	75.3	1138	5.95121	14467	75.6556	14467	75.6556	107745	563.454	107745	563.454	102203	534.475	102198	534.446	538.543	201168	526.007	1416.1	267162	698.566
ENST00000426790	ENSG00000182415	CDY2A	CDY2A	9085;9426;253175	2369	35886	310.93	1154	9.99869	1708	14.7988	1708	14.7988	1111	9.62612	1369	11.8615	1368	11.8529	37030.6	320.847	1963.38	17.0115	37872.3	328.14	1488.85	12.9	228.185	50562.5	219.046	839.747	95316.1	412.927
ENST00000599536	ENSG00000269469	CTD-3148I10.9		NA	675	15975	485.78	1206	36.673	11823	359.523	11153	339.149	1052	31.99	12681	385.613	12673	385.37	25003.9	760.338	25003.9	760.338	24254.7	737.556	23940.9	728.014	562.04	31560.4	479.856	102.084	3234.53	49.179
ENST00000369373	ENSG00000162825	NBPF8	NBPF8	100288142	18760	10561	11.5551	1236	1.35235	1236	1.35235	1142	1.2495	1060	1.15978	1060	1.15978	1031	1.12805	4093.58	4.47892	1277.28	1.39751	21021.4	23.0002	1035.11	1.13255	1.01059	1841.6	1.00748	31.3182	28349.1	15.5088
ENST00000371281	ENSG00000243725	TTC4	TTC4	7268	2395	25256	216.452	1257	10.7729	6357	54.4815	6022	51.6105	1235	10.5843	6437	55.1671	6400	54.85	28371.4	243.152	28431	243.663	26186	224.422	25794	221.063	200.949	45037.6	192.993	827.063	94915	406.726
ENST00000620804	ENSG00000274600	RIMBP3B	RIMBP3B	150221;440804	6105	16476	55.3947	1258	4.22958	1258	4.22958	1258	4.22958	1026	3.44956	1026	3.44956	1026	3.44956	20337.4	68.3772	1349.26	4.5364	20063.9	67.4579	1043.48	3.50833	41.0355	24064.6	40.4544	414.741	121916	204.95
ENST00000479535	ENSG00000171772	SYCE1	SYCE1	93426	2479	15393	127.453	1321	10.9378	3578	29.6255	3375	27.9447	1253	10.3747	3801	31.472	3786	31.3478	16771.3	138.865	16771.3	138.865	16606	137.496	16401.5	135.803	96.5322	22427.1	92.8473	358.683	42618.2	176.438
ENST00000276585	ENSG00000147586	MRPS28	MRPS28	28957	850	46614	1125.64	1323	31.948	28756	694.404	26177	632.126	1022	24.6794	29076	702.131	28906	698.026	80601.7	1946.38	80606.2	1946.49	77608.9	1874.11	76991.5	1859.2	1103.68	80837.2	976.034	269.798	10829	130.75
ENST00000360839	ENSG00000131503	ANKHD1	ANKHD1	54882	8221	41202	102.872	1334	3.33069	3022	7.54523	2865	7.15323	1263	3.15342	3057	7.63261	3057	7.63261	43772.6	109.29	43772.6	109.29	40763.5	101.777	41469.6	103.54	68.4245	54266	67.7447	2205.04	873547	1090.52
ENST00000293831	ENSG00000161960	EIF4A1	EIF4A1	652965;1973;652966;26781	1756	44382	518.782	1338	15.6399	8640	100.993	8638	100.97	1338	15.6399	8640	100.993	8638	100.97	47073.8	550.246	46601.3	544.723	25048.6	292.794	24429.3	285.555	538.105	87023	508.607	689.905	57881.4	338.288
ENST00000415654	ENSG00000243716	NPIPB5	NPIPB5	100132247;440345;613037	5708	26295	94.5566	1355	4.87257	1355	4.87257	1355	4.87257	2554	9.18416	2554	9.18416	2548	9.16258	26507.7	95.3216	1457.6	5.24151	28185	101.353	2603.94	9.36375	64.1676	35142.3	63.1857	1244.82	342053	615.01
ENST00000606793	ENSG00000259316	CTD-2116N17.1		NA	1908	91915	988.805	1401	15.0717	54025	581.191	43538	468.374	1276	13.727	50223	540.29	49845	536.223	102141	1098.81	102028	1097.6	102284	1100.35	100321	1079.23	1028.45	181588	976.745	1407.88	128454	690.942
ENST00000477123	ENSG00000169789	PRY	PRY	100509646;9081	1353	16207	245.871	1421	21.5575	1421	21.5575	1421	21.5575	1138	17.2642	2207	33.4817	2184	33.1327	60448.7	917.047	1791.23	27.1742	56092.6	850.962	2621.01	39.7624	237.67	29082.6	220.601	133.848	8624.17	65.4172
ENST00000507918	ENSG00000205238	SPDYE2	SPDYE2	285955;441273	1742	41761	492.068	1430	16.8496	1430	16.8496	1329	15.6596	294	3.46419	294	3.46419	294	3.46419	50194.6	591.441	1675.47	19.742	41415.2	487.994	333.33	3.92761	519.014	83225.9	490.324	627.651	52234	307.735
ENST00000273308	ENSG00000257727	CNPY2	CNPY2	10330	1214	37415	632.6	1490	25.1924	21468	362.974	19877	336.074	1467	24.8036	21505	363.599	21195	358.358	49463.1	836.306	49463.1	836.306	46421.7	784.882	45616.5	771.269	626.098	68113.7	575.822	403.446	23286.4	196.859
ENST00000330682	ENSG00000183791	TCEB3C	TCEB3C	102725042;162699;101930171;102725060;101929858;101060464;100506888	1877	79703	871.591	1521	16.6329	4393	48.0396	4393	48.0396	5036	55.0711	6954	76.0454	6954	76.0454	35937.8	392.997	5210.04	56.9743	45120.2	493.411	7794.24	85.2338	592.445	102812	562.15	668.209	59966.4	327.881
ENST00000409239	ENSG00000255552	LY6G6E	LY6G6E	NA	776	49276	1303.4	1534	40.5757	23457	620.459	21583	570.89	1534	40.5757	22819	603.583	22590	597.526	75946.3	2008.85	75946.3	2008.85	69436.2	1836.65	68723.9	1817.81	1332.22	87948.4	1163.16	391.291	14306.9	189.215
ENST00000422437	ENSG00000258388	PPT2-EGFL8	PPT2-EGFL8	NA	4181	38373	188.386	1542	7.57019	19404	95.2607	17932	88.0341	1537	7.54564	19827	97.3373	19782	97.1164	40822.5	200.411	40822.5	200.411	39685.2	194.828	39216.3	192.526	177.342	70678.2	173.491	580.707	116737	286.55
ENST00000619423	ENSG00000270629	NBPF14	NBPF14	25832;100996763;101060684	10779	11835	22.5368	1545	2.94207	1545	2.94207	1355	2.58026	957	1.82237	957	1.82237	901	1.71573	12022.4	22.8936	1593.41	3.03426	22944.6	43.6923	948.263	1.80573	3.8418	4006.56	3.81475	175.737	91332.5	86.96
ENST00000559485	ENSG00000187627	RGPD1	RGPD1	400966	6697	27306	83.6913	1545	4.73533	1964	6.01954	1964	6.01954	1463	4.48401	1782	5.46173	1766	5.41269	34930.2	107.059	2579.43	7.90581	34510.6	105.773	2187.83	6.70558	94.4906	60875.4	93.2898	1884.88	607968	931.693
ENST00000470569	ENSG00000168757	TSPY2	TSPY2	64591	1895	72840	788.975	1581	17.1248	9402	101.839	8922	96.6397	898	9.72679	5274	57.1259	5155	55.837	43810.3	474.536	14272	154.589	44326.2	480.124	7439.38	80.5805	525.128	92052.7	498.54	668.557	60578.8	328.083
ENST00000544303	ENSG00000129873	CDY2B	CDY2B	203611	2369	51328	444.725	1692	14.6601	2420	20.9678	2420	20.9678	1622	14.0536	1981	17.1641	1980	17.1555	38752	335.762	2781.85	24.103	39888.3	345.607	2154.43	18.6668	391.365	86720.7	375.69	1440.27	163478	708.218
ENST00000553728	ENSG00000258941	RP11-407N17.3		NA	4392	80468	376.065	1730	8.08512	10244	47.8751	8500	39.7246	1670	7.80471	10395	48.5808	10184	47.5947	78825.5	368.389	78686.6	367.74	68478.3	320.032	67204.4	314.078	379.782	159184	371.971	3615.21	763595	1784.32
ENST00000413242	ENSG00000255104	TBC1D26	TBC1D26	353149	4262	97405	469.105	1736	8.36062	13144	63.3019	12582	60.5953	1736	8.36062	13443	64.7419	13429	64.6744	101427	488.473	98044.5	472.185	95350.4	459.21	86396.5	416.088	473.89	192614	463.817	3672.97	752732	1812.59
ENST00000585860	ENSG00000267360	CTC-454I21.3		NA	965	18395	391.269	1782	37.9038	11996	255.159	10064	214.065	1542	32.7989	10793	229.571	10675	227.061	23807.2	506.388	22437.3	477.25	21078.5	448.348	16925.7	360.016	430.208	36341.3	386.497	150.793	6890.04	73.2769
ENST00000409035	ENSG00000141979	CTD-3222D19.2		NA	2567	37269	298.006	1789	14.305	14748	117.926	13512	108.043	3092	24.7238	14636	117.03	14346	114.712	42414.6	339.15	42414.6	339.15	40797.2	326.217	40289.5	322.158	306.943	73949.3	295.652	676.154	83213.7	332.691
ENST00000468317	ENSG00000254536	RP11-108K14.8		NA	1605	71903	919.548	1819	23.2627	18456	236.029	15681	200.54	1508	19.2854	19664	251.478	19620	250.915	80581.1	1030.53	80527.9	1029.85	82481.2	1054.83	80251.1	1026.31	966.507	142052	908.332	499.311	38249.4	244.581
ENST00000614557	ENSG00000275163	KCNMB2	KCNMB2	NA	1391	74138	1094	1826	26.9449	15742	232.293	13399	197.719	1377	20.3193	16075	237.206	15949	235.347	93573.4	1380.79	93573.4	1380.79	85969.8	1268.59	85050.2	1255.02	1161.74	146468	1080.66	615.115	40762.4	300.75
ENST00000623869	ENSG00000279624	RP5-1042K10.14		NA	546	13656	513.373	1837	69.0588	12603	473.788	9038	339.768	1190	44.736	12840	482.697	12831	482.359	23051.8	866.591	23051.8	866.591	23621.7	888.016	22471.5	844.776	619.417	26978.9	507.112	93.216	2372.74	44.5995
ENST00000540385	ENSG00000278139	RP4-533D7.6		NA	1553	72471	957.845	1837	24.2795	13934	184.165	11705	154.704	1479	19.5479	14393	190.231	14304	189.055	95490.3	1262.09	95490.3	1262.09	92569.1	1223.48	91207.9	1205.49	1009	143174	946.161	516.179	38245.1	252.742
ENST00000619922	ENSG00000239810	PRAMEF11	PRAMEF11	440560	1845	36490	405.957	1840	20.4703	11257	125.236	10671	118.717	1955	21.7497	10058	111.897	9960	110.807	42909.5	477.375	39749.6	442.22	38440.2	427.653	34127.3	379.671	186.417	31767.8	176.711	254.894	22480.8	125.051
ENST00000529983	ENSG00000257594	GALNT4	GALNT4	100528030;8693	5399	80890	307.528	1844	7.01052	5805	22.0694	5805	22.0694	1844	7.01052	5757	21.887	5757	21.887	87837.9	333.942	87837.9	333.942	82587	313.979	82783.4	314.726	309.102	159957	304.062	4905.44	1274710	2423.1
ENST00000585786	ENSG00000234906	APOC2	APOC2	NA	880	22032	513.894	1846	43.0578	21638	504.704	20948	488.61	1846	43.0578	21586	503.491	21583	503.421	31566.9	736.294	31566.9	736.294	29636.3	691.263	29566.3	689.631	571.418	43526.6	507.627	170.799	7102.93	82.8376
ENST00000295121	ENSG00000243667	WDR92	WDR92	116143	2626	45859	358.453	1854	14.4916	8048	62.9065	8030	62.7658	1854	14.4916	7677	60.0066	7677	60.0066	50836.5	397.359	50936.5	398.141	49032.6	383.259	48757.5	381.109	365.767	90228.7	352.633	1404.62	176868	691.237
ENST00000354833	ENSG00000172058	SERF1A	SERF1A	8293	1889	16506	179.355	1889	20.5259	1889	20.5259	1889	20.5259	1495	16.2447	1495	16.2447	1495	16.2447	58811.7	639.049	2238.15	24.3198	56397	612.811	1674.07	18.1905	182.425	31871.4	173.158	241.244	21789.5	118.383
ENST00000598963	ENSG00000268738	HSFX2	HSFX2	100130086	1365	30202	454.156	1910	28.7212	1910	28.7212	1910	28.7212	1519	22.8417	1519	22.8417	1519	22.8417	30782.1	462.88	2402.89	36.1329	29174.9	438.711	1802.15	27.0994	515.903	63733.2	479.188	272.747	17731.9	133.32
ENST00000620528	ENSG00000280071	CH507-9B2.3		8209;102724023	1640	84136	1053.03	1939	24.2681	5388	67.4351	4451	55.7078	1588	19.8751	4388	54.9193	4388	54.9193	58704.7	734.736	29237	365.925	52161.2	652.839	13446	168.288	1107.92	166623	1042.71	1008.53	78963	494.143
ENST00000622816	ENSG00000259305	ZHX1-C8orf76	ZHX1-C8orf76	100533106	1524	41631	560.705	1963	26.4386	17398	234.324	15928	214.525	1963	26.4386	18053	243.146	18015	242.634	50514.4	680.35	50514.4	680.35	48263.7	650.037	47702.1	642.473	591.427	82246.6	553.867	319.119	23197.4	156.216
ENST00000382480	ENSG00000109625	CPZ	CPZ	8532	2538	45397	367.145	1970	15.9322	11248	90.9675	9955	80.5104	1762	14.2501	11156	90.2234	11045	89.3257	51280.9	414.731	51280.9	414.731	48937.6	395.78	48206.1	389.864	376.693	89686.8	362.668	840.538	102267	413.539
ENST00000397732	ENSG00000242852	ZNF709	ZNF709	163051	4910	76916	321.542	2001	8.36504	7276	30.4168	7059	29.5097	2001	8.36504	6661	27.8458	6641	27.7622	85310.6	356.635	88285.7	369.072	91046.1	380.612	90328.3	377.611	253.312	118989	248.713	4458.78	1053330	2201.69
ENST00000374206	ENSG00000176386	CDC26	CDC26	246184	872	61780	1454.23	2057	48.4195	19626	461.974	16809	395.665	979	23.0446	11327	266.625	4384	103.194	49530.8	1165.9	29084.8	684.623	21975.3	517.275	6945.06	163.479	1612.22	121548	1430.55	418.434	17239.5	202.899
ENST00000593731	ENSG00000268173	PIK3R2	PIK3R2	5296	5142	74198	296.185	2065	8.2431	8734	34.8645	7027	28.0505	1787	7.13337	8681	34.6529	8657	34.5571	76232.5	304.306	76216.7	304.243	76825.7	306.674	73562.5	293.648	301.203	148310	296.013	2227.71	551230	1100.2
ENST00000270824	ENSG00000142694	EVA1B	EVA1B	55194	1054	18879	367.655	2110	41.0908	17475	340.313	16724	325.688	2110	41.0908	17418	339.203	17133	333.653	25369.4	494.051	25369.4	494.051	23884.2	465.128	23815.2	463.784	348.33	32452.4	315.994	152.584	7627.79	74.2729
ENST00000483815	ENSG00000101084	C20orf24	C20orf24	55969	1170	39267	688.881	2116	37.1221	26996	473.605	22521	395.097	1566	27.4731	27181	476.85	25990	455.956	50519.2	886.284	50519.2	886.284	47884.8	840.068	47280.7	829.469	573.425	59919.4	525.598	316.087	17572.4	154.141
ENST00000589258	ENSG00000267140	RP11-322E11.6		NA	455	32372	1460.36	2127	95.953	31095	1402.75	24061	1085.44	1527	68.8859	30378	1370.41	30343	1368.83	115253	5199.28	115253	5199.28	105816	4773.55	103732	4679.54	1844.74	63954.4	1442.55	198.967	4190.04	94.5103
ENST00000576017	ENSG00000205544	TMEM256	TMEM256	254863	511	7592	304.956	2161	86.8033	7592	304.956	6973	280.092	2161	86.8033	7549	303.229	7549	303.229	14533.5	583.784	14533.5	583.784	14038.9	563.918	13960.3	560.761	372.977	14970.3	300.664	57.3852	1363.69	27.3884
ENST00000596498	ENSG00000268750	CTD-2583A14.10		NA	769	28088	749.716	2231	59.5492	13795	368.212	10269	274.097	3229	86.1875	6852	182.891	6767	180.623	30431.2	812.261	19977.7	533.238	27288.1	728.366	9754.31	260.359	839.584	54852.6	732.054	213.131	7720.71	103.039
ENST00000583866	ENSG00000271425	NBPF10	NBPF10	NA	12856	55704	88.9371	2241	3.57798	2499	3.98991	2354	3.7584	3050	4.86964	3050	4.86964	2964	4.73233	8846.98	14.1251	3190.68	5.09424	21772.1	34.7614	3685.31	5.88397	7.29909	9092.64	7.25866	352.184	218365	174.321
ENST00000554637	ENSG00000258834	DUX4L4	DUX4L4	NA	1369	75075	1125.63	2257	33.84	2257	33.84	2253	33.78	11209	168.061	11209	168.061	11209	168.061	26554.6	398.142	2832.55	42.4695	59304.4	889.172	13290.1	199.263	1138.27	141063	1057.5	622.135	40566.6	304.115
ENST00000379757	ENSG00000239264	TXNDC5	TXNDC5	81567	2964	97869	677.75	2325	16.1008	10701	74.1052	9561	66.2106	1954	13.5316	10842	75.0816	10781	74.6592	109834	760.611	109834	760.611	104799	725.743	103737	718.386	583.801	163285	565.38	2479.51	352696	1221.22
ENST00000328570	ENSG00000182783	OR2T29	OR2T29	343563	948	22851	494.765	2349	50.8601	2349	50.8601	2349	50.8601	1816	39.3197	1816	39.3197	1816	39.3197	77547.3	1679.04	3276.22	70.9361	73525	1591.95	2378.96	51.5087	545.415	45167.9	488.983	172.968	7761.22	84.0222
ENST00000003100	ENSG00000001630	CYP51A1	CYP51A1	1595	3210	60721	388.272	2386	15.257	7343	46.9538	6897	44.1019	2632	16.83	7381	47.1968	6202	39.6579	63972.1	409.061	62279.1	398.235	42863.1	274.082	42163.4	269.608	393.066	119380	381.68	1833.22	282547	903.354
ENST00000393190	ENSG00000243678	NME1-NME2	NME1-NME2	4831	866	59579	1412.14	2453	58.1409	26389	625.471	23789	563.846	2503	59.326	25030	593.26	24272	575.294	84268.1	1997.32	82993.5	1967.11	51389	1218.02	50392	1194.39	1471.53	110079	1304.54	365.822	14965.9	177.361
ENST00000526929	ENSG00000236125	USP17L4	USP17L4	645402	1593	37417	482.121	2514	32.3931	2514	32.3931	2514	32.3931	6593	84.9512	6593	84.9512	6593	84.9512	23048.9	296.987	3065.02	39.493	22552.3	290.588	7588.99	97.7847	507.58	74006.7	476.791	255.839	19450.1	125.308
ENST00000593682	ENSG00000269693	CTD-2192J16.20		NA	5857	67783	237.546	2556	8.95753	8314	29.1365	7701	26.9882	3304	11.5789	7541	26.4275	7387	25.8878	72433.2	253.843	72361.6	253.592	68648.1	240.578	68052.3	238.49	239.393	134590	235.836	7093.54	2000220	3504.89
ENST00000395677	ENSG00000213689	TREX1	TREX1	11277	2197	70649	660.052	2598	24.2723	20706	193.45	20706	193.45	2598	24.2723	20706	193.45	20706	193.45	81963	765.756	81963	765.756	77517.1	724.219	77439.3	723.492	681.557	139575	652.004	1417.66	149135	696.662
ENST00000624250	ENSG00000279290	EIF1AY	EIF1AY	NA	435	21815	1029.36	2685	126.694	18557	875.631	12339	582.228	2169	102.346	20765	979.817	20018	944.569	43964.5	2074.51	43964.5	2074.51	47496.1	2241.15	46010.7	2171.06	1317.36	43097.9	1016.81	174.769	3511.62	82.8497
ENST00000340309	ENSG00000244687	UBE2V1	UBE2V1	7335	2536	26221	212.228	2719	22.0071	5249	42.4844	4872	39.4331	2851	23.0755	5329	43.1319	4328	35.03	29592.2	239.514	29524.6	238.967	23494.4	190.159	23561.9	190.706	210.447	50064.2	202.605	802.418	97551.5	394.782
ENST00000482565	ENSG00000188536	HBA2	HBA2	3040	640	19029	610.293	2904	93.1363	2904	93.1363	2809	90.0895	1508	48.3642	1508	48.3642	1497	48.0114	33659.9	1079.53	4886.55	156.72	32151	1031.14	2363.32	75.7958	819.165	43198.8	692.73	148.945	4467.52	71.6406
ENST00000301944	ENSG00000171773	NXNL1	NXNL1	115861	946	35170	763.104	2915	63.2484	23855	517.596	23131	501.887	2915	63.2484	22783	494.336	22783	494.336	49208.7	1067.71	49208.7	1067.71	45468.7	986.56	45204.7	980.832	690.154	57019.5	618.593	245.03	10971.1	119.023
ENST00000433039	ENSG00000183246	RIMBP3C	RIMBP3C	150221	5784	33571	119.135	2917	10.3517	2917	10.3517	2917	10.3517	2502	8.87895	2502	8.87895	2502	8.87895	22045.3	78.2331	3135.99	11.1288	21545.7	76.4601	2550.45	9.05087	134.769	74808.7	132.738	1220.51	339853	603.025
ENST00000515823	ENSG00000279686	ECSCR	ECSCR	NA	1002	90561	1855.14	2949	60.4101	27863	570.772	21064	431.495	2394	49.041	28994	593.94	28915	592.322	102678	2103.35	102678	2103.35	116221	2380.78	110899	2271.75	2058.95	181368	1857.66	834.612	39626.7	405.875
ENST00000448830	ENSG00000140264	SERF2	SERF2	25764;100302254;10169	2792	25762	189.394	2953	21.7095	11819	86.8896	11795	86.7132	2952	21.7022	11966	87.9703	11945	87.8159	28583.1	210.134	28583.1	210.134	26990.7	198.427	26837.9	197.304	180.958	47573	174.871	649.662	87013.6	319.848
ENST00000327157	ENSG00000178257	PRM3	PRM3	58531	424	2980	144.262	2980	144.262	2980	144.262	2980	144.262	2980	144.262	2980	144.262	2980	144.262	7412.33	358.832	7412.33	358.832	6747.32	326.639	6747.32	326.639	185.846	5880.38	142.335	23.1412	452.679	10.9571
ENST00000380876	ENSG00000205609	EIF3CL	EIF3CL	728689	3085	49970	332.473	2991	19.9005	2991	19.9005	2323	15.456	2353	15.6556	2353	15.6556	2327	15.4826	37232.2	247.723	3312.43	22.0391	36056.6	239.901	2488.14	16.5547	338.657	98721.2	328.419	1010.41	149630	497.778
ENST00000472726	ENSG00000256500	RP11-73M18.2		NA	2505	67900	556.371	2996	24.5492	16888	138.38	13120	107.505	2666	21.8451	17026	139.511	16972	139.068	77615.9	635.983	77615.9	635.983	77861.9	637.999	75947.1	622.309	571.12	134137	549.558	2207	265004	1085.72
ENST00000571697	ENSG00000132522	GPS2	GPS2	2874	1977	45672	474.183	2999	31.1367	36471	378.655	33394	346.708	3130	32.4968	35450	368.054	33718	350.072	52898	549.206	52858.5	548.796	46425.5	482.006	46027.1	477.87	524.516	96145.7	499.109	846.405	80046.2	415.534
ENST00000370416	ENSG00000171116	HSFX1	HSFX1	100130086;100506164	1963	27418	286.694	3005	31.4215	3005	31.4215	3005	31.4215	2391	25.0013	2391	25.0013	2391	25.0013	39009.9	407.903	3540.2	37.0177	36770.5	384.487	2662.71	27.8424	275.379	50101.4	261.94	480.576	45124	235.917
ENST00000300576	ENSG00000167195	GOLGA6C	GOLGA6C	NA	2082	58913	580.808	3050	30.0692	7285	71.821	5063	49.9148	1018	10.0362	3539	34.8901	2151	21.2062	25007.3	246.541	10153.5	100.101	15797.2	155.741	2376.42	23.4285	601.477	116420	573.878	2036.63	202937	1000.35
ENST00000475639	ENSG00000160201	U2AF1	U2AF1	7307;102724583;102724594	4694	69702	304.793	3060	13.3808	3060	13.3808	3060	13.3808	2453	10.7265	2453	10.7265	2453	10.7265	47358.2	207.088	3324.42	14.537	44508.1	194.625	2526	11.0457	327.692	147015	321.433	3051.95	689143	1506.74
ENST00000405837	ENSG00000168000	BSCL2	BSCL2	26580	1984	80449	832.303	3107	32.1442	24654	255.063	20406	211.115	3107	32.1442	25325	262.005	25168	260.381	89301.9	923.893	89301.9	923.893	88082.6	911.278	85243.4	881.905	830.147	152736	790.082	1511.47	143454	742.068
ENST00000619537	ENSG00000276076	CRYAA	CRYAA	1409;102724652	1116	37181	683.848	3250	59.7753	3250	59.7753	2856	52.5287	2515	46.2569	2515	46.2569	2515	46.2569	55960.1	1029.24	4253.56	78.2331	53143.2	977.431	3133.78	57.6377	1212.95	120349	1106.75	556.056	29462.8	270.946
ENST00000466036	ENSG00000233803	TSPY4	TSPY4	728395	1913	36609	392.804	3259	34.9681	4150	44.5282	4149	44.5175	2741	29.4101	3213	34.4745	3213	34.4745	34884.3	374.298	8217.23	88.1684	43267.5	464.247	4541.33	48.7271	436.368	77260.4	414.49	591.62	54121.8	290.355
ENST00000541639	ENSG00000012817	KDM5D	KDM5D	8284	5579	47089	173.247	3376	12.4208	7736	28.4618	7325	26.9497	3376	12.4208	7708	28.3588	7708	28.3588	50849.4	187.082	50849.4	187.082	45082.6	165.865	44688.7	164.416	135.494	72498.5	133.366	2080.12	558616	1027.61
ENST00000346279	ENSG00000171402	XAGE3	XAGE3	170626	497	3594	148.431	3425	141.451	3425	141.451	2598	107.296	2890	119.356	2890	119.356	2838	117.208	7008.85	289.463	6689.72	276.283	6793.23	280.558	5476.71	226.186	182.352	7069.8	145.99	27.2851	629.947	13.0083
ENST00000601674	ENSG00000268107	AC003005.4		NA	582	72432	2554.52	3554	125.342	46684	1646.45	45512	1605.11	2485	87.6407	50891	1794.82	49318	1739.34	119359	4209.53	94803.5	3343.52	102278	3607.13	88580.3	3124.04	3035.34	142877	2519.49	475.784	12938	228.148
ENST00000621874	ENSG00000275217	AC079355.1		NA	648	39549	1252.75	3604	114.16	3604	114.16	1257	39.8165	3447	109.186	3447	109.186	1782	56.4463	21777.9	689.831	2083.04	65.9819	28163	892.085	3523.86	111.621	1459.99	78133.4	1237.47	270.869	8229.25	130.334
ENST00000569547	ENSG00000273025	CELF6	CELF6	NA	1902	51101	551.469	3622	39.0877	10728	115.774	8215	88.6542	3149	33.9832	10676	115.213	10650	114.932	53481.3	577.157	53481.3	577.157	56339.4	608.001	53957.4	582.295	560.374	98614.3	532.111	658.187	59861.8	323.007
ENST00000398146	ENSG00000185304	RGPD2	RGPD2	400966;729857	6931	43595	129.105	3677	10.8893	4269	12.6425	4198	12.4322	3231	9.56849	3711	10.99	3681	10.9012	37842.4	112.069	5245.01	15.5329	37035.1	109.678	4282.1	12.6813	105.516	70389.6	104.228	1963.68	655579	970.737
ENST00000554444	ENSG00000258947	TUBB3	TUBB3	10381	1978	33126	343.752	3705	38.4472	6616	68.6549	5524	57.3231	2725	28.2776	7553	78.3783	7553	78.3783	36462.1	378.371	36382.9	377.549	36819.1	382.076	35634.6	369.784	346.938	63628.8	330.141	523.083	49494.3	256.804
ENST00000543979	ENSG00000255639	RP11-234B24.6		NA	864	57852	1374.38	3758	89.2782	36189	859.736	31264	742.734	3074	73.0285	35803	850.566	35671	847.43	85746.7	2037.07	85746.7	2037.07	85244.9	2025.15	83425.2	1981.92	1537.79	114735	1362.87	374.229	15273.7	181.427
ENST00000415645	ENSG00000185864	NPIPB4	NPIPB4	101060275;440345;23117	3606	21258	121.004	3782	21.5277	3782	21.5277	3176	18.0783	6537	37.2096	6537	37.2096	5946	33.8456	15344	87.3405	4034.59	22.9655	27203.6	154.847	6230.93	35.4674	10.221	3499.53	9.95993	27.9383	4840.4	13.7762
ENST00000375707	ENSG00000255221	CARD17	CARD17	440068	466	3883	171.035	3883	171.035	3883	171.035	2725	120.028	3723	163.987	3723	163.987	3680	162.093	8037.98	354.049	8037.98	354.049	7831.22	344.942	7522.6	331.348	214.625	7671.29	168.949	27.6785	597.586	13.1609
ENST00000614938	ENSG00000275553	TCEB3CL	TCEB3CL	728929	1641	62908	786.864	3930	49.1571	3930	49.1571	3930	49.1571	8120	101.566	8120	101.566	6575	82.2412	23701.7	296.465	4765.6	59.6089	32067.8	401.11	7815.27	97.7548	1013	152447	953.417	3959.47	310197	1940
ENST00000472391	ENSG00000169807	PRY2	PRY2	442862;100509646	1353	88229	1338.49	4100	62.1997	4100	62.1997	4100	62.1997	3855	58.4829	4753	72.1062	4654	70.6043	68338.5	1036.74	5168.24	78.4056	63478.3	963.008	5547.5	84.1593	1294.78	158436	1201.79	728.07	46911.4	355.839
ENST00000536428	ENSG00000250537	DUX4L8	DUX4L8	NA	1275	22195	357.312	4138	66.6166	4138	66.6166	4138	66.6166	5082	81.8139	5082	81.8139	5082	81.8139	9085.18	146.26	5289.01	85.1464	41137.1	662.256	6122	98.5565	1778.63	204094	1642.83	1084.28	65777.9	529.471
ENST00000261789	ENSG00000100926	TM9SF1	TM9SF1	10548	2452	86702	725.79	4178	34.9744	13181	110.339	11960	100.118	3727	31.1991	13324	111.536	13324	111.536	98660	825.892	98660	825.892	93496.3	782.666	93085.5	779.227	718.559	165047	690.812	2322.81	272965	1142.51
ENST00000616671	ENSG00000274933	TBC1D3I	TBC1D3I	102724862	1982	34868	361.099	4216	43.6616	4216	43.6616	3920	40.5962	2645	27.392	2645	27.392	2642	27.361	34764.5	360.027	4888.22	50.6232	55896.7	578.875	2941.63	30.464	586.446	107784	558.114	1071.69	101610	526.145
ENST00000264001	ENSG00000217555	CKLF	CKLF	51192	669	41766	1281.44	4560	139.908	27572	845.95	22405	687.419	3796	116.467	27872	855.154	27555	845.428	66605.6	2043.56	66605.6	2043.56	63576.8	1950.63	62350.6	1913.01	1409.93	78346.2	1201.89	244.878	7688	117.94
ENST00000540557	ENSG00000255872	RP11-613M10.9		NA	2591	97450	771.999	4589	36.3541	58975	467.2	50273	398.263	4680	37.075	55200	437.295	54870	434.68	138437	1096.7	138437	1096.7	123733	980.21	121364	961.448	783.168	190518	754.642	2530.77	314393	1245.31
ENST00000624023	ENSG00000280175	AL354828.2		NA	681	71307	2149.25	4624	139.371	6342	191.153	6335	190.942	5757	173.521	9244	278.622	8520	256.8	9729.42	293.253	7129.73	214.896	15614.9	470.647	15567	469.202	2384.03	135268	2038.55	413.23	13212.9	199.124
ENST00000612958	ENSG00000274274	GAGE13	GAGE13	NA	530	44781	1734.28	4711	182.448	4711	182.448	3096	119.902	5	0.193641	5	0.193641	5	0.193641	27184.6	1052.81	9131.09	353.63	29341.5	1136.34	8.95964	0.34699	1940.08	81469.4	1577.58	290.104	7160.2	138.651
ENST00000600536	ENSG00000269881	AC004754.3		NA	2242	89082	815.562	4790	43.8533	24482	224.137	23212	212.51	4790	43.8533	26333	241.083	26327	241.028	100916	923.906	100916	923.906	97305.3	890.847	95535.1	874.641	813.131	170093	778.616	1837.14	197256	902.957
ENST00000284154	ENSG00000154016	GRAP	GRAP	10750	2651	65733	508.951	4881	37.7921	9839	76.1805	9481	73.4086	4965	38.4425	5821	45.0703	3925	30.3901	70415.2	545.204	49491.4	383.197	61614.9	477.066	40648.7	314.731	371.708	92601.8	358.494	828.886	105373	407.936
ENST00000597510	ENSG00000269096	CT45A3	CT45A3	102723680;541466;441519	1076	74841	1427.68	4918	93.8164	4918	93.8164	4918	93.8164	3845	73.3477	3845	73.3477	3845	73.3477	37892.2	722.837	6580.9	125.538	47932.5	914.366	4840.58	92.3396	1606.12	153086	1460.14	737.601	37657	359.175
ENST00000281871	ENSG00000152082	MZT2B	MZT2B	80097;653784	933	86094	1894.06	4976	109.472	34046	749.009	29593	651.043	4809	105.798	30347	667.631	30110	662.417	119408	2626.96	119263	2623.78	110183	2424.02	103013	2266.28	1629.29	132541	1457.94	694.89	30676.9	337.444
ENST00000569052	ENSG00000261247	GOLGA8T	GOLGA8T	NA	1896	25611	277.262	5013	54.2703	5013	54.2703	3980	43.0871	525	5.6836	525	5.6836	525	5.6836	28318.1	306.569	5779.95	62.5732	35425.2	383.51	1162.82	12.5886	299.868	52594.8	284.693	402.279	36470.5	197.413
ENST00000557565	ENSG00000258790	KIAA0391	KIAA0391	5687;9692	3857	68577	364.948	5052	26.8854	18107	96.3606	15695	83.5245	6208	33.0373	15716	83.6363	12468	66.3513	78041.9	415.318	77891.2	414.516	66554.7	354.186	66019.3	351.337	369.349	135514	360.584	1987.47	368430	980.342
ENST00000302824	ENSG00000172345	STARD5	STARD5	80765	4871	86586	364.865	5244	22.0977	9368	39.4758	8556	36.0541	4995	21.0484	9495	40.011	9337	39.3452	93481.8	393.923	93481.8	393.923	88888.9	374.569	88756.7	374.012	198.233	92361.7	194.602	2333.84	546943	1152.38
ENST00000612247	ENSG00000276203	ANKRD20A3	ANKRD20A3	102723552;84210;102725001;102725379;441425	5567	71149	262.331	5259	19.3903	5259	19.3903	5176	19.0843	4165	15.3566	4165	15.3566	4147	15.2903	71951.2	265.289	5651.89	20.8389	74422.5	274.401	4234.47	15.6128	257.737	137604	253.678	5616.9	1505160	2774.81
ENST00000420911	ENSG00000271079	CTAGE15	CTAGE15	441294	2587	47949	380.439	5334	42.3213	5334	42.3213	5334	42.3213	4188	33.2287	4188	33.2287	4188	33.2287	35250.1	279.683	6071.55	48.1732	35396.2	280.842	4511.57	35.7959	394.117	95721.1	379.738	1639.1	203306	806.541
ENST00000621587	ENSG00000278599	TBC1D3E	TBC1D3E	102723859	2076	94366	933.019	5515	54.5281	7763	76.7546	5553	54.9038	2742	27.1108	3808	37.6506	3711	36.6916	0	0	0	0	0	0	0	0	991.843	191398	946.199	3693.98	367011	1814.36
ENST00000291554	ENSG00000160202	CRYAA	CRYAA	102724652;1409	1139	50137	903.519	5607	101.044	5607	101.044	5031	90.6636	4264	76.8415	4264	76.8415	4264	76.8415	58743.2	1058.61	7334.06	132.167	55295.1	996.472	5283.69	95.2174	514.031	52156.9	469.96	240.618	13016.6	117.286
ENST00000315150	ENSG00000172780	RAB43	RAB43	339122	4467	83961	385.802	5666	26.0353	7134	32.7808	6205	28.512	6969	32.0226	7037	32.3351	5101	23.4391	83769.8	384.923	37636.7	172.941	70380	323.397	25573.8	117.512	381.744	162803	374.041	1395.12	299728	688.627
ENST00000429238	ENSG00000249209	AP000304.12		NA	1078	49093	934.767	5693	108.399	32363	616.215	30570	582.075	5093	96.9745	33920	645.862	33872	644.948	62950.3	1198.62	62948.7	1198.59	58853.8	1120.62	57290.9	1090.86	1015.49	96988.6	923.367	451.457	23092	219.844
ENST00000542817	ENSG00000169246	NPIPB3	NPIPB3	NA	1342	52489	802.82	5945	90.9289	5945	90.9289	5592	85.5297	11028	168.673	11028	168.673	8884	135.881	20920.8	319.984	7361.29	112.591	28403	434.425	10915.9	166.959	1071.89	130010	994.253	570.212	36437.3	278.655
ENST00000440215	ENSG00000238074	TSPY6P	TSPY6P	NA	1160	92612	1638.75	6003	106.222	6003	106.222	6003	106.222	3145	55.65	3145	55.65	3078	54.4644	84273.6	1491.2	7861.6	139.109	75950.2	1343.92	3878.25	68.6246	658.245	68139.7	602.858	332.479	18323.1	162.111
ENST00000427199	ENSG00000243414	TICAM2	TICAM2	353376	3049	66634	448.581	6040	40.6614	12182	82.0094	11695	78.7309	6022	40.5402	11836	79.6801	11834	79.6667	74825	503.723	74825	503.723	69945.3	470.873	70317.6	473.379	448.875	129273	435.134	2101.28	307523	1035.12
ENST00000591954	ENSG00000267706	CTD-2105E13.6		NA	3058	88105	591.378	6069	40.7363	38908	261.158	35138	235.853	6069	40.7363	38781	260.306	38672	259.574	97266.9	652.875	97266.9	652.875	93320.4	626.385	92555.2	621.249	602.41	174019	584.025	1512.69	222039	745.185
ENST00000432901	ENSG00000232838	PET117	PET117	100303755	1141	82312	1480.74	6087	109.502	50112	901.485	48387	870.453	6065	109.106	49910	897.851	49903	897.725	108244	1947.25	108244	1947.25	101917	1833.43	101680	1829.17	1599.58	162616	1462.68	763.862	41395.9	372.344
ENST00000600179	ENSG00000268991	FAM231C	FAM231C	NA	510	7335	295.211	6107	245.788	6107	245.788	6107	245.788	5289	212.866	5289	212.866	5289	212.866	14727.2	592.724	12261.6	493.492	13566.2	545.996	9798.1	394.343	361.459	14472.7	291.241	54.0895	1282.76	25.8135
ENST00000413453	ENSG00000223572	CKMT1A	CKMT1A	548596	1911	44603	479.078	6178	66.3574	6178	66.3574	4997	53.6724	2222	23.8663	2222	23.8663	2139	22.9748	36363.1	390.573	7161.68	76.9231	30945.5	332.383	2479.5	26.6321	498.242	88118.1	473.235	623.565	56984	306.03
ENST00000512626	ENSG00000249931	GOLGA8K	GOLGA8K	653125	1894	27498	298.005	6340	68.7087	6340	68.7087	4646	50.3503	2592	28.0904	2592	28.0904	2560	27.7436	24095.7	261.133	6993.66	75.7926	19396.4	210.205	2902.47	31.455	307.838	53932.5	292.242	403	36496.9	197.765
ENST00000572919	ENSG00000262304	TRPV1	TRPV1	7442	4753	77037	332.686	6368	27.5003	14349	61.9664	14140	61.0638	6368	27.5003	13149	56.7842	13100	56.5726	82882.2	357.928	82882.2	357.928	79190.4	341.985	78466.8	338.86	335.997	152677	329.669	1237.61	282984	611.036
ENST00000591035	ENSG00000267318	RP11-178C3.1		NA	481	16642	710.171	6404	273.281	16611	708.848	13781	588.082	5574	237.862	15736	671.509	15610	666.132	33626.8	1434.97	33626.8	1434.97	32515.6	1387.55	31823.8	1358.03	883.639	32878.1	701.51	133.128	2970.73	63.3856
ENST00000479961	ENSG00000259332	ST20-MTHFS	ST20-MTHFS	10588;100528021	859	65945	1575.76	6651	158.926	36567	873.773	26728	638.669	18883	451.212	21695	518.405	20515	490.208	89700.7	2143.41	89700.7	2143.41	65844	1573.35	65574	1566.9	2088.13	154777	1849.21	519.845	21091.3	251.99
ENST00000435363	ENSG00000224389	C4B	C4B	721	5460	36856	138.554	6720	25.2627	6720	25.2627	5296	19.9094	1994	7.49609	1994	7.49609	1991	7.48482	47891.6	180.04	6935.53	26.0729	32421.5	121.883	2034.8	7.64948	138.883	72697.6	136.647	1112.11	292266	549.361
ENST00000512731	ENSG00000189409	MMP23B	MMP23B	8510	1531	23805	319.15	6839	91.6896	6839	91.6896	5940	79.6368	4183	56.0809	4183	56.0809	1496	20.0567	29114	390.327	8369	112.202	24753.1	331.862	1738.01	23.3012	336.529	47029.4	315.258	182.132	13301.1	89.163
ENST00000396533	ENSG00000170516	COX7B2	COX7B2	170712	617	6969	231.84	6969	231.84	6969	231.84	5825	193.782	6683	222.325	6683	222.325	6618	220.163	14856.7	494.243	14856.7	494.243	11126.7	370.154	10883.2	362.056	272.998	13783.4	229.268	46.9667	1356.57	22.5647
ENST00000311832	ENSG00000173163	COMMD1	COMMD1	150684	911	6991	157.516	6991	157.516	6991	157.516	6330	142.622	6914	155.781	6914	155.781	6910	155.691	14436.2	325.264	14436.2	325.264	13545.2	305.19	13439.4	302.805	176.38	13969.3	157.372	58.8199	2534.19	28.5492
ENST00000267017	ENSG00000139574	NPFF	NPFF	8620	592	73726	2556.24	7016	243.26	56343	1953.53	46269	1604.25	5513	191.148	56950	1974.58	56699	1965.88	128160	4443.57	128160	4443.57	120969	4194.24	119154	4131.33	2939.54	141238	2448.51	506.351	14013.8	242.944
ENST00000221515	ENSG00000104918	RETN	RETN	56729	520	7054	278.442	7054	278.442	7054	278.442	5949	234.824	6948	274.258	6948	274.258	6945	274.139	13281.6	524.265	13281.6	524.265	12836.4	506.689	12647.9	499.249	339.767	13936	275.047	53.4596	1293.64	25.5319
ENST00000549950	ENSG00000258150	RP11-345J4.3		NA	1693	54023	654.974	7219	87.5231	7219	87.5231	7048	85.4499	5640	68.3793	5640	68.3793	5640	68.3793	36346.5	440.665	8706.13	105.553	34262.2	415.394	6424.36	77.8889	685.916	106707	646.857	1309.86	105908	642.014
ENST00000621053	ENSG00000276302	RP5-874C20.8		NA	557	85665	3156.83	7374	271.738	69090	2546.02	59176	2180.68	5580	205.628	71906	2649.8	71900	2649.57	153264	5647.91	153264	5647.91	146868	5412.19	144232	5315.06	3792.12	169241	3118.34	572.274	14870.9	274.002
ENST00000609741	ENSG00000273136	CH17-3B23.1		101060684	3671	20108	112.431	7380	41.2643	7380	41.2643	6160	34.4428	4630	25.888	4630	25.888	4357	24.3616	15409.5	86.16	7861.05	43.954	14188.3	79.3319	4699.69	26.2777	238.005	83000.9	232.044	1279.89	225763	631.162
ENST00000372321	ENSG00000188199	NUTM2B	NUTM2B	729262	3970	70202	362.962	7432	38.4253	7432	38.4253	7207	37.262	6095	31.5127	6095	31.5127	5247	27.1283	51532.5	266.436	8157.41	42.1759	44870.9	231.994	5457.04	28.2143	366.972	138692	358.536	967.441	184621	477.269
ENST00000595290	ENSG00000268221	OPN1MW	OPN1MW	2652	1242	88160	1456.98	7481	123.635	7481	123.635	6655	109.984	4562	75.3939	4562	75.3939	4562	75.3939	59136.4	977.318	9623.82	159.048	48005.7	793.366	5529.84	91.3889	1543.04	172087	1422	822.318	48575.4	401.391
ENST00000380589	ENSG00000258713	C20orf141	C20orf141	128653	730	61718	1735.37	7533	211.811	55288	1554.57	50982	1433.5	6166	173.374	55107	1549.48	55101	1549.31	96245.1	2706.19	96245.1	2706.19	89404.9	2513.86	88622.9	2491.87	1838.24	113097	1590.01	343.378	11792.1	165.783
ENST00000471530	ENSG00000257921	RP11-571M6.15		NA	679	77196	2333.61	7651	231.287	76495	2312.41	60594	1831.73	22527	680.983	69974	2115.29	68576	2073.03	117762	3559.89	117762	3559.89	113251	3423.54	112174	3390.98	2697.18	152509	2305.14	464.685	14813.3	223.9
ENST00000342878	ENSG00000188076	SCGB1C1	SCGB1C1	147199	431	9659	459.999	7843	373.514	7843	373.514	6871	327.224	6170	293.84	6170	293.84	6090	290.03	37982.8	1808.89	18987.2	904.245	34180.9	1627.83	13661.9	650.634	864.574	27947.1	665.475	94.5147	1880.82	44.786
ENST00000530122	ENSG00000254995	STX16-NPEPL1	STX16-NPEPL1	NA	3433	51844	309.975	7912	47.3059	39819	238.078	32125	192.075	7118	42.5585	41528	248.296	41093	245.695	148042	885.143	147963	884.672	146951	878.623	144583	864.461	851.757	277241	828.812	2137.06	352395	1053.49
ENST00000381394	ENSG00000205718	MBD3L4	MBD3L4	653656	775	92113	2439.62	7979	211.324	7979	211.324	7979	211.324	4137	109.569	4137	109.569	4137	109.569	66841.5	1770.3	12088.1	320.155	59611	1578.8	5865.99	155.361	2760.63	181978	2409.85	841.111	30713.2	406.72
ENST00000312403	ENSG00000256713	PGA5	PGA5	5222	1519	77166	1042.73	8303	112.197	8303	112.197	6725	90.8734	9389	126.871	9389	126.871	5772	77.9958	80819.1	1092.09	10211.2	137.982	63399.3	856.701	6727.73	90.9103	1100.11	152450	1030.01	535.297	38782.5	262.03
ENST00000379915	ENSG00000260729	RP11-106M3.2		NA	4374	96691	453.743	8460	39.7003	24102	113.104	22603	106.069	8073	37.8842	25070	117.646	25041	117.51	102812	482.469	102812	482.469	100209	470.253	98795.6	463.619	432.074	180343	423.149	1416.59	297977	699.16
ENST00000246532	ENSG00000126246	IGFLR1	IGFLR1	79713	1645	96071	1198.75	8494	105.986	31120	388.308	31118	388.283	8494	105.986	31120	388.308	31120	388.308	118042	1472.9	118042	1472.9	110719	1381.52	110598	1380.01	1213.55	183102	1142.35	1846.95	145052	904.962
ENST00000396439	ENSG00000205810	KLRC3	KLRC3	3823	1028	59474	1187.51	8575	171.216	13622	271.988	10653	212.707	2398	47.8805	4721	94.2635	4308	86.0171	83982.7	1676.87	60291	1203.82	57946.6	1157.01	26183	522.791	1213.35	109961	1097.79	514.669	25082.4	250.408
ENST00000507897	ENSG00000213204	C6orf165	C6orf165	NA	2301	86627	772.75	8576	76.5016	29773	265.588	25361	226.231	7770	69.3117	30057	268.121	29952	267.185	97013.5	865.402	97013.5	865.402	94391.1	842.009	93058.5	830.122	796.21	171141	763.326	3332.15	367274	1638.12
ENST00000376865	ENSG00000204640	NMS	NMS	129521	485	8771	371.202	8771	371.202	8771	371.202	4596	194.509	8291	350.887	8291	350.887	8279	350.379	12125	513.149	12125	513.149	16963.3	717.911	16080.2	680.537	460.875	17328.1	366.675	69.0334	1553.8	32.8795
ENST00000377601	ENSG00000183148	ANKRD20A2	ANKRD20A2	102723552;441430;102725379	3511	84830	495.931	9115	53.2879	9115	53.2879	8776	51.306	7603	44.4484	7603	44.4484	7566	44.2321	55388.4	323.81	10002.1	58.4739	55840.3	326.452	7967.4	46.5788	511.995	170551	498.535	2732.28	460839	1347.07
ENST00000366473	ENSG00000203661	OR2T5	OR2T5	401993	948	95742	2072.99	9741	210.91	9741	210.91	9741	210.91	7560	163.688	7560	163.688	7560	163.688	87856.9	1902.26	13586.1	294.163	81812.1	1771.38	9903.61	214.431	2283.75	189126	2047.46	724.243	32497.5	351.815
ENST00000221431	ENSG00000104835	SARS2	SARS2	54938	2057	97358	971.493	10206	101.841	30271	302.061	28298	282.373	9813	97.9197	30301	302.361	30241	301.762	107416	1071.86	107416	1071.86	107622	1073.91	105259	1050.33	921.727	176157	878.897	1451.33	142863	712.784
ENST00000600810	ENSG00000269237	CTD-2561J22.3		NA	472	59860	2603.14	10352	450.178	51136	2223.76	32764	1424.81	18006	783.029	45775	1990.62	41205	1791.89	203718	8859.1	179364	7800.04	156991	6827.09	125738	5467.98	3255.28	118260	2571.39	367.022	8030.45	174.61
ENST00000487179	ENSG00000244693	CTAGE8	CTAGE8	100142659	2588	80543	638.802	10381	82.3337	10381	82.3337	10381	82.3337	7928	62.8784	7928	62.8784	7928	62.8784	46860.8	371.662	11815.9	93.7144	45316.5	359.414	8540.18	67.7338	649.916	157912	626.215	2804.28	347965	1379.89
ENST00000380750	ENSG00000205572	SERF1B	SERF1B	8293;728492	1889	91946	999.087	10783	117.168	10783	117.168	10783	117.168	8512	92.4916	8512	92.4916	8512	92.4916	69349.7	753.555	12776.1	138.825	65016.6	706.472	9531.55	103.57	1037.98	181345	985.249	1367.58	123522	671.096
ENST00000446461	ENSG00000214681	IQCF5	IQCF5	389124	512	10803	433.089	10803	433.089	10803	433.089	10359	415.289	10757	431.245	10757	431.245	10706	429.2	21417.9	858.638	21417.9	858.638	19939.5	799.368	19858.3	796.111	530.446	21342.5	427.807	79.5514	1894.28	37.9705
ENST00000428956	ENSG00000244731	C4A	C4A	720	5460	60804	228.582	11115	41.7849	11115	41.7849	8788	33.0369	1933	7.26677	1933	7.26677	1917	7.20663	52543.5	197.528	11506	43.2549	39576.5	148.781	1959.17	7.36517	229.71	120240	226.011	1839.42	483403	908.634
ENST00000582163	ENSG00000263639	MSMB	MSMB	4477	488	12088	508.437	12088	508.437	12088	508.437	11474	482.611	11931	501.833	11931	501.833	11645	489.804	24864.2	1045.82	24864.2	1045.82	23243.9	977.669	22965.9	965.976	630.256	23881.2	502.237	97.2602	2203.22	46.3351
ENST00000537112	ENSG00000183889	NPIPA1		100288332;339044;9284;102724993	4514	86775	394.58	12436	56.5486	12436	56.5486	10639	48.3773	15371	69.8945	15371	69.8945	6998	31.8211	73204.7	332.874	13368.8	60.79	65314.5	296.996	7245.61	32.947	399.842	172356	391.866	1459.58	316890	720.476
ENST00000270631	ENSG00000142538	PTH2	PTH2	113091	459	12709	568.331	12709	568.331	12709	568.331	11908	532.511	12604	563.635	12604	563.635	12602	563.546	28418.7	1270.85	28418.7	1270.85	26131.8	1168.58	25928.3	1159.48	712.907	24993.9	558.848	86.3288	1834.67	41.0221
ENST00000509311	ENSG00000206127	GOLGA8O	GOLGA8O	NA	1997	92618	951.962	12964	133.249	12964	133.249	8631	88.7126	4172	42.8814	4172	42.8814	4135	42.5011	54007.9	555.113	14227	146.23	42896.2	440.903	4813.92	49.4793	960.239	177891	914.215	3997.56	381918	1962.75
ENST00000330597	ENSG00000213934	HBG1	HBG1	3047	808	64555	1639.91	13073	332.098	31183	792.153	31183	792.153	13073	332.098	35438	900.244	35438	900.244	147229	3740.1	50100.5	1272.72	143382	3642.38	67446.6	1713.37	2885.74	199525	2534.3	676.57	25783.4	327.492
ENST00000380200	ENSG00000169906	S100G	S100G	795	455	13338	601.702	13338	601.702	13338	601.702	11867	535.343	13179	594.53	13179	594.53	13178	594.485	30134.6	1359.43	30134.6	1359.43	27702.7	1249.72	27379.5	1235.14	760.076	26350.7	594.365	101.478	2137.01	48.2023
ENST00000603767	ENSG00000257207	AC108938.5		NA	3202	73710	472.506	13517	86.6486	13517	86.6486	11290	72.3727	7164	45.9237	7194	46.116	7100	45.5134	69524.2	445.674	14301.7	91.6786	62754.2	402.276	7631.5	48.9205	491.798	148982	477.513	2081.09	319946	1025.48
ENST00000566740	ENSG00000261794	GOLGA8H	GOLGA8H	NA	1899	27731	299.739	13709	148.178	13709	148.178	9987	107.947	3626	39.1927	3626	39.1927	2909	31.4428	28551.8	308.611	15102.9	163.244	32734	353.815	3900.55	42.1603	325.111	57117.5	308.686	449.266	40795.4	220.475
ENST00000338897	ENSG00000188508	KRTDAP	KRTDAP	388533	491	13742	574.475	13742	574.475	13742	574.475	8966	374.817	13279	555.119	13279	555.119	13137	549.183	22445.8	938.331	22445.8	938.331	26246.3	1097.21	25407.2	1062.13	710.997	27148.8	567.468	105.448	2403.97	50.2481
ENST00000357147	ENSG00000196900	TEX43	TEX43	389320	464	13793	610.159	13793	610.159	13793	610.159	11913	526.994	13573	600.427	13573	600.427	13306	588.616	30386.9	1344.22	30386.9	1344.22	27950.2	1236.43	27534	1218.02	766.57	27249.6	602.719	103.481	2224.19	49.1956
ENST00000407599	ENSG00000215274	GAGE10	GAGE10	102724473	538	54463	2077.89	14358	547.79	14358	547.79	5136	195.95	8141	310.597	8141	310.597	7374	281.335	75115.9	2865.84	23793.4	907.773	34296.5	1308.49	11278.2	430.29	2573.29	110070	2099.71	386.348	9684.91	184.751
ENST00000233143	ENSG00000034510	TMSB10	TMSB10	9168	496	14563	602.659	14563	602.659	14563	602.659	13511	559.124	14486	599.472	14486	599.472	14317	592.479	29977.9	1240.57	29977.9	1240.57	27658.1	1144.57	27517.4	1138.75	743.961	28770.8	595.309	106.119	2444.91	50.5887
ENST00000623083	ENSG00000279457	FO538757.2		NA	1687	45090	548.615	14921	181.545	14921	181.545	7936	96.5582	10958	133.327	10958	133.327	4406	53.6083	42903	522.006	14907.9	181.386	39240.7	477.446	5997.01	72.9663	574.775	89080.2	541.924	612.232	49324.4	300.068
ENST00000558195	ENSG00000259511	UBE2Q2L	UBE2Q2L	100505679	499	21981	904.168	15056	619.315	15056	619.315	12319	506.731	9208	378.763	9208	378.763	9208	378.763	48302.3	1986.87	29879.8	1229.08	39916.8	1641.94	17402.1	715.819	1110.11	43255.9	889.646	161.76	3750.27	77.132
ENST00000550983	ENSG00000196993	NPIPB9	NPIPB9	728734;100507607	2123	95182	920.253	15081	145.808	15081	145.808	14201	137.3	7596	73.4408	7596	73.4408	6906	66.7696	56815.9	549.316	16993.3	164.297	55783.8	539.337	7667.8	74.135	929.163	183567	887.395	3522.51	357970	1730.49
ENST00000368723	ENSG00000143556	S100A7	S100A7	6278	479	15230	652.63	15230	652.63	15230	652.63	12946	554.757	14763	632.618	14763	632.618	14740	631.632	30942.8	1325.95	30942.8	1325.95	29940.1	1282.98	29033.5	1244.13	812.934	30088.5	644.67	109.166	2425.47	51.9676
ENST00000625027	ENSG00000204464	C1orf195	C1orf195	727684	441	15665	729.112	15665	729.112	15665	729.112	14617	680.334	15582	725.249	15582	725.249	15581	725.202	36251.9	1687.31	36251.9	1687.31	33744.4	1570.6	33573.2	1562.63	929.331	30947.9	720.22	99.5247	2028.58	47.2091
ENST00000529803	ENSG00000254550	OMP	OMP	4975	492	15895	663.129	15895	663.129	15895	663.129	15895	663.129	15895	663.129	15895	663.129	15895	663.129	33064	1379.41	33064	1379.41	30442.7	1270.05	30442.7	1270.05	820.293	31402.3	655.041	114.261	2610.4	54.4521
ENST00000624695	ENSG00000205174	C7orf66	C7orf66	154907	435	16928	798.765	16928	798.765	16928	798.765	14728	694.955	16742	789.988	16742	789.988	16733	789.563	39877.3	1881.65	39877.3	1881.65	37047.6	1748.13	36665.1	1730.08	1022.25	33443.1	789.023	129.228	2596.58	61.2611
ENST00000476804	ENSG00000235156	TMEM30C	TMEM30C	644444	454	17011	769.089	17011	769.089	17011	769.089	15917	719.628	16846	761.629	16846	761.629	16846	761.629	38682.8	1748.9	38682.8	1748.9	35425.9	1601.65	35085.5	1586.26	972.123	33607.1	759.71	130.046	2732.34	61.7663
ENST00000398780	ENSG00000214686	IQCF6	IQCF6	440956	446	18741	862.502	18741	862.502	18741	862.502	17457	803.41	18741	862.502	18741	862.502	18165	835.994	42962.9	1977.25	42962.9	1977.25	39843.6	1833.69	39843.6	1833.69	1095.75	37024.9	851.984	117.529	2423.94	55.7776
ENST00000622334	ENSG00000205362	MT1A	MT1A	4489	411	24896	1243.34	18822	939.997	18822	939.997	13276	663.022	20036	1000.63	20036	1000.63	17520	874.973	54595.4	2726.57	40959.8	2045.59	49041.9	2449.22	46442.6	2319.41	1619.44	49184.8	1228.18	151.321	2865.06	71.5425
ENST00000334849	ENSG00000244362	KRTAP19-7	KRTAP19-7	337974	440	19712	919.561	19712	919.561	19712	919.561	19712	919.561	19712	919.561	19712	919.561	19712	919.561	46630	2175.28	46630	2175.28	42591.2	1986.87	42591.2	1986.87	1166.68	38738.2	903.565	127.502	2592.67	60.4738
ENST00000374971	ENSG00000238269	PAGE2B	PAGE2B	389860	493	79793	3322.16	20452	851.513	20452	851.513	10722	446.407	9629	400.901	9629	400.901	9629	400.901	162215	6753.77	40610.1	1690.79	111952	4661.07	18407.1	766.374	4107.4	157640	3281.65	603.556	13818	287.654
ENST00000366696	ENSG00000168148	HIST3H3	HIST3H3	8290	481	21072	899.214	21072	899.214	21072	899.214	21072	899.214	21072	899.214	21072	899.214	21072	899.214	44881.1	1915.23	44881.1	1915.23	41265	1760.92	41265	1760.92	1109.69	41289.1	880.973	148.205	3307.15	70.5637
ENST00000312511	ENSG00000175646	PRM1	PRM1	5619	424	22250	1077.13	22250	1077.13	22250	1077.13	21020	1017.58	22199	1074.66	22199	1074.66	22195	1074.46	55309	2677.52	55309	2677.52	50359.7	2437.92	50253.9	2432.8	1389.25	43957.3	1063.99	151.538	2964.32	71.7516
ENST00000619998	ENSG00000274252	GGTLC3	GGTLC3	728441	968	66982	1420.32	22554	478.245	22554	478.245	17252	365.819	19767	419.148	19767	419.148	4552	96.5227	67875.8	1439.27	30416	644.954	52381	1110.71	5921.4	125.56	1561.11	132330	1402.99	503.671	23086.8	244.771
ENST00000335123	ENSG00000186844	LCE1A	LCE1A	353131	422	22697	1103.97	22697	1103.97	22697	1103.97	22697	1103.97	22697	1103.97	22697	1103.97	22697	1103.97	56837	2764.53	56837	2764.53	51713.4	2515.32	51713.4	2515.32	1484.63	46685.4	1135.38	175.349	3413.18	83.0079
ENST00000314133	ENSG00000176340	COX8A	COX8A	1351	507	78486	3177.51	22865	925.69	77967	3156.5	70091	2837.64	19973	808.608	77635	3143.06	77626	3142.69	157973	6395.54	157973	6395.54	145809	5903.07	145215	5879.02	3790.89	150675	3050.04	532.102	12541.9	253.88
ENST00000356476	ENSG00000197409	HIST1H3D	HIST1H3D	8351	411	25416	1269.31	25416	1269.31	25416	1269.31	25416	1269.31	25416	1269.31	25416	1269.31	25416	1269.31	66181.4	3305.19	66181.4	3305.19	60049	2998.93	60049	2998.93	1653.43	50217.2	1253.96	136.459	2583.68	64.5163
ENST00000618862	ENSG00000274874	RP11-214K3.25		NA	504	75741	3084.63	25798	1050.65	75330	3067.89	66545	2710.11	22751	926.558	74841	3047.98	73899	3009.61	240374	9789.47	240374	9789.47	224229	9131.95	222982	9081.17	3792.66	149635	3047.02	538.768	12621	257.002
ENST00000544708	ENSG00000256374	PPIAL4D	PPIAL4D	645142	495	86633	3592.37	26009	1078.5	26009	1078.5	26009	1078.5	18874	782.638	18874	782.638	18874	782.638	125315	5196.39	53770.2	2229.66	120152	4982.29	35941.1	1490.35	7414.67	286020	5930.12	1081.19	24857.5	515.377
ENST00000279058	ENSG00000149651	SPINT4	SPINT4	391253	512	27419	1099.22	27419	1099.22	27419	1099.22	23922	959.025	27094	1086.19	27094	1086.19	27082	1085.71	53855.8	2159.06	53855.8	2159.06	50564.1	2027.1	49995.4	2004.3	1346.32	54169.2	1085.81	204.257	4863.77	97.4935
ENST00000329122	ENSG00000184724	KRTAP6-1	KRTAP6-1	337966	500	27448	1126.79	27448	1126.79	27448	1126.79	27448	1126.79	27448	1126.79	27448	1126.79	27448	1126.79	56178.3	2306.22	56178.3	2306.22	51775	2125.46	51775	2125.46	1385.56	54124.2	1110.95	198.009	4600.24	94.4241
ENST00000358739	ENSG00000196747	HIST1H2AI	HIST1H2AI	8329	503	40613	1657.29	27963	1141.09	27963	1141.09	27963	1141.09	20696	844.541	20696	844.541	20696	844.541	82636.1	3372.13	56896.9	2321.79	76185.7	3108.91	38822.8	1584.24	2037.66	80194.3	1636.24	264.416	6181.35	126.121
ENST00000434239	ENSG00000231824	C18orf42	C18orf42	642597	575	27976	998.666	27976	998.666	27976	998.666	25408	906.995	27705	988.992	27705	988.992	27699	988.778	65840.9	2350.34	65840.9	2350.34	59926.2	2139.2	59485.6	2123.47	1191.48	55269.7	986.488	185.713	4987.31	89.0166
ENST00000624550	ENSG00000279461	AC005480.1		NA	409	28479	1429.24	28479	1429.24	28479	1429.24	28479	1429.24	28479	1429.24	28479	1429.24	28479	1429.24	74715.5	3749.64	74715.5	3749.64	67755.7	3400.36	67755.7	3400.36	1868.15	56373.6	1414.57	160.487	3023.11	75.8583
ENST00000550383	ENSG00000257950	P2RX5-TAX1BP3	P2RX5-TAX1BP3	NA	5905	1393	4.8421	28750	99.9356	38477	133.747	37564	130.573	28450	98.8928	36735	127.692	36621	127.295	65841.6	228.867	65840.5	228.863	63692.3	221.396	62962.5	218.859	341.154	193401	336.133	3061.3	870313	1512.61
ENST00000623936	ENSG00000279483	RPL41	RPL41	NA	407	39869	2010.68	29128	1468.99	29128	1468.99	29128	1468.99	22147	1116.92	22147	1116.92	22147	1116.92	92984	4689.39	77003.4	3883.45	85259	4299.8	53064.9	2676.18	2606.13	78134.2	1970.24	223.415	4186.92	105.578
ENST00000624462	ENSG00000280174	BX649567.1		NA	420	48866	2388.14	29144	1424.3	29144	1424.3	29144	1424.3	22498	1099.5	22498	1099.5	22498	1099.5	122243	5974.15	73482.3	3591.17	117263	5730.81	51587.2	2521.13	3093.27	96666	2362.09	269.194	5213.85	127.404
ENST00000334063	ENSG00000244025	KRTAP19-3	KRTAP19-3	337970	522	29648	1165.81	29648	1165.81	29648	1165.81	29648	1165.81	29648	1165.81	29648	1165.81	29648	1165.81	58253.9	2290.64	58253.9	2290.64	53811.6	2115.96	53811.6	2115.96	1432.81	59048.5	1160.94	215.366	5232.32	102.872
ENST00000568305	ENSG00000101440	ASIP	ASIP	434	610	35094	1180.88	35094	1180.88	35094	1180.88	29459	991.267	34661	1166.31	34661	1166.31	34643	1165.7	83833.3	2820.91	83833.3	2820.91	80217.2	2699.23	79520.6	2675.79	1392.06	69332	1166.48	232.064	6624.39	111.452
ENST00000624992	ENSG00000279871	AL513478.1		NA	420	43002	2101.56	35684	1743.92	35684	1743.92	35684	1743.92	31475	1538.22	31475	1538.22	31475	1538.22	109389	5345.97	89972	4397.04	102891	5028.4	72171.3	3527.1	2714.5	84829.3	2072.86	237.314	4596.39	112.316
ENST00000613854	ENSG00000275714	HIST1H3A	HIST1H3A	8350	411	38679	1931.68	38679	1931.68	38679	1931.68	38679	1931.68	38679	1931.68	38679	1931.68	38679	1931.68	100717	5029.96	100717	5029.96	91384.9	4563.89	91384.9	4563.89	2517.84	76470.8	1909.53	207.574	3930.14	98.1383
ENST00000406915	ENSG00000217442	SYCE3	SYCE3	644186	448	38879	1781.31	38879	1781.31	38879	1781.31	33208	1521.48	37984	1740.3	37984	1740.3	37557	1720.74	85073.7	3897.8	85073.7	3897.8	82052.9	3759.4	80214.1	3675.15	2260.11	76809.7	1759.59	242.041	5015.3	114.892
ENST00000326233	ENSG00000172155	LCE1D	LCE1D	353134	430	39926	1905.85	39926	1905.85	39926	1905.85	37531	1791.53	39921	1905.62	39921	1905.62	38501	1837.83	97381.6	4648.48	97381.6	4648.48	88757.3	4236.8	88757.3	4236.8	2406.39	77551	1850.94	286.085	5679.19	135.547
ENST00000368737	ENSG00000163221	S100A12	S100A12	6283	518	40069	1587.75	40069	1587.75	40069	1587.75	34249	1357.13	39588	1568.69	39588	1568.69	38739	1535.04	78270.9	3101.51	78270.9	3101.51	72999.3	2892.62	72165.2	2859.57	1939.22	79160.7	1568.38	289.34	6973.63	138.166
ENST00000623624	ENSG00000279735	AC124312.1		NA	418	40080	1968.13	40080	1968.13	40080	1968.13	40080	1968.13	40080	1968.13	40080	1968.13	40080	1968.13	101761	4996.98	101761	4996.98	92498.4	4542.14	92498.4	4542.14	2549.73	79182.4	1944.13	274.158	5283.52	129.724
ENST00000621411	ENSG00000274267	HIST1H3B	HIST1H3B	8358	411	40488	2022.03	40488	2022.03	40488	2022.03	40488	2022.03	40488	2022.03	40488	2022.03	40488	2022.03	105428	5265.21	105428	5265.21	95658.9	4777.34	95658.9	4777.34	2631.93	79935.7	1996.05	217.842	4124.57	102.993
ENST00000297436	ENSG00000164822	DEFA6	DEFA6	1671	469	41522	1817.22	41522	1817.22	41522	1817.22	36610	1602.25	40633	1778.31	40633	1778.31	40617	1777.61	90274.5	3950.89	90274.5	3950.89	83296.6	3645.5	81636.4	3572.84	2276.39	82031.3	1795.06	257.292	5592.28	122.374
ENST00000330590	ENSG00000164816	DEFA5	DEFA5	1670	449	41578	1900.73	41578	1900.73	41578	1900.73	35901	1641.2	41022	1875.31	41022	1875.31	41005	1874.53	94544.8	4322.09	94544.8	4322.09	87589.3	4004.12	86497.3	3954.2	2438.56	83112.2	1899.73	261.485	5430.82	124.134
ENST00000226524	ENSG00000109272	PF4V1	PF4V1	5197	522	42222	1660.24	42209	1659.73	42209	1659.73	36921	1451.8	39420	1550.06	39420	1550.06	39413	1549.78	82430.1	3241.29	82417.4	3240.79	75039.5	2950.68	71538.2	2813	2024.05	83414.2	1639.99	301.365	7321.67	143.95
ENST00000376312	ENSG00000204548	DEFB121	DEFB121	245934	458	42545	1906.71	42545	1906.71	42545	1906.71	39300	1761.28	42271	1894.43	42271	1894.43	42262	1894.03	94594.2	4239.37	94594.2	4239.37	87686	3929.77	87158.9	3906.15	2404.14	84052.3	1883.46	289.469	6137.84	137.538
ENST00000377401	ENSG00000185130	HIST1H2BL	HIST1H2BL	8340	488	42649	1793.87	42649	1793.87	42649	1793.87	42649	1793.87	42649	1793.87	42649	1793.87	42649	1793.87	89465.4	3763.03	89465.4	3763.03	82332.5	3463.01	82332.5	3463.01	2199.07	83325.3	1752.38	275.454	6239.81	131.227
ENST00000392948	ENSG00000203818	HIST2H3PS2	HIST2H3PS2	NA	412	44022	2193.18	43681	2176.2	43681	2176.2	43681	2176.2	36491	1817.99	36491	1817.99	36491	1817.99	114305	5694.7	113322	5645.71	109295	5445.1	85919.8	4280.54	2826.35	86116.6	2145.17	245.032	4651.21	115.862
ENST00000438485	ENSG00000255767	RP13-512J5.1		NA	421	61790	3012.58	44099	2150.05	44099	2150.05	25358	1236.33	61157	2981.72	61157	2981.72	59622	2906.88	70730.2	3448.46	70730.2	3448.46	139784	6815.19	139784	6815.19	3894.1	122073	2975.84	419.936	8153.79	198.77
ENST00000622269	ENSG00000275674	RP11-697E2.12		NA	518	65027	2576.72	46787	1853.95	65027	2576.72	47622	1887.04	43672	1730.52	63370	2511.06	63322	2509.15	125998	4992.72	125998	4992.72	118556	4697.83	115696	4584.48	3147.11	128468	2545.29	468.321	11287.4	223.633
ENST00000217386	ENSG00000101405	OXT	OXT	5020	513	46906	1876.78	46906	1876.78	46906	1876.78	42896	1716.33	46415	1857.13	46415	1857.13	45411	1816.96	93419.3	3737.85	93419.3	3737.85	86233.2	3450.32	85376.9	3416.06	2297.59	92668	1853.89	325.893	7775.91	155.563
ENST00000244930	ENSG00000124939	SCGB2A1	SCGB2A1	4246	521	50476	1988.61	50476	1988.61	50476	1988.61	45589	1796.08	49754	1960.17	49754	1960.17	49733	1959.34	98833.3	3893.75	98833.3	3893.75	91664.3	3611.31	90417.5	3562.19	2425.48	99720.9	1964.36	362.784	8796.33	173.275
ENST00000601627	ENSG00000268797	CTC-490E21.12		NA	575	79250	2829.01	52644	1879.25	76856	2743.55	58209	2077.9	47635	1700.44	71801	2563.1	67182	2398.21	184983	6603.37	179584	6410.65	167107	5965.27	153689	5486.29	3375.2	156567	2794.5	525.657	14116.5	251.96
ENST00000368747	ENSG00000203784	LELP1	LELP1	149018	523	53000	2080.06	53000	2080.06	53000	2080.06	50618	1986.58	52796	2072.06	52796	2072.06	52599	2064.33	103938	4079.22	103938	4079.22	96011.1	3768.1	95649.6	3753.91	2534.72	104707	2054.69	377.088	9179.58	180.133
ENST00000333881	ENSG00000244057	LCE3C	LCE3C	353144	425	54069	2611.33	54069	2611.33	54069	2611.33	54069	2611.33	54069	2611.33	54069	2611.33	54069	2611.33	134043	6473.76	134043	6473.76	122045	5894.3	122045	5894.3	3349.26	106301	2566.97	357.251	7005.67	169.174
ENST00000378821	ENSG00000205116	TMEM88B	TMEM88B	643965	492	54891	2290.02	54891	2290.02	54891	2290.02	48491	2023.01	54324	2266.36	54324	2266.36	53730	2241.58	112973	4713.17	112973	4713.17	104949	4378.4	103919	4335.45	2832.76	108443	2262.08	377.502	8624.43	179.903
ENST00000382388	ENSG00000088782	DEFB127	DEFB127	140850	514	55746	2226.14	55746	2226.14	55746	2226.14	52833	2109.82	55248	2206.26	55248	2206.26	54565	2178.98	111007	4432.91	111007	4432.91	102385	4088.62	101501	4053.29	2724	110132	2198.99	408.796	9773.77	195.151
ENST00000377745	ENSG00000278705	HIST1H4B	HIST1H4B	8366	438	55854	2617.48	55854	2617.48	55854	2617.48	55854	2617.48	55854	2617.48	55854	2617.48	55854	2617.48	132914	6228.71	132914	6228.71	121354	5686.97	121354	5686.97	3363.2	111014	2601.21	294.826	5966.63	139.807
ENST00000618052	ENSG00000277775	HIST1H3F	HIST1H3F	8968	411	57060	2849.66	57060	2849.66	57060	2849.66	57060	2849.66	57060	2849.66	57060	2849.66	57060	2849.66	148580	7420.29	148580	7420.29	134813	6732.74	134813	6732.74	3676.05	111647	2787.9	303.775	5751.58	143.621
ENST00000236979	ENSG00000118245	TNP1	TNP1	7141	407	57145	2881.95	57145	2881.95	57145	2881.95	54646	2755.92	57008	2875.04	57008	2875.04	56994	2874.33	150609	7595.57	150609	7595.57	136854	6901.86	136560	6887	3765.6	112896	2846.8	323.747	6067.18	152.991
ENST00000537309	ENSG00000256762	STH	STH	246744	445	57724	2662.56	57724	2662.56	57724	2662.56	57724	2662.56	57724	2662.56	57724	2662.56	57724	2662.56	134587	6207.91	134587	6207.91	123047	5675.63	123047	5675.63	3384.79	114040	2630.08	362.693	7462.75	172.112
ENST00000374078	ENSG00000125995	ROMO1	ROMO1	140823	498	92620	3817.49	58580	2414.47	92620	3817.49	74830	3084.24	57035	2350.79	90584	3733.57	88794	3659.79	188958	7788.24	188958	7788.24	171669	7075.62	168109	6928.9	4707.78	182981	3770.94	580.816	13437.7	276.929
ENST00000577412	ENSG00000266338	NBPF15	NBPF15	284565	4707	90405	394.231	58855	256.65	58855	256.65	51151	223.055	44538	194.218	44538	194.218	43695	190.542	72339.2	315.451	62104.9	270.822	67218.5	293.121	45839.2	199.892	549.782	247352	539.316	4898.73	1109230	2418.52
ENST00000624473	ENSG00000279859	AC093323.1		NA	408	59009	2968.66	59009	2968.66	59009	2968.66	59009	2968.66	59009	2968.66	59009	2968.66	59009	2968.66	155401	7817.99	155401	7817.99	140886	7087.79	140886	7087.79	3875.96	116583	2932.56	326.315	6131.07	154.223
ENST00000327857	ENSG00000239839	DEFA3	DEFA3	1667;728358;1668	498	96282	3968.43	59229	2441.22	59229	2441.22	51249	2112.31	47685	1965.42	47685	1965.42	47182	1944.69	161657	6662.95	120449	4964.5	149787	6173.73	90228	3718.9	4231.94	164486	3389.78	594.599	13756.5	283.499
ENST00000334151	ENSG00000186977	KRTAP19-5	KRTAP19-5	337972	461	60038	2673.18	60038	2673.18	60038	2673.18	60038	2673.18	60038	2673.18	60038	2673.18	60038	2673.18	134095	5970.53	134095	5970.53	122930	5473.42	122930	5473.42	3359.67	118443	2636.82	363.706	7764.67	172.86
ENST00000221421	ENSG00000104826	LHB	LHB	3972	514	76946	3072.74	60475	2414.99	64997	2595.57	55059	2198.71	54783	2187.69	59165	2362.68	55179	2203.5	149975	5989.05	126228	5040.74	136265	5441.58	108425	4329.81	3816.2	154290	3080.68	596.346	14257.8	284.683
ENST00000492344	ENSG00000180483	DEFB119	DEFB119	245932	500	61954	2543.32	61954	2543.32	61954	2543.32	43558	1788.14	59278	2433.47	59278	2433.47	59222	2431.17	109630	4500.53	109630	4500.53	116527	4783.65	111712	4585.99	3133.31	122397	2512.31	440.987	10245.2	210.292
ENST00000306238	ENSG00000168515	SCGB1D1	SCGB1D1	10648	453	62745	2843.04	62745	2843.04	62745	2843.04	52214	2365.87	61824	2801.31	61824	2801.31	61450	2784.36	140556	6368.76	140556	6368.76	130483	5912.31	128998	5845.04	3588.13	123694	2802.35	398.273	8348.72	189.145
ENST00000333892	ENSG00000187026	KRTAP21-2	KRTAP21-2	337978	440	63123	2944.68	63123	2944.68	63123	2944.68	63123	2944.68	63123	2944.68	63123	2944.68	63123	2944.68	149321	6965.81	149321	6965.81	136388	6362.47	136388	6362.47	3755.81	124706	2908.75	401.642	8167.16	190.498
ENST00000331491	ENSG00000183598	HIST2H3D	HIST2H3D	653604	411	68741	3433.02	65442	3268.26	65442	3268.26	65442	3268.26	55210	2757.26	55210	2757.26	55210	2757.26	178466	8912.85	170406	8510.32	157392	7860.39	130442	6514.45	4357.98	132359	3305.1	378.346	7163.5	178.878
ENST00000582441	ENSG00000266202	RP1-66C13.4		NA	582	98699	3480.91	66682	2351.73	98699	3480.91	88960	3137.43	59295	2091.21	96711	3410.79	96497	3403.25	254832	8987.39	254832	8987.39	239415	8443.65	235934	8320.9	4142.48	194991	3438.46	649.214	17654.1	311.311
ENST00000597410	ENSG00000268533	AC004076.7		NA	521	78308	3085.11	69322	2731.09	78064	3075.5	64394	2536.94	74121	2920.16	74121	2920.16	69058	2720.69	153502	6047.55	153030	6028.94	134762	5309.23	134762	5309.23	3805.59	156463	3082.1	564.93	13697.7	269.825
ENST00000377747	ENSG00000204887	KRTAP1-4	KRTAP1-4	728255	408	71410	3592.54	71410	3592.54	71410	3592.54	71410	3592.54	71410	3592.54	71410	3592.54	71410	3592.54	188059	9460.98	188059	9460.98	170494	8577.32	170494	8577.32	4690.32	141078	3548.72	410.713	7716.81	194.111
ENST00000244926	ENSG00000124935	SCGB1D2	SCGB1D2	10647	480	74990	3206.75	74990	3206.75	74990	3206.75	62482	2671.88	73532	3144.4	73532	3144.4	72662	3107.2	156610	6697.02	156610	6697.02	146876	6280.77	144125	6163.13	3989.13	148036	3165.18	492.607	10968.6	234.521
ENST00000297439	ENSG00000164825	DEFB1	DEFB1	1672	478	75542	3243.87	75542	3243.87	75542	3243.87	65414	2808.96	74374	3193.71	74374	3193.71	74351	3192.72	159841	6863.77	159841	6863.77	148677	6384.37	146528	6292.08	4042.88	149242	3204.32	462.586	10255.5	220.192
ENST00000391618	ENSG00000212933	KRTAP12-4	KRTAP12-4	386684	447	77020	3536.7	77020	3536.7	77020	3536.7	77020	3536.7	77020	3536.7	77020	3536.7	77020	3536.7	178566	8199.62	178566	8199.62	163311	7499.14	163311	7499.14	4491.11	152191	3494.25	523.61	10824.3	248.522
ENST00000332912	ENSG00000185523	SPATA45	SPATA45	149643	506	78030	3165.29	78030	3165.29	78030	3165.29	71922	2917.52	77421	3140.59	77421	3140.59	77421	3140.59	155468	6306.56	155468	6306.56	145547	5904.13	144432	5858.91	3888.03	154157	3126.69	570.553	13420.7	272.206
ENST00000434006	ENSG00000229453	SPINK8	SPINK8	646424	444	78559	3631.75	78559	3631.75	78559	3631.75	63989	2958.18	77420	3579.09	77420	3579.09	77392	3577.8	158826	7342.45	158826	7342.45	167735	7754.33	165413	7646.96	4619.89	155202	3587.46	558.705	11468.9	265.101
ENST00000595228	ENSG00000268320	SCGB1C2	SCGB1C2	653486;147199	478	94152	4043	79938	3432.64	79938	3432.64	66727	2865.34	66301	2847.05	66301	2847.05	65462	2811.02	187306	8043.16	169889	7295.25	173799	7463.16	130434	5601	4798.72	177143	3803.37	548.432	12158.7	261.055
ENST00000534397	ENSG00000149021	SCGB1A1	SCGB1A1	7356	466	80640	3551.95	80640	3551.95	80640	3551.95	67076	2954.5	79234	3490.02	79234	3490.02	79213	3489.1	169682	7473.98	169682	7473.98	163072	7182.82	160304	7060.91	4457.22	159313	3508.63	504.36	10889.3	239.821
ENST00000619942	ENSG00000226777	KIAA0125	KIAA0125	101926972	411	80723	4031.42	80723	4031.42	80723	4031.42	68414	3416.69	79345	3962.6	79345	3962.6	79314	3961.05	208130	10394.3	208130	10394.3	184619	9220.12	181536	9066.18	5250.87	159477	3982.25	435.911	8253.42	206.094
ENST00000329402	ENSG00000184502	GAST	GAST	2520	470	81398	3554.83	81398	3554.83	81398	3554.83	71025	3101.81	78855	3443.77	78855	3443.77	78827	3442.54	177262	7741.4	177262	7741.4	163021	7119.49	158085	6903.91	4450.48	160811	3511.48	484.707	10558.6	230.558
ENST00000377803	ENSG00000197061	HIST1H4C	HIST1H4C	8364	435	82795	3906.77	82795	3906.77	82795	3906.77	82795	3906.77	82795	3906.77	82795	3906.77	82795	3906.77	198823	9381.64	198823	9381.64	181420	8560.47	181420	8560.47	4978.62	162877	3842.76	442.298	8887.07	209.673
ENST00000287490	ENSG00000156885	COX6A2	COX6A2	1339	440	84289	3932.06	84289	3932.06	84289	3932.06	73831	3444.2	83380	3889.66	83380	3889.66	82373	3842.68	197330	9205.42	197330	9205.42	181704	8476.44	179891	8391.88	5015.18	166522	3884.11	507.676	10323.3	240.79
ENST00000368399	ENSG00000179085	DPM3	DPM3	54344	517	84480	3354.02	84480	3354.02	84480	3354.02	84480	3354.02	84480	3354.02	84480	3354.02	84480	3354.02	167463	6648.6	167463	6648.6	154621	6138.74	154621	6138.74	4098.38	166900	3313.13	614.645	14784.4	293.485
ENST00000256404	ENSG00000134020	PEBP4	PEBP4	157310	895	84613	1940.51	84613	1940.51	84613	1940.51	67059	1537.93	82707	1896.8	82707	1896.8	81976	1880.04	161605	3706.24	161605	3706.24	155877	3574.89	153249	3514.62	2153.1	167162	1916.84	771.332	32635.9	374.236
ENST00000330910	ENSG00000185662	SMIM23	SMIM23	644994	468	96264	4222.02	85079	3731.46	85079	3731.46	55837	2448.94	77171	3384.63	77171	3384.63	76112	3338.18	186532	8181.07	163422	7167.5	194069	8511.61	155167	6805.44	5291.89	190180	4170.53	596.038	12926.2	283.464
ENST00000409860	ENSG00000243449	C4orf48	C4orf48	401115	477	42546	1830.81	85430	3676.16	85430	3676.16	69808	3003.93	83839	3607.7	83839	3607.7	83412	3589.32	175167	7537.67	175167	7537.67	167547	7209.76	164737	7088.82	4583.23	168741	3630.57	541.639	11981.9	257.798
ENST00000341016	ENSG00000187516	HYPM	HYPM	25763	501	86817	3556.88	86817	3556.88	86817	3556.88	86817	3556.88	86817	3556.88	86817	3556.88	86817	3556.88	177340	7265.6	177340	7265.6	163461	6696.96	163461	6696.96	4379.81	171517	3513.52	618.999	14410.8	295.204
ENST00000376309	ENSG00000180424	DEFB123	DEFB123	245936	467	89504	3933.94	89504	3933.94	89504	3933.94	77359	3400.14	87918	3864.23	87918	3864.23	87883	3862.7	194909	8566.79	194909	8566.79	180459	7931.66	177456	7799.65	4933.68	176825	3885.97	555.498	12020.2	264.16
ENST00000614911	ENSG00000274750	HIST1H3E	HIST1H3E	8353	411	90373	4513.35	90373	4513.35	90373	4513.35	90373	4513.35	90373	4513.35	90373	4513.35	90373	4513.35	235324	11752.4	235324	11752.4	213520	10663.5	213520	10663.5	5881.81	178640	4460.77	480.759	9102.56	227.297
ENST00000623123	ENSG00000279392	AL158801.1		NA	465	91927	4057.82	91166	4024.23	91166	4024.23	91166	4024.23	88585	3910.3	88585	3910.3	88585	3910.3	202441	8936.08	201590	8898.55	186009	8210.78	179696	7932.08	5095.01	181612	4008.34	568.439	12245.3	270.264
ENST00000358585	ENSG00000197745	SCGB1D4	SCGB1D4	404552	439	91198	4264.06	91198	4264.06	91198	4264.06	74696	3492.49	89655	4191.91	89655	4191.91	88559	4140.67	212243	9923.66	212243	9923.66	197120	9216.54	193935	9067.63	5453.74	180552	4220.95	599.74	12166.4	284.426
ENST00000612966	ENSG00000278272	HIST1H3C	HIST1H3C	8352	411	95431	4765.96	95431	4765.96	95431	4765.96	95431	4765.96	95431	4765.96	95431	4765.96	95431	4765.96	248495	12410.2	248495	12410.2	225470	11260.3	225470	11260.3	6243.25	189617	4734.87	510.569	9666.96	241.391
ENST00000449283	ENSG00000227234	SPANXB2	SPANXB2	728695	469	96296	4214.42	96287	4214.03	96287	4214.03	90124	3944.3	91033	3984.08	91033	3984.08	90684	3968.81	210769	9224.36	210762	9224.04	193285	8459.19	182891	8004.27	5173.08	186416	4079.27	562.054	12216.3	267.325
ENST00000217428	ENSG00000101446	SPINT3	SPINT3	10816	476	96388	4156.41	96388	4156.41	96388	4156.41	92088	3970.99	95449	4115.92	95449	4115.92	95448	4115.88	204235	8806.96	204235	8806.96	190706	8223.55	188913	8146.26	5214.17	191461	4128.06	594.944	13132.3	283.143
ENST00000379071	ENSG00000205186	FABP9	FABP9	646480	497	98407	4064.17	97587	4030.31	97587	4030.31	76198	3146.95	96772	3996.65	96772	3996.65	96314	3977.73	198035	8178.78	196376	8110.24	186380	7697.44	183432	7575.69	5014.53	194414	4014.61	752.431	17371.8	358.724
ENST00000616365	ENSG00000275379	HIST1H3I	HIST1H3I	8354	411	97776	4883.07	97776	4883.07	97776	4883.07	97776	4883.07	97776	4883.07	97776	4883.07	97776	4883.07	254600	12715.1	254600	12715.1	231011	11537	231011	11537	6352.8	192944	4817.95	518.744	9821.76	245.256
ENST00000479986	ENSG00000197153	HIST1H3J	HIST1H3J	8356	522	98315	3865.91	98315	3865.91	98315	3865.91	95529	3756.36	98315	3865.91	98315	3865.91	97111	3818.57	192757	7579.54	192757	7579.54	178330	7012.24	178330	7012.24	4723.47	194661	3827.2	736.533	17894.1	351.813
