# Supplementary material for: Errors in RNA-Seq quantification affect genes of relevance to human disease
Source: Genome Biol. 2015 Sep 3;16(1):177. doi: 10.1186/s13059-015-0734-x (PMC4558956; doi:10.1186/s13059-015-0734-x)
Supplement: Additional file 7: Table S3. — Unique counts from Choi et al. [35]. Counts of reads from Choi et al. that map uniquely to genes using STAR and HTSeq. Can be downloaded from [43]. (XLSX 5833 kb) [file 13059_2015_734_MOESM7_ESM.xlsx]

## Sheet: Sheet1
GENE	LENGTH	SRR1528711_1	SRR1528712_1	SRR1528713_1	SRR1528714_1	SRR1528715_1	SRR1528716_1	SRR1528717_1	SRR1528718_1	SRR1528719_1	SRR1528720_1	SRR1528721_1	SRR1528722_1	SRR1528723_1	SRR1528724_1	SRR1528725_1	SRR1528726_1	SRR1528727_1	SRR1528728_1	SRR1528729_1	SRR1528730_1	SRR1528731_1	SRR1528732_1	SRR1528733_1	SRR1528734_1	SRR1528735_1	SRR1528736_1	SRR1528737_1
ENSMUSG00000030105	2928	6951	6754	8131	4384	4622	3135	2619	2751	2416	1862	1981	1873	1531	1667	1699	6216	4598	4358	3346	3762	4196	4706	3381	3366	2460	3402	2566
ENSMUSG00000099985	2166	0	0	0	0	0	0	0	0	0	0	0	0	0	0	0	0	0	0	0	0	0	0	0	0	0	0	0
ENSMUSG00000074445	2883	0	0	0	0	0	0	0	0	0	4	0	1	0	0	0	70	15	93	0	0	0	12	5	11	0	0	0
ENSMUSG00000096054	11801	1657	1569	1916	4450	4234	1802	1320	2768	4310	2158	4652	1789	2733	4149	3439	2116	1572	2030	910	1584	949	2731	4002	2445	4077	7052	4817
ENSMUSG00000098001	4627	3	0	1	2	0	1	0	0	0	1	2	2	0	1	1	2	1	4	0	1	1	5	2	0	0	0	1
ENSMUSG00000065586	106	0	0	0	0	0	0	0	0	0	0	0	0	0	0	0	0	0	0	0	0	0	0	1	0	0	0	0
ENSMUSG00000020495	3218	463	514	565	708	679	392	520	383	634	306	351	347	181	177	197	1126	682	1021	422	376	539	733	619	424	769	946	821
ENSMUSG00000065904	70	11	7	3	4	3	4	11	4	1	7	15	8	7	26	9	5	2	4	9	0	0	11	22	4	18	13	31
ENSMUSG00000058979	3355	410	364	601	664	718	921	1308	1072	1105	89	86	82	89	79	159	762	766	678	803	1006	743	1349	1635	1053	2247	2298	2262
ENSMUSG00000094006	352	0	0	0	0	0	13	4	3	0	1	0	0	6	10	4	1	30	0	0	90	1	14	14	12	52	34	50
ENSMUSG00000045903	3277	3	29	36	0	0	6	12	11	0	2	5	2	10	10	2	7	9	6	8	0	16	97	77	37	23	29	28
ENSMUSG00000038045	2125	4	0	16	9	16	5	25	36	0	3	5	3	5	3	1	26	33	38	6	46	0	12	11	12	6	5	3
ENSMUSG00000104326	264	0	0	0	0	0	0	0	0	0	0	0	0	0	0	0	0	0	0	0	0	0	0	0	0	0	0	0
ENSMUSG00000099569	888	4	0	1	0	1	0	0	9	13	3	0	2	0	0	2	4	7	4	9	0	0	8	7	11	2	4	0
ENSMUSG00000065644	91	0	0	0	0	0	0	0	0	0	0	0	0	0	0	0	0	0	0	0	0	0	0	0	0	0	0	0
ENSMUSG00000049536	2803	32	11	37	31	17	25	17	92	19	4	2	6	7	16	26	227	297	156	389	227	350	53	38	4	156	193	110
ENSMUSG00000027333	3894	2382	2185	2977	385	549	7189	3204	1985	1132	21346	12014	15836	35621	44488	42906	1369	1079	1345	501	784	425	4292	5062	4410	2198	2841	2008
ENSMUSG00000087914	272	0	0	0	0	0	0	0	0	0	0	0	0	0	0	0	0	0	0	0	0	0	0	0	0	0	0	0
ENSMUSG00000085586	1971	70	46	55	12	42	55	58	33	57	116	94	104	29	9	24	60	91	65	67	80	22	70	85	74	93	103	66
ENSMUSG00000051156	960	0	0	0	0	0	0	0	0	0	0	0	0	0	0	0	0	0	0	0	0	0	0	0	0	0	0	0
ENSMUSG00000006299	3458	3263	3262	3954	4822	4661	2778	2973	2750	2540	2195	1580	1694	1186	1319	1218	6441	5104	6453	3209	3076	3358	4324	4295	3282	4096	4607	3752
ENSMUSG00000025237	2714	662	764	741	903	839	1044	934	1325	1037	1063	972	946	522	614	674	1415	1393	1519	1426	1495	1757	1437	1413	1065	1898	2162	2037
ENSMUSG00000077178	136	0	0	0	0	0	0	0	0	0	0	0	0	0	0	0	0	0	0	0	0	0	0	0	0	0	0	0
ENSMUSG00000029608	4127	82	83	97	11	23	2	5	0	0	4	1	2	0	0	4	16	2	5	0	9	0	57	16	19	2	3	3
ENSMUSG00000036792	14221	636	503	771	453	497	718	625	909	628	640	712	642	566	441	433	1498	994	1647	825	530	779	924	1121	618	1148	1346	1018
ENSMUSG00000098407	120	0	0	0	0	0	0	0	0	0	0	0	0	0	0	0	0	0	0	0	0	0	0	0	0	0	0	0
ENSMUSG00000083751	357	0	0	0	0	0	0	0	0	0	0	0	0	0	0	0	0	0	0	0	0	0	0	0	0	0	0	0
ENSMUSG00000021287	2750	132	201	199	309	305	372	318	288	329	159	209	140	92	58	59	377	300	456	210	204	157	347	468	214	355	441	386
ENSMUSG00000089029	102	0	0	0	0	0	0	0	0	0	0	0	0	0	0	0	0	0	0	0	0	0	0	0	0	0	0	0
ENSMUSG00000101753	1498	0	0	0	0	0	0	0	0	0	0	0	0	0	0	0	0	0	0	0	0	0	0	0	0	0	0	0
ENSMUSG00000041241	4000	1046	1061	832	783	792	599	649	505	534	511	580	471	304	307	376	1069	907	965	651	860	715	695	618	537	744	1011	721
ENSMUSG00000099341	457	0	0	0	0	0	0	0	0	0	0	0	0	0	0	0	0	0	0	0	0	0	0	0	0	0	0	0
ENSMUSG00000005540	2241	107	82	27	171	255	867	746	1364	1085	337	55	253	469	506	1217	601	437	341	369	619	719	3899	860	1040	11008	8363	12680
ENSMUSG00000081334	458	0	0	0	0	0	0	0	0	0	0	0	0	0	0	0	0	0	0	0	0	0	0	0	0	0	0	0
ENSMUSG00000021368	1259	195	135	168	161	156	86	124	62	33	61	70	57	22	2	16	403	254	391	73	211	132	230	204	156	126	132	86
ENSMUSG00000089651	1223	14	6	35	0	3	32	1	11	0	6	0	1	0	0	3	16	0	7	0	0	0	13	15	2	2	4	8
ENSMUSG00000048655	3326	0	0	3	7	5	0	0	0	0	0	1	1	0	0	0	3	4	1	6	0	0	5	0	0	3	6	2
ENSMUSG00000041607	8403	2752	2681	2849	3137	3060	3360	5356	9367	6270	4190	3645	3790	6214	6440	7425	4178	3878	3719	2882	2944	3093	3761	3748	3324	3661	5443	4498
ENSMUSG00000054146	1767	0	0	0	56	43	0	0	4	0	0	1	2	0	0	6	86	162	20	26	289	264	9	3	6	22	23	49
ENSMUSG00000026163	9602	0	0	0	0	0	0	0	0	0	0	0	0	0	0	0	0	0	0	0	0	0	1	0	0	4	4	8
ENSMUSG00000001053	2728	383	363	402	550	466	339	492	735	437	729	583	490	601	650	467	439	385	488	352	279	286	620	695	383	725	771	1017
ENSMUSG00000030374	7958	2576	2500	2862	3006	3033	3050	3338	3023	2661	2687	2152	2389	783	789	925	3933	3434	3641	2421	2577	2611	3461	3262	2515	3443	3813	4266
ENSMUSG00000085787	260	149	152	101	180	196	269	143	89	157	73	65	69	25	23	26	329	163	234	175	169	74	296	308	194	212	231	219
ENSMUSG00000034297	10840	3457	3459	3858	3591	3131	4376	4399	5394	4480	5303	6409	5445	5800	5337	5711	4904	3438	4598	2866	3245	3599	5970	5903	4530	10042	12536	11705
ENSMUSG00000046714	2725	0	0	0	3	0	0	4	33	0	1	0	0	1	16	3	3	3	2	0	0	4	8	28	7	56	37	22
ENSMUSG00000065552	69	0	0	0	0	0	0	0	0	0	0	0	0	0	13	3	0	0	0	0	0	0	0	0	0	0	0	0
ENSMUSG00000080820	225	0	0	0	0	0	0	0	0	0	0	0	0	0	0	1	0	0	0	0	0	0	0	0	0	0	0	0
ENSMUSG00000088022	288	0	0	0	0	3	0	0	0	0	3	17	3	22	5	5	0	0	1	0	0	0	1	8	0	2	3	1
ENSMUSG00000072837	121	0	0	0	0	0	0	0	0	0	0	0	0	0	0	0	0	0	0	0	0	0	0	0	0	0	0	0
ENSMUSG00000032298	1871	355	363	378	527	456	551	504	456	633	518	767	531	1686	1560	1303	550	538	675	297	563	295	1028	1329	1026	2658	2428	2391
ENSMUSG00000097716	794	0	0	0	0	0	0	0	0	0	0	0	0	0	0	1	0	2	0	0	0	0	1	0	0	0	0	0
ENSMUSG00000022594	4662	80	35	18	58	48	94	267	228	197	59	8	32	153	101	214	1398	1678	893	1162	1337	1367	469	170	183	1525	1402	1134
ENSMUSG00000055958	567	0	0	0	0	0	0	2	0	0	0	0	0	0	0	0	12	28	11	24	21	0	0	0	0	4	11	4
ENSMUSG00000081941	1214	0	0	1	0	0	0	0	0	0	0	0	1	0	0	0	0	0	0	0	0	0	0	3	0	0	0	0
ENSMUSG00000060311	302	6	19	30	0	0	0	15	0	0	1	0	0	0	0	0	1	0	0	0	0	0	8	13	0	3	0	0
ENSMUSG00000000411	1280	4	1	0	9	0	6	0	0	0	13	14	16	7	10	3	1	3	0	3	12	0	19	15	31	9	6	7
ENSMUSG00000082911	235	0	0	0	0	0	4	0	2	0	2	1	2	46	35	33	0	0	0	0	0	0	0	6	0	1	3	2
ENSMUSG00000098508	370	0	0	0	0	0	0	0	0	0	0	0	0	0	0	0	0	0	0	0	0	0	0	0	0	0	0	0
ENSMUSG00000085526	2547	0	0	0	4	0	0	3	0	0	2	3	3	0	0	0	3	18	11	8	42	3	1	0	12	21	15	9
ENSMUSG00000096506	104500	0	0	0	0	0	0	0	0	0	0	0	0	0	0	0	0	0	0	0	0	0	0	0	0	0	0	0
ENSMUSG00000078192	597	3	0	1	8	4	2	0	0	0	0	1	1	0	1	2	3	4	1	0	1	0	7	3	2	9	8	7
ENSMUSG00000098570	137	0	0	0	0	0	0	0	0	0	0	0	0	0	0	0	0	0	0	0	0	0	0	0	0	0	0	0
ENSMUSG00000022900	4296	296	289	53	147	76	262	164	79	134	15	16	24	58	8	46	609	861	346	729	694	968	196	189	167	574	621	424
ENSMUSG00000030472	1930	9	17	8	38	11	7	8	42	0	186	231	171	45	73	83	25	22	110	0	0	0	48	69	55	5	3	7
ENSMUSG00000038459	2415	625	711	836	4035	3837	706	474	835	548	704	484	649	241	236	364	4563	2402	4009	806	1062	1109	1489	1032	1040	897	1050	1012
ENSMUSG00000001441	7206	2319	2413	3557	2413	2172	2025	1783	1665	1908	3063	3610	3044	2080	2236	2077	4458	2842	4512	1661	2154	2017	2997	3178	2364	2083	3109	2300
ENSMUSG00000030754	3315	3975	4084	4563	4178	4548	3778	3750	4457	3589	3208	2940	2887	2749	2241	2327	6947	5081	6169	3338	3348	3996	4757	3859	3375	4293	5921	4505
ENSMUSG00000091347	255	0	0	0	0	0	0	0	0	0	0	0	0	0	0	0	0	0	0	0	0	0	0	0	0	0	0	0
ENSMUSG00000087611	3055	0	1	4	19	21	2	6	5	33	16	5	9	11	1	11	42	35	21	25	54	20	6	7	3	23	15	15
ENSMUSG00000078851	2146	111	116	146	159	106	108	188	201	133	39	46	34	54	75	78	160	185	97	167	246	67	197	149	77	336	289	333
ENSMUSG00000103667	293	0	0	0	0	0	0	0	0	0	0	0	0	0	0	0	0	0	0	0	0	0	1	0	0	0	0	0
ENSMUSG00000089634	699	0	0	0	0	0	0	0	0	0	0	0	0	0	0	0	0	0	0	0	0	0	0	0	0	0	0	0
ENSMUSG00000039395	2284	1530	2431	882	488	530	44	41	7	192	2642	1759	2175	1099	1434	900	143	50	111	23	66	23	981	791	974	280	400	205
ENSMUSG00000082080	3490	4	0	5	1	7	0	3	2	1	0	3	0	0	0	1	1	4	2	0	0	0	12	4	1	13	12	11
ENSMUSG00000102663	559	0	0	0	0	1	0	0	0	0	0	0	0	0	0	0	1	1	0	0	0	0	2	0	1	0	1	1
ENSMUSG00000096630	2568	0	0	5	2	1	11	6	0	0	1	0	0	4	0	1	0	0	0	0	0	0	2	0	9	3	24	1
ENSMUSG00000081418	700	90	105	109	105	116	96	70	128	72	49	58	51	67	48	62	195	110	198	74	82	85	190	140	164	129	167	144
ENSMUSG00000092414	226	0	0	0	0	0	0	0	0	0	0	0	0	0	0	0	0	0	0	0	0	0	0	0	0	0	0	0
ENSMUSG00000062275	1489	0	0	0	0	3	0	0	0	0	0	0	0	0	0	0	0	2	0	0	0	0	2	0	0	0	0	0
ENSMUSG00000099701	2067	0	0	0	0	0	0	0	0	5	0	0	0	0	0	0	0	0	0	0	0	0	4	0	0	11	3	2
ENSMUSG00000104376	1954	0	9	0	0	12	0	0	0	0	4	0	2	0	3	6	65	113	55	88	172	74	2	2	3	40	45	25
ENSMUSG00000033186	2256	566	511	572	793	883	431	510	603	778	632	631	635	434	432	451	1694	1157	1435	828	1076	945	963	806	655	1058	1463	1130
ENSMUSG00000026577	5336	334	313	384	510	484	401	482	535	498	227	259	208	165	104	150	1016	927	987	636	770	623	493	563	365	645	863	639
ENSMUSG00000020123	2671	0	0	0	0	3	0	0	0	0	1	0	0	0	6	3	112	106	15	129	128	74	4	2	2	20	30	24
ENSMUSG00000099438	696	0	0	0	0	0	0	0	0	0	0	0	0	0	0	0	0	0	0	0	0	0	0	0	0	0	0	0
ENSMUSG00000101710	696	0	0	0	0	0	0	0	0	0	0	0	0	0	0	0	0	0	0	0	0	0	0	0	0	0	0	0
ENSMUSG00000034639	1765	43	49	44	89	53	20	42	85	32	24	27	16	16	21	27	141	173	117	209	171	199	64	60	49	61	127	71
ENSMUSG00000086148	2110	0	0	0	0	0	0	0	0	0	0	0	0	0	0	0	0	0	1	0	0	0	0	0	0	1	4	0
ENSMUSG00000030888	3072	474	532	520	605	660	427	411	577	437	268	197	235	62	77	128	933	721	917	523	382	451	678	594	509	717	804	720
ENSMUSG00000085924	2197	0	0	0	0	0	0	0	0	0	0	0	0	0	0	0	0	0	0	0	0	0	0	0	0	0	0	0
ENSMUSG00000074219	2798	6	9	4	8	9	9	4	9	11	2	0	0	16	0	2	25	69	17	51	140	69	25	22	4	41	45	36
ENSMUSG00000000544	2742	4	9	3	0	1	6	43	0	0	18	28	11	1	0	0	1278	716	2915	4	8	0	194	235	104	1	0	0
ENSMUSG00000089734	624	0	0	0	0	0	0	0	0	0	0	0	0	0	0	0	0	0	0	0	0	0	0	0	0	0	0	0
ENSMUSG00000082357	637	0	0	1	5	2	1	0	0	11	7	4	1	2	7	0	1	4	0	2	0	17	3	2	11	5	4	11
ENSMUSG00000094886	240	15	10	11	10	28	21	13	10	13	11	7	17	10	4	11	14	13	10	19	2	8	39	11	24	19	16	13
ENSMUSG00000098421	542	0	0	0	0	0	0	0	0	0	0	0	0	0	0	0	0	0	0	0	0	0	0	0	0	0	0	0
ENSMUSG00000028003	5351	17	67	1	69	17	12	27	96	211	0	0	19	13	9	97	67	76	32	274	222	55	25	30	36	523	1431	460
ENSMUSG00000089341	260	0	0	0	0	0	0	0	0	0	0	0	0	0	0	0	0	0	0	0	0	0	0	0	0	0	0	0
ENSMUSG00000099690	202	0	0	0	0	0	0	0	0	0	1	0	0	0	0	0	0	0	0	0	0	0	0	0	0	0	0	0
ENSMUSG00000092323	3000	0	0	0	0	1	0	0	0	0	0	0	0	0	0	0	4	11	0	8	0	0	0	0	0	3	0	2
ENSMUSG00000095135	923	0	0	0	0	0	0	0	0	0	0	0	0	0	0	0	0	0	0	0	0	0	0	0	0	0	0	0
ENSMUSG00000015247	1687	966	1140	1195	1191	1121	1084	962	974	708	866	746	681	548	533	601	1037	944	829	401	514	433	1166	857	703	913	1132	886
ENSMUSG00000062184	7807	20	2	5	0	2	40	21	0	0	21	15	17	2	0	3	672	630	712	204	530	134	273	330	142	19	77	30
ENSMUSG00000048603	2557	7	0	10	12	4	1	12	12	10	19	14	8	4	5	5	14	29	14	19	71	10	19	10	10	20	31	19
ENSMUSG00000098525	177	0	0	0	0	0	0	0	0	0	0	1	0	0	0	0	0	0	0	0	0	0	0	1	0	0	2	0
ENSMUSG00000099123	64	0	0	0	0	0	0	0	0	0	0	0	1	0	0	2	0	0	0	0	0	0	0	0	0	0	0	0
ENSMUSG00000086919	2154	0	0	0	0	0	0	0	0	0	0	1	1	3	0	0	0	0	0	0	0	0	0	0	0	0	0	0
ENSMUSG00000099223	72	0	0	0	0	0	0	0	0	0	0	0	0	0	0	0	0	0	0	0	0	0	0	0	0	0	0	0
ENSMUSG00000088890	136	0	0	0	0	0	0	0	0	0	0	0	0	0	0	0	0	0	0	0	0	0	0	0	0	0	0	0
ENSMUSG00000097086	872	25	24	13	12	17	20	13	21	29	14	12	12	17	7	11	29	24	27	32	15	0	13	24	8	23	32	25
ENSMUSG00000081156	606	0	0	0	0	5	0	0	0	0	0	0	0	0	0	0	4	4	3	0	0	0	0	0	0	1	2	1
ENSMUSG00000083499	902	0	0	0	0	0	0	0	0	0	0	0	0	0	0	0	0	0	0	0	0	0	0	0	0	0	0	0
ENSMUSG00000048960	16609	27	38	19	206	267	208	666	2258	1525	30	35	71	220	231	372	622	278	440	1012	436	1398	254	563	166	2941	3351	2622
ENSMUSG00000032059	3889	531	578	761	880	901	591	537	572	311	381	244	295	92	108	158	1178	855	1016	613	428	634	759	628	466	681	753	603
ENSMUSG00000087777	104	0	0	0	0	0	0	0	0	0	0	0	0	0	0	0	0	0	0	0	0	0	0	0	0	0	0	0
ENSMUSG00000033147	11085	230	372	192	247	228	432	598	773	452	3448	3329	2786	4998	4615	5135	832	1111	604	863	609	692	803	1574	986	444	707	542
ENSMUSG00000090277	363	0	0	0	0	0	0	0	0	0	1	0	0	0	0	0	0	0	0	0	0	0	0	0	0	0	1	0
ENSMUSG00000095725	528	0	0	0	0	0	0	0	0	0	0	0	0	0	0	0	0	0	0	0	0	0	0	0	0	0	0	0
ENSMUSG00000062154	1241	0	0	0	0	0	0	0	0	0	2	2	4	5	4	30	0	0	0	14	0	0	0	1	0	4	2	0
ENSMUSG00000030623	1362	0	0	0	0	0	0	0	19	0	0	0	0	0	1	0	0	0	0	0	0	0	7	0	1	3	3	1
ENSMUSG00000009739	6987	275	220	363	705	545	326	390	478	516	70	58	57	95	48	87	932	1384	808	1258	1337	1255	840	975	693	2007	2149	1865
ENSMUSG00000031629	3618	52	78	51	62	81	51	37	19	22	56	83	42	93	43	50	205	162	161	34	150	142	127	125	52	93	110	81
ENSMUSG00000101266	1262	0	0	0	0	0	0	0	0	0	0	0	0	0	0	0	0	0	0	0	0	0	0	0	0	0	0	0
ENSMUSG00000061195	897	0	0	0	0	0	0	0	0	0	0	0	0	0	0	0	0	0	0	0	0	0	0	0	0	0	0	0
ENSMUSG00000037266	3349	4998	4926	4112	9218	9941	12453	14378	10076	14451	6197	6541	6129	6292	6730	5378	13413	13565	15551	13513	13677	10768	12389	15249	7557	18964	20477	15021
ENSMUSG00000094598	110	0	0	0	0	0	0	0	0	0	0	0	0	0	0	0	0	0	0	0	0	0	0	0	0	0	0	0
ENSMUSG00000000766	8037	0	0	0	20	4	0	0	0	10	11	5	8	29	13	15	0	0	0	0	12	0	12	10	9	8	5	7
ENSMUSG00000085067	745	0	0	0	0	0	0	0	0	0	0	0	0	0	0	0	0	0	0	0	0	0	0	0	0	0	0	0
ENSMUSG00000078031	96	0	0	0	0	0	0	0	0	0	0	0	0	0	0	0	0	0	0	0	0	0	0	0	0	0	0	0
ENSMUSG00000083686	546	0	0	0	0	0	0	0	0	0	0	1	0	0	0	0	0	0	0	0	0	0	1	0	0	0	1	1
ENSMUSG00000100353	616	0	0	0	0	0	0	0	0	0	0	0	0	0	0	0	0	0	0	0	0	0	0	0	0	0	0	0
ENSMUSG00000076911	66	0	0	0	0	1	0	0	0	0	0	0	1	0	0	0	0	2	0	0	0	0	3	4	11	12	15	12
ENSMUSG00000006782	3639	1199	1265	1248	1984	1668	1111	1814	1729	1543	242	127	136	366	264	428	1672	1590	1624	853	1557	1079	2744	1698	1475	4206	3837	4550
ENSMUSG00000048706	3066	32	15	21	81	35	31	142	468	133	34	29	54	16	23	47	3822	3511	4417	2359	2050	3130	490	666	372	624	837	703
ENSMUSG00000091497	993	0	0	0	0	0	0	0	0	0	0	0	0	0	0	0	0	0	0	0	0	0	0	0	0	0	0	0
ENSMUSG00000066720	1435	0	0	0	0	3	0	0	0	0	0	0	0	0	0	0	1	1	0	0	0	0	0	0	0	2	5	0
ENSMUSG00000082987	428	6	0	0	0	0	0	0	0	0	0	0	0	0	0	0	5	3	0	0	0	0	1	2	0	0	0	1
ENSMUSG00000020705	4228	2092	2256	2799	2482	2941	3091	3204	3094	2734	2002	1880	1680	807	952	953	4743	3628	4884	2397	3263	2733	3942	3944	2714	4597	5359	4640
ENSMUSG00000082070	477	10	4	2	18	4	9	6	12	0	5	4	5	0	0	1	28	25	20	35	4	8	17	11	8	6	16	7
ENSMUSG00000022551	1194	2218	2423	2340	2463	2819	2101	1772	2108	1359	1102	1033	1015	285	419	366	5048	3761	4438	2025	2226	2487	2912	2673	2079	2401	2527	2487
ENSMUSG00000080742	1475	0	0	0	0	1	0	0	0	0	0	0	0	0	0	0	0	0	0	0	0	0	1	0	0	0	2	1
ENSMUSG00000027940	6085	5445	5984	5815	6371	6652	7038	7173	7645	7385	6049	5552	5777	5313	4560	5182	9642	5566	9527	3440	3761	2994	7809	7549	5976	7250	9231	7878
ENSMUSG00000039218	10982	17191	16771	14234	21094	18643	25883	29322	24238	27779	30408	31546	26848	27720	27223	23608	43922	40625	48499	30174	32761	27468	30551	36688	25547	40396	56484	44530
ENSMUSG00000088437	108	0	2	0	0	0	0	0	0	0	0	1	7	0	2	0	0	0	1	0	0	0	0	0	0	0	0	0
ENSMUSG00000081769	2647	14	34	26	2	36	76	76	131	232	104	123	113	33	24	50	99	191	90	183	160	224	107	163	71	226	251	254
ENSMUSG00000089560	104	0	0	0	0	0	0	0	0	0	0	0	0	0	0	0	0	0	0	0	0	0	0	0	0	0	0	0
ENSMUSG00000028034	6491	1699	1575	1740	2311	2025	2175	2076	1995	1310	1531	1357	1582	356	502	606	5023	3552	5463	2079	2005	2307	2992	2301	2015	2416	3085	2996
ENSMUSG00000088122	277	0	0	0	0	0	0	0	0	0	0	0	0	0	0	0	0	0	0	0	0	0	0	0	0	0	0	0
ENSMUSG00000055421	6783	0	0	0	0	2	0	17	0	30	2	0	3	5	5	3	52	41	84	20	0	55	18	42	3	69	90	24
ENSMUSG00000029754	2375	0	0	0	0	0	0	0	0	0	0	0	0	0	0	0	0	0	0	0	0	0	0	0	0	1	0	0
ENSMUSG00000051986	1331	0	0	0	0	0	0	0	0	0	0	0	0	0	0	0	0	0	0	0	0	0	0	0	0	0	0	0
ENSMUSG00000010435	761	0	0	0	0	0	0	0	0	0	0	0	2	0	0	0	55	33	53	0	0	0	4	9	9	0	0	0
ENSMUSG00000088549	146	3	0	0	0	0	0	0	8	0	1	0	0	0	0	0	0	0	0	0	0	0	3	1	0	0	1	4
ENSMUSG00000063488	2228	21	14	34	48	52	38	3	26	12	24	18	9	0	2	13	197	190	182	325	174	233	105	91	31	82	124	99
ENSMUSG00000047509	900	47	59	71	114	87	52	87	169	97	13	35	27	20	37	20	156	105	146	70	119	68	88	95	50	69	123	85
ENSMUSG00000088761	103	0	0	0	0	0	0	0	0	0	0	0	0	0	0	0	0	0	0	0	0	0	0	0	0	0	0	0
ENSMUSG00000082857	590	0	0	0	0	0	0	0	0	0	0	0	0	0	0	0	0	0	0	0	0	0	0	0	0	0	0	0
ENSMUSG00000081872	593	0	0	0	0	0	0	0	0	0	0	0	0	0	0	1	0	0	0	0	0	0	0	0	1	0	0	1
ENSMUSG00000083517	495	0	0	0	0	0	0	0	0	0	0	0	0	0	0	0	0	0	0	0	0	0	0	0	0	0	0	0
ENSMUSG00000063821	1093	0	0	0	0	0	0	0	3	0	0	1	0	0	0	0	1	0	0	0	0	0	1	0	0	0	2	0
ENSMUSG00000084754	2684	0	0	0	0	0	0	0	0	0	0	0	0	0	0	0	0	0	0	0	0	0	0	0	0	0	0	0
ENSMUSG00000086470	1751	0	0	0	0	0	0	0	0	0	0	0	0	0	0	0	0	2	2	0	0	0	0	0	0	8	1	0
ENSMUSG00000002477	837	451	548	508	671	921	548	561	536	436	192	139	224	73	65	87	1263	629	1278	349	439	334	874	887	628	610	739	588
ENSMUSG00000085353	424	0	0	0	0	0	0	0	0	0	1	2	1	0	0	4	0	0	0	0	0	0	0	0	0	0	0	0
ENSMUSG00000094108	1266	0	0	0	0	0	0	0	0	0	0	0	0	0	0	0	0	0	0	0	0	0	0	0	0	0	0	0
ENSMUSG00000080789	210	0	0	0	0	0	0	0	0	0	0	0	1	0	0	0	0	3	5	0	0	0	0	0	0	0	0	3
ENSMUSG00000089145	347	0	0	1	0	0	0	0	0	0	2	0	0	0	0	0	0	0	0	0	0	0	3	0	0	0	0	0
ENSMUSG00000026102	6460	305	258	304	479	502	516	657	688	705	694	676	644	1015	952	968	766	569	835	352	517	403	1019	1106	685	1507	1567	1279
ENSMUSG00000041845	1714	22	20	32	7	19	23	30	35	18	12	9	20	18	9	11	837	637	976	240	278	233	201	234	85	92	121	53
ENSMUSG00000027523	11186	372	351	189	560	491	432	494	419	258	271	229	204	111	142	200	416	402	382	345	343	316	867	672	324	780	988	764
ENSMUSG00000081141	581	0	0	0	0	0	0	0	0	0	0	0	0	0	0	0	0	0	0	0	0	0	1	0	0	0	0	0
ENSMUSG00000091312	63	0	0	0	0	0	0	0	0	0	0	0	0	0	0	0	0	0	0	0	0	0	0	0	0	0	0	0
ENSMUSG00000081312	387	0	0	0	0	0	0	0	0	0	0	0	0	0	0	0	0	0	0	0	0	0	0	0	0	0	0	0
ENSMUSG00000097593	2226	0	0	0	0	0	1	0	0	0	0	0	0	0	0	0	0	0	0	0	0	0	0	0	0	0	0	1
ENSMUSG00000102028	414	0	0	0	0	0	0	0	0	0	0	0	0	0	0	0	0	0	0	0	0	0	0	0	0	0	0	0
ENSMUSG00000062201	853	0	0	0	0	0	0	0	0	0	0	0	0	0	0	0	0	0	0	0	0	0	0	0	0	0	0	0
ENSMUSG00000087817	297	0	0	0	0	0	0	0	0	0	0	0	0	0	0	0	0	0	0	0	0	0	0	0	0	0	0	0
ENSMUSG00000103901	3478	9	8	5	16	4	7	4	0	14	6	4	10	8	0	6	78	50	67	116	5	39	23	17	25	14	38	32
ENSMUSG00000032572	8526	0	0	0	0	0	0	0	8	0	3	3	5	0	2	0	3	11	0	0	32	0	9	7	0	22	12	4
ENSMUSG00000083880	283	1	0	0	0	0	0	0	0	0	0	0	0	0	0	0	0	0	1	0	0	0	0	0	0	0	0	0
ENSMUSG00000097036	777	0	0	2	0	0	0	0	0	0	0	0	0	0	0	0	5	6	1	0	0	23	8	0	0	0	2	3
ENSMUSG00000051777	1579	0	0	0	0	0	0	0	0	0	0	0	0	0	0	0	0	0	0	0	0	0	0	0	0	0	0	0
ENSMUSG00000092953	84	0	0	0	1	1	0	0	0	0	0	1	1	0	0	0	1	1	0	1	0	0	1	0	0	0	1	0
ENSMUSG00000025877	3682	5816	4855	8670	1536	2247	2514	2290	2339	2059	7504	4503	5912	6647	6892	7254	205	49	110	0	64	5	2981	2684	2275	615	840	566
ENSMUSG00000087318	656	0	0	0	0	0	0	0	0	0	0	0	0	0	0	0	0	0	0	0	0	0	0	0	0	0	0	0
ENSMUSG00000074593	453	0	0	0	0	0	0	0	0	0	0	0	0	0	0	0	0	0	0	0	0	0	0	0	0	0	0	0
ENSMUSG00000103892	615	0	0	0	0	0	0	0	0	0	0	0	0	0	0	0	0	0	0	0	0	0	0	0	0	0	0	0
ENSMUSG00000083887	190	0	1	0	0	0	0	0	0	0	0	0	0	0	0	0	0	0	0	0	0	0	0	0	0	0	0	0
ENSMUSG00000037784	7984	24	4	21	3	10	71	70	14	11	43	33	41	13	22	35	2212	1899	2601	723	1596	684	484	747	310	280	353	170
ENSMUSG00000102482	3647	0	0	0	0	0	0	0	0	0	0	0	0	0	0	0	0	0	0	0	0	0	0	0	0	0	0	0
ENSMUSG00000021687	4582	1476	1642	2011	1313	1322	1190	740	866	409	640	749	585	480	313	435	6158	6184	3545	4525	4057	5406	1527	925	788	1260	2113	1141
ENSMUSG00000089422	99	0	0	0	0	0	0	0	0	0	0	0	0	0	0	0	0	0	1	0	0	0	0	0	0	1	0	0
ENSMUSG00000024381	2451	2131	2320	2018	665	638	1945	2131	1405	1678	239	103	186	266	182	431	1440	874	2002	650	802	497	3088	2491	1639	3815	3603	4423
ENSMUSG00000036867	3205	62	97	56	347	246	210	598	2511	1525	34	40	56	139	86	185	829	716	943	930	615	1167	304	571	216	1321	1612	2548
ENSMUSG00000024900	4300	6240	5509	9583	12469	13090	4466	4823	6613	4041	2405	3879	1870	1619	1834	1772	7586	4687	10341	2231	3611	2759	6882	7307	3654	5294	4349	4797
ENSMUSG00000065847	122	0	0	0	0	0	0	0	0	0	0	0	0	0	0	0	7	0	5	7	0	0	0	3	0	0	1	0
ENSMUSG00000031262	5681	89	76	114	231	248	62	67	4	35	20	24	17	5	5	7	415	167	375	13	58	17	241	201	175	67	160	60
ENSMUSG00000023991	4926	1669	2137	944	637	649	1426	1436	772	1183	390	163	230	238	236	389	7307	7060	6583	5069	5022	5110	3196	2918	1789	4013	4627	3539
ENSMUSG00000040254	6521	6	0	0	4	17	28	81	159	112	9	5	11	111	84	71	149	126	188	43	16	104	109	116	27	891	1280	379
ENSMUSG00000078926	1828	0	4	0	3	4	59	280	100	113	1	0	3	0	1	13	9	9	24	18	32	0	39	32	21	144	135	99
ENSMUSG00000030314	5273	3087	3376	4388	3415	3672	2363	2421	2683	2076	3232	2785	2837	3174	3268	3232	2782	2063	2432	1243	1469	1635	3091	2422	2278	1632	2159	1744
ENSMUSG00000102550	1812	1255	1187	1185	984	1097	1263	1407	1750	1385	696	642	716	722	679	739	1581	958	1955	417	617	504	2034	1615	1239	1805	2440	1923
ENSMUSG00000047953	2196	3	0	6	14	8	5	4	4	0	6	10	17	17	3	10	45	16	4	19	18	20	42	30	18	46	55	74
ENSMUSG00000042225	5437	391	306	540	736	592	327	376	366	339	220	258	212	81	116	119	1253	564	1214	128	233	222	580	764	441	486	620	614
ENSMUSG00000100338	880	0	0	0	0	0	0	0	0	0	0	0	0	0	0	0	0	0	0	0	0	0	0	0	0	0	0	0
ENSMUSG00000068969	506	1	1	1	1	5	9	0	0	1	0	1	1	0	0	0	3	5	2	1	1	2	7	3	4	8	14	9
ENSMUSG00000048696	3266	287	277	238	245	297	213	302	303	231	138	152	103	41	71	51	951	561	1124	258	331	286	419	380	177	364	403	366
ENSMUSG00000070890	1452	0	0	0	0	0	0	0	0	0	0	0	0	0	0	0	0	0	0	0	0	0	0	0	0	0	0	0
ENSMUSG00000022435	1106	0	0	0	0	0	0	0	0	0	0	0	0	0	0	0	5	17	1	20	14	0	0	0	0	1	3	1
ENSMUSG00000087825	93	0	0	0	0	0	0	0	0	0	5	0	0	4	1	3	0	0	0	0	0	0	1	0	0	0	2	0
ENSMUSG00000036275	3296	3744	3777	4681	3352	3814	2568	2667	3541	2414	2451	2053	2175	1738	1757	2079	11192	8234	10386	6447	5581	7211	4762	4322	3026	4151	5046	3624
ENSMUSG00000037822	7460	2545	2377	2447	1785	1867	1928	1666	2276	1855	2373	1875	1867	3296	3595	3264	3878	4431	3690	4705	4348	5142	3192	2701	1749	4511	4666	4110
ENSMUSG00000029578	8041	1178	1118	1370	1272	1525	2065	2120	2461	2223	1771	2190	1549	2154	2408	2272	3280	2719	3553	2014	2025	2784	2304	2810	1745	3748	4349	4071
ENSMUSG00000065425	98	0	0	0	0	0	0	0	0	0	0	0	0	0	0	0	0	0	0	0	0	0	0	0	0	0	0	0
ENSMUSG00000009470	8579	4028	3760	5516	3990	3380	3556	3392	3513	3434	2529	3098	2502	2247	2061	2210	8167	4470	7987	2502	2453	3052	5592	4763	3269	4413	6015	5021
ENSMUSG00000104211	74456	0	0	0	6	0	6	0	0	0	0	0	0	0	0	0	0	0	0	0	7	0	0	0	0	0	0	0
ENSMUSG00000077648	121	0	0	0	0	0	0	0	0	0	0	0	0	0	0	0	0	0	0	0	0	0	0	0	0	0	0	0
ENSMUSG00000058258	3505	51	105	71	54	46	54	70	91	13	5	16	9	1	20	19	216	229	117	206	148	210	124	37	69	103	159	73
ENSMUSG00000062991	2103	328	262	253	0	13	527	260	100	91	11	13	24	13	13	10	101	189	121	40	28	32	60	140	69	16	26	10
ENSMUSG00000101375	139	0	0	0	0	0	0	0	0	0	0	0	0	0	0	0	0	0	0	0	0	0	0	0	0	0	0	0
ENSMUSG00000093342	104	0	0	0	0	0	0	0	0	0	0	0	0	0	0	0	1	0	0	0	0	0	0	0	0	0	0	0
ENSMUSG00000022221	1964	1514	1243	1371	1114	1279	2352	2428	1880	2468	517	394	480	487	539	498	543	262	632	126	203	218	1301	1380	948	1574	2000	1457
ENSMUSG00000094095	79	0	0	0	0	0	0	0	0	0	0	0	0	0	0	0	0	0	0	0	0	0	0	0	0	0	1	0
ENSMUSG00000032815	8491	316	345	321	437	516	500	563	600	724	246	379	206	223	243	292	648	620	646	148	279	200	647	636	371	698	769	594
ENSMUSG00000098029	973	1	0	1	5	6	2	0	2	0	0	1	1	0	1	1	0	0	2	1	0	1	4	0	1	0	1	0
ENSMUSG00000081172	739	0	0	0	0	0	0	0	0	0	0	0	0	0	0	0	0	0	0	0	0	0	0	0	0	0	0	0
ENSMUSG00000089469	340	0	0	0	0	0	0	0	0	0	0	0	0	0	0	0	0	0	1	0	0	0	0	0	0	0	0	0
ENSMUSG00000046748	3067	0	0	0	0	0	0	0	0	0	0	1	0	14	3	10	2	0	0	0	0	0	0	0	0	0	2	2
ENSMUSG00000028865	1659	1	0	3	0	2	0	0	0	5	4	1	3	3	2	16	244	167	162	90	84	158	12	2	2	16	33	14
ENSMUSG00000033096	2428	1168	867	1053	1144	1197	1055	997	1194	1102	574	557	510	458	414	564	2818	2697	2457	2491	2809	2928	1277	1212	917	1554	2013	1488
ENSMUSG00000093036	71	0	0	0	0	0	0	0	0	0	0	0	0	0	0	0	0	0	0	0	0	0	0	0	0	0	0	0
ENSMUSG00000100128	799	0	0	0	0	0	0	0	0	0	0	0	0	0	0	0	0	3	0	0	0	0	0	0	0	0	0	0
ENSMUSG00000086479	538	0	0	7	0	0	4	0	0	0	1	0	2	0	0	0	0	0	0	0	0	0	2	7	0	0	4	5
ENSMUSG00000086048	2904	0	0	0	0	0	0	0	0	0	0	0	0	0	0	0	0	0	0	0	0	0	0	0	0	0	0	0
ENSMUSG00000047710	4040	422	457	461	816	843	641	452	590	872	261	283	264	46	65	141	1312	771	1308	533	564	617	802	762	450	953	1257	1067
ENSMUSG00000096779	121	0	0	0	0	0	0	0	0	0	0	0	0	0	0	0	0	0	0	0	0	0	0	0	0	0	0	0
ENSMUSG00000099309	66	1	0	0	0	0	0	0	0	0	1	0	0	0	0	0	0	0	1	0	0	0	0	0	0	0	0	0
ENSMUSG00000084278	912	0	0	0	0	0	0	0	0	0	0	2	0	0	0	0	0	0	0	0	0	0	0	0	0	0	0	0
ENSMUSG00000054342	2034	1529	1764	1757	234	251	1704	1398	504	1070	232	199	178	175	142	290	3206	1533	4813	75	189	67	2554	2485	1951	1270	1750	1258
ENSMUSG00000026849	1995	1248	1083	1288	1481	1361	1418	1636	1701	1740	823	961	650	418	492	472	1236	894	1115	639	496	691	1215	1294	862	924	1006	920
ENSMUSG00000081800	192	0	0	0	1	3	1	0	0	0	1	1	0	0	0	0	0	0	0	0	0	0	2	5	0	0	0	7
ENSMUSG00000081448	2037	0	0	0	0	0	0	0	0	0	0	0	0	0	0	0	0	0	0	0	0	0	0	0	0	1	0	0
ENSMUSG00000051515	1836	5	0	1	11	23	5	9	37	0	1	0	7	4	0	1	8	0	0	8	2	30	13	15	4	18	35	32
ENSMUSG00000028756	2673	1745	1459	2026	1606	1786	916	1246	3309	2420	1810	2144	1531	1414	2156	2547	3095	3515	3305	3691	3481	4051	1922	2759	1668	4724	4887	4150
ENSMUSG00000095281	107	0	0	0	0	0	0	0	0	0	0	0	0	0	0	0	0	2	0	0	0	0	0	0	0	0	0	0
ENSMUSG00000099757	5236	314	243	407	38	46	574	427	758	375	53	21	36	98	56	143	63	39	86	43	144	31	667	320	289	820	796	1068
ENSMUSG00000086864	928	1	0	5	0	0	0	0	0	0	0	0	0	1	0	1	20	39	15	52	5	0	0	0	0	0	5	5
ENSMUSG00000081461	345	0	0	1	0	5	0	0	0	0	1	0	1	7	1	1	2	2	2	0	0	1	0	0	0	6	3	6
ENSMUSG00000027194	8984	1125	1298	1468	1555	1578	1975	1838	2039	1674	1277	1225	1073	1028	938	928	1977	1533	2019	1183	1074	1290	1765	1693	1433	1947	2667	2101
ENSMUSG00000083549	471	5	0	5	1	3	1	0	0	0	0	0	0	0	3	0	1	3	3	0	6	0	4	2	1	2	4	0
ENSMUSG00000065004	129	0	0	0	0	0	0	0	0	0	0	0	0	0	0	0	0	0	0	0	0	0	0	0	0	0	0	0
ENSMUSG00000072754	1183	0	0	0	4	0	0	0	0	0	0	7	0	0	0	0	53	41	19	40	18	16	9	0	2	7	7	3
ENSMUSG00000022089	1712	1504	1371	1630	2031	2187	1922	1827	2060	1801	2806	2490	2037	1590	1909	2076	1445	992	1512	540	708	504	1926	2021	1609	1300	1468	1222
ENSMUSG00000085030	1691	0	9	23	34	11	0	9	22	31	2	5	6	9	10	6	36	27	19	28	49	0	47	73	54	68	115	88
ENSMUSG00000003848	3486	607	519	544	746	748	978	911	770	715	185	105	149	82	79	125	1536	1057	2017	495	648	791	972	1044	781	1181	1288	1273
ENSMUSG00000050423	2519	0	0	3	0	2	0	0	8	0	1	1	1	6	10	14	5	0	2	0	0	0	1	0	6	3	4	1
ENSMUSG00000056412	306	182	83	159	165	236	135	95	91	96	170	127	145	94	82	102	204	198	174	181	106	148	192	158	133	172	172	134
ENSMUSG00000028940	2638	5	7	8	10	15	0	0	2	0	0	0	0	0	2	3	37	260	7	630	477	960	6	0	2	97	141	68
ENSMUSG00000021086	2630	0	0	0	0	0	0	0	0	0	0	0	0	0	0	0	0	0	1	0	0	0	0	0	0	0	1	4
ENSMUSG00000082918	171	0	0	0	0	0	0	0	0	0	0	0	0	0	0	0	0	0	0	0	0	0	0	0	0	0	0	0
ENSMUSG00000087346	723	0	0	0	0	0	0	0	0	0	0	0	0	0	0	0	2	2	0	0	0	0	0	0	0	0	0	0
ENSMUSG00000030495	2463	0	0	0	2	5	0	5	37	20	0	0	1	4	3	26	7	7	0	50	12	33	21	19	0	127	73	72
ENSMUSG00000094670	114	0	0	0	0	0	0	0	0	0	0	0	0	0	0	0	0	0	0	0	0	0	0	0	0	0	0	0
ENSMUSG00000029268	3340	0	0	0	0	0	0	0	0	0	0	0	0	0	0	0	0	0	0	0	0	0	1	0	0	0	0	0
ENSMUSG00000040505	2712	0	0	0	0	0	0	5	0	0	0	0	0	0	0	0	54	33	207	6	18	62	22	18	3	7	2	1
ENSMUSG00000002897	3970	5031	4563	7969	10422	10072	13367	14787	14474	10902	12047	11771	8278	7750	8410	8700	2055	1220	1566	876	1693	1108	7807	7290	6875	8107	8076	8729
ENSMUSG00000080574	121	0	2	7	0	5	1	0	4	0	5	10	5	10	0	5	6	7	4	2	0	0	5	7	7	4	14	2
ENSMUSG00000098818	105	0	0	0	0	0	0	0	0	0	0	0	0	0	0	0	0	0	0	0	0	0	0	0	0	0	0	0
ENSMUSG00000096164	966	0	0	0	0	0	0	0	0	0	0	0	0	0	0	0	0	0	0	0	0	0	0	0	0	0	0	0
ENSMUSG00000099873	696	0	0	0	0	0	0	0	0	0	0	0	0	0	0	0	0	0	0	0	0	0	0	0	0	0	0	0
ENSMUSG00000086526	456	0	0	1	6	0	0	4	6	0	0	0	1	0	0	4	5	1	0	0	0	0	3	2	1	0	4	2
ENSMUSG00000040711	9709	10294	11260	13663	5484	5953	6660	3879	835	773	515	477	543	130	140	67	7966	2589	8494	183	160	219	7003	4167	4373	860	1467	1245
ENSMUSG00000040225	16092	4975	4815	5044	4547	4424	6615	6937	6652	6523	9592	10516	8937	5075	5046	4708	14417	10747	15413	6968	7085	7040	9501	10355	8026	10197	15089	12279
ENSMUSG00000031379	5553	72	94	126	240	248	67	94	140	8	21	9	28	40	27	39	786	463	1075	105	460	101	199	221	138	370	371	260
ENSMUSG00000104444	274	0	0	0	0	0	0	0	0	0	0	0	0	0	0	0	0	0	0	0	0	0	0	0	0	0	2	0
ENSMUSG00000056995	972	0	0	0	0	0	0	0	0	0	0	0	0	0	0	0	0	0	0	0	0	0	0	0	0	0	0	0
ENSMUSG00000099275	117	0	0	0	0	0	4	0	0	0	0	0	1	0	0	0	0	0	0	0	0	0	0	0	0	0	1	0
ENSMUSG00000048332	2108	47	29	38	229	142	209	323	796	631	62	56	126	180	148	263	537	380	209	774	892	1125	692	824	268	2158	2220	1878
ENSMUSG00000102629	2977	0	0	0	0	0	0	0	0	0	0	0	0	0	0	0	0	0	0	0	0	0	0	0	0	0	0	0
ENSMUSG00000044066	5865	388	347	432	962	1144	509	621	668	788	280	202	226	182	176	237	1298	780	1563	761	566	618	1004	878	741	1559	1655	2051
ENSMUSG00000033983	3520	52	70	78	112	123	86	41	67	87	11	18	11	4	6	16	159	118	212	57	59	67	67	125	68	111	174	129
ENSMUSG00000085498	1781	644	619	839	352	208	866	151	79	39	5347	5971	5093	329	250	295	102	27	77	33	0	20	1049	2001	1607	29	82	37
ENSMUSG00000092225	4073	0	0	0	0	0	0	0	0	0	0	0	0	0	0	0	0	0	2	0	0	0	0	0	0	0	0	0
ENSMUSG00000031523	14694	106	117	27	493	311	475	1364	3684	3263	50	33	126	339	306	429	2909	2529	1261	3205	2305	3450	633	799	381	3499	4696	4803
ENSMUSG00000040139	5752	235	220	286	352	359	225	271	335	151	58	43	46	80	70	63	231	168	177	88	102	56	227	165	136	278	364	235
ENSMUSG00000081344	171	1649	1673	1419	1571	1580	2145	2029	2168	1433	828	713	734	470	463	522	1223	1285	1364	782	1193	1033	2440	2173	1983	3054	2703	2995
ENSMUSG00000081319	301	1	0	0	0	5	0	2	3	1	0	0	0	0	0	0	0	0	0	15	0	5	0	1	2	3	1	2
ENSMUSG00000060181	3482	184	128	154	149	131	130	280	296	248	139	133	123	85	73	129	364	492	424	382	566	162	197	175	151	277	346	235
ENSMUSG00000088748	87	0	0	0	0	0	0	0	0	0	0	0	0	0	0	0	0	0	0	0	0	0	0	0	0	0	0	0
ENSMUSG00000099375	2134	13	27	7	2	10	27	25	8	64	19	20	20	37	33	50	2	0	0	1	0	0	19	20	37	34	87	19
ENSMUSG00000003380	875	2025	1814	2039	2742	3076	1558	2034	2198	2291	3745	3077	3266	2282	2477	2526	3066	3835	2458	3725	4196	4726	2944	3436	2426	4442	4644	3746
ENSMUSG00000051378	3572	205	188	113	261	288	47	67	10	132	29	18	9	13	5	15	453	252	323	6	77	35	297	316	159	171	366	65
ENSMUSG00000093774	982	0	0	0	0	0	0	0	0	0	0	0	0	0	0	0	0	0	0	0	0	0	0	0	0	0	0	0
ENSMUSG00000065454	87	0	0	0	0	0	0	0	0	0	0	0	0	0	0	0	0	0	0	0	0	0	0	0	0	0	0	0
ENSMUSG00000092920	285	6	5	9	0	0	49	2	0	36	1661	1499	1277	2015	2507	2054	0	0	0	0	0	0	242	454	245	61	129	83
ENSMUSG00000096743	2559	0	0	0	0	0	0	0	0	0	0	0	0	0	0	0	0	0	0	0	0	0	0	0	0	0	0	0
ENSMUSG00000030731	3118	34	11	6	47	30	11	22	0	4	1	2	2	9	0	6	31	56	37	96	87	94	1	16	2	66	50	8
ENSMUSG00000093106	125	0	0	0	0	0	0	5	0	0	0	0	0	0	0	0	0	0	0	0	0	0	0	0	0	0	0	0
ENSMUSG00000087585	651	0	0	0	0	0	0	0	0	0	0	0	0	0	0	0	0	0	0	0	0	0	0	0	0	0	1	0
ENSMUSG00000019966	5765	370	304	478	206	201	362	733	1959	1359	115	68	252	77	61	306	3131	1521	3738	984	704	715	786	922	524	1545	1503	2271
ENSMUSG00000039239	5791	13	20	27	259	222	65	33	99	86	16	10	18	68	25	24	459	148	353	75	100	212	230	212	96	283	363	197
ENSMUSG00000097266	2144	3	21	4	68	49	0	39	3	0	32	21	24	125	133	87	9	3	3	4	54	3	14	21	13	67	102	51
ENSMUSG00000006542	3682	0	0	0	0	3	0	3	2	5	0	0	0	0	0	2	25	18	27	26	15	52	0	12	2	8	10	12
ENSMUSG00000104129	295	0	0	0	0	0	0	0	0	0	0	0	0	0	0	0	0	0	0	0	0	0	0	0	0	0	0	0
ENSMUSG00000100975	642	42	39	68	100	146	168	284	488	261	201	140	161	85	50	83	36	39	31	21	60	79	161	174	115	291	297	336
ENSMUSG00000103642	2369	0	0	0	0	0	0	0	0	0	0	0	0	0	0	0	0	0	0	0	0	0	0	0	0	0	0	0
ENSMUSG00000046408	1957	4	0	4	10	5	6	3	5	0	4	4	2	0	0	0	12	40	14	4	37	20	8	12	18	5	7	2
ENSMUSG00000087886	251	0	0	0	0	0	0	0	0	0	0	0	0	0	0	0	0	0	0	0	0	0	0	0	0	0	0	0
ENSMUSG00000042784	2346	203	94	97	180	226	146	122	504	167	378	229	268	159	192	439	54195	52593	31890	27452	32185	38210	4679	2018	1563	5759	10050	4778
ENSMUSG00000091387	5093	4	18	14	0	0	45	12	2	2	14	8	13	14	0	0	557	207	647	15	24	26	87	179	38	13	11	8
ENSMUSG00000099412	315	0	0	0	0	0	0	0	0	0	0	0	0	0	0	0	0	0	0	0	0	0	0	0	0	0	0	0
ENSMUSG00000039968	5550	1257	1244	1368	1390	1548	1788	1735	2146	2607	1365	1487	1253	914	826	1004	1963	1482	1829	1282	1374	1342	2422	2348	2017	3590	4864	4142
ENSMUSG00000082488	405	0	0	0	0	0	0	0	0	0	0	0	0	0	0	0	0	0	0	0	0	0	0	0	0	0	0	0
ENSMUSG00000020935	2556	552	409	539	645	633	608	593	439	236	207	192	148	62	110	135	1694	1228	1367	565	764	753	726	723	425	591	715	566
ENSMUSG00000078675	1038	0	0	0	0	0	0	0	0	0	0	0	0	0	0	0	0	0	0	0	0	0	0	0	0	0	0	0
ENSMUSG00000088295	261	0	0	0	0	0	0	0	0	0	0	0	0	0	0	0	1	0	0	0	0	0	0	0	0	0	0	0
ENSMUSG00000082860	821	22	12	17	39	17	28	70	41	23	41	45	29	16	7	5	54	36	63	13	19	36	19	83	29	48	52	40
ENSMUSG00000103802	696	0	0	0	0	0	0	0	0	0	0	0	0	0	0	0	0	0	0	0	0	0	0	0	0	0	0	0
ENSMUSG00000058176	747	0	0	0	0	0	0	0	0	0	0	0	0	0	0	0	0	0	0	0	0	0	0	0	0	0	0	0
ENSMUSG00000045394	2040	337	352	129	3465	3312	27	16	81	11	83	41	76	43	21	91	8908	6395	8950	4502	4544	5362	841	699	525	914	1494	850
ENSMUSG00000084115	1142	19	4	21	7	30	3	17	14	18	31	50	30	47	37	38	20	21	22	25	4	6	21	17	27	19	38	28
ENSMUSG00000028060	2999	906	639	1037	1134	1378	1376	1360	1695	1410	1809	1725	1830	2944	2320	2106	5131	3601	7203	2450	2416	2584	2352	3001	1726	2212	2696	2312
ENSMUSG00000093920	936	0	0	0	0	0	0	0	0	0	0	0	0	0	0	0	0	0	0	0	0	0	0	0	0	0	0	0
ENSMUSG00000099918	472	0	0	0	0	0	0	0	0	0	0	0	0	0	0	0	0	0	0	0	0	0	0	0	0	0	0	0
ENSMUSG00000091507	348	4	0	10	16	12	27	21	21	39	10	6	10	14	10	15	2	9	0	0	0	0	16	16	0	22	16	14
ENSMUSG00000051136	4433	0	0	0	0	0	0	0	0	0	5	7	9	0	1	1	0	0	0	0	0	0	0	7	2	0	1	1
ENSMUSG00000065053	104	0	0	0	0	0	0	0	0	0	0	0	0	0	0	0	0	0	0	0	0	0	0	0	0	0	0	0
ENSMUSG00000090772	474	0	0	0	0	0	0	0	0	0	0	0	0	0	0	0	0	0	0	0	0	0	0	0	0	0	0	0
ENSMUSG00000026443	3595	6	0	0	0	3	0	9	7	7	12	13	2	0	15	5	30	5	15	4	0	3	50	51	43	66	106	63
ENSMUSG00000097094	2029	0	0	0	0	0	0	0	0	0	0	0	0	0	0	0	0	0	0	0	0	0	0	0	0	0	0	3
ENSMUSG00000078794	2828	16	27	22	9	45	20	47	81	20	9	6	15	34	16	35	44	11	8	14	48	88	99	105	27	415	431	243
ENSMUSG00000100629	778	47	103	40	74	79	66	63	71	54	240	200	172	562	434	560	84	92	83	30	77	40	71	148	110	105	208	138
ENSMUSG00000098084	223	0	0	0	0	0	0	0	0	0	0	0	0	0	0	0	0	0	0	0	0	0	0	0	0	0	0	0
ENSMUSG00000103653	631	251	236	296	320	310	232	374	332	264	79	73	78	50	62	43	1116	934	1155	557	772	600	527	619	391	516	560	474
ENSMUSG00000094283	79	0	0	0	0	0	0	0	0	0	0	0	0	0	0	0	0	0	0	0	0	0	0	0	0	0	0	0
ENSMUSG00000074623	1493	14	11	3	0	0	4	0	0	0	0	0	0	0	0	0	4	0	0	0	0	0	1	3	1	2	1	0
ENSMUSG00000024233	846	0	0	0	0	3	0	0	0	0	0	0	0	0	0	0	0	0	0	0	0	0	0	0	0	0	0	0
ENSMUSG00000104122	2791	0	0	0	0	1	0	0	0	0	0	0	0	0	0	0	2	6	2	0	0	0	0	0	2	0	0	0
ENSMUSG00000103084	755	0	0	0	0	0	0	0	0	0	0	0	0	0	0	0	0	0	0	0	0	0	0	0	0	0	0	0
ENSMUSG00000029885	1860	0	0	0	0	0	0	0	0	0	0	2	1	0	0	0	0	0	0	0	0	0	0	0	0	1	0	0
ENSMUSG00000090841	665	1240	1328	1204	1884	1981	1545	1600	1382	1669	1053	783	983	1129	1215	1212	2601	2029	2132	1325	1699	1728	1954	1763	1398	2062	2390	1971
ENSMUSG00000095961	2574	0	0	0	0	0	0	0	0	0	0	0	0	0	0	0	0	0	0	0	0	0	0	0	0	0	0	0
ENSMUSG00000059434	2012	1	0	0	0	2	0	0	0	0	0	2	1	4	1	5	14	16	14	12	22	1	1	5	2	0	4	2
ENSMUSG00000099197	84	0	0	1	0	6	0	0	10	0	0	0	2	3	10	4	0	0	2	0	0	0	1	3	3	1	1	0
ENSMUSG00000045306	1033	0	0	0	0	0	0	0	0	0	0	0	0	0	0	0	0	0	0	0	0	0	0	0	0	0	0	0
ENSMUSG00000079842	436	0	0	0	14	4	0	0	0	0	1	0	0	0	7	2	0	0	0	0	0	0	0	1	0	0	0	0
ENSMUSG00000094117	359	0	0	0	6	1	4	261	0	3	4	0	1	4	5	15	3	2	3	0	0	0	38	5	10	103	96	121
ENSMUSG00000073982	1356	3918	3746	3916	5187	5606	5564	4833	5773	4735	13591	11703	10419	11779	13220	12965	1529	995	1383	684	816	956	5182	6255	5249	2669	3724	3162
ENSMUSG00000060469	526	0	0	0	0	0	0	0	0	0	0	0	0	0	0	0	0	0	0	0	0	0	0	0	0	0	0	0
ENSMUSG00000104093	6190	0	6	6	4	1	2	5	0	0	3	3	4	0	1	1	17	5	10	0	18	0	9	5	8	3	4	0
ENSMUSG00000086545	389	0	0	0	0	0	0	0	0	0	0	0	0	0	0	0	0	0	0	0	0	0	0	0	0	0	0	0
ENSMUSG00000083416	207	0	10	3	6	4	0	0	0	0	1	6	4	0	0	1	4	1	6	0	0	0	2	5	5	4	4	4
ENSMUSG00000027318	5394	1084	1069	2179	1114	1017	172	225	177	277	24	26	88	213	179	107	96	76	51	46	14	306	555	433	238	1070	688	611
ENSMUSG00000081108	714	0	0	0	0	0	0	0	0	0	0	0	0	0	0	0	0	0	0	0	0	0	0	0	0	0	0	0
ENSMUSG00000086057	355	0	0	0	0	0	0	0	0	0	0	0	0	0	0	0	0	8	0	0	0	0	0	0	0	3	0	0
ENSMUSG00000049648	1316	0	0	0	0	0	0	0	0	0	0	0	0	0	0	0	0	0	0	0	0	0	0	0	0	0	0	0
ENSMUSG00000027435	6677	7451	6391	10324	1801	1636	6769	6801	18305	10967	2363	1521	2058	12259	14089	11863	1365	844	314	3361	1479	3906	4054	3533	2990	5549	7982	11975
ENSMUSG00000022471	4476	449	376	452	617	673	619	492	357	411	218	180	195	68	53	129	2277	1473	2050	867	1207	929	944	934	588	818	965	963
ENSMUSG00000099483	696	0	0	0	0	0	0	0	0	0	0	0	0	0	0	0	0	0	0	0	0	0	0	0	0	0	0	0
ENSMUSG00000100224	945	0	0	0	0	0	0	0	0	0	0	0	0	0	0	0	0	0	1	0	0	0	0	0	0	0	0	0
ENSMUSG00000095486	2562	0	0	0	0	0	0	0	0	0	0	0	0	0	0	0	0	0	0	0	0	0	0	0	0	0	0	0
ENSMUSG00000029468	5408	2674	2526	4133	1595	1508	1785	1854	1957	1515	241	293	240	36	50	69	371	222	312	265	239	165	1932	1779	1336	762	1069	956
ENSMUSG00000084733	284	0	0	0	0	0	0	0	0	0	0	0	0	0	0	0	0	0	0	0	0	0	0	0	0	0	0	0
ENSMUSG00000099211	80	0	0	0	0	0	0	0	0	0	0	0	0	0	0	0	0	1	0	0	0	0	2	0	1	2	2	1
ENSMUSG00000075127	924	0	0	0	0	0	0	0	0	0	0	0	0	0	0	0	0	0	0	0	0	0	0	0	0	0	0	0
ENSMUSG00000066704	4148	0	0	0	0	0	0	0	0	0	0	0	0	0	2	0	10	24	2	12	8	17	0	0	3	0	2	1
ENSMUSG00000098698	61	0	0	0	0	0	0	0	0	0	0	0	0	0	0	0	0	0	3	0	0	0	1	0	0	5	0	0
ENSMUSG00000045684	1621	0	0	0	0	0	0	0	0	0	0	0	0	0	0	0	0	0	0	0	0	0	0	1	0	0	0	0
ENSMUSG00000064036	4431	0	0	0	0	0	0	0	0	0	0	0	0	0	0	0	2	0	0	0	0	0	0	0	0	4	2	0
ENSMUSG00000096793	2139	0	0	0	0	0	0	0	0	0	0	0	0	0	0	0	0	0	0	0	0	0	0	0	0	0	0	0
ENSMUSG00000082505	294	0	0	0	0	0	0	0	0	0	0	0	0	0	0	0	0	0	0	0	0	0	0	0	0	1	0	0
ENSMUSG00000018868	1694	2	0	20	808	984	0	0	0	0	0	0	1	0	0	0	28	5	15	0	12	0	50	15	37	22	27	27
ENSMUSG00000077039	109	0	0	0	0	0	0	0	0	0	0	0	0	0	0	0	0	0	0	0	0	0	0	0	0	0	0	0
ENSMUSG00000081580	291	0	0	0	0	0	0	0	0	0	0	0	0	0	0	0	0	0	0	0	0	0	0	0	0	0	0	0
ENSMUSG00000087764	203	0	0	0	0	0	0	0	0	0	0	0	0	0	0	0	0	0	0	0	0	0	0	0	0	0	0	0
ENSMUSG00000021476	2566	323	285	336	415	519	223	191	338	217	83	108	85	52	50	80	1480	1138	1382	656	974	652	607	594	396	561	627	619
ENSMUSG00000075150	933	0	0	0	0	0	0	0	0	0	0	0	0	0	0	0	0	0	0	0	0	0	0	0	0	0	0	0
ENSMUSG00000092387	1658	0	0	0	0	0	0	0	0	0	0	0	0	0	0	0	0	0	0	0	0	0	0	0	0	0	0	0
ENSMUSG00000037390	1939	0	3	0	0	0	0	0	0	17	15	25	26	16	27	18	59	6	382	16	0	0	37	26	2	1	25	11
ENSMUSG00000083588	466	0	0	1	0	0	0	0	0	0	1	0	0	0	1	0	2	0	1	0	0	0	0	3	0	0	0	1
ENSMUSG00000094442	79	0	0	0	0	0	0	0	0	0	0	0	0	0	0	0	0	0	0	0	0	0	0	0	0	0	0	0
ENSMUSG00000049577	3503	139	150	143	261	358	327	596	461	569	110	68	57	102	88	86	3626	1914	4457	352	342	389	1188	1152	780	1137	1484	1193
ENSMUSG00000093228	70	0	0	0	0	0	0	0	0	0	0	0	0	0	0	0	0	0	0	0	0	0	0	0	0	0	0	0
ENSMUSG00000042401	2616	0	0	1	58	69	5	0	0	0	13	1	3	10	12	18	15	0	2	0	0	0	8	8	11	6	6	2
ENSMUSG00000021767	16826	890	956	1159	7775	7388	966	1089	953	1267	665	869	594	750	961	947	2148	1479	2321	588	917	700	1556	1440	1219	1758	2311	1598
ENSMUSG00000061376	939	0	0	0	0	0	0	0	0	0	0	0	0	0	0	0	0	0	0	0	0	0	0	0	0	0	0	0
ENSMUSG00000021927	963	7	2	0	1	0	0	5	6	0	1	3	2	1	0	1	0	3	4	3	1	11	1	2	1	7	6	6
ENSMUSG00000083635	659	0	0	0	0	0	0	0	0	0	0	0	0	0	0	0	0	0	0	0	0	0	0	0	0	0	0	0
ENSMUSG00000078783	618	70	38	94	7	15	1356	2299	2659	810	555	415	539	521	608	852	5	0	1	0	5	0	138	127	181	81	44	67
ENSMUSG00000069823	1280	0	0	0	0	0	0	0	0	0	0	0	0	0	0	0	0	0	0	0	0	0	0	0	0	0	0	0
ENSMUSG00000101793	151	0	0	0	0	0	0	0	0	0	0	0	0	0	0	0	0	0	1	0	0	0	0	0	0	0	0	0
ENSMUSG00000024293	4572	932	953	1050	1446	1564	1112	1156	1301	1408	1656	1767	1758	1348	1614	1569	1577	1273	1728	802	1221	1099	1904	1751	1415	2151	2640	2200
ENSMUSG00000086984	289	0	0	0	0	0	0	0	0	0	0	0	0	0	0	0	0	0	0	0	0	0	0	0	0	0	0	0
ENSMUSG00000099803	431	0	0	0	0	0	0	0	0	0	0	0	0	0	0	0	3	0	3	0	0	0	0	0	0	0	1	0
ENSMUSG00000020471	1896	343	306	284	566	635	385	409	340	405	136	92	124	54	76	92	1681	1136	1697	647	606	501	919	968	593	806	1053	885
ENSMUSG00000033033	4361	221	181	340	128	55	407	856	1056	497	76	63	48	32	32	42	35	58	68	51	36	104	407	335	192	502	430	622
ENSMUSG00000062683	1675	19	11	13	19	25	27	13	8	0	12	11	5	3	5	8	38	40	34	14	51	33	39	26	19	31	30	48
ENSMUSG00000046180	1684	0	0	1	0	0	0	0	0	5	3	3	1	0	15	1	0	0	0	0	0	0	0	0	0	7	0	0
ENSMUSG00000080378	126	0	0	0	0	0	0	0	0	0	0	0	0	0	0	0	0	0	0	0	0	0	0	0	0	0	0	0
ENSMUSG00000078518	655	0	0	0	0	0	0	0	0	0	0	0	0	0	0	0	0	0	0	0	0	0	0	0	0	0	0	0
ENSMUSG00000102787	537	0	0	0	0	0	0	0	0	0	0	0	0	0	0	0	0	0	0	0	0	0	0	0	0	0	0	0
ENSMUSG00000031970	2645	10	10	11	22	30	37	23	29	73	47	32	28	22	34	20	112	118	68	90	325	58	48	66	23	87	113	91
ENSMUSG00000097352	6564	371	223	299	210	262	613	485	289	332	753	461	544	1046	594	925	86	22	57	37	31	57	645	407	330	410	527	565
ENSMUSG00000090946	4240	841	825	1054	757	832	2092	733	676	564	781	728	741	628	784	684	919	772	717	644	441	802	1031	955	650	735	823	716
ENSMUSG00000082757	406	0	0	0	0	0	0	0	0	0	0	0	0	0	0	0	1	0	0	0	0	0	0	0	1	0	0	0
ENSMUSG00000086781	359	0	0	0	0	0	0	0	0	0	0	0	0	0	0	0	0	0	0	0	0	0	0	0	0	0	0	0
ENSMUSG00000083031	1805	0	0	0	0	0	0	0	0	0	0	0	0	0	0	0	0	0	0	0	0	0	0	0	0	0	0	0
ENSMUSG00000031163	673	3	0	2	0	0	3	1	0	0	2	2	0	0	0	0	104	40	180	0	0	0	46	27	19	0	1	0
ENSMUSG00000081127	426	0	0	0	0	0	0	0	0	0	0	0	0	0	0	0	0	0	0	0	0	0	0	0	0	0	0	0
ENSMUSG00000067879	3256	0	0	0	0	4	0	0	0	0	0	0	0	0	0	0	1	0	0	0	0	0	0	0	4	0	0	0
ENSMUSG00000097338	2551	0	0	0	0	0	0	0	0	0	0	0	0	0	0	0	0	0	0	0	0	0	0	0	0	0	0	0
ENSMUSG00000007589	1736	689	533	575	863	733	993	932	1102	1108	2526	2142	2665	8302	8635	7665	946	893	1040	608	777	597	1382	1532	1366	1996	2215	1841
ENSMUSG00000075826	107	0	0	0	0	0	0	0	0	0	0	0	0	0	0	0	0	0	0	0	0	0	0	0	0	0	0	0
ENSMUSG00000098987	1295	0	0	0	0	0	0	0	0	0	0	0	0	0	0	0	0	0	0	0	0	0	0	0	0	0	0	0
ENSMUSG00000093816	109	0	0	0	0	0	0	0	0	0	0	0	0	0	0	0	0	0	0	0	0	0	0	0	0	0	0	0
ENSMUSG00000019564	5562	1160	969	1488	587	608	1307	1090	1567	1234	1816	2348	1464	1077	1061	1363	635	548	542	293	209	352	1168	1207	841	780	924	807
ENSMUSG00000032783	2264	166	125	76	272	263	62	36	0	31	30	20	23	16	17	8	307	197	295	1	22	18	207	353	117	55	119	51
ENSMUSG00000083043	240	2	1	6	12	6	5	0	0	0	1	4	5	4	0	1	4	13	5	0	0	0	22	3	8	22	20	25
ENSMUSG00000024019	7890	255	203	132	116	96	153	225	207	187	295	280	285	767	829	789	252	202	208	129	80	199	251	260	216	322	388	380
ENSMUSG00000050608	2766	1808	1668	1581	1729	1842	1758	1433	1733	1351	1297	1319	1466	785	724	777	2700	1971	2376	1461	1882	1704	2113	2281	1642	1822	2155	1773
ENSMUSG00000096618	837	0	0	0	0	0	0	0	0	0	0	0	0	0	0	0	0	0	0	0	0	0	0	0	0	0	0	0
ENSMUSG00000103671	453	0	0	0	0	0	0	0	0	0	0	0	0	0	0	0	0	0	0	0	0	0	0	0	0	0	0	0
ENSMUSG00000084014	333	6	6	5	10	12	4	1	19	13	0	4	2	2	0	3	13	13	14	0	0	18	10	8	1	10	13	7
ENSMUSG00000094735	924	0	0	0	0	0	0	0	0	0	0	0	0	0	0	0	0	0	0	0	0	0	0	0	0	0	0	0
ENSMUSG00000075470	3727	856	807	937	850	829	566	605	704	809	359	368	323	126	106	159	2462	1732	2285	1154	953	1298	1392	1034	672	988	1548	1161
ENSMUSG00000051054	3285	0	0	0	10	0	4	0	0	1	21	29	21	14	19	12	0	8	0	8	0	0	1	0	12	10	6	14
ENSMUSG00000086255	674	0	4	0	0	2	0	0	4	0	2	0	3	0	0	0	2	1	11	0	0	0	6	0	0	0	2	0
ENSMUSG00000080152	411	0	0	0	0	0	1	0	0	0	2	2	0	13	0	0	2	0	2	0	30	0	1	1	0	2	2	4
ENSMUSG00000082370	421	0	0	0	0	0	0	0	0	0	0	0	0	0	0	0	0	0	0	0	0	0	0	2	0	0	0	0
ENSMUSG00000089975	846	1	0	0	3	0	0	0	6	6	0	0	0	0	0	2	8	15	7	26	6	0	5	2	15	5	0	0
ENSMUSG00000081762	469	0	0	0	1	0	0	0	0	0	0	0	0	0	0	0	0	0	1	0	0	0	1	0	0	0	0	0
ENSMUSG00000099732	3726	1	14	8	1	7	10	3	5	12	8	8	4	2	1	9	13	8	13	20	0	4	26	5	3	20	32	25
ENSMUSG00000097505	1310	0	0	0	0	0	0	0	0	0	0	0	0	0	0	0	0	0	0	0	0	0	0	0	0	0	0	0
ENSMUSG00000094607	342	0	0	0	0	0	0	0	0	0	0	0	0	0	0	0	0	0	0	0	0	0	0	0	0	0	0	0
ENSMUSG00000103464	1511	0	0	0	0	0	0	0	0	0	0	0	0	0	0	0	0	0	0	0	0	0	0	0	0	0	0	0
ENSMUSG00000049168	1037	0	0	0	0	0	0	0	0	0	0	0	0	0	0	0	0	0	0	0	0	0	0	0	0	0	0	0
ENSMUSG00000001998	9810	505	439	721	752	631	773	702	873	591	282	336	258	111	99	208	1420	1066	1353	599	626	1025	1109	886	655	1080	1487	1331
ENSMUSG00000093487	896	0	0	0	0	0	0	0	0	0	0	0	0	0	0	0	0	0	0	0	0	0	0	0	0	0	0	0
ENSMUSG00000064524	104	0	0	0	0	0	0	0	0	0	0	0	0	0	0	0	1	0	1	0	0	0	0	0	0	0	0	0
ENSMUSG00000028899	4038	605	658	606	768	822	758	622	728	594	873	850	786	551	450	581	928	749	768	519	884	632	858	904	657	689	1005	845
ENSMUSG00000094484	3115	0	0	0	0	0	0	0	0	0	0	0	0	0	0	0	0	0	0	0	0	0	0	0	0	0	0	0
ENSMUSG00000086573	486	3	0	0	0	0	0	0	0	0	2	4	2	3	0	1	4	2	4	0	0	0	0	0	0	0	0	0
ENSMUSG00000103594	1802	0	0	0	0	0	0	0	0	0	0	0	1	0	0	0	0	0	0	0	0	0	0	0	0	2	0	1
ENSMUSG00000073155	2784	1565	1536	1860	1463	1705	1271	1067	1242	996	2075	1761	1832	1302	1881	1789	1715	1495	1612	842	1252	1327	1800	2067	1401	1310	1510	1260
ENSMUSG00000070209	119	0	0	0	0	0	0	0	0	0	0	0	0	0	0	1	0	0	0	0	0	0	0	0	0	0	0	0
ENSMUSG00000089854	810	0	0	0	0	0	3	0	0	0	1	4	2	0	0	0	0	1	1	0	0	0	0	0	0	1	8	3
ENSMUSG00000054582	2724	37	12	17	41	58	92	108	117	144	146	160	126	190	155	185	38	34	57	4	24	26	82	152	46	108	111	63
ENSMUSG00000025383	1359	653	524	497	66	91	886	96	16	27	21238	17682	20913	395	297	334	91	29	93	13	9	25	2802	5706	4432	15	25	10
ENSMUSG00000033434	2825	244	157	248	293	285	500	507	262	353	137	87	114	56	65	100	494	437	536	255	341	276	436	365	317	552	523	684
ENSMUSG00000083742	917	0	0	0	0	0	0	0	0	0	0	0	0	0	0	0	0	0	0	0	0	0	0	0	0	0	0	0
ENSMUSG00000100248	1500	0	0	0	0	0	0	0	0	0	0	0	0	0	0	0	0	0	0	0	0	0	0	0	0	0	0	0
ENSMUSG00000045350	9644	0	0	0	0	0	0	0	0	0	0	0	0	0	0	0	6	1	14	0	12	0	0	0	0	1	2	0
ENSMUSG00000068075	570	0	0	0	0	0	0	0	0	0	0	0	0	0	0	0	0	0	0	0	0	0	0	0	0	0	0	0
ENSMUSG00000074882	1724	0	0	0	0	0	0	0	0	0	0	0	1	0	0	0	50	37	108	0	1	0	18	8	1	0	0	0
ENSMUSG00000101618	556	0	0	0	0	0	0	0	0	0	0	0	0	0	0	0	0	0	0	0	0	0	0	0	0	0	0	0
ENSMUSG00000087855	75	0	0	0	0	0	0	0	0	0	0	0	0	0	0	0	0	0	0	0	0	0	0	0	0	0	0	0
ENSMUSG00000060512	1870	159	141	211	150	47	164	279	331	238	183	318	140	71	76	149	1857	1368	1637	1135	982	1213	257	259	174	189	368	192
ENSMUSG00000007944	914	2	0	0	0	0	0	0	0	0	1	0	2	0	0	0	0	0	0	0	0	0	0	0	0	0	0	0
ENSMUSG00000091703	470	0	0	0	0	0	0	0	0	0	0	0	0	0	0	0	0	0	0	0	0	0	0	0	0	0	0	0
ENSMUSG00000064366	71	2	0	0	0	0	0	0	0	0	4	1	13	0	0	0	4	0	0	0	0	0	0	2	0	2	1	0
ENSMUSG00000079022	9203	0	0	0	1	0	0	0	0	0	0	0	3	0	3	2	3	2	0	0	0	12	5	0	0	26	9	14
ENSMUSG00000028843	821	12201	12291	11732	10316	11984	12176	10979	9062	8916	10417	7470	7891	5119	5580	6693	4433	2502	4659	1247	1572	1138	12125	10845	8265	8279	8808	8518
ENSMUSG00000024053	3910	5376	5133	8580	3329	3879	22277	22999	24161	18254	30826	15227	22541	32962	42801	39597	605	163	392	77	193	88	8168	7127	7592	4231	7052	3383
ENSMUSG00000083573	469	0	1	0	0	1	0	1	0	1	0	0	0	0	0	0	0	1	0	1	0	0	1	1	0	1	0	0
ENSMUSG00000036104	11718	1533	1448	2200	1564	1348	1082	1355	1473	1240	847	804	767	361	291	489	3557	2901	3554	2038	2205	2401	2371	2275	1697	2710	3019	2891
ENSMUSG00000093705	852	0	0	0	0	0	0	0	0	0	0	0	0	0	0	0	0	0	0	0	0	0	0	0	0	0	0	0
ENSMUSG00000097997	656	5	24	28	20	28	22	13	7	12	19	13	8	3	0	12	8	5	6	0	1	1	18	9	3	4	8	4
ENSMUSG00000086125	810	0	0	0	0	0	0	0	11	0	0	0	0	0	0	0	0	0	0	0	0	0	0	0	0	2	0	2
ENSMUSG00000032387	2041	39	29	25	1	7	13	4	7	34	17	15	20	16	19	22	157	89	127	53	83	68	108	109	51	96	75	60
ENSMUSG00000100081	260	0	0	0	0	0	0	0	0	0	0	0	0	0	0	0	0	0	0	0	0	0	0	0	0	0	0	0
ENSMUSG00000077671	131	0	0	0	0	0	0	0	0	0	0	0	0	0	0	0	0	0	0	0	0	0	0	0	0	0	0	0
ENSMUSG00000051721	3131	59	53	74	57	88	75	121	162	13	50	65	41	23	43	24	178	169	213	150	111	142	150	94	73	103	143	213
ENSMUSG00000055862	938	93	65	69	19	101	130	115	225	132	56	45	44	52	42	84	301	403	442	563	330	292	305	306	186	467	433	408
ENSMUSG00000028081	977	1916	2043	1644	2096	1992	2136	2324	2694	2319	707	624	723	658	691	695	3264	2442	3647	1775	2115	2079	3510	3105	2806	4529	4734	4161
ENSMUSG00000100091	666	0	0	0	0	0	0	0	0	0	0	0	0	0	0	0	0	0	0	0	0	0	0	0	0	0	0	0
ENSMUSG00000093411	980	0	0	0	0	0	0	0	0	0	0	0	0	0	0	0	0	0	0	0	0	0	0	0	0	0	0	0
ENSMUSG00000080254	783	0	0	0	0	0	0	0	0	0	0	0	0	0	0	1	0	0	0	0	0	0	0	0	0	0	0	0
ENSMUSG00000015697	6853	2054	1896	2487	1973	1823	2111	1981	1623	1192	1051	1215	965	437	462	545	3511	2551	4325	1328	1312	1508	2471	2778	1602	2088	2255	2355
ENSMUSG00000020255	3509	973	949	1036	1084	1238	1152	1107	1032	1288	538	351	427	450	393	381	1455	887	1450	445	1067	607	1525	1241	1050	2022	2455	1983
ENSMUSG00000082215	1015	0	0	0	0	0	0	0	0	0	0	0	0	0	0	0	0	0	0	0	0	0	0	0	0	0	0	0
ENSMUSG00000037108	2541	207	82	118	174	232	242	192	146	266	63	45	66	63	24	37	178	80	169	42	87	27	390	257	217	381	360	392
ENSMUSG00000025813	11149	2	0	0	86	52	1	0	16	0	2	1	2	11	0	0	211	129	186	52	133	123	32	11	26	46	91	60
ENSMUSG00000089487	130	0	0	0	0	0	0	0	0	0	0	0	0	0	0	0	0	0	0	0	0	0	0	0	0	0	0	0
ENSMUSG00000100536	667	0	0	0	0	0	0	0	0	0	0	3	1	0	0	0	2	2	9	0	0	0	5	2	0	1	1	0
ENSMUSG00000078554	637	0	0	0	0	6	0	9	0	0	9	6	7	2	3	1	10	17	1	1	11	27	3	3	10	5	4	2
ENSMUSG00000036943	4743	11168	11595	12085	7394	7467	9646	6077	6494	5004	24034	23207	23205	30400	28629	26240	1915	561	1275	317	680	407	10348	10667	10579	4600	7035	3913
ENSMUSG00000084260	582	539	631	710	805	742	553	588	926	507	701	641	612	416	349	431	714	494	590	365	300	526	736	573	486	557	730	663
ENSMUSG00000081997	303	0	0	0	0	0	0	0	0	0	0	0	0	0	0	0	0	0	0	0	0	0	0	0	0	0	0	0
ENSMUSG00000079963	739	0	0	0	0	0	0	0	0	0	0	0	0	0	0	0	0	0	0	0	0	0	0	0	0	0	0	0
ENSMUSG00000066905	1219	0	0	0	0	0	0	0	0	0	0	0	0	0	0	0	0	0	0	0	0	0	0	0	0	0	0	0
ENSMUSG00000085413	427	0	0	0	0	0	0	0	0	0	0	0	0	0	0	0	0	0	0	0	0	0	0	0	0	0	0	0
ENSMUSG00000038544	5995	638	680	519	571	770	578	809	698	536	268	302	260	123	95	165	691	566	744	262	475	367	810	768	491	955	1072	1075
ENSMUSG00000019478	1757	4	0	5	3	4	32	12	64	62	10	9	9	13	22	11	254	235	332	136	126	170	106	174	140	251	283	180
ENSMUSG00000064624	108	0	0	0	0	0	0	0	0	0	0	0	1	0	3	0	0	0	3	0	0	0	0	2	0	0	2	0
ENSMUSG00000062753	1398	669	537	809	906	1059	645	557	617	411	600	459	491	131	207	202	547	347	637	113	286	128	737	828	505	463	514	471
ENSMUSG00000071419	438	971	961	822	1058	1265	1130	1569	1585	1096	413	309	377	278	258	365	1340	1113	1538	873	1046	902	1404	1457	1621	2502	2559	2194
ENSMUSG00000104067	906	0	0	0	0	0	0	0	0	0	0	0	0	0	0	0	0	0	0	0	0	0	0	0	0	0	0	0
ENSMUSG00000093005	102	0	0	0	0	0	0	0	0	0	0	0	0	0	0	0	0	0	0	0	0	0	0	0	0	0	0	0
ENSMUSG00000075172	942	0	0	0	0	0	0	0	0	0	0	0	0	0	0	0	0	0	0	0	0	0	0	0	0	0	0	0
ENSMUSG00000103690	1748	0	0	0	0	0	0	0	0	0	0	0	0	0	0	0	0	0	0	0	0	0	0	0	0	0	0	0
ENSMUSG00000085118	1992	19	13	11	9	15	12	16	26	0	28	27	24	11	9	6	25	41	27	0	7	0	29	17	12	14	18	22
ENSMUSG00000018474	8443	4999	4576	6107	2881	2930	4404	5192	3936	4383	800	622	586	653	742	1035	13642	11643	11381	9353	9898	9652	10411	8573	6875	13245	15649	14256
ENSMUSG00000039824	1026	22	9	24	21	11	11	22	34	16	11	12	7	2	16	8	156	104	104	51	14	158	51	74	24	58	58	35
ENSMUSG00000083814	1255	0	0	0	0	0	0	0	0	0	0	0	0	0	0	0	0	0	0	0	0	0	0	0	0	0	0	0
ENSMUSG00000041506	2788	439	423	475	776	992	707	663	510	676	351	203	359	76	102	92	984	746	1006	346	516	419	929	812	724	1038	1230	1157
ENSMUSG00000093744	338	0	0	0	0	0	0	0	0	0	0	0	0	0	0	0	0	0	0	0	0	0	0	0	0	0	0	0
ENSMUSG00000083786	398	0	0	0	0	1	0	0	0	0	2	12	6	13	22	6	0	0	0	0	0	0	3	1	0	0	0	0
ENSMUSG00000035329	4466	1239	1140	1155	2063	2035	1431	1623	1985	2191	800	845	881	1469	1571	1368	1194	877	928	856	1219	891	1567	1280	1187	2259	3226	2502
ENSMUSG00000098369	1396	0	0	0	0	0	0	0	0	0	0	0	0	0	0	0	0	0	0	0	0	0	0	0	0	0	0	0
ENSMUSG00000046130	945	0	0	0	0	0	0	0	0	0	0	0	0	0	0	0	0	0	0	0	0	0	0	0	0	0	0	0
ENSMUSG00000040584	5480	487	457	422	163	117	476	614	1340	1226	81	77	43	86	52	54	2438	1042	4048	368	237	449	888	1321	599	823	1213	1305
ENSMUSG00000035469	6010	920	1011	1122	393	343	660	717	756	584	111	94	98	112	91	134	2452	1812	2855	1042	1216	1312	1272	1283	876	1244	1571	1322
ENSMUSG00000104513	447	0	0	0	0	0	0	0	0	0	0	0	0	0	0	0	0	0	0	0	8	0	0	0	0	0	0	0
ENSMUSG00000092090	610	0	0	0	0	0	0	0	0	0	0	0	0	0	0	0	0	0	0	0	0	0	0	0	0	0	0	0
ENSMUSG00000088124	109	0	0	0	0	0	0	0	0	0	0	0	0	0	0	0	0	0	0	0	0	0	0	0	0	0	2	1
ENSMUSG00000059995	4121	2039	1766	1984	1794	2225	2331	3140	2769	2870	2414	2086	1869	1772	1908	1910	3358	2660	3625	1699	1908	1857	3258	2926	2315	3827	4560	4092
ENSMUSG00000026249	8287	51	79	18	67	58	77	131	189	217	79	60	118	104	109	186	2643	2703	1399	1673	1967	1896	886	1137	205	1999	1807	1096
ENSMUSG00000084286	686	0	0	0	0	0	0	0	0	0	0	0	0	0	0	0	0	0	0	0	0	0	0	0	0	0	0	0
ENSMUSG00000103035	1567	0	0	0	0	0	0	0	0	0	0	0	0	0	0	0	0	0	0	0	0	0	0	0	0	0	0	0
ENSMUSG00000081809	566	5	12	16	3	2	16	3	0	0	12	23	13	5	8	7	5	0	8	1	26	0	17	8	6	6	7	2
ENSMUSG00000086145	1133	23	11	9	0	0	1	0	0	0	0	4	0	0	0	0	0	0	1	0	0	0	2	0	2	1	1	2
ENSMUSG00000102630	1402	17	3	22	18	3	18	30	11	3	45	82	39	43	54	19	27	1	20	0	0	0	3	35	12	21	42	7
ENSMUSG00000091595	603	0	0	0	0	0	0	0	0	0	0	0	0	0	0	0	0	0	0	0	0	0	0	0	0	0	0	0
ENSMUSG00000053646	9545	43	12	26	97	131	106	128	208	132	52	39	59	101	56	161	9522	12391	6189	8427	11122	10740	1074	994	446	1789	2735	1578
ENSMUSG00000083174	1452	8	5	6	0	4	0	1	0	9	1	1	1	0	0	0	12	8	8	9	0	10	5	1	9	6	5	6
ENSMUSG00000098716	96	0	0	0	0	0	0	0	0	0	0	0	0	0	0	0	0	0	0	0	0	0	0	0	0	0	0	0
ENSMUSG00000027684	12427	22	15	19	25	59	81	212	437	299	45	51	44	73	27	65	3952	3347	4577	2896	2465	3373	582	812	238	861	1534	631
ENSMUSG00000084527	105	0	0	0	0	0	0	0	0	0	0	0	0	0	0	0	0	0	1	0	0	0	0	0	0	0	0	0
ENSMUSG00000033644	4913	177	189	187	184	229	313	137	62	40	455	506	396	397	213	458	50	16	40	2	33	0	233	220	105	42	82	64
ENSMUSG00000024958	2768	873	695	1005	1200	1159	894	771	789	510	816	679	694	442	486	504	1336	1432	1283	762	1618	870	1026	991	719	854	821	722
ENSMUSG00000103699	540	0	0	0	0	0	0	0	0	0	0	0	0	0	0	0	0	0	0	0	0	0	0	0	0	0	0	0
ENSMUSG00000092314	1628	0	0	0	0	0	0	0	0	0	0	0	0	0	0	0	0	0	0	0	0	0	0	0	0	0	0	0
ENSMUSG00000086458	1297	0	0	0	0	0	0	0	0	0	0	0	0	0	0	0	0	0	0	0	0	0	0	0	0	0	0	0
ENSMUSG00000099586	615	0	0	0	0	0	0	0	0	0	0	0	0	0	0	0	0	0	0	0	0	0	0	0	0	0	0	0
ENSMUSG00000022201	5911	2454	2395	2859	2384	2523	2518	2525	3314	2558	2016	2087	1798	1649	1500	1575	4849	3284	4662	2714	2616	2827	3332	2985	2444	3745	5025	4081
ENSMUSG00000053742	3047	0	0	0	0	0	0	0	0	0	0	0	0	0	0	0	0	0	0	0	0	0	0	0	0	0	0	0
ENSMUSG00000024513	3214	2424	2401	2510	2975	3188	2801	2693	3388	2894	4591	3421	4475	3255	3228	3465	4251	2819	4590	2135	2661	2079	4245	4380	3357	4136	5013	4465
ENSMUSG00000099075	63	0	0	0	0	0	0	0	0	0	0	0	0	0	0	0	0	0	0	0	0	0	0	0	0	0	0	0
ENSMUSG00000037463	3062	2	0	1	57	13	0	13	17	21	5	3	3	2	2	7	18	21	8	28	26	27	40	34	15	58	43	56
ENSMUSG00000010554	13817	565	596	536	766	701	654	614	644	521	701	506	655	117	117	136	1543	1010	1482	683	828	730	1054	985	779	1086	1341	1119
ENSMUSG00000099669	469	0	0	0	0	0	0	0	0	0	0	0	0	0	0	0	0	0	0	0	0	0	0	0	0	0	0	0
ENSMUSG00000096808	151235	0	0	0	0	0	0	0	0	0	0	0	0	0	0	0	0	0	0	0	0	0	0	0	0	0	0	0
ENSMUSG00000064721	72	0	0	0	0	0	0	0	0	0	0	0	0	0	0	0	0	0	0	0	0	0	0	0	0	0	0	0
ENSMUSG00000079522	800	0	0	0	0	0	0	0	0	0	0	0	0	0	0	0	0	0	0	0	0	0	0	0	0	0	0	0
ENSMUSG00000073197	1251	3	3	3	128	156	0	0	0	0	0	0	0	0	0	0	18	1	11	0	6	0	34	0	27	7	7	2
ENSMUSG00000042066	5692	249	370	203	439	359	540	1213	2994	1832	43	35	58	148	80	191	264	205	85	728	558	1074	357	562	147	1418	1656	3260
ENSMUSG00000084053	335	0	0	0	0	0	0	0	0	0	0	0	0	0	0	0	0	0	0	0	0	0	0	0	0	0	0	0
ENSMUSG00000097210	2508	0	0	0	0	0	0	0	0	0	0	0	0	0	0	0	0	0	0	0	0	0	0	0	0	0	0	0
ENSMUSG00000056133	1593	2	0	0	0	0	0	4	0	0	23	18	11	45	21	30	0	0	0	0	0	0	2	5	7	2	4	0
ENSMUSG00000028989	2157	18	15	26	0	0	166	16	20	0	22	15	4	1	0	2	132	157	142	0	3	9	174	141	46	114	118	30
ENSMUSG00000027959	4241	195	207	229	210	201	222	160	403	249	114	148	114	98	41	78	305	194	303	76	158	46	295	210	172	200	254	269
ENSMUSG00000024892	4272	169	76	82	135	165	29	54	106	18	36	26	32	32	17	49	7825	5435	4154	2666	2345	3018	687	256	204	614	955	488
ENSMUSG00000066058	4263	2	0	0	8	3	2	0	0	0	0	1	1	0	15	3	0	10	1	0	8	0	3	5	0	5	3	0
ENSMUSG00000049576	3420	12	23	23	13	7	21	29	24	11	19	17	10	15	2	4	28	7	27	2	32	13	21	12	10	18	29	31
ENSMUSG00000032802	2820	3032	3404	4121	1106	1105	1170	733	488	836	2460	1288	2063	4986	6073	6185	1760	1407	1859	608	1016	842	2111	1167	1294	966	1856	684
ENSMUSG00000085873	858	0	4	12	15	38	0	4	0	0	3	2	4	1	1	5	59	50	44	18	0	15	8	11	6	11	9	8
ENSMUSG00000085083	818	0	0	0	4	2	0	3	0	0	2	0	1	0	2	1	20	12	27	11	0	29	3	5	3	0	2	0
ENSMUSG00000101588	2319	0	0	0	0	0	0	0	0	0	0	0	0	0	0	0	0	0	0	0	0	0	0	0	0	0	0	0
ENSMUSG00000102345	304	0	0	0	0	0	0	0	0	0	0	0	0	0	0	0	0	0	0	0	0	0	0	0	0	0	0	0
ENSMUSG00000089307	76	0	0	0	0	0	0	0	0	0	0	0	0	0	0	0	0	0	0	0	0	0	0	0	0	0	1	0
ENSMUSG00000026491	15116	2651	2398	2157	5411	4973	2445	2458	2443	2613	2389	2598	2506	1143	1099	1195	3967	3148	3951	2239	3102	2710	3687	3418	2738	4489	6228	4764
ENSMUSG00000026761	7458	1023	813	1064	1167	856	1138	1115	1155	696	628	614	667	307	293	337	1826	1251	1512	1293	1252	1174	1256	1107	924	1359	1646	1775
ENSMUSG00000100876	3148	14	36	7	44	30	33	20	6	18	51	73	31	7	19	21	42	42	29	40	13	7	41	43	36	54	48	40
ENSMUSG00000052554	246	0	0	0	0	0	0	0	0	0	1	5	1	0	0	0	0	0	0	0	0	0	0	0	0	0	0	0
ENSMUSG00000036437	3007	4	2	0	6	1	15	29	24	19	3	4	3	18	38	10	27	22	2	2	27	112	31	75	2	220	210	58
ENSMUSG00000097600	1229	0	0	0	0	0	0	0	0	0	0	0	0	0	0	0	0	0	0	0	0	0	0	0	0	0	0	0
ENSMUSG00000026922	2130	313	455	481	297	457	455	423	532	561	638	474	459	473	527	501	2785	2513	2251	1336	1751	2126	691	701	427	578	820	634
ENSMUSG00000092171	1475	7	0	1	0	0	36	0	0	0	45	31	37	5	7	10	6	0	13	0	0	0	10	11	12	1	0	0
ENSMUSG00000056145	5569	2804	2637	3437	19277	15270	6323	2494	1388	1155	157	80	139	152	120	286	678	222	313	164	342	236	3582	1845	1584	2610	2873	3240
ENSMUSG00000098188	4482	0	0	0	0	0	10	0	0	0	0	0	0	0	0	0	0	0	0	0	0	0	0	0	0	0	0	0
ENSMUSG00000071112	1767	5	11	4	4	13	32	12	3	0	17	42	35	0	0	7	66	46	98	9	101	41	38	56	30	18	39	26
ENSMUSG00000100681	386	0	0	0	0	0	0	0	0	0	0	0	0	0	0	0	0	0	0	0	0	0	0	0	0	0	0	0
ENSMUSG00000028518	7969	8	2	1	46	30	36	79	218	116	7	6	9	25	18	39	735	1168	549	1118	1301	1616	57	62	22	421	621	404
ENSMUSG00000028970	4344	651	700	808	30	47	547	665	476	350	50	58	57	16	2	20	884	435	1191	61	62	82	795	1122	561	317	433	282
ENSMUSG00000096279	336	0	0	0	0	0	0	1	0	0	0	0	0	0	0	0	1	0	0	0	4	4	0	1	0	0	2	1
ENSMUSG00000073876	3916	0	0	0	0	0	0	0	0	0	0	0	0	0	0	0	0	0	0	0	0	0	0	0	0	0	0	0
ENSMUSG00000021576	1524	1711	1739	1890	2016	2481	1791	1625	1985	1557	1993	2840	2267	3808	3454	3301	3224	2383	3304	1218	1380	1273	2401	2925	2040	1920	2484	1852
ENSMUSG00000075086	945	0	0	0	0	0	0	0	0	0	0	0	0	0	0	0	0	0	0	0	0	0	0	0	0	0	0	0
ENSMUSG00000088688	89	0	0	0	0	5	0	0	0	0	0	0	0	0	0	0	0	0	0	0	0	0	1	0	0	1	1	0
ENSMUSG00000029431	1423	0	0	0	0	0	0	0	0	0	1	1	0	0	0	0	3	5	2	0	0	0	0	1	0	0	4	0
ENSMUSG00000099496	1498	0	0	0	0	0	0	0	0	0	0	0	0	0	0	0	0	0	0	0	0	0	0	0	0	0	0	0
ENSMUSG00000094214	104	0	0	0	0	0	0	0	0	0	0	0	0	0	0	0	0	0	0	0	0	0	0	0	0	0	0	0
ENSMUSG00000034931	5032	1067	984	1298	1227	1516	1452	1504	1738	1523	1646	1685	1295	1073	851	895	1814	1332	1830	893	1022	1051	1771	1682	1051	1849	2274	2067
ENSMUSG00000017195	1683	2	2	2	0	0	15	16	7	0	0	4	5	6	21	0	3	10	10	0	0	9	27	16	13	83	67	32
ENSMUSG00000100182	1882	4	8	5	7	4	71	102	118	45	8	3	11	27	3	7	13	3	6	5	0	0	101	56	57	113	103	126
ENSMUSG00000085701	1454	1	0	0	0	0	0	0	0	0	0	0	0	0	0	0	0	0	0	0	0	0	0	0	0	0	0	0
ENSMUSG00000102183	2982	4	12	1	0	0	0	1	20	52	13	29	16	70	93	47	0	0	0	12	0	0	15	19	8	8	35	3
ENSMUSG00000071343	1002	5	20	24	14	16	12	11	13	7	15	5	14	1	8	10	15	5	21	3	1	1	26	26	17	10	10	5
ENSMUSG00000029657	7042	7934	6905	3033	5724	7695	11404	17695	38239	23714	1099	693	1304	1616	1946	5900	4960	4092	5246	2183	5823	4796	12736	12177	5174	29334	49805	62737
ENSMUSG00000082302	795	0	0	0	0	0	0	0	0	0	1	0	0	0	0	0	0	0	1	0	0	0	1	0	0	0	3	0
ENSMUSG00000024780	2517	365	354	476	486	492	353	355	428	320	695	706	614	442	469	393	1331	1140	1276	794	963	790	784	810	580	640	872	837
ENSMUSG00000098765	62	0	0	0	0	0	0	0	0	0	0	0	0	0	0	0	0	0	0	0	0	0	0	0	0	0	0	0
ENSMUSG00000078607	1205	11	2	15	51	45	10	1	54	35	7	5	4	22	20	42	360	711	259	1013	799	955	28	43	15	380	528	259
ENSMUSG00000062844	906	0	0	0	0	0	0	0	0	0	0	0	0	0	0	0	0	0	0	0	0	0	0	0	0	0	0	0
ENSMUSG00000014773	4219	5	5	5	27	40	95	197	834	453	15	18	21	73	60	46	554	249	859	257	135	253	119	266	94	291	521	856
ENSMUSG00000074764	2739	0	0	0	0	0	0	0	0	0	0	0	0	0	0	0	0	0	0	0	0	0	0	0	0	149	0	0
ENSMUSG00000041380	9328	35	9	39	2013	2351	6	0	0	0	2	1	4	0	0	0	126	29	43	0	37	0	140	40	126	44	46	24
ENSMUSG00000081008	335	0	0	0	0	0	0	0	0	0	0	0	1	0	0	0	0	0	0	0	0	0	0	0	0	0	0	0
ENSMUSG00000100262	166	0	0	0	0	0	0	0	0	0	0	0	0	0	0	0	0	0	0	0	0	0	0	0	0	0	0	0
ENSMUSG00000100812	978	0	0	0	0	0	0	0	0	0	0	0	0	0	0	0	0	0	0	0	0	0	0	0	0	0	0	0
ENSMUSG00000083006	283	0	0	0	3	3	0	0	0	0	2	1	2	5	0	0	5	6	0	0	0	0	0	4	3	5	5	10
ENSMUSG00000061969	2535	8	0	0	10	20	33	7	0	22	6	7	32	38	45	26	2	0	1	0	0	0	4	0	1	2	2	4
ENSMUSG00000042055	10372	1497	1507	2382	2791	2707	1339	1354	1209	1105	399	426	404	93	93	173	2855	2540	2462	2061	1633	1768	2004	1757	1256	1778	2021	1770
ENSMUSG00000098956	128	0	0	0	0	0	0	0	0	0	0	0	0	0	0	0	0	0	0	0	0	0	2	0	0	1	1	0
ENSMUSG00000079707	788	0	0	0	0	0	0	0	0	0	0	0	0	0	0	0	0	0	0	0	0	0	0	0	0	0	0	0
ENSMUSG00000025333	1995	0	0	0	0	0	0	0	0	0	0	0	1	0	0	0	0	0	0	0	0	0	0	0	0	0	1	2
ENSMUSG00000102080	1675	0	0	0	0	0	0	7	0	0	0	0	0	0	0	0	0	0	0	0	0	0	0	0	0	0	0	0
ENSMUSG00000095200	388	0	0	128	0	1	10	22	24	0	3	1	0	17	0	9	2	3	162	7	0	0	76	16	10	66	106	93
ENSMUSG00000101938	292	0	0	0	0	0	0	0	0	0	0	0	0	0	0	0	0	0	0	0	0	0	0	0	0	0	0	0
ENSMUSG00000085550	574	0	0	0	0	0	0	0	0	0	0	0	0	0	0	0	0	0	0	0	0	0	0	0	0	0	0	0
ENSMUSG00000047544	954	0	0	0	0	0	0	0	0	0	0	0	0	0	0	0	0	0	0	0	0	0	0	0	0	0	0	0
ENSMUSG00000079698	2574	0	0	0	0	0	0	0	0	0	0	0	0	0	0	0	0	0	0	0	0	0	0	0	0	0	0	0
ENSMUSG00000094878	954	0	0	0	0	0	0	0	0	0	0	0	0	0	0	0	0	0	0	0	0	0	0	0	0	0	0	0
ENSMUSG00000074300	1507	1	2	9	0	0	0	9	0	0	4	6	8	6	0	1	653	263	1045	20	30	9	43	119	38	1	2	5
ENSMUSG00000039067	1599	1273	1565	1684	1418	1650	1341	1278	1208	974	457	440	457	286	178	265	4082	2628	4059	1571	1477	1556	2141	1807	1361	1487	1747	1598
ENSMUSG00000097011	1283	2	0	0	0	9	0	0	0	0	0	0	0	0	0	0	0	0	3	10	0	0	0	0	0	0	0	0
ENSMUSG00000022159	4163	323	195	296	458	412	255	267	267	266	215	244	208	108	88	126	493	339	616	429	266	318	428	419	339	548	598	601
ENSMUSG00000018920	3021	19063	17990	13186	1947	1970	10892	5975	1643	1697	855	657	719	220	186	266	5117	2742	4746	1573	1989	1905	8508	4940	3963	1818	2305	2461
ENSMUSG00000026411	2726	343	239	334	168	178	147	196	240	227	31	30	38	62	42	75	2157	1839	1956	1192	1279	1506	521	629	341	795	1021	791
ENSMUSG00000045009	3304	5	4	9	9	21	7	2	3	0	6	3	4	4	2	0	11	17	8	1	7	4	14	10	10	15	21	12
ENSMUSG00000089205	63	0	0	0	0	0	0	0	0	0	0	0	0	0	0	0	0	0	0	0	0	0	0	0	0	0	0	0
ENSMUSG00000032086	6348	211	343	314	227	259	368	350	566	418	240	295	207	185	180	255	3271	2005	3960	912	793	1025	1024	1032	408	1001	1330	793
ENSMUSG00000103564	647	0	0	0	0	0	0	0	0	0	0	0	1	0	0	0	0	0	1	0	0	0	0	0	0	0	0	0
ENSMUSG00000094140	942	0	0	0	0	0	0	0	0	0	0	0	0	0	0	0	0	0	0	0	0	0	0	0	0	0	0	0
ENSMUSG00000081624	544	9	0	20	15	20	12	11	9	8	6	3	8	0	4	3	32	10	16	1	0	1	9	14	4	3	3	6
ENSMUSG00000053624	1990	0	0	0	0	0	0	0	0	0	0	0	0	0	0	0	0	0	0	0	0	0	0	0	0	0	0	0
ENSMUSG00000083975	221	0	0	0	0	0	0	1	0	0	0	0	1	11	0	0	0	0	0	0	0	0	0	1	0	0	0	0
ENSMUSG00000086186	980	0	0	0	0	3	0	0	0	0	0	0	0	0	0	0	1	0	1	0	0	0	0	0	0	0	0	0
ENSMUSG00000053830	2624	35	61	31	39	48	32	51	45	83	38	54	40	16	28	28	83	54	65	42	44	60	75	50	40	74	95	82
ENSMUSG00000001288	4109	641	655	593	582	734	1536	2338	3355	2665	282	174	221	295	305	382	2345	2257	2588	1385	1834	1766	1361	1196	988	1838	2298	1945
ENSMUSG00000033943	15340	2215	2611	2975	2686	2447	3114	3226	3809	2783	3781	4227	3915	3918	3924	3192	4420	3384	4297	2330	2989	2940	4090	4408	2584	4998	6389	5566
ENSMUSG00000095069	121	0	0	0	0	0	0	0	0	0	0	0	0	0	0	0	0	0	0	0	0	0	0	0	0	0	0	0
ENSMUSG00000047828	2253	0	0	0	0	0	0	0	0	0	0	0	0	0	0	0	0	0	0	0	0	0	0	0	0	0	0	0
ENSMUSG00000070388	1708	0	0	0	0	0	9	11	16	0	0	2	0	0	0	4	3	0	1	0	0	16	0	0	3	6	6	0
ENSMUSG00000046814	645	3	0	2	0	0	7	4	5	2	8	1	4	0	0	6	180	100	239	2	26	2	35	79	50	7	13	24
ENSMUSG00000037938	1727	271	318	218	232	318	228	222	268	329	64	51	47	32	43	45	404	317	471	150	194	185	256	357	166	335	290	285
ENSMUSG00000019054	1714	1876	1868	2151	2564	2842	1932	2661	3104	2555	1559	1355	1488	1559	1947	2308	2875	3166	2422	2654	2881	2694	2565	2840	2363	2912	2998	2746
ENSMUSG00000060268	2463	0	0	0	0	2	0	0	0	0	1	1	0	13	0	3	86	271	88	122	438	39	4	0	9	24	57	17
ENSMUSG00000025505	3178	192	252	249	311	318	175	167	256	188	265	199	237	79	59	110	569	608	727	514	435	539	346	363	249	492	529	559
ENSMUSG00000020059	1264	9	0	0	12	7	6	4	7	0	2	3	0	8	0	2	19	11	5	18	0	0	4	3	0	14	27	6
ENSMUSG00000058704	1513	708	839	868	584	601	831	492	771	419	356	231	317	112	109	190	1983	1177	2051	708	700	579	1139	1004	689	729	916	752
ENSMUSG00000083760	683	0	0	0	0	0	0	0	0	0	2	0	0	0	0	0	0	0	0	6	0	0	0	0	0	0	1	0
ENSMUSG00000039155	3012	1	0	1	0	0	0	0	0	2	2	4	4	1	0	0	2	0	0	13	24	0	0	1	7	2	6	15
ENSMUSG00000001943	1170	2	2	2	14	35	49	68	241	120	5	5	3	28	18	27	1003	1888	602	2123	1993	2805	66	113	37	442	695	476
ENSMUSG00000103338	252	0	0	0	0	0	0	0	0	0	0	0	0	0	0	0	0	0	0	0	0	0	0	0	0	0	0	0
ENSMUSG00000036560	4584	121	191	172	50	32	94	63	18	54	10	18	7	7	15	15	41	14	24	18	9	42	112	30	24	107	144	67
ENSMUSG00000081508	587	0	0	0	0	0	0	0	0	0	0	0	0	0	0	0	0	0	0	0	0	0	0	0	0	0	0	0
ENSMUSG00000099079	74	0	1	0	8	1	0	2	0	8	6	1	2	0	0	4	0	0	1	0	0	2	2	4	0	3	2	1
ENSMUSG00000088308	134	4	0	0	0	0	0	0	6	0	3	0	2	4	0	1	4	0	2	3	0	0	0	0	0	1	1	0
ENSMUSG00000089965	379	0	9	0	0	0	0	0	0	0	0	0	4	0	0	2	0	0	0	0	0	0	0	0	0	0	1	0
ENSMUSG00000001039	1593	14	17	16	13	6	13	7	28	11	7	6	10	2	12	16	441	473	339	170	379	206	58	84	39	93	120	59
ENSMUSG00000042750	903	14	0	1	38	43	2	7	78	3	1	0	0	8	10	45	911	3570	289	3995	3303	4529	71	7	12	769	1178	434
ENSMUSG00000102603	540	13	14	11	0	2	55	0	8	0	0	6	6	0	0	0	3	0	1	0	0	0	2	3	4	0	0	2
ENSMUSG00000085278	338	0	0	0	0	0	0	0	0	0	0	0	1	0	0	0	1	2	0	0	0	0	0	0	0	0	0	0
ENSMUSG00000082163	720	17	15	24	43	23	30	7	2	59	13	25	25	20	27	13	69	32	86	1	14	3	37	48	16	46	66	35
ENSMUSG00000102292	1062	0	0	0	0	0	0	0	0	0	0	0	0	0	0	0	0	0	0	0	0	0	0	0	0	0	0	0
ENSMUSG00000065569	102	0	0	0	0	0	0	0	0	0	0	0	0	0	0	0	0	0	0	0	0	0	0	0	0	0	0	0
ENSMUSG00000093184	85	0	0	0	0	0	0	0	0	0	0	0	0	0	0	0	0	0	0	0	0	0	0	0	0	0	0	0
ENSMUSG00000035310	5820	977	904	895	813	758	1085	699	516	650	1773	2368	2205	2767	2990	2547	832	544	761	440	464	349	1097	1233	928	819	1172	844
ENSMUSG00000095117	301	0	0	0	0	0	0	0	0	0	0	0	0	0	0	0	0	0	1	0	0	0	0	0	0	0	0	3
ENSMUSG00000097445	2505	0	17	5	11	9	3	16	4	5	7	16	6	20	41	12	20	20	18	13	23	0	16	19	16	22	26	2
ENSMUSG00000058486	2990	4070	3761	6079	2682	2782	1645	1495	1019	1247	378	409	283	214	228	295	2211	1961	1359	1352	1684	1686	2458	1790	1801	2030	2076	2096
ENSMUSG00000090449	1401	0	0	0	0	0	0	0	0	0	0	0	0	0	0	0	0	0	0	0	0	0	0	0	0	0	0	0
ENSMUSG00000065601	65	0	0	0	0	0	0	3	0	0	21	10	25	34	24	17	0	0	0	0	0	0	2	1	2	2	0	1
ENSMUSG00000044349	8521	32	22	28	67	106	0	11	116	0	0	6	5	39	15	83	2952	8125	1856	10409	11263	8829	254	101	20	1757	2431	1131
ENSMUSG00000022565	18113	7345	7767	10091	12799	13514	16300	18155	10140	11503	6017	4309	4547	3637	3773	3803	20148	11836	20085	4301	5266	4856	14739	12317	6538	9895	11917	10099
ENSMUSG00000018574	2686	916	928	1176	1913	1970	766	1008	804	985	957	1059	800	610	684	604	2486	2065	2551	1454	1316	1762	1397	1387	996	1451	1743	1483
ENSMUSG00000084476	84	0	0	0	0	0	0	0	0	0	0	0	0	0	0	0	0	0	0	0	0	0	0	0	0	0	0	0
ENSMUSG00000065431	71	3	0	0	0	4	5	7	5	0	4	9	9	2	0	4	6	8	2	20	0	0	2	0	2	8	5	12
ENSMUSG00000087192	1615	3	2	8	1	6	1	9	0	0	2	8	1	0	0	6	1	6	6	0	0	0	6	6	0	2	6	1
ENSMUSG00000034610	8684	1225	885	712	521	448	1975	1998	2076	2623	2429	2888	2286	2769	2573	2635	1768	1536	1922	1631	2104	1891	3026	3168	3000	6714	7736	6559
ENSMUSG00000029088	3614	24	11	13	192	205	9	4	6	0	3	4	8	15	3	4	82	138	66	171	124	155	51	19	35	35	64	42
ENSMUSG00000080917	1830	27	5	16	13	9	3	1	41	51	6	0	6	15	8	20	0	0	3	0	0	0	16	8	8	3	36	10
ENSMUSG00000056155	730	0	0	0	0	6	0	0	0	0	1	0	1	0	0	0	5	7	8	2	0	22	0	3	5	3	7	2
ENSMUSG00000042500	6947	678	657	783	699	880	540	616	581	497	731	614	639	518	433	571	780	999	485	782	1027	777	582	551	379	826	942	769
ENSMUSG00000064407	90	0	0	0	0	0	0	0	0	0	0	0	0	0	0	0	0	0	0	0	0	0	0	0	0	0	0	0
ENSMUSG00000029392	2247	242	307	306	49	31	124	179	416	254	231	176	220	52	42	77	720	774	604	747	998	702	263	302	179	378	549	477
ENSMUSG00000101515	696	0	0	0	0	0	0	0	0	0	0	0	0	0	0	0	0	0	0	0	0	0	0	0	0	0	0	0
ENSMUSG00000050973	3132	44	38	54	82	72	69	65	25	9	40	34	41	15	14	30	286	297	190	192	105	120	95	111	55	127	106	135
ENSMUSG00000065622	190	0	0	0	0	0	0	0	0	0	0	0	0	0	0	0	0	0	2	0	0	0	0	0	0	0	0	0
ENSMUSG00000054252	6907	27	89	23	88	86	152	307	1213	429	21	23	36	178	144	206	2317	5141	1719	3895	5401	5253	347	647	236	2262	2799	2440
ENSMUSG00000064450	86	0	0	0	0	0	0	0	0	0	0	0	0	0	0	0	0	0	0	0	0	0	0	0	0	0	0	0
ENSMUSG00000065309	92	0	0	0	0	0	0	0	0	0	0	0	0	0	0	0	0	0	0	0	0	0	0	0	0	0	0	0
ENSMUSG00000030835	5936	1919	2000	2195	1927	2238	1544	1570	1244	1431	1129	666	1001	306	400	422	4047	2757	3677	1539	1986	2060	2589	2128	1686	2220	2718	2437
ENSMUSG00000091373	754	0	0	0	1	0	0	1	0	0	1	0	0	4	0	2	1	0	1	0	0	0	6	0	0	8	9	7
ENSMUSG00000074578	2929	1143	1267	859	798	685	1950	2072	1632	2129	1041	1133	975	816	1096	993	2300	1611	2749	1091	1241	1009	2290	2584	1826	3131	3116	2620
ENSMUSG00000098129	504	0	0	0	0	0	0	0	0	0	0	0	0	0	0	0	0	0	0	0	0	0	0	0	0	0	0	0
ENSMUSG00000082786	901	0	0	0	0	0	0	0	0	0	0	4	0	0	0	0	0	0	0	0	0	0	0	0	2	0	0	0
ENSMUSG00000049506	2672	0	0	0	0	0	0	0	0	0	0	0	0	0	0	0	0	0	0	0	0	0	0	0	0	1	0	0
ENSMUSG00000089541	101	0	0	0	0	0	0	0	0	0	0	0	0	0	0	0	0	0	0	0	0	0	0	0	0	0	0	0
ENSMUSG00000042423	2650	3500	3555	3775	3713	3951	5324	5437	4184	5365	6851	6567	6023	5939	5890	5858	2732	2656	2663	2290	3088	2122	4878	5484	4228	5404	6737	5833
ENSMUSG00000077309	118	0	0	0	0	0	0	0	0	0	0	0	0	0	0	0	0	0	0	0	0	0	0	0	0	0	1	0
ENSMUSG00000025373	4374	973	921	1353	1042	1039	1012	1018	1048	556	901	911	711	447	489	626	1454	1419	1394	920	1068	904	1217	1243	883	1069	1196	1237
ENSMUSG00000087017	1887	3	0	1	7	5	0	0	0	0	0	2	0	0	0	0	4	2	11	0	0	25	2	2	0	2	3	1
ENSMUSG00000078131	879	0	0	0	0	0	0	0	0	0	0	0	0	0	0	0	0	0	0	0	0	0	0	0	0	0	0	0
ENSMUSG00000034324	5850	0	5	0	16	3	8	31	60	0	2	0	6	25	27	60	199	299	16	403	272	328	74	50	5	760	870	401
ENSMUSG00000098323	272	0	0	0	0	0	0	0	0	0	0	0	0	0	0	0	0	0	0	0	0	0	0	0	0	0	0	0
ENSMUSG00000078611	1002	0	0	0	0	0	0	0	0	0	0	0	0	0	0	0	0	0	0	0	0	0	0	0	0	0	0	0
ENSMUSG00000083289	412	22	27	52	38	94	74	56	94	105	55	134	81	85	78	91	45	24	32	16	24	53	154	183	74	363	416	475
ENSMUSG00000085691	684	0	0	0	0	0	0	0	0	0	1	1	0	0	0	0	0	0	0	0	0	0	0	0	0	0	0	0
ENSMUSG00000084397	540	0	0	0	0	0	0	0	0	0	0	0	0	0	0	0	0	0	0	0	0	0	0	0	0	0	0	0
ENSMUSG00000101427	463	0	0	0	0	0	0	0	0	0	0	0	0	0	0	0	0	0	0	0	0	0	0	0	0	0	0	0
ENSMUSG00000034353	3022	836	814	895	3904	4800	740	1100	1151	1026	404	298	314	494	545	620	1901	2115	1286	2356	2182	2584	1154	1039	1192	1036	1366	1130
ENSMUSG00000097601	2543	23	11	15	11	11	22	17	14	19	18	25	17	0	11	5	33	9	32	0	10	0	25	39	28	22	15	33
ENSMUSG00000034435	3282	1	1	8	183	156	0	0	77	0	1	0	1	16	3	37	1579	1933	669	1958	1904	2099	104	27	34	352	606	271
ENSMUSG00000094250	171	0	0	0	0	2	0	1	0	0	0	0	0	0	0	0	0	0	0	0	0	0	0	0	0	0	0	0
ENSMUSG00000049641	1650	0	0	0	0	1	0	0	0	0	0	0	0	0	0	0	2	0	0	0	0	0	0	0	0	0	0	0
ENSMUSG00000047237	1486	0	0	0	0	0	0	0	0	0	0	0	0	0	0	0	0	0	0	0	0	0	0	0	0	0	0	0
ENSMUSG00000080054	498	0	0	0	0	0	0	0	1	1	0	0	0	0	0	0	1	0	2	0	0	0	3	3	1	3	1	5
ENSMUSG00000081392	701	0	0	0	0	0	0	0	0	0	0	0	0	0	0	0	4	6	0	1	0	0	1	0	0	0	3	0
ENSMUSG00000082021	598	0	0	0	0	0	0	0	0	0	0	0	0	0	0	0	0	0	0	0	0	0	0	0	0	0	0	0
ENSMUSG00000103227	2962	6	2	4	0	3	0	3	4	0	16	15	11	9	10	16	3	0	2	0	0	0	5	9	0	3	11	5
ENSMUSG00000048387	2010	3	4	3	6	12	22	87	28	24	14	3	14	37	37	26	203	88	217	51	16	109	128	157	65	492	559	288
ENSMUSG00000038175	3062	1312	1242	1671	2837	2386	1536	2204	1713	2396	2287	2071	2253	3112	3428	3353	583	388	493	455	510	293	2217	2081	1379	3862	4663	4169
ENSMUSG00000089892	933	0	0	0	0	0	0	0	0	0	0	0	0	0	0	0	0	0	0	0	0	0	0	0	0	0	0	0
ENSMUSG00000085715	4306	0	4	0	12	0	0	0	0	0	0	1	4	0	0	1	22	85	18	63	78	33	3	3	0	9	22	6
ENSMUSG00000028348	2054	7	0	3	15	5	17	7	8	24	2	2	2	0	0	3	11	15	0	15	64	5	5	11	0	31	28	37
ENSMUSG00000095478	564	99	168	107	47	58	85	46	69	32	30	21	27	13	13	17	217	187	307	82	145	21	152	114	106	78	97	86
ENSMUSG00000083624	207	0	0	0	0	1	0	0	0	0	0	0	0	0	0	0	0	1	0	0	13	0	2	0	2	2	2	0
ENSMUSG00000070999	1941	2	26	11	66	32	11	18	10	61	48	49	69	38	18	44	0	0	0	0	34	0	11	23	31	9	12	17
ENSMUSG00000044227	397	0	0	0	0	0	0	0	0	0	0	0	0	0	0	0	0	0	0	0	0	0	0	0	0	0	0	0
ENSMUSG00000089075	300	0	0	0	0	0	0	0	0	0	5	0	1	0	0	0	0	0	0	0	0	0	0	0	0	0	0	0
ENSMUSG00000103069	413	0	0	0	0	0	0	0	0	0	0	0	0	0	0	0	0	0	0	0	0	0	0	0	0	0	0	0
ENSMUSG00000052520	2345	0	0	0	0	0	0	0	0	0	0	0	0	0	0	0	12	0	34	0	36	0	1	0	0	0	0	0
ENSMUSG00000102222	4732	0	0	0	0	0	0	0	0	0	0	0	0	0	0	0	0	0	0	0	0	0	0	0	0	0	0	0
ENSMUSG00000046242	1514	39	14	1	23	15	0	0	3	3	1	1	4	13	20	11	463	1085	307	435	1381	418	13	13	63	58	188	95
ENSMUSG00000069189	1461	0	0	0	0	0	0	0	0	0	1	0	2	0	0	0	0	0	0	0	0	0	0	2	0	0	0	0
ENSMUSG00000066241	933	0	0	0	0	0	0	0	0	0	0	0	0	0	0	0	0	0	0	0	0	0	0	0	0	0	0	0
ENSMUSG00000065298	162	0	0	0	0	0	0	0	0	0	0	0	0	0	0	0	0	0	0	0	0	0	0	0	0	0	1	0
ENSMUSG00000088528	104	0	0	0	0	0	0	0	0	0	0	0	0	0	0	0	1	0	0	0	0	0	1	0	0	0	2	0
ENSMUSG00000102585	856	0	0	0	0	0	0	0	0	0	0	0	0	0	0	0	0	0	0	0	0	0	0	0	0	0	0	0
ENSMUSG00000035804	1016	0	0	0	0	0	0	0	0	0	0	0	0	0	0	0	0	0	0	0	0	0	0	0	0	0	0	0
ENSMUSG00000103395	340	0	0	0	0	0	0	0	0	0	0	0	0	0	0	0	0	0	0	0	0	0	0	0	0	0	1	0
ENSMUSG00000059070	4042	1532	1389	1106	1511	1615	2095	2237	2181	2162	931	709	859	601	672	699	2186	1848	2708	1264	1605	1546	2502	2417	2294	3379	3199	2927
ENSMUSG00000102978	505	0	0	0	0	0	0	0	0	0	0	0	0	0	0	0	0	0	0	0	0	0	0	0	0	0	0	0
ENSMUSG00000099105	70	0	1	0	0	1	0	0	0	0	0	0	0	0	0	0	0	0	0	0	0	0	0	0	2	2	0	7
ENSMUSG00000100429	660	0	0	0	0	0	0	0	0	0	0	0	0	0	0	0	0	4	3	0	0	0	0	0	0	0	0	0
ENSMUSG00000035352	537	735	578	383	1	13	412	187	9	25	23	7	17	0	0	7	2	2	0	0	0	0	197	135	170	38	36	19
ENSMUSG00000019558	5210	4257	4308	6947	104	103	1070	565	274	212	160	197	147	71	23	64	4372	2050	5267	1237	1419	864	2102	1742	1068	708	985	607
ENSMUSG00000090854	1303	0	0	0	0	0	0	0	0	0	0	0	0	0	0	0	0	0	0	0	0	0	0	0	0	0	0	0
ENSMUSG00000020155	4191	0	0	0	0	4	23	18	0	0	20	29	30	40	20	14	31	21	11	14	0	165	22	38	20	78	38	51
ENSMUSG00000097746	1700	47	55	36	75	23	64	20	21	46	89	85	69	44	68	40	16	12	32	8	63	7	62	60	51	73	64	81
ENSMUSG00000103319	1019	0	0	0	0	0	0	0	0	0	0	0	0	0	0	0	0	0	0	0	0	0	0	0	0	0	0	0
ENSMUSG00000101685	985	26	36	35	42	37	23	38	14	8	15	21	25	6	15	14	64	36	82	20	31	62	113	72	27	106	108	87
ENSMUSG00000096915	1497	0	0	0	0	0	0	0	0	0	0	0	0	0	0	0	0	0	0	0	0	0	0	0	0	0	0	0
ENSMUSG00000094741	8594	0	0	0	0	0	0	0	0	0	0	0	0	0	0	0	0	0	0	0	0	0	0	0	0	0	0	0
ENSMUSG00000036743	1693	24	31	68	65	153	37	19	16	0	0	0	2	0	0	0	10	0	1	2	0	13	22	33	21	6	18	14
ENSMUSG00000080396	89	0	6	2	0	1	0	0	0	0	0	0	1	0	0	0	0	0	0	1	17	0	2	1	0	0	3	3
ENSMUSG00000069601	33152	26	1	7	68	55	28	26	237	36	21	31	15	128	88	179	9014	10086	4701	13330	10662	13789	528	241	167	1548	3768	1698
ENSMUSG00000039886	1553	580	642	684	1341	1787	437	519	528	257	883	593	788	1844	1943	1882	1158	599	1117	318	404	462	932	907	830	666	857	515
ENSMUSG00000077484	135	0	0	0	0	0	0	0	0	0	0	0	0	0	0	0	0	0	0	0	0	0	0	0	0	0	0	0
ENSMUSG00000086882	262	0	0	0	0	0	0	0	0	0	1	2	0	0	0	0	0	0	1	0	1	0	1	2	0	1	1	0
ENSMUSG00000088500	332	0	0	0	0	0	0	0	0	0	0	0	0	0	0	0	0	0	0	0	0	0	0	0	0	0	0	0
ENSMUSG00000022613	1651	0	0	0	0	0	0	2	0	0	1	0	0	0	1	0	0	0	0	0	0	0	0	0	5	1	5	0
ENSMUSG00000092452	2435	0	0	0	1	0	0	0	0	0	0	0	0	0	0	0	0	0	0	0	10	0	0	0	0	0	0	0
ENSMUSG00000042599	10057	5551	5413	7161	3005	2913	10880	10826	13180	7610	9712	12208	9314	11207	10569	11510	2861	2584	2748	1884	2615	2520	6628	6879	5004	7796	9848	7911
ENSMUSG00000087607	480	0	0	0	0	0	0	0	0	0	0	0	0	0	0	0	0	0	0	0	0	0	0	0	0	0	0	0
ENSMUSG00000091528	2594	0	0	0	0	0	0	0	0	0	0	0	0	0	0	0	0	0	0	0	0	0	0	0	0	0	0	0
ENSMUSG00000097575	2084	0	0	0	0	0	0	0	0	0	0	0	0	0	0	1	0	1	0	0	0	8	0	0	0	0	1	0
ENSMUSG00000052477	3827	9	5	10	10	0	3	6	5	0	6	2	3	3	17	11	0	2	3	0	4	0	2	3	5	4	7	7
ENSMUSG00000029005	5200	0	0	1	0	0	0	0	0	34	0	3	8	0	9	2	34	12	23	8	0	23	13	23	9	12	17	14
ENSMUSG00000098904	64	0	0	0	0	0	0	0	4	0	0	0	0	0	0	0	2	3	5	1	0	0	2	3	0	2	0	1
ENSMUSG00000024294	10369	3001	3264	4350	3180	2654	3329	2554	3591	2685	3595	3993	3510	1596	1560	1417	6932	4664	6647	3727	3923	3588	4101	4143	2658	2619	3718	2963
ENSMUSG00000084576	105	0	0	0	0	0	0	0	0	0	0	0	0	0	0	0	0	0	0	0	0	0	0	0	0	0	0	0
ENSMUSG00000102099	3061	1	0	0	0	0	0	0	0	0	0	0	0	0	0	0	0	0	0	0	0	0	0	0	0	2	0	1
ENSMUSG00000087402	1909	0	0	0	0	0	0	0	0	0	0	0	0	0	0	0	0	0	0	0	0	0	0	0	0	0	0	0
ENSMUSG00000076313	94	0	0	0	0	0	0	0	0	0	0	0	0	0	0	0	0	0	0	0	0	0	0	0	0	0	0	0
ENSMUSG00000093208	74	0	0	0	0	0	0	0	0	0	0	0	0	0	0	0	0	0	0	0	0	0	0	0	0	0	0	0
ENSMUSG00000099978	696	0	0	0	0	0	0	0	0	0	0	0	0	0	0	0	0	0	0	0	0	0	0	0	0	0	0	0
ENSMUSG00000088622	114	0	0	0	0	0	0	0	0	0	0	0	0	0	0	0	2	0	0	0	10	0	1	0	0	0	0	0
ENSMUSG00000093985	2012	0	0	0	0	0	0	0	0	0	0	0	0	0	0	0	1	0	0	0	0	0	0	2	0	0	0	0
ENSMUSG00000084547	247	0	0	0	0	0	0	0	0	0	0	0	0	0	9	0	0	0	0	0	0	0	0	0	0	0	0	0
ENSMUSG00000087388	2914	0	0	0	0	0	0	0	0	0	0	0	0	0	0	0	0	0	0	0	0	0	0	0	0	0	0	0
ENSMUSG00000020668	6849	335	225	357	183	154	237	301	324	226	84	83	46	39	42	82	753	602	912	384	506	382	493	473	246	506	696	574
ENSMUSG00000083239	544	0	0	0	0	0	0	0	0	0	0	0	0	0	0	0	0	0	0	0	0	0	0	0	0	0	0	0
ENSMUSG00000047417	7155	2222	2135	2013	3285	3398	3955	4591	3762	5005	2426	2524	2117	1181	996	1024	2793	2348	2655	1496	2015	1705	3281	3708	2588	4802	5939	5121
ENSMUSG00000080408	126	0	0	0	0	0	0	0	0	0	0	0	0	0	0	0	0	2	0	0	0	0	0	0	0	0	0	0
ENSMUSG00000101398	1066	0	0	0	0	0	0	0	0	0	1	0	0	0	0	0	0	0	0	0	0	0	0	0	0	0	1	0
ENSMUSG00000102317	5440	0	0	0	0	0	0	0	0	0	0	0	0	0	0	0	0	0	0	0	4	0	0	0	0	0	0	0
ENSMUSG00000068739	3653	3014	2930	2996	3512	4294	2581	2616	2630	2578	1079	1017	871	607	832	838	7101	4552	7538	2590	2613	2925	4107	4091	3155	3732	4129	3647
ENSMUSG00000102182	341	0	0	0	0	0	0	0	0	0	0	0	0	0	0	0	0	0	0	0	0	0	0	0	0	0	0	0
ENSMUSG00000024313	2286	0	0	0	0	0	0	0	0	0	2	0	0	0	0	0	18	33	99	0	0	0	2	14	0	0	0	0
ENSMUSG00000028550	3351	814	834	1180	1734	1530	751	688	1040	608	176	169	137	147	131	179	521	374	482	300	314	354	630	404	333	338	313	292
ENSMUSG00000080046	803	0	0	0	0	0	0	0	0	0	0	0	0	0	0	0	0	0	0	0	0	0	0	0	0	0	0	0
ENSMUSG00000064541	160	0	0	0	0	0	0	0	0	0	0	0	0	0	0	0	0	0	0	0	0	0	0	0	0	0	0	0
ENSMUSG00000056288	1562	0	0	0	0	0	0	0	0	0	0	0	0	0	0	0	0	0	0	0	0	0	0	0	0	0	0	0
ENSMUSG00000096363	382	0	0	0	0	0	0	0	0	0	0	0	0	0	0	0	0	0	0	0	0	0	0	0	0	0	0	0
ENSMUSG00000094389	94	0	0	0	0	0	0	0	0	0	0	0	0	0	0	0	0	0	0	0	0	0	0	0	0	0	0	0
ENSMUSG00000068206	7770	416	319	447	516	639	396	383	232	391	341	335	269	117	157	89	1781	1753	1875	948	1353	977	776	849	473	711	790	797
ENSMUSG00000096758	132	0	0	0	0	0	0	0	0	0	0	0	0	0	0	0	0	0	0	0	0	0	0	0	0	0	0	0
ENSMUSG00000094651	3063	0	9	2	0	0	0	4	0	0	1	0	1	0	0	0	2	3	0	4	0	0	1	1	1	2	2	1
ENSMUSG00000098371	611	0	0	0	0	0	0	0	0	0	0	0	0	0	0	0	0	0	0	0	0	0	0	0	0	0	0	0
ENSMUSG00000037197	2405	1089	1104	989	1357	1251	1231	1260	1342	1340	804	663	707	455	488	544	1850	1275	1973	860	1275	1139	1626	1576	1055	1705	2099	1864
ENSMUSG00000081985	217	22	51	24	19	17	35	36	25	4	23	11	18	35	54	45	1	0	0	0	15	0	32	45	18	33	24	19
ENSMUSG00000021177	5464	502	552	413	593	666	459	359	435	392	231	251	228	53	53	89	420	335	455	170	255	210	602	527	426	514	536	480
ENSMUSG00000029528	8195	6743	6130	7287	5629	5988	10864	8600	9228	7563	21382	19111	17163	12447	13070	12888	7306	6202	6663	4996	5494	5159	8005	10834	7550	5444	7845	6520
ENSMUSG00000022442	2918	173	259	290	180	193	87	176	173	118	84	65	67	42	38	55	665	438	676	230	268	365	327	296	212	228	314	301
ENSMUSG00000047692	1259	0	0	0	0	0	0	0	0	0	0	0	0	0	0	1	8	3	8	0	0	0	4	2	0	4	6	2
ENSMUSG00000083931	542	0	0	0	0	0	0	0	0	0	0	0	0	0	0	0	0	0	0	0	0	0	0	0	0	0	0	0
ENSMUSG00000099880	174	0	0	0	0	0	0	0	0	0	0	0	0	0	0	0	0	0	0	0	0	0	0	0	0	0	0	0
ENSMUSG00000080557	90	0	0	0	0	0	0	0	0	0	0	0	0	0	0	0	1	0	0	0	0	0	0	0	0	0	0	0
ENSMUSG00000104175	965	0	0	0	0	0	0	0	0	0	0	0	0	0	0	0	0	0	0	0	0	0	0	0	0	0	0	0
ENSMUSG00000088713	129	0	0	0	0	0	0	0	0	0	0	0	0	0	0	0	0	0	1	0	0	0	0	2	0	0	0	0
ENSMUSG00000001918	4156	3515	3208	3206	4315	4811	6541	5583	4085	4453	2157	1158	1971	847	709	1332	9839	12047	7141	8568	10647	10639	7201	5767	4413	11054	12490	10992
ENSMUSG00000065773	166	0	0	0	0	0	0	0	0	0	0	0	0	0	0	0	0	0	0	0	0	0	0	0	0	0	0	0
ENSMUSG00000032553	4287	544	568	698	628	725	655	438	639	327	231	192	212	79	77	126	1456	1349	1121	1031	1168	1290	749	705	494	748	989	887
ENSMUSG00000083253	3407	39	32	32	48	42	53	39	25	40	44	22	31	14	18	15	65	52	93	48	61	34	53	61	26	71	92	89
ENSMUSG00000054452	1411	5664	5358	4840	4868	5481	4522	5311	5116	5411	3463	2628	2938	2568	2886	3282	12557	11643	11213	8945	9662	9657	8560	7585	6480	9836	12097	9829
ENSMUSG00000041958	2501	1869	1810	2644	2737	3218	1366	1397	1254	1093	1742	1663	1260	577	610	735	3345	2123	3479	891	1222	937	2657	2181	1949	1568	1787	1698
ENSMUSG00000031778	3708	337	515	240	1723	1967	161	295	1086	414	86	22	62	73	94	37	3488	2031	4841	790	510	658	1022	698	600	644	809	1094
ENSMUSG00000093752	5288	0	0	0	0	0	0	0	0	0	0	0	0	0	0	0	0	0	0	0	0	0	0	0	0	0	0	0
ENSMUSG00000032352	8247	51	92	51	123	128	144	122	164	228	170	107	132	80	99	114	1052	928	1084	983	905	773	333	373	225	427	686	512
ENSMUSG00000083155	335	0	0	0	0	0	0	0	0	0	0	0	0	0	0	0	0	0	0	0	0	0	0	0	0	0	0	0
ENSMUSG00000077577	102	0	0	0	0	2	0	0	0	0	0	0	0	0	0	0	0	0	0	0	0	0	0	0	0	0	0	0
ENSMUSG00000046321	2270	0	0	0	0	1	0	0	0	0	0	0	0	0	0	0	0	0	0	0	0	0	2	0	0	0	0	4
ENSMUSG00000088767	275	0	0	0	0	0	0	0	0	0	0	0	0	0	0	0	0	0	0	0	0	0	0	0	0	0	0	0
ENSMUSG00000099451	377	0	0	0	0	0	0	0	0	0	0	0	0	0	0	0	0	0	0	0	0	0	0	0	0	0	0	0
ENSMUSG00000083920	676	0	0	0	0	0	0	0	0	0	0	0	0	0	0	0	0	0	0	0	0	0	0	5	0	0	0	0
ENSMUSG00000036904	3346	21	0	18	259	389	5	9	92	51	6	4	5	18	13	20	357	446	223	450	557	431	101	65	48	188	289	173
ENSMUSG00000093469	1029	0	0	0	0	0	0	0	0	0	0	0	0	0	0	0	0	0	0	0	0	0	0	0	0	0	0	0
ENSMUSG00000097860	3347	15	4	17	51	35	58	131	68	99	65	71	42	88	46	83	9	1	5	0	0	2	33	28	54	48	37	39
ENSMUSG00000080884	206	0	0	0	0	0	0	0	0	0	0	0	0	0	0	0	0	0	0	0	0	0	0	0	0	0	0	0
ENSMUSG00000022756	3978	231	209	209	120	139	42	37	23	35	10	5	7	19	0	18	920	1347	616	1211	1395	1077	153	138	69	278	424	216
ENSMUSG00000028165	4360	1348	1297	1609	1814	1952	1231	1230	1570	1102	1032	745	946	647	543	780	2655	2171	2360	1610	1416	1858	1853	1495	1262	1634	2005	1544
ENSMUSG00000004980	4086	12776	12944	12736	18698	18872	19223	21228	20334	19210	14509	15188	15510	9411	8951	9425	31909	22729	29377	14835	18150	16370	26912	23716	16059	27175	35338	26633
ENSMUSG00000085720	1429	2	3	10	4	0	9	0	0	8	51	58	54	17	12	7	3	1	6	10	28	18	11	12	26	2	4	1
ENSMUSG00000024182	3828	1836	2013	1877	1759	1976	1748	2120	2175	2675	1503	1419	1273	783	796	836	3915	2576	4235	1816	1857	1972	2909	3054	2172	3394	4332	3777
ENSMUSG00000104220	1372	0	0	0	0	0	0	0	0	0	0	1	0	0	0	0	0	0	0	0	0	0	0	0	0	0	0	2
ENSMUSG00000083068	579	0	0	0	0	0	0	0	0	0	0	0	0	0	0	0	0	0	0	0	0	0	0	0	0	0	0	0
ENSMUSG00000072109	2323	93	138	59	15	23	71	47	53	52	19	8	28	119	134	91	9	10	15	6	27	8	104	28	66	166	127	152
ENSMUSG00000034730	6878	0	0	0	0	0	0	14	0	0	52	42	20	92	138	98	0	0	0	2	0	0	17	2	10	5	11	11
ENSMUSG00000036244	1097	0	0	0	0	0	0	0	0	0	0	0	0	0	0	0	0	0	0	0	0	0	0	0	0	1	2	0
ENSMUSG00000092995	93	0	0	0	1	0	0	0	0	0	6	4	1	2	0	0	0	0	0	0	0	0	0	2	0	0	4	0
ENSMUSG00000088677	101	0	0	0	0	0	0	0	0	0	0	0	0	0	0	0	0	0	2	0	0	0	0	0	0	0	0	0
ENSMUSG00000099488	114	107	97	121	132	192	89	99	59	79	150	101	125	99	62	69	140	123	161	45	103	55	150	99	115	105	135	96
ENSMUSG00000087905	296	0	0	0	0	0	0	0	0	0	0	0	0	0	0	0	0	0	0	0	0	0	0	0	0	0	0	1
ENSMUSG00000038871	3588	263	313	184	284	371	214	270	379	239	190	258	218	154	158	280	1312	1293	1133	1090	1206	1331	850	2364	1805	828	1307	2227
ENSMUSG00000056537	8917	3234	2968	2928	5291	5199	3854	4093	3881	3671	8046	8660	8195	6194	5516	6255	5968	3988	5501	2835	3244	2788	4784	5729	4099	4710	6694	4400
ENSMUSG00000037185	1774	576	569	194	467	554	943	1996	3690	1602	470	357	328	459	661	754	832	685	580	894	770	717	432	641	548	552	855	1443
ENSMUSG00000103092	5206	0	0	0	0	0	0	0	0	0	0	0	0	0	0	0	0	0	0	0	0	0	0	0	0	0	0	0
ENSMUSG00000088803	260	0	0	0	0	0	0	0	0	0	0	0	0	0	0	0	0	0	0	0	0	0	0	0	0	0	0	0
ENSMUSG00000101673	445	0	0	0	0	0	0	0	0	0	0	0	0	0	0	0	0	0	0	0	0	0	0	0	0	0	0	0
ENSMUSG00000033396	8042	1911	2107	2215	1557	1893	1693	1969	1797	1735	1791	1752	1498	1054	1115	998	2946	2011	3099	1058	1054	1488	2258	2029	1454	1952	2541	2065
ENSMUSG00000089335	130	0	0	0	0	0	0	0	0	0	0	0	0	0	0	0	0	0	0	0	0	0	0	0	0	0	0	0
ENSMUSG00000026999	3366	28	35	41	31	96	42	53	33	25	14	16	25	6	2	15	118	95	147	95	147	31	93	82	54	88	140	154
ENSMUSG00000085600	2850	0	0	0	0	0	0	0	0	0	0	0	0	0	0	0	0	1	0	0	0	0	0	0	0	0	0	0
ENSMUSG00000022488	4717	21059	21142	26482	13058	13008	14853	14804	13802	12059	21242	20236	18480	22029	20969	18495	1945	663	1675	332	692	602	17299	14645	12039	10780	12441	11576
ENSMUSG00000095914	2568	0	0	0	0	0	0	0	0	0	0	0	0	0	0	0	0	0	0	0	0	0	0	0	0	0	0	0
ENSMUSG00000086591	859	0	6	0	0	2	2	13	36	29	3	0	3	0	0	1	7	3	0	5	0	16	9	29	0	8	5	18
ENSMUSG00000070713	1159	0	0	0	3	1	0	0	1	0	0	0	1	0	0	1	1	3	0	0	0	0	4	0	0	3	1	0
ENSMUSG00000092557	385	0	0	3	6	18	22	21	19	31	21	9	6	2	19	0	16	13	9	2	9	29	28	42	7	66	86	30
ENSMUSG00000062705	708	0	0	0	0	0	0	0	0	0	0	0	0	0	0	0	0	0	0	0	0	0	0	0	0	0	0	0
ENSMUSG00000081659	2105	0	0	0	0	0	0	0	0	0	0	0	0	0	0	0	0	0	0	0	0	0	0	0	0	0	0	0
ENSMUSG00000090968	2512	0	0	0	0	0	0	0	0	0	0	0	0	0	0	0	0	0	0	0	0	0	0	0	0	0	0	0
ENSMUSG00000031731	7681	2809	2706	3346	2584	2863	2997	2763	2836	2569	3642	3239	3246	2561	2756	2462	5220	3474	5271	2229	2206	2293	3401	3358	2592	3029	3937	3098
ENSMUSG00000092336	343	0	0	0	0	0	0	0	0	0	0	0	0	0	0	0	0	0	0	0	0	0	0	0	0	0	0	0
ENSMUSG00000035764	4179	510	398	478	488	588	343	369	484	393	182	187	178	110	102	125	1185	687	995	510	462	705	659	587	335	581	716	603
ENSMUSG00000070382	939	0	0	0	0	0	0	0	0	0	0	0	0	0	0	0	0	0	0	0	0	0	0	0	0	0	0	0
ENSMUSG00000089467	102	0	0	0	0	0	0	0	0	0	0	0	0	0	0	0	0	0	0	0	0	0	0	0	0	0	0	0
ENSMUSG00000082320	852	0	0	0	0	0	0	0	0	0	0	0	0	0	0	0	0	1	0	0	0	0	1	0	0	1	4	3
ENSMUSG00000093948	1240	0	0	0	0	0	0	0	0	0	0	0	0	0	0	0	0	0	0	0	0	0	0	0	0	0	0	0
ENSMUSG00000005621	7412	2239	2160	2620	2167	2566	3534	4370	4293	3847	2495	2473	2098	1308	1160	1503	2699	2381	2838	1902	2253	2286	3758	3687	3578	6327	6981	6916
ENSMUSG00000003437	3438	2774	2690	2994	2641	2727	4212	3323	2922	2918	4047	5415	4090	2549	2583	2294	2761	2268	2710	1743	1688	1842	3333	4302	2649	3404	4149	3608
ENSMUSG00000047225	939	0	0	0	0	0	0	0	0	0	0	0	0	0	0	0	0	0	0	0	0	0	0	0	0	0	0	0
ENSMUSG00000028631	4024	0	0	5	18	5	7	44	19	21	3	3	3	14	4	17	105	107	71	66	53	180	40	31	1	185	193	105
ENSMUSG00000065277	102	0	0	0	0	0	0	0	0	0	0	0	0	0	0	0	0	0	0	0	0	0	0	0	0	0	0	0
ENSMUSG00000002550	2751	308	285	223	406	402	404	384	606	539	358	365	272	173	200	194	693	603	716	368	474	554	507	615	580	758	941	795
ENSMUSG00000071551	1730	10	8	32	0	9	6	40	17	0	14	20	15	11	2	7	1665	1306	2548	679	681	890	155	442	102	159	179	67
ENSMUSG00000031979	4778	866	758	1011	1040	932	1211	1212	1120	997	779	796	702	481	424	493	1746	1294	2037	509	592	802	1420	1520	883	1388	1733	1495
ENSMUSG00000087149	4077	0	0	0	0	0	0	0	0	0	0	0	0	0	0	0	0	0	0	0	0	0	0	0	0	0	0	0
ENSMUSG00000085511	2158	5	0	0	0	0	1	0	0	17	15	27	9	24	9	13	2	0	4	0	0	0	9	19	2	58	39	43
ENSMUSG00000038406	8368	2986	2731	3495	3935	3944	3374	3865	3074	3751	3601	3362	2458	1364	1314	1360	5364	4097	5353	2679	2653	2458	4503	4979	2919	4305	5348	4693
ENSMUSG00000025754	4594	0	0	0	6	0	3	6	0	0	2	0	0	16	6	13	0	0	0	0	3	0	1	0	0	47	23	38
ENSMUSG00000028028	6709	1178	1228	1291	865	803	2507	2905	2478	1687	181	300	189	141	117	155	1637	1068	2051	436	527	393	830	707	502	540	644	452
ENSMUSG00000031750	1959	9	0	6	26	4	23	8	29	14	10	7	22	7	19	14	1492	1222	952	969	929	1230	226	214	118	160	282	158
ENSMUSG00000071267	5259	386	300	496	411	510	592	481	837	582	350	447	408	333	406	300	947	588	1004	295	511	454	794	805	518	747	829	704
ENSMUSG00000065049	156	0	0	0	0	0	6	0	4	0	0	0	0	0	0	0	1	0	0	0	0	0	4	2	0	0	0	0
ENSMUSG00000097729	4843	177	248	143	229	281	267	319	318	207	582	598	466	1004	1145	823	492	596	418	434	535	435	410	453	206	728	835	834
ENSMUSG00000055679	1404	0	0	0	0	0	0	0	0	0	0	0	0	0	0	0	0	0	0	0	0	0	0	0	0	0	0	0
ENSMUSG00000102403	4709	0	0	0	0	0	0	0	0	0	0	0	0	0	0	0	0	0	0	0	0	0	0	0	0	0	0	0
ENSMUSG00000035179	1458	21	4	12	38	35	55	18	3	95	141	208	134	167	146	90	121	262	94	39	325	140	61	121	63	71	62	75
ENSMUSG00000044040	945	0	0	0	0	0	0	0	0	0	0	0	0	0	0	0	0	0	0	0	0	0	0	0	0	0	0	0
ENSMUSG00000092600	492	0	0	0	0	0	0	0	0	0	1	1	1	0	0	0	3	0	1	0	0	0	8	0	5	3	0	0
ENSMUSG00000016619	4741	1294	1308	1297	1140	1143	1555	1435	1244	1264	1558	1732	1500	1442	1358	1387	2217	1578	1998	913	1071	815	1828	1819	1600	2050	2717	2039
ENSMUSG00000089060	176	0	0	0	0	0	0	0	0	0	0	0	0	0	0	0	0	0	0	0	0	0	0	0	0	0	0	0
ENSMUSG00000067771	2864	0	0	0	0	13	0	0	0	0	0	0	0	0	0	0	1	0	1	0	0	0	0	0	0	0	0	0
ENSMUSG00000074946	936	0	0	0	0	0	0	0	0	0	0	0	0	0	0	0	0	0	0	0	0	0	0	0	0	0	0	0
ENSMUSG00000076653	357	0	0	0	0	0	0	0	0	0	0	0	0	0	0	0	0	0	0	0	0	0	0	0	0	0	0	0
ENSMUSG00000036158	4345	11	35	8	72	97	130	476	1090	902	37	19	54	26	26	81	377	218	359	337	353	355	283	361	201	965	1014	1406
ENSMUSG00000072845	2657	0	0	0	0	0	0	0	0	0	0	0	0	0	0	0	0	0	0	0	0	0	0	2	0	0	0	0
ENSMUSG00000044647	12336	0	0	0	0	0	0	0	0	0	0	1	0	0	0	0	0	0	0	0	0	0	0	1	0	5	4	2
ENSMUSG00000084828	2526	0	0	0	0	5	0	0	0	0	0	0	1	0	2	0	0	0	0	0	0	0	0	0	0	0	1	0
ENSMUSG00000085686	291	0	0	0	0	0	0	0	0	0	0	0	0	0	0	0	0	0	0	0	0	0	0	0	0	0	0	0
ENSMUSG00000092181	250	149	180	171	172	228	262	257	206	232	633	681	591	473	490	450	47	51	65	33	18	18	199	215	216	95	153	103
ENSMUSG00000076217	84	0	0	0	0	0	0	0	0	0	0	0	0	0	0	0	0	0	0	0	0	0	0	0	0	0	0	0
ENSMUSG00000097231	5751	38	38	28	62	47	95	44	56	74	13	18	19	0	16	16	80	67	87	38	49	22	75	130	40	87	128	114
ENSMUSG00000089763	914	0	0	0	0	0	0	0	0	0	0	0	0	0	0	0	0	0	0	0	0	0	0	0	0	0	0	0
ENSMUSG00000094020	107	0	0	0	0	0	0	0	0	0	0	0	0	0	0	0	0	0	1	0	0	0	0	0	0	0	0	0
ENSMUSG00000025317	1339	0	0	0	6	8	0	0	0	0	2	0	0	0	0	0	1	0	0	0	0	0	2	0	6	1	2	1
ENSMUSG00000059412	632	44	100	14	16	12	25	11	1	22	2	4	1	0	0	2	7	35	0	81	84	28	28	15	6	28	46	22
ENSMUSG00000063286	7280	4459	5243	5175	4857	3620	10863	16997	16521	11651	6479	4556	6790	12176	11349	10144	811	583	1015	611	1018	779	6779	5251	6666	8632	10960	10843
ENSMUSG00000062598	915	0	0	0	0	0	0	0	0	0	0	0	0	0	0	0	0	0	0	0	0	0	0	0	0	0	0	0
ENSMUSG00000079705	875	0	0	0	0	0	0	0	0	0	0	0	0	0	0	0	0	0	0	0	0	0	0	0	0	0	0	0
ENSMUSG00000026193	11685	81444	98900	118485	35121	53139	156104	67593	54921	39423	4560	2686	2136	572	607	673	94768	27501	104577	1408	3469	2627	97051	47344	47780	12665	17066	6594
ENSMUSG00000055943	5826	1797	1671	1794	2930	3171	1118	1424	1809	1121	948	1003	916	475	577	605	2712	2358	2281	1944	1757	2232	1858	1535	1232	1796	2473	1886
ENSMUSG00000100776	1204	0	0	0	0	0	0	0	0	0	0	0	0	0	0	0	0	0	2	0	0	0	0	0	0	1	0	0
ENSMUSG00000012609	15833	350	379	391	617	633	334	369	424	235	290	327	246	159	173	150	843	882	696	570	814	676	609	579	334	713	963	780
ENSMUSG00000090244	279	0	0	7	0	2	8	0	7	11	5	5	5	2	5	5	0	0	2	0	0	0	0	6	6	5	4	2
ENSMUSG00000101976	945	0	0	0	0	0	0	0	0	0	0	0	0	0	0	0	0	0	0	0	0	0	0	0	0	0	0	0
ENSMUSG00000097365	5786	4	2	13	0	2	21	3	7	61	0	2	2	15	8	8	1	8	1	6	3	0	44	31	17	35	69	26
ENSMUSG00000090333	489	0	0	0	0	0	0	0	0	0	0	0	0	0	0	0	0	0	0	0	0	0	0	0	0	0	0	0
ENSMUSG00000053173	604	0	0	0	0	0	0	0	0	1	0	0	0	0	0	0	0	0	0	0	0	0	0	0	0	0	0	0
ENSMUSG00000034032	6636	790	724	999	946	1072	941	912	702	993	391	293	363	101	88	164	2011	1524	2011	646	1038	707	1723	1482	914	1734	1794	1631
ENSMUSG00000061559	4669	617	624	643	807	1043	647	655	737	598	317	257	276	116	79	175	1948	1699	2015	1252	1335	1218	1074	807	597	833	1034	838
ENSMUSG00000102397	931	0	0	0	0	0	0	0	0	0	0	0	0	0	0	0	0	0	0	0	0	0	0	0	0	0	0	0
ENSMUSG00000085481	775	0	3	8	1	5	0	9	0	11	15	17	8	28	5	9	13	5	7	5	0	0	15	6	9	8	20	28
ENSMUSG00000101019	615	0	0	0	0	0	0	0	0	0	0	0	0	0	0	0	0	0	0	0	0	0	0	0	0	0	0	0
ENSMUSG00000031935	3899	903	902	1309	1447	1498	1054	1096	1333	1414	496	521	377	228	209	261	1840	1278	1678	821	1147	816	1268	1447	999	1433	1612	1544
ENSMUSG00000017686	7077	1428	1280	1631	2244	2367	1308	1243	1680	1032	779	772	616	427	387	434	2855	2203	2572	2045	1533	2064	1797	1477	1153	1768	2242	1932
ENSMUSG00000063109	2133	2	0	0	0	5	0	0	0	0	1	2	1	3	0	6	2	0	2	0	0	0	4	6	0	4	3	50
ENSMUSG00000021598	862	0	0	1	0	1	0	0	0	0	1	1	0	0	0	0	0	3	0	0	0	0	0	3	5	0	6	0
ENSMUSG00000024734	1981	0	0	1	0	3	5	0	0	0	5	2	3	0	3	1	0	0	0	0	0	0	2	0	0	0	2	8
ENSMUSG00000097836	4583	0	0	0	0	0	0	0	0	8	0	0	1	0	0	1	12	11	7	7	18	0	0	8	0	23	21	10
ENSMUSG00000053684	3136	153	294	334	367	423	217	213	119	265	133	102	151	152	126	201	688	1005	509	875	642	1046	327	241	189	430	744	466
ENSMUSG00000098269	117	5	7	16	6	15	14	7	4	0	4	4	3	7	5	2	12	17	23	12	0	0	16	17	12	5	14	19
ENSMUSG00000073995	1706	0	0	0	0	0	0	0	0	5	0	0	0	0	0	0	2	4	3	13	0	0	0	0	0	4	1	0
ENSMUSG00000070448	2945	0	0	0	0	0	0	0	0	0	0	0	0	0	0	0	0	0	0	0	0	0	0	2	1	1	0	0
ENSMUSG00000024114	2586	0	0	0	0	2	0	0	0	0	4	6	2	0	0	0	6	17	0	14	0	6	0	10	9	10	5	5
ENSMUSG00000104054	430	0	0	0	0	0	0	0	0	0	0	0	0	0	0	0	0	0	0	0	0	0	0	0	0	0	0	0
ENSMUSG00000097611	1172	0	0	0	0	0	0	0	0	0	0	0	0	0	0	0	0	0	0	0	0	0	0	0	0	0	0	0
ENSMUSG00000064738	162	0	0	0	0	0	0	0	0	0	1	0	0	0	0	0	1	0	0	0	0	0	0	0	0	0	0	0
ENSMUSG00000099083	10988	1396	1216	1587	1495	1424	1739	2023	2826	1760	970	1004	921	520	624	683	3798	2902	3872	2110	2394	2367	2217	1845	1430	2959	3653	3381
ENSMUSG00000047213	5363	3257	3269	4366	4164	4334	6373	5746	7148	5487	4640	4896	4461	4319	3742	3895	6638	4409	6624	3010	3140	3078	5386	5178	3743	5052	6081	4584
ENSMUSG00000104026	3650	4	0	0	0	0	0	0	0	0	3	0	0	0	0	0	3	0	0	0	0	0	0	8	0	7	2	0
ENSMUSG00000046922	1774	0	0	0	0	0	0	0	0	0	0	0	0	0	0	0	0	0	0	0	0	0	0	0	0	0	0	0
ENSMUSG00000020581	1291	0	0	5	0	7	8	0	0	0	19	2	18	0	0	8	986	519	1448	1	112	0	79	151	81	1	19	2
ENSMUSG00000098318	708	45	67	32	107	70	33	14	9	19	11	10	13	12	2	5	197	151	141	14	0	0	129	127	128	89	104	54
ENSMUSG00000021071	7424	0	0	4	2	0	1	0	0	0	34	25	35	35	43	54	5	14	7	1	17	0	11	20	7	8	6	2
ENSMUSG00000078041	82	0	0	0	0	0	0	0	0	0	4	5	4	10	12	11	0	0	0	0	0	0	0	4	0	1	2	0
ENSMUSG00000094016	349	0	0	0	0	0	0	0	0	0	0	0	2	0	0	0	0	0	0	0	0	0	3	4	10	12	6	8
ENSMUSG00000086628	1340	0	0	1	0	0	0	0	0	0	2	3	1	4	0	4	0	0	5	0	0	0	5	10	6	13	18	22
ENSMUSG00000022061	3195	0	0	0	0	0	0	0	0	0	0	0	0	0	0	0	0	0	0	0	0	0	0	0	0	0	0	0
ENSMUSG00000096281	79	0	0	0	0	0	0	0	0	0	0	0	0	0	0	0	0	0	0	0	0	0	0	0	0	0	0	0
ENSMUSG00000030463	1413	0	0	0	0	0	0	0	0	0	1	0	0	0	0	0	0	0	0	0	0	0	0	0	0	0	3	1
ENSMUSG00000074704	1659	0	0	0	0	0	0	0	0	0	0	0	0	0	0	0	0	0	0	0	0	0	0	0	0	0	0	2
ENSMUSG00000102219	947	0	0	1	0	2	0	0	0	0	3	0	0	0	0	0	0	1	0	0	0	0	1	0	0	0	0	0
ENSMUSG00000088320	110	0	0	0	0	0	0	0	0	0	0	0	0	0	0	0	0	0	0	0	0	0	0	0	0	0	0	0
ENSMUSG00000083089	1030	0	2	3	1	1	0	0	0	0	0	1	1	1	1	2	0	0	2	0	0	0	3	4	1	3	4	3
ENSMUSG00000058396	3954	4	8	11	67	123	87	380	875	617	72	107	65	148	111	105	99	69	60	320	201	292	118	230	42	465	495	990
ENSMUSG00000058662	951	0	0	0	0	0	0	0	0	0	0	0	0	0	0	0	0	0	0	0	0	0	0	0	0	0	0	0
ENSMUSG00000002324	2748	15	5	0	12	14	12	61	28	49	4	5	10	9	1	13	671	965	641	834	874	710	109	53	69	199	352	138
ENSMUSG00000091205	2568	0	0	0	0	0	0	0	0	0	0	0	0	0	0	0	0	0	0	0	0	0	0	0	0	0	0	0
ENSMUSG00000085252	1663	0	0	0	0	0	0	0	0	0	0	0	0	0	0	0	0	0	0	0	0	0	0	0	0	0	0	0
ENSMUSG00000099876	742	0	0	0	0	0	0	0	0	0	0	0	0	0	0	0	0	0	0	0	0	0	0	0	0	0	0	0
ENSMUSG00000063972	7488	125	117	157	421	289	132	90	82	19	135	153	140	127	168	142	625	430	566	453	301	135	185	245	163	165	201	145
ENSMUSG00000098329	72	0	0	0	0	0	0	0	0	0	0	0	0	0	0	0	0	0	0	0	0	0	0	0	0	0	0	0
ENSMUSG00000090075	338	0	5	1	0	0	1	4	10	0	18	6	7	0	0	1	1	1	5	4	11	0	5	2	2	0	4	2
ENSMUSG00000086061	1679	0	1	0	0	0	0	0	0	0	0	0	0	0	0	0	1	1	1	0	0	0	0	0	0	2	0	0
ENSMUSG00000029534	9109	718	642	763	1935	2111	896	581	107	306	285	458	314	55	58	49	644	530	473	334	315	390	628	531	571	402	494	314
ENSMUSG00000031392	4716	3957	4123	4831	4594	5134	4212	4206	3915	3655	4109	3871	3851	1861	2135	1841	5298	4749	5179	2962	2737	3495	5136	5005	3643	5436	6434	4885
ENSMUSG00000059041	924	0	0	0	0	0	0	0	0	0	0	0	0	0	0	0	0	0	0	0	0	0	0	0	0	0	0	0
ENSMUSG00000070570	2939	1	0	0	0	8	4	4	0	0	5	2	0	3	5	0	4	1	4	0	0	0	4	0	1	3	17	8
ENSMUSG00000043157	1482	2953	2847	4161	4332	4984	936	1300	1103	903	1295	1458	1104	1118	1397	1655	519	74	324	16	67	1	1626	1309	1548	303	356	277
ENSMUSG00000027670	3657	206	278	77	0	37	227	223	179	57	1	3	0	1	0	0	61	10	9	0	0	10	136	109	28	11	17	10
ENSMUSG00000090546	2313	0	0	0	0	0	0	0	0	0	0	0	0	0	0	1	3	3	0	0	59	0	0	0	0	1	0	0
ENSMUSG00000024142	3366	299	312	408	436	601	385	389	384	268	79	84	67	51	96	77	806	531	895	226	309	399	543	514	351	547	613	582
ENSMUSG00000021481	4176	316	306	349	372	377	327	395	458	435	262	276	198	167	164	207	751	637	993	310	402	265	791	906	446	1155	1121	1011
ENSMUSG00000031652	6469	4008	3497	4945	4473	4124	5301	3852	4564	3098	26307	31761	27724	8181	6594	7853	3101	2047	3094	908	1475	1007	6652	12948	7248	2206	2958	2733
ENSMUSG00000103132	2915	0	0	1	0	0	0	7	0	0	10	2	1	0	0	0	5	2	6	0	0	0	12	10	2	3	0	7
ENSMUSG00000027636	3099	35	29	30	46	46	166	294	167	460	26	22	15	45	31	53	38	31	41	44	100	38	487	437	279	592	752	562
ENSMUSG00000086817	719	0	0	0	0	0	0	0	0	0	2	3	0	0	0	0	1	0	0	0	0	0	0	0	0	0	0	0
ENSMUSG00000103370	1539	0	0	0	0	0	0	0	0	0	0	0	0	0	0	0	0	0	0	0	0	0	0	0	0	0	1	0
ENSMUSG00000054013	2373	0	0	0	0	0	0	0	0	0	0	1	0	0	0	0	2	0	0	0	0	0	0	1	1	0	0	0
ENSMUSG00000032398	757	705	541	698	923	864	800	753	722	510	421	397	339	200	175	281	837	771	721	646	720	682	674	594	471	572	639	616
ENSMUSG00000059461	387	4	6	3	4	3	2	1	4	2	2	2	2	0	0	1	3	6	9	0	11	0	3	3	8	6	2	4
ENSMUSG00000058173	988	51	87	49	35	14	42	86	104	134	19	12	19	22	25	38	274	465	299	212	409	203	186	245	152	218	300	299
ENSMUSG00000040640	6083	34	7	24	554	816	18	0	23	1	13	4	7	1	8	6	655	218	906	13	34	10	164	183	185	25	37	22
ENSMUSG00000015944	7560	1200	1784	1052	245	260	772	428	677	375	56	61	61	42	54	69	1548	1211	1345	586	955	647	886	802	573	786	908	673
ENSMUSG00000005374	5968	462	464	461	576	517	727	531	625	337	440	407	326	241	227	233	1631	1613	1574	980	1160	1331	913	843	544	1182	1488	1099
ENSMUSG00000096324	79	0	0	0	0	0	0	0	0	0	0	0	0	0	0	0	0	0	0	0	0	0	0	0	0	0	0	0
ENSMUSG00000030401	2034	45	28	35	205	145	6	53	92	36	54	39	32	196	164	166	226	281	125	214	436	277	90	90	60	493	410	174
ENSMUSG00000031701	2839	3264	3169	3712	4562	4365	4027	3670	4440	3201	2173	2096	2129	1657	1904	2216	7170	5072	6646	3630	4128	4134	4600	3950	3336	4208	5780	4719
ENSMUSG00000028718	5795	208	261	131	667	636	79	77	46	194	39	47	42	9	18	25	450	169	459	2	33	55	282	334	192	117	358	101
ENSMUSG00000093117	105	0	0	0	0	0	0	0	0	0	0	0	0	0	0	0	0	0	0	0	0	0	0	0	0	0	0	0
ENSMUSG00000045838	4779	35	25	18	145	126	212	348	1210	760	30	25	35	101	73	110	998	655	1070	609	510	642	441	711	193	808	786	1224
ENSMUSG00000087416	323	0	0	0	0	0	0	0	0	0	0	0	0	0	0	0	0	0	0	0	0	0	0	0	0	0	0	0
ENSMUSG00000087145	687	0	0	0	0	0	0	0	0	0	0	0	0	0	0	0	0	0	0	0	0	0	0	0	0	0	0	0
ENSMUSG00000024442	2404	809	693	870	743	581	641	712	1016	820	314	289	273	120	202	222	1970	1667	1982	983	1141	1188	1259	1224	766	1411	1599	1489
ENSMUSG00000030424	2480	21	47	27	89	53	31	52	100	27	13	10	9	8	5	10	126	106	173	49	111	34	48	43	16	57	90	65
ENSMUSG00000086549	1536	0	0	0	0	0	0	0	0	0	2	3	0	0	0	5	68	74	108	61	37	95	4	3	9	20	12	6
ENSMUSG00000076438	1735	1	0	0	0	0	0	0	0	0	0	1	0	0	0	0	5	2	3	0	0	0	0	1	0	0	0	2
ENSMUSG00000028803	7588	1242	1230	1740	1008	995	717	948	1319	939	878	801	684	373	362	567	1838	1998	2007	1420	2069	1268	1689	1490	1250	2312	2755	3069
ENSMUSG00000023931	2661	2	10	0	31	12	0	1	5	0	0	4	0	0	0	5	105	194	107	59	209	8	6	16	14	41	37	29
ENSMUSG00000050241	1303	44	40	6	27	25	512	1375	786	1597	31	15	19	16	70	64	33	5	34	43	0	9	531	362	409	1214	1286	1258
ENSMUSG00000026121	4593	567	646	453	243	222	381	505	551	796	68	86	54	139	149	73	1162	1066	1137	956	782	1033	705	832	477	959	1355	1033
ENSMUSG00000039375	6571	0	0	0	0	0	0	0	0	0	0	0	0	0	0	0	4	5	0	0	0	0	11	1	0	1	0	1
ENSMUSG00000085394	872	0	0	0	0	0	0	5	0	16	11	10	5	19	4	9	0	4	1	0	0	3	3	1	0	30	9	27
ENSMUSG00000086310	407	0	0	0	0	0	0	0	0	0	0	0	0	0	0	0	0	0	1	0	0	0	0	0	0	0	0	0
ENSMUSG00000086830	281	0	0	0	0	0	0	0	0	0	0	0	0	0	0	0	0	0	0	0	0	0	0	0	0	0	0	0
ENSMUSG00000094755	924	0	0	0	0	0	0	0	0	0	0	0	0	0	0	0	0	0	0	0	0	0	0	0	0	0	0	0
ENSMUSG00000075405	1501	0	0	1	0	0	0	0	0	0	1	0	0	0	0	0	1	2	1	0	16	0	1	0	6	3	3	0
ENSMUSG00000103297	349	0	0	0	0	0	0	0	0	0	0	0	0	0	0	1	0	0	26	0	0	0	5	0	0	10	12	9
ENSMUSG00000026812	11833	1658	1730	1776	1157	1311	1923	1707	1501	1261	1569	1480	1276	613	647	699	2710	2178	2925	1358	1624	1420	2063	2353	1448	2731	3044	2818
ENSMUSG00000083872	437	0	0	0	0	0	0	4	0	0	0	0	0	0	0	3	0	0	0	0	0	0	3	2	0	0	2	9
ENSMUSG00000099827	1067	0	0	0	0	0	0	0	0	0	0	0	0	0	0	0	0	0	0	0	0	0	0	0	0	0	0	0
ENSMUSG00000024909	2648	351	374	474	357	396	257	305	216	113	80	61	56	49	28	75	2940	1881	2853	1061	1258	1380	990	1119	702	1093	1229	602
ENSMUSG00000076586	362	0	0	0	0	8	0	5	14	0	5	1	2	10	2	14	10	0	714	3	11	24	60	18	14	149	111	178
ENSMUSG00000082122	950	3	0	1	9	2	1	4	0	18	7	5	4	0	0	2	9	5	10	0	16	18	12	10	0	13	12	8
ENSMUSG00000099721	108	0	0	0	0	0	0	0	0	0	0	0	0	0	0	0	0	0	0	0	0	0	0	0	0	0	0	0
ENSMUSG00000018339	1813	1833	1380	2660	658	486	439	742	1577	1006	356	288	663	482	445	1179	1119	575	493	1974	1638	2280	1591	2635	1505	8232	6342	5561
ENSMUSG00000035235	1699	123	197	220	287	231	182	144	157	52	51	98	84	19	35	58	292	311	258	170	342	241	189	164	219	230	272	243
ENSMUSG00000078656	1642	9	3	3	0	10	12	9	17	3	6	17	12	6	10	8	17	8	18	2	17	3	10	9	12	22	14	16
ENSMUSG00000020653	4228	987	787	701	2285	2507	2576	4003	3498	3653	601	663	569	820	857	708	1709	1202	1821	838	1397	1091	1149	1345	932	2486	3119	2427
ENSMUSG00000093674	1168	1820	2095	1817	1983	2320	2464	2409	1932	1897	1049	1011	1103	606	740	691	2280	1858	2161	1162	1820	1702	2861	3142	2255	3204	3384	2724
ENSMUSG00000103445	3247	14	18	0	11	4	1	1	6	0	3	4	0	5	4	2	21	43	19	6	7	0	13	31	6	24	45	40
ENSMUSG00000028298	954	0	0	0	0	0	0	0	0	0	0	0	0	0	0	0	0	0	0	0	0	0	0	0	0	0	0	0
ENSMUSG00000100201	409	28	16	12	23	36	43	44	68	56	21	29	20	8	5	9	39	33	51	49	38	61	79	41	22	91	50	80
ENSMUSG00000089603	107	0	0	0	0	0	0	0	0	0	0	0	0	0	0	0	0	0	0	0	0	0	0	0	0	0	0	0
ENSMUSG00000095136	382	0	0	0	0	0	0	0	0	0	0	0	0	0	0	0	0	0	0	0	0	0	0	0	0	0	0	0
ENSMUSG00000090355	2570	0	0	0	0	0	0	0	0	0	0	0	0	0	0	0	0	0	0	0	0	0	0	0	0	0	0	0
ENSMUSG00000081255	2136	59	70	50	109	70	96	74	80	59	90	70	75	66	65	21	168	121	171	110	130	88	149	129	63	131	163	146
ENSMUSG00000028681	5974	3	10	12	26	20	5	33	71	75	621	487	496	244	375	257	37	37	13	10	41	49	114	224	82	496	549	215
ENSMUSG00000100990	843	0	0	0	0	0	0	0	0	0	0	0	0	0	0	0	0	0	0	0	0	0	0	0	0	0	0	0
ENSMUSG00000084333	878	0	2	1	1	3	0	1	1	0	0	0	1	0	0	0	2	2	1	0	0	0	3	0	1	3	9	0
ENSMUSG00000081214	333	0	0	0	0	0	0	0	0	0	0	0	0	0	0	0	0	0	0	0	0	0	0	0	0	0	0	0
ENSMUSG00000097629	3713	0	0	0	0	0	0	0	0	0	0	0	0	0	0	0	0	0	0	0	0	0	0	0	0	0	0	0
ENSMUSG00000100580	2146	0	0	0	0	0	0	0	0	0	0	0	0	0	0	0	0	0	0	0	0	0	0	0	0	0	0	0
ENSMUSG00000075111	1689	0	0	0	0	0	0	0	0	0	0	0	0	0	0	0	0	0	0	0	0	0	0	0	0	0	0	0
ENSMUSG00000048911	6801	263	312	269	311	271	477	278	268	336	2256	1493	2026	2296	2447	2257	1229	503	1519	64	164	63	722	920	714	387	603	287
ENSMUSG00000028278	5173	428	514	582	51	42	20	42	23	6	168	117	146	220	192	231	2287	1799	870	1320	1277	1280	307	132	213	286	581	293
ENSMUSG00000046345	1408	0	0	1	0	0	0	1	0	0	0	0	0	0	0	0	0	0	0	0	0	0	0	0	0	1	0	0
ENSMUSG00000037410	8799	2105	1599	2237	1255	1434	4015	3539	3835	2935	3353	3570	3274	3433	3697	3113	3677	3954	2879	3320	3784	4089	2467	2924	2037	3435	4766	2888
ENSMUSG00000091050	2147	33	34	17	29	53	68	58	58	75	38	48	38	22	50	6	18	14	24	8	12	8	32	28	26	65	74	32
ENSMUSG00000038987	1779	15	15	34	40	32	6	16	14	25	0	9	3	0	6	14	257	565	194	138	709	122	48	47	37	48	101	56
ENSMUSG00000081481	577	0	0	0	0	0	0	0	0	0	0	0	0	0	0	0	0	0	0	0	0	0	0	0	0	0	0	0
ENSMUSG00000060257	3395	0	0	0	0	0	0	0	0	12	0	0	0	0	0	0	0	0	0	0	0	0	0	0	0	0	1	0
ENSMUSG00000075370	2164	0	0	0	0	0	0	0	0	0	0	0	0	0	0	0	2	3	2	0	30	0	1	2	0	0	7	0
ENSMUSG00000087056	590	0	0	0	0	0	4	0	0	0	0	0	0	0	0	0	0	0	1	0	0	0	0	0	0	1	0	0
ENSMUSG00000083026	360	0	0	0	0	0	0	0	0	0	0	0	0	0	0	0	0	0	0	0	0	0	0	0	0	0	0	0
ENSMUSG00000028646	3341	6554	6632	8660	6332	6597	3100	3991	4454	3592	2500	2107	2122	2059	2138	2292	4203	2943	3450	2444	2867	2254	4404	3203	3042	3137	4136	3026
ENSMUSG00000090671	1009	0	0	0	0	0	0	0	0	0	0	0	0	0	0	0	0	0	0	0	0	0	0	0	0	0	0	0
ENSMUSG00000032966	3857	3310	3816	3313	2756	3040	3128	3064	4148	2431	773	529	819	442	350	511	10927	6182	11727	3856	4062	3545	5557	6255	3781	3569	4432	4875
ENSMUSG00000104156	1930	0	14	1	2	10	6	4	7	4	6	9	4	7	20	7	56	76	62	95	37	53	17	22	21	27	34	29
ENSMUSG00000079171	325	0	0	0	0	0	0	0	0	0	0	0	0	0	0	0	1	0	0	0	0	0	0	0	0	0	0	0
ENSMUSG00000086708	2293	0	0	0	0	0	0	0	0	0	0	0	0	1	4	0	0	0	0	0	0	0	0	0	3	3	0	3
ENSMUSG00000035890	1639	909	1000	773	1275	1367	1156	905	774	989	778	701	614	224	308	309	1299	1014	1343	620	689	738	1533	1431	907	1336	1376	1368
ENSMUSG00000059319	1050	0	0	0	0	0	0	0	0	0	0	0	0	0	0	0	0	0	0	0	0	0	0	0	0	0	0	0
ENSMUSG00000072686	397	0	0	0	0	0	0	0	0	0	0	0	0	0	0	0	0	0	0	0	0	0	0	0	0	0	0	0
ENSMUSG00000064954	106	0	0	0	0	0	0	0	0	0	0	0	0	0	0	0	0	0	0	0	0	0	0	0	0	0	0	0
ENSMUSG00000098156	285	0	0	0	0	0	1	0	0	0	0	0	1	0	1	0	0	0	0	0	0	0	0	0	0	0	2	1
ENSMUSG00000088721	106	0	0	0	0	0	0	0	0	0	0	0	0	0	0	0	0	0	0	0	0	0	0	0	0	0	0	0
ENSMUSG00000088209	115	0	0	0	0	0	0	0	0	0	0	0	0	0	0	0	0	0	0	0	0	0	0	0	0	0	0	0
ENSMUSG00000098798	80	0	0	0	0	0	0	0	0	0	0	0	0	0	0	0	0	0	0	0	0	0	0	0	0	0	0	0
ENSMUSG00000102710	785	12	15	5	19	15	19	8	10	3	8	9	7	2	11	5	29	17	11	15	1	2	30	21	9	8	19	18
ENSMUSG00000037747	9732	0	0	0	0	0	0	0	4	0	0	0	0	0	0	0	9	14	4	5	52	1	0	2	0	6	1	0
ENSMUSG00000057074	2388	0	0	6	0	0	0	0	0	0	0	0	0	0	0	2	11	74	17	81	151	48	1	1	2	20	44	13
ENSMUSG00000092193	650	918	890	1072	3299	3206	290	130	146	178	1086	593	808	933	787	814	650	388	614	269	223	235	1264	487	751	352	673	405
ENSMUSG00000079065	5181	153	152	180	205	173	233	173	260	189	137	126	138	92	110	102	568	497	552	506	469	392	262	262	180	249	482	411
ENSMUSG00000065572	82	0	0	0	0	0	0	0	0	0	0	0	0	0	0	0	0	0	0	0	0	0	0	0	0	0	0	0
ENSMUSG00000009633	871	459	88	475	219	379	770	336	376	974	66981	43889	47168	46701	50787	55178	168	188	132	170	160	197	8182	15527	16388	2641	3005	2823
ENSMUSG00000093747	430	0	0	0	0	0	0	3	0	0	0	0	0	1	0	0	0	1	0	0	0	1	3	0	0	0	2	0
ENSMUSG00000063696	1075	1249	1190	950	1154	1271	1479	1642	1459	1601	479	385	464	255	254	271	1858	1326	2212	905	920	999	1783	1871	1491	2078	2289	1856
ENSMUSG00000097400	69	0	0	0	0	0	0	0	0	0	0	0	0	0	0	0	0	0	0	0	0	0	0	0	0	0	0	0
ENSMUSG00000022354	651	1310	1333	1427	1334	1551	1455	1177	1423	962	1334	1213	1292	875	858	1009	3012	2473	3174	1473	1719	1755	1826	1953	1267	1459	1499	1382
ENSMUSG00000067889	8251	94	90	68	60	53	86	29	9	42	23	15	21	12	1	17	558	471	553	211	220	203	71	91	27	86	139	67
ENSMUSG00000040163	3007	0	0	0	0	0	0	0	0	0	0	0	0	0	0	0	0	0	0	0	0	0	0	0	0	0	0	0
ENSMUSG00000094546	351	2	0	1	0	12	7	322	8	9	13	1	2	40	24	34	9	119	810	1	429	50	262	110	33	268	194	311
ENSMUSG00000084899	421	83	57	52	211	96	220	272	180	156	33	24	31	27	33	24	89	77	94	53	88	103	191	164	65	207	314	241
ENSMUSG00000082268	377	0	0	0	0	0	0	0	0	0	0	0	0	0	0	0	0	0	0	0	0	0	0	0	0	0	0	0
ENSMUSG00000089107	108	0	0	0	0	0	0	2	0	0	0	0	0	0	0	0	0	0	0	0	0	0	0	0	0	0	0	0
ENSMUSG00000104059	1092	0	0	0	0	0	0	0	0	0	0	0	0	0	0	0	0	0	0	0	0	0	0	0	0	0	0	0
ENSMUSG00000037007	6754	54	81	92	131	117	213	133	231	125	72	119	75	46	15	29	533	425	608	361	374	467	280	387	164	336	380	400
ENSMUSG00000074215	1577	11	1	11	27	25	3	21	24	0	11	19	10	6	19	38	44	59	48	9	17	32	27	38	19	40	40	37
ENSMUSG00000065869	104	0	0	0	0	0	0	0	0	0	1	0	0	0	0	0	0	0	0	0	0	0	0	0	0	0	1	0
ENSMUSG00000087276	229	0	0	0	0	0	0	0	0	0	0	0	0	0	0	0	1	0	1	0	0	0	0	0	0	0	0	1
ENSMUSG00000086233	984	0	0	0	0	0	0	9	4	27	0	0	0	0	0	0	2	1	0	0	17	0	0	2	0	17	54	12
ENSMUSG00000103205	2311	0	0	0	0	0	0	0	0	0	0	0	0	0	0	0	0	0	0	0	0	0	0	0	0	0	0	0
ENSMUSG00000023022	7167	2515	3009	3238	11285	12252	1200	1269	1840	1272	322	210	251	294	357	284	7544	4577	8505	2523	2745	2995	3121	2167	2044	2203	3607	1933
ENSMUSG00000082812	429	0	0	0	0	0	0	0	0	0	0	0	0	0	0	0	5	3	4	0	0	0	0	0	0	3	2	1
ENSMUSG00000043468	2362	26	5	0	24	28	12	28	25	29	70	49	47	110	102	118	3	2	0	0	0	0	4	13	32	8	39	29
ENSMUSG00000077635	135	0	0	0	0	0	0	0	0	0	0	0	0	0	0	0	0	0	0	0	0	0	0	0	0	0	0	0
ENSMUSG00000096270	1046	0	0	0	0	0	0	0	0	0	0	0	0	0	0	0	0	0	0	0	0	0	0	0	0	0	0	0
ENSMUSG00000073430	1587	2	2	0	0	9	19	37	13	19	1	1	4	6	0	3	3	3	8	0	0	3	63	43	18	72	55	71
ENSMUSG00000034118	2789	300	257	290	254	218	554	622	650	572	64	39	45	106	92	140	344	255	330	209	106	227	545	292	209	1253	1227	976
ENSMUSG00000101631	693	0	0	0	0	0	0	0	0	0	0	0	0	0	0	0	0	0	0	0	0	0	0	0	0	0	0	0
ENSMUSG00000072680	1582	0	0	0	0	0	0	0	0	0	0	0	0	0	0	0	0	0	0	0	0	0	0	0	0	0	0	0
ENSMUSG00000084664	313	0	0	0	0	0	0	0	0	0	0	0	0	0	0	0	0	0	0	0	0	0	0	0	0	0	0	0
ENSMUSG00000099636	1500	0	0	0	0	0	0	0	0	0	0	0	0	0	0	0	0	0	0	0	0	0	0	0	0	0	0	0
ENSMUSG00000083900	1330	3	23	5	20	5	0	11	0	10	2	4	5	3	0	8	5	4	6	0	0	0	3	5	1	9	17	11
ENSMUSG00000041747	4071	803	912	980	1062	1148	974	822	826	881	342	262	318	144	204	226	1351	873	1420	472	372	563	1258	957	847	1178	1468	1447
ENSMUSG00000020362	6610	2310	2554	2528	1997	1764	2770	2392	2695	1905	1470	1651	1617	1184	993	1119	6646	4503	6198	3361	2759	3375	4081	3817	2561	3927	5026	4261
ENSMUSG00000004654	1598	0	0	0	0	0	0	0	0	0	1	0	2	0	0	0	11	5	3	7	0	0	0	0	0	0	1	0
ENSMUSG00000022678	3205	1200	1187	1188	1529	1505	1161	1389	1478	1357	371	446	374	200	219	235	1999	1308	1979	967	843	1116	1750	2115	1132	1695	1897	1886
ENSMUSG00000098040	1604	0	0	0	0	0	0	0	0	0	0	0	0	0	0	0	0	0	0	0	0	0	0	0	0	0	0	0
ENSMUSG00000104351	1559	3	1	17	21	24	34	41	64	86	26	23	11	32	6	15	38	20	27	50	35	52	32	23	45	21	58	27
ENSMUSG00000081840	379	1	0	0	0	0	0	1	0	0	1	1	0	0	0	1	0	0	0	1	21	0	1	0	0	1	2	2
ENSMUSG00000080645	121	13	0	0	0	0	0	0	0	0	17	11	7	3	0	2	1	0	1	0	0	0	0	3	3	2	4	4
ENSMUSG00000102847	615	0	0	0	0	0	0	0	0	0	0	0	0	0	0	0	0	0	0	0	0	0	0	0	0	0	0	0
ENSMUSG00000074507	1913	0	0	0	0	0	0	0	0	0	0	0	0	0	0	0	0	0	0	0	0	0	0	0	0	0	0	0
ENSMUSG00000006574	4891	13	0	0	0	0	3	0	0	0	8	2	2	11	0	6	8	0	3	22	0	0	10	97	50	7	37	137
ENSMUSG00000015377	4607	217	226	143	369	317	292	363	359	361	512	502	437	166	139	191	909	820	993	412	803	425	926	1162	707	1410	1302	1419
ENSMUSG00000025266	5570	628	731	750	867	810	615	591	850	576	562	564	531	279	324	287	1765	1211	1696	766	846	1070	1252	1149	881	1361	1623	1407
ENSMUSG00000032023	3343	0	0	0	0	4	0	0	0	0	9	36	14	0	0	0	62	139	51	20	233	33	7	12	16	12	22	9
ENSMUSG00000068184	679	169	159	165	207	186	142	96	101	66	63	72	77	7	22	9	366	255	388	161	280	120	200	217	117	151	185	149
ENSMUSG00000082598	466	3	0	0	0	0	0	0	0	0	0	0	0	0	0	0	0	0	1	0	0	0	0	1	1	0	2	2
ENSMUSG00000043866	4584	662	727	462	769	732	510	582	806	465	508	412	558	212	149	242	754	666	576	573	542	533	909	843	568	764	796	773
ENSMUSG00000034023	7937	156	123	127	262	292	59	51	57	56	35	23	19	1	4	16	373	303	303	21	96	80	297	281	158	190	287	149
ENSMUSG00000082476	738	0	2	0	2	4	1	2	3	0	0	0	0	1	0	0	0	2	1	1	1	0	3	1	0	0	1	3
ENSMUSG00000048481	2175	18	2	23	18	59	10	8	10	16	7	9	6	4	1	7	108	61	164	32	50	22	63	74	24	65	65	59
ENSMUSG00000027852	4514	2559	2606	3144	2463	2293	2488	2073	2467	1867	1324	1132	1196	1090	879	1158	5569	2944	5879	1359	1677	1660	3756	3139	2098	2390	2806	2424
ENSMUSG00000053436	4361	4353	3924	4512	5879	5505	5612	7134	8907	7140	4257	4201	4072	6244	6597	7011	4872	3319	4672	1957	2224	2357	5000	5050	3525	4665	6093	5966
ENSMUSG00000091422	1138	0	0	0	0	0	0	0	0	0	0	0	0	0	0	0	0	0	0	0	0	0	0	0	0	0	0	0
ENSMUSG00000094525	385	11	4	0	0	5	63	25	27	33	13	5	13	8	8	7	13	6	17	1	55	38	175	193	132	250	271	261
ENSMUSG00000101452	577	1	8	5	5	10	7	17	2	5	0	0	0	0	1	4	16	11	4	1	2	2	11	5	14	14	14	18
ENSMUSG00000021278	1685	21	8	5	3	0	18	15	13	99	41	17	37	30	27	57	23	3	19	2	8	0	20	49	45	58	63	42
ENSMUSG00000102363	562	0	0	0	0	2	3	9	0	4	0	1	0	0	0	2	3	0	2	14	0	0	18	21	8	16	18	20
ENSMUSG00000097320	1416	25	29	26	10	21	65	31	62	37	16	49	20	18	12	5	114	97	99	66	97	125	45	74	18	84	90	87
ENSMUSG00000097734	2478	0	0	0	0	6	2	0	2	0	0	3	0	0	5	0	26	19	18	0	1	49	7	1	0	6	6	3
ENSMUSG00000104496	1369	151	103	144	145	211	237	182	232	185	103	70	85	30	18	38	510	408	615	174	224	147	280	289	193	256	300	280
ENSMUSG00000096444	107	0	0	0	0	0	0	0	0	0	0	0	0	0	0	0	0	0	0	0	0	0	0	0	0	0	0	0
ENSMUSG00000081428	521	0	2	2	3	2	5	1	2	1	0	1	0	0	0	0	1	1	2	1	1	1	3	1	4	6	5	4
ENSMUSG00000100461	2167	0	0	0	0	0	0	0	0	0	0	0	0	0	0	0	0	0	0	0	0	0	0	0	0	0	0	0
ENSMUSG00000103587	686	0	0	0	0	0	0	0	0	0	0	0	0	0	0	0	0	0	0	0	0	0	0	1	0	0	0	0
ENSMUSG00000038812	1233	55	69	42	73	72	91	152	109	71	118	109	86	72	80	86	52	46	59	19	81	27	52	120	74	99	99	89
ENSMUSG00000071065	942	0	0	0	0	0	0	0	0	0	0	0	0	0	0	0	0	0	0	0	0	0	0	0	0	0	0	0
ENSMUSG00000026628	2154	53087	54040	66830	31575	34753	135759	144454	138661	85369	38164	13572	28614	18321	26320	25335	30864	7905	31693	2536	6249	4853	35863	22660	22444	16787	20112	19014
ENSMUSG00000009621	6915	3881	3728	4204	6751	6276	2185	1963	1707	1691	285	129	199	267	278	474	4248	3056	3908	2187	2506	2151	3313	1972	2191	3255	3749	3336
ENSMUSG00000092199	1277	0	0	0	0	0	0	0	0	0	0	0	0	0	0	0	0	0	0	0	0	0	0	0	0	0	0	0
ENSMUSG00000096502	94	0	0	0	0	0	0	0	0	0	0	0	0	0	0	0	0	0	0	0	0	0	0	0	0	0	0	0
ENSMUSG00000035621	4307	1657	1653	1601	2874	3276	6262	8947	5088	7199	6408	4627	4211	12330	14263	10381	5282	3396	5676	2061	2359	2270	4593	4756	3086	4620	6293	4007
ENSMUSG00000050675	2718	11	53	38	54	60	25	58	100	21	153	171	137	106	56	51	50	20	25	27	14	65	65	129	69	107	125	133
ENSMUSG00000089886	573	96	76	53	13	10	118	71	67	34	77	67	56	21	42	7	81	97	98	53	50	33	47	57	54	48	74	71
ENSMUSG00000041840	1004	167	212	148	320	280	101	125	62	76	61	77	50	11	4	25	498	360	556	318	299	244	253	297	182	321	272	228
ENSMUSG00000102541	502	0	0	0	0	0	0	0	0	0	0	0	0	0	0	0	0	0	0	0	0	0	0	0	0	0	0	0
ENSMUSG00000082928	172	2	0	2	11	5	0	5	0	8	3	4	4	0	4	8	2	3	2	0	0	0	2	4	4	6	5	1
ENSMUSG00000087926	137	0	0	0	0	0	0	0	0	0	0	0	0	0	0	0	0	0	0	0	0	0	0	0	0	0	1	0
ENSMUSG00000021501	1755	443	541	478	619	864	492	449	534	280	195	189	189	126	122	127	1203	883	1373	497	521	661	705	726	558	574	619	650
ENSMUSG00000098755	246	0	0	0	0	0	0	2	0	0	3	3	4	0	10	1	3	9	3	3	0	0	0	4	1	4	2	0
ENSMUSG00000065579	85	0	0	0	0	0	0	0	0	0	0	0	0	0	0	0	0	0	0	0	0	0	0	0	0	0	0	0
ENSMUSG00000028766	4033	6	8	1	62	40	3	36	34	70	7	6	6	31	21	22	209	297	117	272	175	267	66	87	29	168	300	135
ENSMUSG00000047671	1111	28	2	28	183	216	19	36	35	68	311	166	240	438	247	158	261	572	222	305	659	137	89	117	87	69	166	66
ENSMUSG00000085759	588	0	0	11	0	0	0	0	0	0	2	4	3	0	0	0	0	0	0	0	0	0	0	0	0	3	0	1
ENSMUSG00000075833	107	0	0	0	0	0	0	0	0	0	0	0	0	0	0	0	0	1	0	0	0	0	0	0	0	0	0	0
ENSMUSG00000032456	5004	204	257	308	222	217	161	143	167	188	40	52	42	4	4	26	454	270	578	199	248	172	411	332	204	285	261	249
ENSMUSG00000024045	3695	2508	2289	2531	3448	3677	3913	4664	4881	4689	2196	2202	2114	1419	1613	1577	5426	4561	6130	3142	4086	4252	5446	5634	3731	8000	9335	8831
ENSMUSG00000067767	1174	6	0	5	0	6	0	0	0	0	117	89	143	26	22	40	0	0	0	0	0	0	4	28	10	0	7	2
ENSMUSG00000104139	3805	0	0	0	0	0	0	0	0	0	0	0	0	0	0	0	0	0	0	0	0	0	0	0	0	0	0	0
ENSMUSG00000100298	356	0	0	0	0	0	0	0	0	0	0	0	0	0	0	0	0	0	0	0	0	0	0	0	0	0	0	0
ENSMUSG00000043282	2527	0	0	0	0	0	0	0	0	0	0	0	0	0	0	0	0	0	0	0	0	0	0	0	0	4	0	1
ENSMUSG00000074111	1110	0	0	0	0	0	0	0	0	0	1	0	0	0	0	0	0	0	2	0	0	0	0	2	11	0	0	1
ENSMUSG00000055717	3284	74	12	19	45	67	127	177	138	210	129	131	129	128	188	174	442	627	289	687	669	767	558	564	612	1112	1423	1166
ENSMUSG00000032333	1987	585	667	692	437	509	589	644	748	730	184	178	121	108	109	150	677	743	873	412	637	542	964	988	550	1706	1335	1397
ENSMUSG00000087462	764	0	0	0	0	0	0	0	0	0	0	0	0	0	0	0	0	0	0	0	0	0	0	0	0	0	0	0
ENSMUSG00000045409	7223	900	812	991	1457	1460	1558	1353	1632	1318	3487	3784	3555	3763	3930	3456	2122	2202	2621	1356	1897	1818	2662	3386	2329	2869	3399	3259
ENSMUSG00000047149	939	0	0	0	0	0	0	0	0	0	0	0	0	0	0	0	0	0	0	0	0	0	0	0	0	0	0	0
ENSMUSG00000037013	4523	1138	1261	1246	1126	993	1335	1324	1618	1240	1971	2635	2113	2402	2088	1989	2742	2267	2490	1994	2446	1906	1958	2419	1757	1969	2352	2113
ENSMUSG00000100648	759	4	4	3	2	14	1	5	0	7	1	0	3	0	1	2	4	5	7	6	0	1	13	6	8	11	11	9
ENSMUSG00000046330	584	274	307	253	394	442	392	297	321	264	142	123	127	108	96	105	498	348	539	224	315	152	547	569	403	655	659	538
ENSMUSG00000066457	306	0	0	0	0	0	0	0	0	0	0	0	2	3	1	0	1	0	1	0	0	0	1	0	0	0	0	1
ENSMUSG00000031669	2412	192	135	115	194	156	73	71	175	47	75	136	62	30	21	44	178	117	141	18	19	77	201	245	107	149	187	134
ENSMUSG00000076337	101	0	0	0	0	0	0	0	0	0	0	0	0	0	0	0	0	0	2	0	0	0	0	0	0	0	0	0
ENSMUSG00000096529	336	0	0	0	0	0	0	0	0	0	0	0	0	0	0	0	0	0	0	0	0	0	0	0	0	0	0	0
ENSMUSG00000053475	1710	225	218	224	17	42	713	454	308	284	510	603	576	935	1174	1195	90	19	50	65	0	47	207	246	175	360	404	128
ENSMUSG00000028699	2329	5	2	3	5	32	15	5	31	8	5	2	5	30	20	38	1949	3305	1176	1797	3871	1677	111	68	108	222	634	304
ENSMUSG00000101251	745	0	0	0	0	0	0	0	0	0	0	0	0	0	0	0	0	0	0	0	0	0	0	0	0	0	0	0
ENSMUSG00000078995	4461	30	84	58	66	46	32	31	51	83	73	98	89	27	24	24	75	35	66	51	20	35	68	109	59	94	79	91
ENSMUSG00000029802	4987	474	483	540	337	432	270	394	588	426	95	110	127	153	63	59	336	194	442	146	40	165	640	497	268	487	700	594
ENSMUSG00000026473	3323	10065	7517	15330	15526	18045	5361	6538	10084	7508	1319	1779	1417	2078	1993	2400	15990	13359	18496	6734	9368	9987	9725	11020	6687	7306	9737	7541
ENSMUSG00000030785	658	58	60	16	54	44	41	21	16	3	8	2	16	15	0	24	635	1266	196	1019	1053	1061	111	47	34	229	299	182
ENSMUSG00000065725	138	14	10	9	26	39	50	32	47	22	8	9	4	4	0	2	10	1	20	11	4	0	23	36	32	47	46	72
ENSMUSG00000022372	9186	6250	6594	8824	14411	18998	7616	8840	11158	10374	6344	12392	7282	4959	3846	4682	2635	633	1505	236	1124	530	9304	10657	10009	6404	9332	8878
ENSMUSG00000023926	2339	0	0	0	0	0	0	0	0	0	0	0	0	0	0	0	4	5	20	7	0	0	5	5	4	0	1	1
ENSMUSG00000031367	4965	1411	1399	2140	3003	2528	2361	2923	4684	3199	1564	3526	1736	1904	1684	1950	862	433	655	356	488	674	1802	3330	1449	1161	1470	1250
ENSMUSG00000040606	10721	62	73	105	930	772	44	101	275	170	12	7	7	22	9	46	576	412	282	228	648	409	145	117	142	288	320	383
ENSMUSG00000096456	447	0	0	0	0	0	0	0	0	0	2	0	0	0	0	0	0	0	0	0	0	0	0	0	0	0	1	0
ENSMUSG00000094601	711	0	0	0	0	0	0	0	0	0	0	0	0	0	0	0	0	0	0	0	0	0	0	0	0	0	0	0
ENSMUSG00000070563	707	0	0	0	0	0	1	2	0	18	0	0	1	0	0	0	26	11	64	0	4	0	1	6	3	1	3	6
ENSMUSG00000097194	5928	75	105	52	47	20	206	160	239	218	50	49	57	116	115	86	65	37	44	15	15	48	163	142	132	207	255	214
ENSMUSG00000055760	1428	59	31	48	53	70	65	16	37	39	27	20	19	13	2	6	211	104	242	72	101	26	128	130	78	61	64	68
ENSMUSG00000082052	643	0	0	0	0	2	0	0	0	0	0	2	3	0	8	0	1	0	3	1	0	0	3	4	0	0	1	2
ENSMUSG00000063442	387	1	3	1	0	1	0	0	8	0	2	1	1	0	0	0	1	0	4	1	1	1	3	1	2	3	13	3
ENSMUSG00000006378	3851	213	211	113	79	70	85	64	81	55	26	16	17	3	1	16	1001	896	1001	643	655	821	348	350	143	231	355	246
ENSMUSG00000090129	2457	0	0	0	0	0	0	0	0	0	0	0	0	0	0	0	0	0	0	0	0	0	0	0	0	0	0	0
ENSMUSG00000076284	98	0	1	0	1	0	0	0	0	0	1	0	0	0	0	0	0	0	0	0	0	0	0	0	1	0	0	0
ENSMUSG00000099335	315	0	0	0	0	0	0	0	0	0	0	0	0	0	0	0	0	0	0	0	0	0	0	0	0	0	0	0
ENSMUSG00000021997	2517	56	48	19	39	14	29	5	19	32	32	92	68	28	69	39	14	13	19	34	0	6	25	49	28	15	21	6
ENSMUSG00000104169	1144	0	0	0	0	0	0	0	0	0	0	0	0	2	0	0	0	2	1	0	8	0	2	0	0	0	2	1
ENSMUSG00000044162	3891	1573	2002	1449	106	75	1697	784	88	222	45	31	42	18	5	13	1414	456	1124	88	41	116	1120	583	436	189	239	298
ENSMUSG00000081238	793	0	0	0	1	3	0	0	0	0	0	2	0	0	0	0	3	0	2	0	2	1	2	0	1	2	7	1
ENSMUSG00000099575	541	0	0	0	0	0	0	0	0	0	0	0	0	0	0	0	0	0	0	0	0	0	0	0	0	0	0	0
ENSMUSG00000032041	4929	353	237	376	768	626	546	502	522	470	761	876	671	778	611	709	1282	798	1387	348	503	392	664	717	446	466	724	566
ENSMUSG00000082006	606	0	0	0	0	0	1	0	0	0	0	0	0	1	0	0	0	0	1	0	0	0	1	1	0	0	0	0
ENSMUSG00000064141	2782	50	30	60	107	129	161	252	182	259	441	665	220	276	174	73	41	69	59	42	36	65	168	441	72	271	245	210
ENSMUSG00000074500	3535	40	28	30	34	8	15	6	6	0	9	5	4	0	4	2	52	27	48	0	8	43	26	20	15	24	28	23
ENSMUSG00000060688	1078	0	0	0	0	0	0	0	0	0	0	0	0	0	0	0	0	0	0	0	0	0	0	0	0	0	0	0
ENSMUSG00000091971	2967	15625	11220	5639	17239	24368	35079	45925	65725	45876	3839	2652	3692	1493	1836	3952	6361	4191	9404	2062	4771	10139	23403	22368	5992	37408	49251	50437
ENSMUSG00000089235	140	10	8	4	22	21	21	28	16	27	5	0	2	6	0	1	8	4	0	0	3	4	21	14	11	8	15	9
ENSMUSG00000077821	93	0	0	0	0	0	0	0	0	0	0	0	0	0	0	0	0	0	0	0	0	0	0	0	0	0	0	0
ENSMUSG00000104086	1120	0	0	1	0	0	0	0	0	0	8	4	6	10	0	4	0	0	0	0	0	0	1	0	0	0	0	0
ENSMUSG00000000563	4105	2665	2983	2783	2903	3408	2684	2439	2515	1893	1657	1416	1700	795	804	975	6990	4954	6020	2765	2744	3415	3579	3182	2501	2286	2890	2210
ENSMUSG00000086587	1012	1	19	0	14	8	0	0	0	0	0	0	1	0	0	0	8	14	0	1	0	0	4	3	0	6	10	15
ENSMUSG00000078941	2769	269	301	290	289	266	382	255	255	207	125	100	129	22	52	46	574	443	579	164	225	235	350	347	255	171	232	245
ENSMUSG00000043671	11173	143	154	77	71	57	155	221	313	285	257	168	163	187	300	293	779	578	854	471	486	378	612	619	456	921	1108	955
ENSMUSG00000022820	1170	69	42	54	97	72	46	22	42	60	45	36	38	5	16	16	117	85	99	37	102	82	52	54	44	69	61	83
ENSMUSG00000041052	2141	7	0	3	0	0	0	0	0	0	0	1	0	0	0	1	0	0	3	0	0	0	0	0	0	0	0	0
ENSMUSG00000099789	537	0	0	0	0	0	0	0	0	0	0	0	0	0	0	0	0	0	0	0	0	0	0	0	0	0	0	0
ENSMUSG00000102228	960	0	0	0	0	0	0	0	0	0	0	0	0	0	0	0	0	0	0	0	0	0	0	0	0	0	0	0
ENSMUSG00000034729	8079	238	196	331	313	291	329	203	211	282	146	100	134	24	31	56	731	491	942	194	271	308	386	468	246	313	324	392
ENSMUSG00000045111	1038	0	0	0	0	0	0	0	0	0	0	0	0	0	0	0	0	0	0	0	0	0	0	0	0	0	0	0
ENSMUSG00000103021	522	0	0	0	0	0	1	0	0	1	0	1	0	0	0	0	1	2	1	0	0	0	7	0	0	16	23	15
ENSMUSG00000100912	464	0	0	0	0	0	0	0	0	0	0	0	0	0	0	0	0	0	0	0	0	0	0	0	0	0	2	0
ENSMUSG00000029093	8803	39	8	31	21	23	135	99	108	316	65	39	46	53	38	93	8489	4779	6696	1769	2036	2364	696	635	721	1217	1862	805
ENSMUSG00000065173	106	0	0	0	0	0	0	0	0	0	0	0	0	0	0	0	0	0	0	0	0	0	0	1	0	0	0	0
ENSMUSG00000021886	2049	2121	1699	1912	288	356	2204	1468	1245	1255	1381	2284	2030	1923	2183	1539	99	68	81	81	37	45	1591	2357	1309	1044	1452	1213
ENSMUSG00000002129	6147	1976	2351	2062	2134	2234	2211	2516	1991	2139	892	849	807	417	304	424	3967	2787	4162	1380	1859	2103	3104	2619	1945	2888	3580	3203
ENSMUSG00000085632	2186	0	0	0	0	0	0	0	0	0	0	0	0	0	0	0	0	0	0	0	0	0	0	0	0	3	0	0
ENSMUSG00000084162	2800	4	1	7	0	4	3	5	9	2	3	2	1	1	0	1	5	6	7	0	22	0	9	3	0	13	7	20
ENSMUSG00000021556	3693	1443	1726	2180	3993	4565	1733	1744	1206	1095	2349	2748	2005	247	203	264	18163	9394	21947	1956	1942	2834	4635	5413	3426	1951	2791	1853
ENSMUSG00000029027	2351	91	101	103	150	227	162	276	297	390	151	162	150	77	104	139	330	221	369	191	250	323	319	437	202	573	621	645
ENSMUSG00000093955	388	0	0	0	0	0	0	0	0	0	2	1	1	2	1	5	0	131	1	0	0	0	2	0	6	10	8	19
ENSMUSG00000095336	127	0	0	0	0	0	0	0	0	0	0	0	0	0	0	0	0	0	0	0	0	0	0	0	0	0	0	0
ENSMUSG00000099005	102	0	0	0	0	0	0	0	0	0	0	0	0	0	0	0	0	0	0	0	0	0	0	0	0	0	0	0
ENSMUSG00000082292	1274	46	55	78	3	27	176	289	238	150	55	27	39	52	63	21	28	29	24	14	1	8	165	92	67	90	96	134
ENSMUSG00000096544	489	590	726	593	874	916	854	971	873	635	332	257	250	153	143	182	2004	1354	1824	670	799	926	1130	1035	730	1177	1418	1120
ENSMUSG00000004056	7131	938	983	1104	1524	1488	987	1254	1374	1093	2279	1798	1925	1843	2107	2033	2371	2462	1615	1712	1704	2390	1496	1513	1338	1938	2431	1782
ENSMUSG00000020609	13934	58	36	99	0	0	477	480	0	0	326	178	238	4	2	0	16123	6798	22887	94	47	55	3653	3687	1663	2	5	3
ENSMUSG00000017002	1180	2690	2594	2713	8655	8440	4606	2457	2644	1722	19980	12168	15837	39859	48712	50276	2507	3166	10838	661	616	766	5508	4865	6568	2593	3440	2239
ENSMUSG00000064464	107	0	0	0	0	0	0	0	0	0	0	0	0	0	0	0	0	0	0	0	0	0	0	0	0	0	0	0
ENSMUSG00000100002	399	1	0	0	9	0	0	0	4	0	6	4	2	1	0	1	0	5	1	2	0	22	7	3	0	8	8	2
ENSMUSG00000029767	4733	3846	3982	4355	4120	4453	3858	3330	3892	3528	2072	1975	1861	1374	1217	1377	18293	10316	17009	4898	4645	6805	7251	7250	4853	6641	9046	6026
ENSMUSG00000082400	208	0	0	0	0	0	0	0	0	0	0	0	0	0	0	0	0	0	0	0	0	0	0	0	0	0	0	1
ENSMUSG00000079428	1217	17	13	7	0	2	0	0	0	0	0	0	0	0	0	0	0	0	0	0	0	4	5	1	0	2	0	2
ENSMUSG00000082839	172	0	0	0	0	0	0	0	0	0	0	0	0	0	0	0	0	0	0	0	0	0	0	0	0	0	0	0
ENSMUSG00000084717	106	0	0	0	0	0	0	0	0	0	0	0	0	0	0	0	0	0	0	0	0	0	0	3	0	0	0	0
ENSMUSG00000098620	898	2	4	16	5	14	6	36	13	43	4	2	1	0	8	2	17	29	19	11	41	20	11	27	10	33	48	60
ENSMUSG00000020941	6550	4529	4861	2719	1840	2133	3638	3999	3148	3078	2147	1467	1404	1360	1457	1375	1127	834	1347	331	635	387	3065	2562	2654	2985	3366	3416
ENSMUSG00000050379	9882	1043	1340	641	1804	1591	1602	2380	2323	2866	805	565	669	810	712	911	1105	636	1212	248	942	359	3512	2591	2850	6131	7086	6293
ENSMUSG00000102203	778	0	0	0	0	0	0	0	0	0	0	0	0	0	0	0	0	0	0	0	0	0	0	0	0	0	0	0
ENSMUSG00000091216	529	0	0	0	0	0	0	0	0	0	0	0	0	0	0	0	0	0	0	0	0	0	0	0	0	0	0	0
ENSMUSG00000088259	96	0	0	0	0	1	0	0	0	0	0	0	0	0	0	0	0	0	0	0	0	0	0	0	0	1	0	1
ENSMUSG00000025646	6725	375	374	458	653	510	480	510	483	446	131	103	99	70	87	87	569	457	568	265	258	568	553	470	327	814	838	799
ENSMUSG00000024810	2886	118	97	66	125	68	177	303	270	69	116	46	96	140	57	224	30774	19522	10794	13699	12112	16849	2627	1161	779	2085	5170	2061
ENSMUSG00000024347	4785	8	51	27	9	7	23	38	33	41	105	108	129	193	248	204	16	21	12	15	43	9	134	204	118	129	174	165
ENSMUSG00000095629	951	0	0	0	0	0	0	0	0	0	0	0	0	0	0	0	0	0	0	0	0	0	0	0	0	0	0	0
ENSMUSG00000081088	779	0	0	0	0	0	0	0	0	0	0	0	0	0	0	0	0	1	0	0	0	0	0	0	0	0	0	0
ENSMUSG00000074746	7076	1311	1186	1591	2597	2418	1257	1276	1635	2069	2966	3872	2978	1537	1353	1432	3223	2265	3383	1648	1874	2087	2219	2734	1887	2059	3328	2304
ENSMUSG00000023938	3348	328	323	404	591	684	437	574	462	377	198	201	194	76	100	126	755	503	779	299	345	346	621	685	462	690	730	697
ENSMUSG00000064373	2845	29455	20787	39006	21075	21708	9650	11704	20582	14687	2124	1804	2164	4202	4654	4220	39273	37957	44755	39503	33046	42790	18550	16135	11637	20173	29306	21083
ENSMUSG00000081301	400	0	0	0	0	0	0	0	0	0	0	0	0	0	0	0	0	0	0	0	0	0	0	0	0	0	1	0
ENSMUSG00000092077	1039	0	0	0	0	1	0	0	0	0	0	1	0	0	0	0	0	1	0	0	0	0	0	0	0	0	4	0
ENSMUSG00000037722	2629	115	122	113	118	116	101	128	173	109	65	58	61	25	25	32	832	564	868	333	288	269	303	259	184	240	311	242
ENSMUSG00000026980	6905	1833	2236	2092	9577	9276	322	305	158	270	613	534	514	393	500	437	2754	1193	2275	414	520	464	3998	1451	2328	1046	1296	942
ENSMUSG00000104193	80	0	0	0	0	0	0	0	0	0	0	0	0	0	0	0	0	0	0	0	0	0	0	0	0	0	0	0
ENSMUSG00000027412	3694	1	9	15	3	11	7	38	30	18	2	7	7	80	53	21	659	711	595	497	374	573	84	168	26	266	295	197
ENSMUSG00000059552	4045	992	1181	1256	1750	1782	1668	1559	1585	1346	1078	1032	946	368	400	420	843	804	704	628	765	745	2208	1872	1363	2306	2374	2602
ENSMUSG00000032855	14170	2692	3059	3027	3441	3255	2997	3917	3771	3140	2128	2009	1650	1613	1514	1382	6407	5410	7183	2759	3173	4005	4605	5397	2851	8112	9998	8284
ENSMUSG00000093818	17	0	0	0	0	0	0	0	0	0	0	0	0	0	0	0	0	0	0	0	0	0	0	0	0	0	0	0
ENSMUSG00000022884	5338	6279	6442	5547	8569	8395	15271	15038	23048	13387	7737	8337	8353	6859	7201	6749	14680	11925	12420	10223	11742	13346	13796	13011	11579	21183	22610	20767
ENSMUSG00000081552	197	3	6	0	3	6	2	5	11	11	7	6	3	10	7	12	4	2	7	3	2	0	11	7	0	9	7	22
ENSMUSG00000019990	7232	390	338	405	22	15	287	377	831	424	435	777	580	4061	3653	3339	2640	2797	840	2558	1768	3481	327	333	202	673	1147	623
ENSMUSG00000053338	867	179	233	291	0	11	650	315	86	123	3297	2574	2904	1140	1085	1272	18	3	1	0	7	0	612	1006	752	40	62	41
ENSMUSG00000028228	7131	1809	1706	2501	2498	2452	1267	1533	1677	1715	1377	1293	1320	1129	1129	1369	4897	3885	3277	2965	2787	3008	2403	1486	1410	1881	2702	1969
ENSMUSG00000060377	321	6	6	3	5	15	7	10	14	20	2	4	4	0	0	1	39	14	23	21	33	0	18	13	5	4	13	12
ENSMUSG00000064867	107	0	0	0	0	2	0	0	0	0	0	0	0	0	0	0	2	0	0	4	0	0	0	0	0	1	0	2
ENSMUSG00000103536	604	0	0	0	0	0	0	0	0	0	0	0	0	0	0	0	0	0	0	0	0	0	0	0	0	0	0	0
ENSMUSG00000103306	274	0	0	0	0	0	0	0	0	0	0	0	0	0	0	0	0	0	0	0	0	0	0	0	0	0	0	0
ENSMUSG00000087850	133	0	0	0	0	0	0	0	0	0	0	0	0	0	0	1	1	0	0	0	0	0	0	0	0	0	0	0
ENSMUSG00000097148	1712	0	0	0	0	0	0	0	0	0	0	0	0	0	0	0	0	0	0	0	0	0	2	0	0	0	0	0
ENSMUSG00000032409	23492	942	889	979	948	1058	1009	1363	787	1014	488	478	512	243	242	233	1194	1147	1384	593	899	575	1399	1200	935	1648	2015	1711
ENSMUSG00000102161	236	0	0	0	0	0	0	0	0	0	0	0	0	0	0	0	0	0	0	0	0	0	0	0	0	0	0	0
ENSMUSG00000090489	789	9	8	10	7	11	16	38	3	33	7	9	6	0	9	3	24	15	19	4	0	2	20	10	21	13	18	13
ENSMUSG00000024083	4740	1175	1190	1566	1438	1506	860	998	1279	805	674	850	547	604	531	530	3805	3290	3850	2863	2625	3443	1741	1570	916	1873	2424	2061
ENSMUSG00000038759	6406	1775	1779	1875	2036	1843	1681	1727	1320	1185	988	867	875	195	213	199	3331	1902	3332	800	919	882	2549	2155	1553	1926	2749	2128
ENSMUSG00000085239	468	0	0	0	0	0	0	0	0	0	0	0	0	0	0	0	0	0	0	0	0	0	0	0	0	0	0	0
ENSMUSG00000101125	1499	0	0	0	0	0	0	0	0	0	0	0	0	0	0	0	0	0	0	0	0	0	0	0	0	0	0	0
ENSMUSG00000041974	3279	627	528	643	897	879	743	798	905	817	1263	1292	1161	1788	1737	1906	986	1000	791	952	1342	1303	960	826	613	1181	1308	1179
ENSMUSG00000092832	74	0	0	0	0	0	0	0	0	0	0	0	0	0	0	0	0	0	0	0	0	0	0	0	0	0	0	0
ENSMUSG00000051335	6654	1581	1453	1258	1071	994	1979	1391	1228	3526	9286	5618	8145	17840	23430	18457	583	306	645	159	163	288	2566	2692	3089	2890	5032	2537
ENSMUSG00000082451	328	0	0	0	0	0	0	0	0	0	0	0	0	0	0	0	0	0	0	0	0	0	0	0	0	0	0	0
ENSMUSG00000049303	5539	0	0	0	0	1	12	5	0	0	7	4	10	0	1	0	612	186	642	67	30	71	79	92	59	7	9	12
ENSMUSG00000071847	2799	27	11	54	60	137	32	41	170	38	10	12	14	14	18	29	324	147	421	33	1	66	263	223	86	202	335	173
ENSMUSG00000087800	131	0	0	0	0	0	0	0	0	0	0	0	0	0	0	0	0	0	0	0	0	0	0	0	0	0	0	0
ENSMUSG00000095764	79	0	0	0	0	0	0	0	0	0	0	0	0	0	0	0	0	0	0	0	0	0	0	0	0	0	0	0
ENSMUSG00000004540	2100	0	0	0	0	0	0	0	0	0	0	1	1	0	9	3	13	5	28	0	0	0	17	9	5	2	4	5
ENSMUSG00000102750	1644	0	14	0	0	1	13	11	0	16	0	0	0	0	0	0	0	0	0	0	0	0	0	2	0	1	2	2
ENSMUSG00000040435	2937	89472	86443	93449	14718	15487	52458	53015	34963	44218	62130	53096	50934	33880	38476	32167	6552	4306	5864	4115	7627	4832	39455	43772	36761	57707	64439	45085
ENSMUSG00000096893	80	0	0	0	0	0	0	0	0	0	0	0	0	0	0	0	0	0	0	0	0	0	0	0	0	0	0	0
ENSMUSG00000085279	1428	5	0	4	0	7	9	18	0	0	7	7	8	3	13	8	6	4	7	1	6	9	0	10	10	6	7	1
ENSMUSG00000087360	842	0	0	0	0	0	0	0	0	0	0	0	0	0	0	0	0	0	0	0	0	0	0	2	0	1	1	1
ENSMUSG00000045205	8101	1276	1158	2037	1172	1010	727	796	870	628	581	1159	569	122	83	125	1898	1409	1738	1287	1328	1314	1162	1202	728	911	1289	1002
ENSMUSG00000048916	1848	155	174	187	106	167	115	135	81	132	30	18	18	36	28	42	238	150	329	76	51	76	258	181	195	400	441	426
ENSMUSG00000079489	1222	19	6	6	22	14	27	24	23	1	10	16	17	3	5	14	12	13	16	22	6	5	53	24	22	33	38	13
ENSMUSG00000090952	925	49	24	74	114	85	98	135	56	147	71	44	52	33	16	60	133	89	148	68	41	84	127	137	72	169	227	176
ENSMUSG00000058298	4868	536	501	655	746	764	752	774	664	641	327	404	244	275	260	233	607	554	573	273	434	376	660	696	491	906	1259	934
ENSMUSG00000086898	794	0	0	0	0	0	0	0	0	0	1	0	1	0	0	0	6	11	11	0	0	0	1	2	0	2	6	0
ENSMUSG00000063732	930	0	0	0	0	0	0	0	0	0	0	0	0	0	0	0	0	0	0	0	0	0	0	0	0	0	0	0
ENSMUSG00000098030	1001	2	4	4	4	9	3	5	3	0	1	1	1	3	1	2	2	2	2	1	0	1	7	4	2	3	2	2
ENSMUSG00000102878	262	0	0	0	0	0	0	0	0	0	0	0	0	0	0	0	0	0	0	0	0	0	0	0	0	0	0	0
ENSMUSG00000082455	528	1	0	2	1	3	1	1	0	0	3	0	1	0	0	0	1	0	2	1	0	0	1	1	1	3	9	1
ENSMUSG00000069125	395	69	83	57	145	71	104	87	66	105	32	19	27	16	17	19	110	85	141	36	56	58	189	165	181	207	200	176
ENSMUSG00000038968	1384	0	0	0	0	0	0	0	0	0	0	0	0	0	0	0	0	0	0	0	0	0	0	0	2	0	0	0
ENSMUSG00000087642	1367	0	0	0	0	0	0	0	0	0	0	0	0	0	0	0	2	0	6	0	0	0	3	0	0	0	0	0
ENSMUSG00000054630	1858	0	0	5	0	0	0	0	0	0	2	1	0	0	0	0	93	30	129	0	0	0	24	26	19	0	0	0
ENSMUSG00000094431	32719	0	0	0	0	0	0	0	0	0	0	0	0	0	0	0	0	0	0	0	0	0	0	0	0	0	0	0
ENSMUSG00000044641	3399	10	2	19	32	60	18	39	131	45	16	11	25	27	23	62	2305	1608	2098	1154	971	1260	256	246	220	397	510	425
ENSMUSG00000098302	254	0	0	0	0	0	0	0	0	0	0	0	0	0	0	0	0	0	0	0	0	0	0	0	0	0	0	0
ENSMUSG00000088836	137	0	0	0	0	0	0	0	0	0	0	0	0	0	0	1	0	0	0	0	0	0	0	0	1	0	0	0
ENSMUSG00000028730	4020	0	0	0	10	7	0	0	4	25	14	13	11	43	33	37	302	955	189	470	1073	213	1	10	14	37	132	56
ENSMUSG00000056329	2289	0	0	1	0	0	0	0	0	0	0	0	0	0	0	0	0	0	2	0	0	0	0	0	0	0	0	0
ENSMUSG00000084622	323	0	0	0	0	0	0	0	0	0	0	0	0	0	0	0	0	0	0	0	0	0	0	0	0	0	0	0
ENSMUSG00000001847	2652	8553	8826	9014	13274	13941	8067	8000	11179	7750	5004	4542	4572	4132	4258	4439	10194	6479	9391	4652	5476	5063	9964	7861	6566	6529	8107	7440
ENSMUSG00000094675	1149	0	0	0	0	0	0	0	0	0	0	0	0	0	0	0	0	0	0	0	0	0	0	0	0	0	0	0
ENSMUSG00000100546	1078	13	9	25	0	0	1	0	0	0	0	0	0	0	0	0	1	0	1	2	0	0	1	0	0	0	0	0
ENSMUSG00000100061	615	0	0	0	0	0	0	0	0	0	0	0	0	0	0	0	0	0	0	0	0	0	0	0	0	0	0	0
ENSMUSG00000099744	178	0	0	0	0	0	0	0	0	0	0	0	0	0	0	0	0	0	0	0	0	0	0	0	0	0	0	0
ENSMUSG00000093155	77	0	0	0	0	0	0	0	0	0	1	0	0	0	0	2	3	1	1	0	0	0	0	3	2	3	1	1
ENSMUSG00000046096	4842	232	325	273	356	369	198	256	563	265	204	195	150	156	110	154	931	844	821	723	1007	846	499	579	396	773	915	764
ENSMUSG00000082069	553	0	0	0	0	0	0	0	0	0	0	0	0	0	0	1	0	0	0	0	0	0	9	6	0	0	0	0
ENSMUSG00000098992	80	0	0	0	0	0	0	0	0	0	0	0	0	0	0	0	0	0	0	0	0	0	0	0	0	0	0	0
ENSMUSG00000095222	83	0	0	0	0	0	0	0	0	0	0	0	0	0	0	0	0	0	0	0	0	0	0	0	0	0	0	0
ENSMUSG00000085198	1126	3	0	0	0	0	0	0	0	0	0	0	0	0	0	0	0	0	0	0	0	0	0	0	0	0	0	0
ENSMUSG00000093914	121	0	0	0	0	0	0	0	0	0	0	0	0	0	0	0	0	0	0	0	0	0	0	0	0	0	0	0
ENSMUSG00000065616	75	0	0	0	0	0	0	0	0	0	0	0	0	0	0	0	0	0	0	0	0	0	0	0	0	0	0	0
ENSMUSG00000031698	4283	0	0	4	5	3	61	6	56	23	4	1	5	37	0	2	37	3	40	1	0	0	30	16	22	17	55	15
ENSMUSG00000020917	5279	6612	6689	8493	9730	10034	8392	7280	7542	6548	4791	4699	3796	2736	2398	3126	18398	22463	11741	21976	18999	25105	9443	6781	6122	9849	14694	10640
ENSMUSG00000025431	1416	0	0	0	0	0	25	28	3	0	1	8	8	0	0	2	60	65	78	0	0	0	110	68	14	4	16	9
ENSMUSG00000103972	652	0	0	2	0	0	0	0	0	0	0	0	0	0	0	0	0	0	0	0	0	0	0	0	0	0	0	0
ENSMUSG00000081884	979	23	27	14	33	37	25	23	48	42	20	26	28	15	14	17	24	39	42	1	23	29	40	39	24	51	56	54
ENSMUSG00000054156	357	0	0	0	0	0	0	0	0	0	0	0	0	0	0	0	0	0	0	0	0	0	0	0	0	0	0	0
ENSMUSG00000085443	442	0	0	0	0	0	0	0	0	0	0	0	0	0	0	0	0	0	0	0	0	0	0	0	0	0	0	0
ENSMUSG00000097710	1300	0	0	0	0	0	0	0	0	0	0	0	0	0	0	0	0	0	1	0	0	8	0	1	3	0	0	1
ENSMUSG00000043274	972	0	0	0	0	0	0	0	0	0	0	0	0	0	0	0	0	0	0	0	0	0	0	0	0	0	0	0
ENSMUSG00000088736	103	0	0	0	0	0	0	0	0	0	0	0	1	0	0	0	0	0	0	0	0	0	0	0	0	0	0	0
ENSMUSG00000054978	2969	0	0	0	0	0	0	0	0	0	0	0	0	0	0	0	1	7	2	2	0	0	0	1	0	7	2	2
ENSMUSG00000088930	137	0	0	0	0	0	0	0	0	0	0	0	0	0	0	0	0	0	0	0	0	0	0	0	0	0	0	0
ENSMUSG00000062859	2090	21	19	17	39	50	15	32	46	17	38	40	46	51	83	77	244	578	163	291	642	203	33	71	42	98	134	65
ENSMUSG00000103170	1934	0	21	6	1	8	5	21	0	0	0	2	0	0	0	0	2	1	6	1	0	0	31	13	4	9	6	9
ENSMUSG00000097588	3515	0	0	4	0	9	22	0	20	0	2	4	3	3	0	1	108	94	153	76	54	79	45	49	10	20	25	14
ENSMUSG00000086273	3445	0	0	0	0	0	0	0	0	0	0	0	0	0	0	0	1	0	0	0	0	0	0	0	0	0	4	0
ENSMUSG00000101437	393	0	0	0	0	1	0	0	0	0	0	1	3	2	0	4	0	0	4	0	0	0	3	2	1	0	1	0
ENSMUSG00000030271	2034	222	280	199	257	349	253	216	208	204	153	117	125	51	76	83	549	466	591	217	483	275	378	327	193	291	314	273
ENSMUSG00000074256	1397	43	23	6	37	36	42	47	19	57	21	9	12	9	6	10	5	1	7	2	3	9	19	26	23	23	45	19
ENSMUSG00000008932	3360	0	0	0	0	0	0	0	0	0	0	1	0	7	0	1	1	2	0	0	0	0	0	6	0	14	26	1
ENSMUSG00000067702	1509	0	0	0	0	0	0	0	0	0	0	2	1	0	9	5	0	1	1	0	25	0	8	5	2	3	5	11
ENSMUSG00000038591	4587	0	0	0	0	0	0	3	2	0	0	0	0	0	0	1	6	1	0	22	0	0	0	0	0	0	0	5
ENSMUSG00000051251	2464	0	0	0	0	0	0	2	14	0	6	13	8	0	0	1	0	0	0	0	0	0	2	3	0	4	1	4
ENSMUSG00000097632	2496	5	4	5	26	20	1	0	24	7	15	18	11	6	10	16	3	0	8	0	0	0	14	17	7	10	19	11
ENSMUSG00000086557	1511	0	0	0	0	0	0	0	0	0	1	0	0	0	0	0	0	0	5	10	0	0	0	0	0	0	2	0
ENSMUSG00000021200	3542	702	703	128	209	117	178	176	24	196	174	51	85	59	36	41	38	48	23	19	20	122	662	363	452	274	466	326
ENSMUSG00000047894	438	0	1	0	0	1	0	0	0	0	0	0	0	0	0	0	1	0	0	0	0	0	0	0	0	0	0	0
ENSMUSG00000096085	107	0	0	3	0	0	0	0	0	0	0	0	0	0	0	0	2	0	0	0	0	0	0	0	0	0	0	0
ENSMUSG00000038930	3630	168	170	146	162	237	311	162	229	231	83	80	82	45	39	42	409	454	339	454	636	522	422	398	294	604	599	674
ENSMUSG00000038300	569	0	0	0	0	0	0	0	0	0	0	0	0	0	0	0	2	16	1	0	5	0	0	0	2	0	0	2
ENSMUSG00000096732	1099	0	0	0	0	0	0	0	0	0	0	0	0	0	0	0	0	0	0	0	0	0	0	0	0	0	0	0
ENSMUSG00000103233	3605	0	0	1	0	0	5	0	0	0	4	0	2	0	2	0	0	0	1	0	0	0	4	2	0	0	0	0
ENSMUSG00000042641	4799	14	8	9	0	0	10	1	0	0	2	5	5	0	0	2	8	30	12	13	0	0	0	6	1	11	7	2
ENSMUSG00000072673	1732	38	5	18	10	5	18	5	3	0	21	32	24	21	25	47	1	3	8	0	6	0	20	20	3	12	8	17
ENSMUSG00000057286	7090	11	29	11	83	83	100	184	685	350	9	9	21	106	43	100	3883	5681	1995	4325	5231	5751	289	345	101	930	1513	1315
ENSMUSG00000036162	708	0	0	2	0	0	0	0	0	0	0	2	0	0	0	3	0	0	0	0	0	0	0	0	0	0	0	1
ENSMUSG00000094063	966	0	0	0	0	0	0	0	0	0	0	0	0	0	0	0	0	0	0	0	0	0	0	0	0	0	0	0
ENSMUSG00000100171	693	0	0	0	0	0	0	0	0	0	0	0	0	0	0	0	0	0	0	0	0	0	0	0	0	0	0	0
ENSMUSG00000102114	417	0	0	0	0	0	0	0	0	0	0	0	0	0	0	0	0	0	0	0	0	0	0	0	0	0	0	0
ENSMUSG00000070808	5360	1064	1049	1139	1517	1624	1772	2466	1744	2240	1691	1671	1368	816	948	1095	1233	863	1330	804	802	712	2111	2095	1678	3910	4230	4125
ENSMUSG00000028688	2979	227	176	198	458	564	208	332	255	346	106	110	111	32	45	58	442	319	397	281	255	119	351	338	291	498	693	506
ENSMUSG00000041757	10827	80	119	117	648	554	191	280	153	258	187	194	198	110	78	202	10520	5636	14362	1060	1071	1252	1420	2287	1115	2148	2545	1061
ENSMUSG00000098070	998	6	0	2	9	1	0	0	0	0	3	2	3	0	11	0	2	0	6	1	1	11	1	2	4	3	1	0
ENSMUSG00000096391	164	0	0	0	0	0	0	0	0	0	0	0	0	0	0	0	0	0	0	0	0	0	0	0	0	0	2	0
ENSMUSG00000100057	622	0	0	0	0	0	0	0	0	0	0	0	0	0	0	0	0	0	0	0	0	0	0	0	0	0	0	0
ENSMUSG00000032120	4334	2267	1889	2738	4532	5548	978	905	875	630	474	446	387	377	327	358	1377	1286	1162	630	687	1039	1863	1177	1334	977	1071	1052
ENSMUSG00000094219	1044	0	0	0	0	0	0	0	0	0	0	0	0	0	0	0	0	0	0	0	2	0	0	0	0	0	0	0
ENSMUSG00000038235	2663	4085	3885	4884	7303	7558	2246	1535	1204	866	294	268	299	201	207	213	11133	8259	11018	5782	6254	6666	4791	3781	2747	1804	2635	2359
ENSMUSG00000052955	1597	0	0	2	0	0	0	0	0	0	0	0	0	0	0	0	3	8	1	0	0	0	0	0	0	0	1	0
ENSMUSG00000051663	2588	0	0	0	0	0	0	0	0	0	0	0	0	0	0	0	1	5	0	0	10	0	0	0	0	0	0	0
ENSMUSG00000022214	8070	2054	2041	2205	1882	1940	2258	2693	2716	2747	1615	1531	1339	1444	1366	1339	5762	7217	4661	6142	5872	6829	2943	2831	1939	3851	4742	3915
ENSMUSG00000025241	8653	1312	1237	1543	2054	2082	1457	1270	1504	1066	789	829	688	547	495	507	2996	3354	2790	3386	2532	3306	2263	1876	1140	2194	2927	2200
ENSMUSG00000083490	495	0	0	0	0	0	0	0	0	0	0	0	0	0	0	0	0	0	0	0	0	0	0	0	0	0	0	0
ENSMUSG00000088464	104	0	0	4	0	0	2	0	0	0	0	1	1	0	0	0	1	0	6	0	0	0	2	2	1	0	1	0
ENSMUSG00000027347	5600	1587	1542	1093	228	250	2592	2009	1067	1436	205	72	122	367	246	621	309	364	347	489	1040	440	3018	2167	2411	6059	6710	5965
ENSMUSG00000097455	2599	0	0	0	0	6	0	0	0	0	0	0	0	0	0	0	0	0	3	0	0	0	0	0	0	1	0	0
ENSMUSG00000094409	571	0	0	0	0	0	0	0	0	0	1	0	0	0	0	0	0	0	0	0	0	0	0	0	0	0	0	0
ENSMUSG00000052336	3742	2692	2276	2038	25	40	2525	4213	5570	3624	171	95	81	26	38	53	16	10	24	12	0	0	1596	1149	584	715	830	733
ENSMUSG00000097806	2254	0	0	0	0	0	0	0	0	0	0	2	0	0	0	2	5	14	1	0	0	26	0	4	0	5	8	4
ENSMUSG00000024429	3077	2081	1841	2313	2858	3099	2742	3066	1823	2239	6267	5205	5103	2991	3642	2760	2659	2530	2676	1729	1922	1807	3213	3905	2837	2604	3121	2410
ENSMUSG00000029245	10032	0	0	0	0	0	0	0	2	0	0	0	1	0	0	0	3	0	0	0	0	9	0	1	0	5	12	7
ENSMUSG00000018819	5174	18625	25302	11872	35896	39761	18591	29041	35377	28044	21631	11427	18380	34998	38062	40746	2619	1012	2053	713	1585	988	20376	14541	13986	20740	22266	22112
ENSMUSG00000096583	97	0	0	0	0	0	0	0	0	0	0	0	0	0	0	0	0	0	0	0	0	0	0	0	0	0	0	0
ENSMUSG00000071796	5006	21	25	27	28	47	43	40	10	42	19	14	13	11	8	5	57	46	53	16	66	30	57	35	26	66	89	54
ENSMUSG00000097270	1091	0	0	0	0	0	0	0	0	0	0	0	0	0	0	0	0	0	0	0	0	0	0	0	0	0	0	0
ENSMUSG00000095241	2566	0	0	0	0	0	0	0	0	0	0	0	0	0	0	0	0	0	0	0	0	0	0	0	0	0	0	0
ENSMUSG00000034799	12623	208	296	312	363	223	185	137	144	186	317	342	356	224	238	212	499	255	577	162	118	142	319	403	230	127	165	152
ENSMUSG00000037795	9871	482	573	541	651	555	874	825	1203	1122	2220	1353	2088	2551	2000	1813	1528	1281	1445	698	1159	1045	1582	1440	1269	2531	3385	3311
ENSMUSG00000087621	616	0	0	0	0	0	0	0	0	0	0	0	0	0	0	0	0	0	0	0	0	0	0	0	0	2	0	1
ENSMUSG00000096515	350	0	0	0	17	4	5	2	4	0	7	0	1	20	1	24	8	0	3	0	72	0	89	13	62	163	130	199
ENSMUSG00000004018	3372	220	226	191	256	278	224	331	308	246	60	38	51	49	33	39	257	206	232	283	159	205	307	248	187	314	366	290
ENSMUSG00000089394	111	0	0	0	0	0	0	0	0	0	0	0	0	0	0	0	0	0	0	0	0	0	0	0	0	1	0	0
ENSMUSG00000031592	8380	1510	1825	1754	2279	2070	2044	1886	2664	2057	1244	1280	1260	617	632	739	5159	3857	4671	3192	4035	3210	2651	2591	1929	3334	4774	4168
ENSMUSG00000021700	8500	0	0	0	12	2	0	0	11	0	1	0	0	0	1	10	631	849	119	578	302	635	39	10	6	85	80	76
ENSMUSG00000084200	325	0	0	0	0	0	0	0	0	0	0	0	0	0	0	0	0	0	0	0	0	0	0	0	0	0	0	0
ENSMUSG00000052673	624	13	5	3	26	28	7	13	3	12	17	19	16	6	14	12	36	42	26	22	11	37	18	34	15	16	7	24
ENSMUSG00000092963	88	0	0	0	0	0	0	0	0	0	0	0	0	0	0	0	0	0	0	0	0	0	0	0	0	0	0	0
ENSMUSG00000093170	70	0	0	0	0	0	0	0	0	0	0	0	0	0	0	0	0	0	0	0	0	0	0	0	0	0	0	0
ENSMUSG00000077627	132	0	0	0	0	0	0	0	0	0	0	0	0	0	0	0	0	0	0	0	0	0	0	0	0	0	0	0
ENSMUSG00000019302	6556	7590	7092	10545	5385	4931	3481	2960	1559	1098	8076	5540	8419	2054	2118	2006	10039	8921	9725	8018	7939	8645	6477	4827	3734	3842	4819	3457
ENSMUSG00000062638	1861	16	9	6	1	2	5	0	0	38	2	1	6	1	0	3	0	0	0	0	0	35	17	10	10	29	12	23
ENSMUSG00000023945	5176	0	0	1	0	0	0	14	0	0	17	2	14	0	0	0	598	168	2033	0	0	0	113	150	16	0	0	0
ENSMUSG00000018166	6016	137	110	125	147	112	146	139	265	156	50	27	23	67	15	111	6726	6690	6821	5588	5573	5834	603	607	237	1070	1701	884
ENSMUSG00000078503	3498	0	2	1	0	3	11	1	0	0	0	4	1	0	0	0	0	2	0	0	0	0	1	0	1	0	0	1
ENSMUSG00000026288	7602	10014	10342	13528	8931	8834	12083	11769	9901	9896	19712	20973	18288	16325	14742	12281	1417	578	1177	503	800	768	11252	14061	10121	9070	11508	10232
ENSMUSG00000074997	1172	13	17	8	24	21	11	27	4	15	6	13	14	5	2	10	30	29	19	14	18	45	8	12	17	8	22	16
ENSMUSG00000088290	127	0	0	0	2	2	2	1	12	0	0	0	0	0	0	0	15	15	13	8	20	0	0	5	3	11	9	9
ENSMUSG00000099135	122	0	0	0	0	0	0	0	0	0	0	0	0	0	0	0	0	0	0	0	0	0	0	0	0	0	0	0
ENSMUSG00000000957	2597	8227	7903	12162	232	248	5791	2584	411	574	1784	1543	1235	212	187	114	7292	3258	7555	942	821	1248	6888	4563	2768	1301	1812	1087
ENSMUSG00000086243	500	0	0	0	0	0	0	0	0	0	8	5	5	0	0	6	0	0	0	0	0	0	1	0	0	1	3	0
ENSMUSG00000101443	581	0	0	0	0	1	0	0	0	0	0	0	0	0	0	0	0	0	0	0	0	0	0	0	0	0	0	0
ENSMUSG00000028461	1547	295	286	275	363	375	288	251	295	357	147	133	136	52	54	74	988	961	882	958	818	1097	579	550	383	632	716	591
ENSMUSG00000101269	313	0	0	0	0	0	0	0	0	0	0	0	0	0	0	0	0	0	0	0	0	0	0	0	0	0	0	0
ENSMUSG00000006611	3572	2006	1752	1980	1264	1149	1164	1687	2472	1312	152	110	109	44	42	93	708	777	663	798	868	826	1185	908	657	724	1030	940
ENSMUSG00000080810	468	9	0	1	18	1	30	15	3	0	16	24	10	32	72	35	1	0	0	0	12	0	7	6	3	12	9	19
ENSMUSG00000091260	2565	0	0	0	0	0	0	0	0	0	3	4	1	0	0	1	0	0	0	0	0	0	0	0	0	0	0	0
ENSMUSG00000051985	8996	0	0	1	0	0	0	0	0	0	0	0	0	0	0	0	2	0	0	0	0	0	0	0	2	2	1	4
ENSMUSG00000097536	5020	24	20	27	13	21	84	20	46	13	81	69	60	25	25	23	39	39	83	12	31	21	46	38	40	31	44	33
ENSMUSG00000047079	743	0	0	0	0	0	0	0	0	0	0	0	0	0	0	0	0	0	0	0	0	0	0	0	0	0	0	0
ENSMUSG00000047810	4959	7257	7830	7362	7389	7886	8859	6901	4115	6365	17573	14585	13062	9660	9730	10752	665	450	717	191	532	154	8249	9995	9381	5320	7520	5742
ENSMUSG00000079630	2290	0	0	0	0	0	0	0	0	0	0	0	0	0	0	0	0	0	0	0	0	0	0	0	0	0	0	0
ENSMUSG00000083229	659	0	0	0	0	0	0	0	0	0	0	0	0	0	0	0	0	0	0	0	0	0	0	0	0	0	0	0
ENSMUSG00000062624	1732	0	0	0	0	0	0	0	0	0	1	0	0	0	0	0	1	2	0	0	0	0	0	0	0	0	0	0
ENSMUSG00000101286	923	0	0	0	0	0	0	0	0	0	0	0	0	0	0	0	0	0	0	0	0	0	0	0	0	0	0	0
ENSMUSG00000094724	2555	82	83	34	56	31	28	26	17	40	41	24	36	9	22	22	101	99	77	64	42	76	125	85	68	30	53	33
ENSMUSG00000065529	95	0	0	0	0	0	0	0	0	0	0	0	0	0	0	0	0	0	0	0	0	0	0	0	0	0	0	0
ENSMUSG00000060747	582	4	3	0	0	0	0	0	0	0	0	0	0	0	0	0	0	0	0	0	0	0	0	0	0	0	0	0
ENSMUSG00000061535	4136	0	0	3	35	18	12	91	78	36	2	4	13	21	9	108	70	37	9	80	52	187	103	105	21	900	970	493
ENSMUSG00000035686	1277	0	2	0	0	5	0	7	52	6	4	1	1	11	6	2	26	53	10	92	51	55	2	27	7	26	47	39
ENSMUSG00000100731	699	0	0	0	0	0	0	0	0	0	0	0	0	0	0	0	0	0	0	0	0	0	0	0	0	0	0	0
ENSMUSG00000101860	2923	0	0	0	0	0	0	0	0	0	0	0	0	0	0	0	0	0	0	0	0	0	0	0	0	0	0	0
ENSMUSG00000027524	4113	0	0	0	15	8	2	19	19	0	4	0	1	8	13	36	142	165	44	269	401	513	27	19	9	114	201	104
ENSMUSG00000102234	1985	0	0	1	0	0	14	1	1	1	0	0	0	0	2	0	8	12	4	2	0	3	0	0	0	3	2	0
ENSMUSG00000073528	1252	0	0	0	0	0	0	0	0	0	0	0	0	0	0	0	0	0	0	0	0	0	0	0	0	1	0	0
ENSMUSG00000102215	877	0	0	0	0	0	0	0	0	0	0	0	0	0	0	0	0	1	0	0	0	0	0	1	0	0	0	0
ENSMUSG00000082126	664	0	0	0	0	0	0	0	0	0	0	0	0	0	0	0	0	0	0	0	0	0	0	0	0	0	0	0
ENSMUSG00000097879	3523	0	9	4	5	2	8	40	26	27	12	20	31	19	24	15	6	3	4	0	0	0	9	13	9	6	13	6
ENSMUSG00000026840	6091	3	0	0	10	11	0	45	74	28	4	2	15	11	33	76	41	43	11	60	54	199	54	98	7	874	1446	386
ENSMUSG00000028869	3683	1391	1446	1556	1666	1904	1721	1567	1533	1354	1046	817	970	494	568	600	2673	1981	2789	1003	1595	1183	1884	1799	1386	1718	2345	1939
ENSMUSG00000088708	106	0	0	0	0	0	2	0	0	0	1	3	0	0	0	0	0	0	0	0	0	0	0	0	1	1	1	0
ENSMUSG00000019810	6161	5036	5062	7283	4212	4721	2955	2635	2602	2196	5726	5324	4878	3758	4321	3783	4721	4063	2856	2814	2719	3852	4357	3486	3108	1604	2251	1572
ENSMUSG00000092444	976	28	22	21	158	199	131	286	89	324	94	58	88	117	75	46	1	9	8	8	0	0	45	59	37	71	123	11
ENSMUSG00000091059	2547	0	0	0	0	0	0	0	0	0	0	0	0	0	0	0	0	0	0	0	0	0	0	0	0	0	0	0
ENSMUSG00000094240	868	0	0	0	0	0	0	0	0	0	0	0	0	0	0	0	0	0	0	0	0	0	0	0	0	0	0	0
ENSMUSG00000046057	333	10	13	10	30	20	8	3	3	31	3	2	4	0	0	1	37	25	21	0	0	0	36	24	13	11	41	16
ENSMUSG00000043557	9395	113	87	125	42	65	90	92	94	70	9	9	4	13	3	5	107	30	66	18	24	11	104	79	46	55	65	49
ENSMUSG00000064617	109	0	0	0	0	0	0	0	0	0	0	0	0	0	0	0	0	0	0	0	0	0	0	0	0	0	0	0
ENSMUSG00000086196	3102	759	1021	1107	938	1039	81	37	6	9	81	69	44	11	18	16	304	13	201	0	1	0	386	144	822	23	13	9
ENSMUSG00000025043	845	0	0	0	0	0	0	0	0	0	0	0	0	0	0	0	0	0	0	0	0	0	0	0	0	0	0	0
ENSMUSG00000085044	384	0	0	0	0	0	0	0	0	0	0	0	0	0	0	0	0	0	0	0	0	0	0	0	0	0	0	0
ENSMUSG00000055494	2197	7	6	8	31	33	20	17	17	84	9	6	10	5	7	6	61	31	79	15	52	42	29	37	23	81	85	65
ENSMUSG00000099546	696	0	0	0	0	0	0	0	0	0	0	0	0	0	0	0	0	0	0	0	0	0	0	0	0	0	0	0
ENSMUSG00000097530	1461	192	147	209	213	227	285	274	244	393	137	100	97	72	45	76	493	391	630	190	274	207	325	341	283	420	453	436
ENSMUSG00000050066	1897	0	0	0	0	0	0	0	0	0	0	0	0	0	0	0	0	0	0	0	0	0	0	0	0	5	1	12
ENSMUSG00000081636	854	0	0	0	0	0	0	0	0	0	0	0	0	0	0	0	0	0	0	0	0	0	0	0	0	0	0	0
ENSMUSG00000020743	2010	1515	1615	1324	1303	1278	1488	1221	1147	1069	1355	1100	1140	1307	1298	1507	2350	2342	2294	1928	1951	2350	2780	2632	1942	3971	3881	3888
ENSMUSG00000083691	567	0	0	0	0	0	0	0	0	0	0	0	0	0	0	0	0	0	0	0	0	0	0	0	0	0	0	0
ENSMUSG00000102490	379	0	0	0	0	1	1	0	1	0	0	0	0	0	0	0	2	3	1	0	0	2	4	1	6	6	12	3
ENSMUSG00000055746	1730	0	0	0	0	0	0	0	0	0	0	0	0	0	0	0	0	0	0	0	0	0	0	0	0	0	0	0
ENSMUSG00000086942	973	1	4	0	8	3	5	4	9	0	6	4	1	6	0	1	4	5	12	25	0	6	6	7	4	11	19	11
ENSMUSG00000091580	609	106	129	120	132	196	132	140	149	125	112	79	95	28	44	46	196	126	219	80	81	131	149	205	149	127	137	128
ENSMUSG00000041827	2608	4510	4276	3073	113	69	2918	2652	1997	1380	1475	488	1237	2709	2569	2423	325	204	658	45	49	84	800	591	1078	689	906	832
ENSMUSG00000037355	8666	662	592	847	1030	914	844	644	961	607	1311	1926	1237	1159	1159	983	1407	1041	1819	719	901	893	1236	1784	1010	1599	1690	1453
ENSMUSG00000087028	2881	10	0	2	0	8	21	44	89	25	5	3	8	0	1	2	186	72	215	15	7	4	74	108	44	27	36	66
ENSMUSG00000030528	4946	291	298	253	493	346	333	205	207	220	306	392	223	72	122	120	265	155	294	112	52	3	453	371	303	358	542	453
ENSMUSG00000033423	3007	924	793	998	1113	1448	815	671	727	732	334	241	234	110	120	139	1749	1247	1773	792	968	1182	1069	1078	664	1148	1279	1014
ENSMUSG00000077471	156	0	0	0	0	0	0	0	0	0	0	0	0	0	0	0	0	0	0	0	0	0	0	0	0	0	0	0
ENSMUSG00000026399	4853	129	75	44	206	284	702	887	1359	1823	406	177	257	837	558	1443	2143	2742	1353	2759	3756	2317	2953	886	1870	9835	10419	10871
ENSMUSG00000085668	712	4	0	4	0	5	17	4	0	0	0	5	1	0	10	1	0	2	0	0	0	0	5	6	2	4	2	0
ENSMUSG00000081778	3114	0	0	0	0	0	0	0	0	0	1	0	0	0	0	0	0	0	0	0	0	0	0	0	0	0	0	0
ENSMUSG00000020910	1977	317	303	406	522	575	403	490	515	518	238	315	195	312	290	290	825	807	682	760	1070	660	540	528	353	633	720	676
ENSMUSG00000071047	1980	0	0	0	0	0	0	0	0	0	0	0	0	0	0	0	0	5	0	0	10	0	0	0	0	3	1	0
ENSMUSG00000013662	2813	1812	1812	1974	2206	2190	1802	1798	2225	1303	1012	947	1050	480	586	690	4155	2840	4401	1780	2070	2155	2643	1988	1618	2125	2836	2334
ENSMUSG00000040372	2588	0	0	0	0	0	15	13	7	3	0	0	0	1	10	0	10	10	11	0	33	17	2	9	3	18	25	24
ENSMUSG00000038248	5529	1	0	5	128	142	3	2	7	0	0	2	2	5	4	2	24	35	22	8	80	20	7	10	10	41	62	25
ENSMUSG00000091866	910	33	42	33	94	95	43	64	67	91	41	30	24	13	6	21	59	35	45	33	51	45	61	67	44	63	85	89
ENSMUSG00000024905	3912	23	43	58	359	317	23	51	53	37	8	16	13	0	1	11	24	12	37	21	0	0	24	40	27	14	3	17
ENSMUSG00000101020	720	0	0	0	0	0	0	0	0	0	0	0	0	0	0	0	0	0	0	0	0	0	0	0	0	0	0	0
ENSMUSG00000000003	902	0	0	0	3	0	0	0	0	0	0	0	0	0	0	0	0	0	0	0	0	0	0	0	0	0	0	0
ENSMUSG00000049091	1359	732	606	858	2538	2831	1120	2343	1545	2090	1917	1924	1638	1211	1834	2165	1661	1215	1226	1073	1167	1022	1241	1462	967	1316	1800	918
ENSMUSG00000101897	520	0	0	0	0	0	0	0	0	0	0	0	0	0	0	0	0	0	0	0	0	0	0	0	0	0	0	0
ENSMUSG00000026885	4024	10	1	7	28	44	5	4	1	12	10	11	8	13	5	10	24	52	25	22	24	14	12	18	27	32	28	22
ENSMUSG00000030249	7538	0	4	6	4	65	53	248	377	183	16	12	27	70	64	152	141	85	13	105	74	268	157	168	25	1959	3348	989
ENSMUSG00000097519	2052	7	20	2	0	14	0	6	0	21	0	0	4	8	0	1	22	2	25	0	0	0	18	15	2	10	14	5
ENSMUSG00000043424	2379	250	329	282	390	447	341	329	402	335	263	237	263	112	124	163	541	294	580	164	276	357	359	313	253	303	391	252
ENSMUSG00000068815	945	0	0	0	0	0	0	0	0	0	0	0	0	0	0	0	0	0	0	0	0	0	0	0	0	0	0	0
ENSMUSG00000092627	3057	1	0	2	2	0	1	0	0	0	0	1	0	0	0	0	0	2	0	0	0	0	4	0	0	0	0	0
ENSMUSG00000101901	532	0	0	1	0	0	0	0	0	0	0	0	0	0	0	0	0	0	0	0	0	0	2	0	0	0	0	1
ENSMUSG00000081638	537	0	0	0	0	0	0	0	0	0	0	0	0	0	0	0	0	0	0	0	0	0	0	0	0	0	0	0
ENSMUSG00000038398	1402	681	633	744	587	712	715	890	906	905	457	338	464	298	316	413	1333	1300	1274	973	806	947	1111	996	673	1006	1293	1125
ENSMUSG00000005533	4489	232	305	364	91	72	471	332	468	472	4657	6097	4113	4399	5080	4112	612	437	658	211	437	285	971	2304	1014	604	1079	569
ENSMUSG00000102122	922	0	0	0	0	0	0	0	0	0	0	0	0	0	0	0	0	0	0	0	0	0	0	0	0	0	0	0
ENSMUSG00000027832	2682	10	16	13	0	0	9	20	0	0	2	0	0	66	45	1	12	20	7	31	0	18	66	45	23	35	90	30
ENSMUSG00000006676	7048	4530	4379	5183	5906	6417	5331	6433	6123	6398	6281	5957	5485	5518	5319	5212	7115	6518	7118	4704	5613	4775	6685	7375	5312	8596	10110	9775
ENSMUSG00000081463	463	2	0	0	0	0	0	0	0	0	1	0	1	0	0	1	1	6	4	0	0	0	0	0	0	0	5	0
ENSMUSG00000001419	5985	4434	4311	4577	3494	3999	7930	8065	7259	7614	10438	7016	8294	11181	14333	11711	7179	5393	8438	3831	4627	4336	7482	7422	5884	11321	13496	12224
ENSMUSG00000100303	10303	0	0	0	0	0	0	0	0	0	0	0	0	0	0	0	0	2	2	0	0	0	12	5	1	2	0	3
ENSMUSG00000073418	5695	417	197	388	143	206	751	925	800	1440	104	44	117	245	217	643	1207	688	553	662	201	1268	1433	1187	665	8866	10042	3931
ENSMUSG00000077553	130	0	0	0	0	0	0	0	0	0	0	0	0	0	0	0	0	0	0	0	0	0	0	0	0	0	0	0
ENSMUSG00000055515	3276	0	0	0	0	0	0	0	0	0	0	0	0	0	0	0	0	0	0	0	0	0	0	0	0	0	0	0
ENSMUSG00000034801	8514	1411	1470	1454	1221	1212	1422	1768	2180	1732	3051	4121	3057	2916	3306	3183	2498	2278	1899	1877	1941	2845	1840	2365	1479	1937	2983	2271
ENSMUSG00000097643	2618	21	14	16	44	18	18	19	2	34	9	14	6	1	2	3	106	113	105	75	67	84	55	20	44	32	42	15
ENSMUSG00000041923	5692	0	0	0	0	0	0	0	0	0	0	0	0	0	0	0	3	0	4	0	0	0	2	4	0	0	0	2
ENSMUSG00000060170	936	0	0	0	0	0	0	0	0	0	0	0	0	0	0	0	0	0	0	0	0	0	0	0	0	0	0	0
ENSMUSG00000072612	1233	411	335	279	593	570	508	573	447	454	1762	1194	1237	342	576	725	333	302	670	186	282	260	888	1009	464	670	645	752
ENSMUSG00000101473	693	0	0	0	0	0	0	0	0	0	0	0	0	0	0	0	0	0	0	0	0	0	0	0	0	0	0	0
ENSMUSG00000104127	696	0	0	0	0	0	0	0	0	0	0	0	0	0	0	0	0	0	0	0	0	0	0	0	0	0	0	0
ENSMUSG00000024827	3754	19	7	80	1	4	53	51	21	9	66	63	54	1	0	0	1885	708	3277	3	1	3	735	1134	356	12	2	6
ENSMUSG00000101387	751	0	0	0	0	0	0	0	0	0	0	0	0	0	0	0	0	0	0	0	0	0	0	0	0	0	1	0
ENSMUSG00000054966	7749	0	0	0	0	11	0	0	6	0	2	4	0	3	2	6	11	14	12	0	0	0	12	6	1	21	28	26
ENSMUSG00000057541	5171	314	236	371	286	358	481	357	297	280	74	36	61	48	37	61	1359	687	1791	163	303	308	618	627	430	480	726	566
ENSMUSG00000075284	5896	7121	7640	7226	6133	6840	6992	7380	7675	6744	8364	7436	7589	11398	12114	10372	2659	1572	2224	725	1347	1011	7936	6706	5501	7740	9216	8096
ENSMUSG00000020682	3874	17	58	15	125	106	89	318	642	252	23	29	34	21	52	28	1327	594	1699	291	152	294	270	410	75	264	280	587
ENSMUSG00000082615	637	0	0	0	0	0	0	0	0	0	0	0	0	0	0	0	0	0	0	0	0	0	0	0	0	0	0	0
ENSMUSG00000010175	8390	10	33	24	143	122	12	2	0	0	2	5	1	131	240	14	49	20	44	14	0	6	65	84	41	83	120	123
ENSMUSG00000043313	7138	0	0	0	0	0	2	10	0	0	0	1	1	5	0	12	40	6	45	3	3	17	5	23	9	54	29	41
ENSMUSG00000093581	662	0	0	0	0	0	0	0	0	0	0	0	0	0	0	0	0	0	0	0	0	0	0	0	0	0	0	0
ENSMUSG00000084064	244	20	23	19	12	12	17	8	13	0	12	20	17	6	13	4	19	7	27	2	7	7	16	7	6	10	20	20
ENSMUSG00000073420	2129	0	0	1	0	0	0	0	0	0	0	0	0	0	0	0	6	6	56	0	0	0	14	9	7	4	1	1
ENSMUSG00000089993	1378	24	32	31	20	36	13	29	21	61	14	6	6	9	9	7	29	39	50	23	16	21	64	27	12	76	76	56
ENSMUSG00000100771	567	0	0	0	0	0	0	0	0	0	0	0	0	0	0	0	0	0	0	0	0	0	0	0	0	0	0	0
ENSMUSG00000061356	2836	0	0	0	0	0	14	10	0	20	1	0	0	0	6	2	12	20	57	0	0	0	17	4	19	21	23	25
ENSMUSG00000029552	3199	2322	3353	2042	1337	1427	3621	2064	1140	1614	6868	3618	7208	6101	5577	5658	4958	2210	5601	690	1020	758	4275	4169	4282	2714	4090	2903
ENSMUSG00000045282	1220	172	188	220	284	355	383	349	334	227	282	315	304	346	400	333	151	160	123	109	269	113	278	277	343	265	356	380
ENSMUSG00000041592	15469	0	3	4	0	1	0	26	19	13	6	4	8	5	4	8	34	15	4	16	11	16	50	22	7	172	149	52
ENSMUSG00000031913	2522	1073	947	1114	1456	1455	1093	1141	1681	1052	701	722	636	358	333	360	2129	1550	2142	1130	1478	1421	1414	1343	1036	1633	1817	1855
ENSMUSG00000057945	411	0	0	0	1	2	0	0	6	2	1	0	0	0	0	3	0	0	1	0	0	1	0	0	4	0	1	0
ENSMUSG00000092730	130	110	43	71	126	82	238	169	158	184	169	162	153	67	63	93	63	50	100	47	140	22	263	293	180	395	379	352
ENSMUSG00000094388	522	0	0	0	0	0	0	0	0	0	1	4	0	2	2	2	0	0	0	0	0	0	0	0	0	0	0	0
ENSMUSG00000020580	8012	2352	2451	2632	5262	5382	2490	2765	3645	2580	2751	2307	2760	2007	1696	1744	7171	5040	7603	4105	3897	4177	3886	3469	2852	3941	5607	4407
ENSMUSG00000039962	936	0	0	0	0	0	0	0	0	0	0	0	0	0	0	0	0	0	0	0	0	0	0	0	0	0	0	0
ENSMUSG00000048967	808	13	20	4	17	12	15	6	5	28	15	13	16	0	16	4	30	28	44	19	21	13	19	14	11	19	17	13
ENSMUSG00000038763	6445	11	0	8	0	21	32	8	3	4	31	49	32	23	33	41	99	81	33	111	271	86	27	62	32	57	79	67
ENSMUSG00000099993	696	0	0	0	0	0	0	0	0	0	0	0	0	0	0	0	0	0	0	0	0	0	0	0	0	0	0	0
ENSMUSG00000078255	1077	0	0	0	0	0	0	0	0	0	0	0	0	0	0	0	0	0	0	0	0	0	0	0	0	0	0	0
ENSMUSG00000076745	414	0	0	0	0	0	1	19	0	0	4	1	4	11	1	6	1	5	6	0	0	0	41	36	71	62	52	40
ENSMUSG00000008318	3279	1377	1564	1331	1142	1723	1920	2418	2212	1610	3095	2341	2416	891	1024	1072	197	110	178	39	19	7	1547	1842	1543	889	1068	1081
ENSMUSG00000063615	924	0	0	0	0	0	0	0	0	0	0	0	0	0	0	0	0	0	0	0	0	0	0	0	0	0	0	0
ENSMUSG00000101151	627	0	0	0	0	0	0	0	0	0	0	2	0	0	0	0	0	0	0	0	9	0	0	0	0	0	0	0
ENSMUSG00000104197	1142	0	0	0	0	0	0	0	0	0	0	0	0	0	0	0	0	0	0	0	0	0	0	0	0	0	0	0
ENSMUSG00000070547	4185	0	0	0	0	0	0	0	0	0	0	0	0	0	0	0	1	3	0	0	0	0	0	0	26	15	3	10
ENSMUSG00000098961	68	0	0	0	0	0	0	0	0	0	0	0	0	0	0	0	0	0	0	0	0	0	0	0	0	0	0	0
ENSMUSG00000021785	5274	831	835	955	1512	1654	1051	861	1355	1074	1219	996	1118	1343	1103	1400	2313	1604	2806	1069	1203	987	1579	1612	1225	1740	2148	1684
ENSMUSG00000033022	1530	671	718	1011	139	89	60	108	193	110	75	108	114	67	132	209	233	184	127	260	232	334	277	337	170	975	584	696
ENSMUSG00000093559	1921	5	24	7	0	7	34	38	8	0	2	3	0	1	0	3	0	1	1	0	0	0	4	9	0	7	7	8
ENSMUSG00000034265	3115	778	722	824	128	70	238	156	89	44	180	295	169	102	83	104	47	79	56	36	45	117	342	282	273	340	296	314
ENSMUSG00000104188	1843	0	0	0	0	0	0	0	0	0	0	0	0	0	0	0	0	0	0	0	0	0	0	0	0	0	0	0
ENSMUSG00000103688	1090	0	0	0	0	1	0	0	0	0	0	3	0	0	0	0	1	1	0	0	0	0	0	0	0	1	0	0
ENSMUSG00000041245	10589	0	0	0	0	0	0	0	0	0	1	0	4	0	0	1	12	11	12	0	0	0	23	28	2	7	13	6
ENSMUSG00000041439	8231	586	693	479	684	510	1055	1231	2248	1061	2723	1587	2790	2319	1789	1651	3360	3179	2994	2567	2744	2785	1490	1760	1263	1438	1991	1536
ENSMUSG00000097902	1960	4	6	6	0	3	0	4	0	0	3	1	0	0	8	5	2	0	1	0	0	0	7	5	0	13	8	10
ENSMUSG00000095330	453	0	0	0	0	0	0	0	0	0	0	0	0	0	0	0	0	0	0	0	0	0	0	0	0	0	0	0
ENSMUSG00000096736	672	0	0	0	0	0	0	0	0	0	0	0	0	0	0	0	0	0	0	0	0	0	0	0	0	0	0	0
ENSMUSG00000062712	915	0	0	0	0	0	0	0	0	0	0	0	0	0	0	0	0	0	0	0	0	0	0	0	0	0	0	0
ENSMUSG00000087721	101	18	28	37	58	40	45	51	65	45	16	13	15	28	31	14	27	24	40	7	25	2	41	21	4	23	29	22
ENSMUSG00000060738	1015	0	0	0	0	0	0	0	0	0	0	0	0	0	0	0	0	0	0	0	0	0	0	0	0	0	0	0
ENSMUSG00000035754	2954	761	785	852	683	848	934	821	724	565	363	197	291	42	64	113	1407	1067	1419	624	826	816	1127	1048	618	1035	1072	1049
ENSMUSG00000036333	7402	3363	3384	4319	4342	3830	3825	3824	3741	3113	3073	3097	2774	2230	2033	2200	5421	4330	5681	3557	3998	3927	5024	4583	3682	5395	7580	5744
ENSMUSG00000053980	3151	0	0	0	0	0	0	0	0	0	0	0	0	0	0	0	1	3	0	0	0	0	0	0	0	0	0	0
ENSMUSG00000099884	2144	0	0	0	0	0	0	0	0	0	0	0	0	0	0	0	0	0	0	0	0	0	0	0	0	0	0	0
ENSMUSG00000088412	145	0	11	0	0	0	0	0	0	0	0	0	0	0	0	0	0	0	2	0	0	0	4	0	2	1	1	0
ENSMUSG00000045946	561	0	0	0	0	0	0	0	0	0	0	0	0	0	0	0	0	0	0	0	0	0	0	3	0	0	0	0
ENSMUSG00000089111	125	0	0	0	0	0	0	0	0	0	0	0	0	0	0	0	0	0	0	0	0	0	0	0	0	0	0	0
ENSMUSG00000073233	1265	151	111	142	234	228	98	171	203	169	141	132	117	69	72	78	242	158	198	129	167	159	181	156	183	199	320	238
ENSMUSG00000064330	7710	25	18	28	8	1	60	18	0	0	66	43	48	3	4	5	19	33	15	6	41	0	25	46	31	5	5	4
ENSMUSG00000043982	304	0	0	0	0	0	0	0	0	0	0	0	0	0	0	0	0	0	0	0	0	0	0	0	0	0	0	0
ENSMUSG00000096972	5115	0	0	0	0	0	0	0	0	0	0	0	0	0	0	0	0	0	0	0	0	0	0	0	0	0	1	0
ENSMUSG00000035863	2651	901	899	637	136	109	994	1229	1781	1998	1561	1356	1074	1705	1606	2276	787	377	1014	147	70	170	855	1264	933	1221	1626	901
ENSMUSG00000082104	616	0	0	0	0	0	0	0	0	0	0	1	1	0	0	0	0	0	0	0	0	0	0	0	0	0	0	0
ENSMUSG00000077160	126	0	0	0	0	0	0	0	0	0	0	0	0	0	0	0	0	0	0	0	0	0	0	0	0	0	0	0
ENSMUSG00000097259	3677	0	0	0	0	0	0	0	0	0	0	0	0	0	0	0	0	0	0	0	3	0	1	0	1	0	0	1
ENSMUSG00000031543	13527	54	67	92	100	71	35	57	5	8	29	36	21	22	11	11	222	67	229	8	26	21	150	140	90	54	44	44
ENSMUSG00000103293	622	0	0	2	0	0	0	6	0	0	1	0	0	0	0	0	1	0	0	5	0	0	2	0	3	3	2	0
ENSMUSG00000086563	768	0	0	0	0	0	0	0	0	0	0	0	0	0	0	0	0	0	0	0	0	0	0	0	0	0	0	0
ENSMUSG00000102275	1150	1	0	3	0	2	0	0	3	0	1	3	5	3	0	2	7	6	10	12	21	0	4	9	0	25	16	17
ENSMUSG00000024168	2022	30	39	23	89	197	158	520	1750	1252	51	50	83	139	148	224	174	108	47	416	264	743	252	426	121	2003	2258	2480
ENSMUSG00000095522	1206	0	0	0	0	0	0	0	0	0	0	0	0	0	0	0	0	0	0	0	0	0	0	0	0	0	1	0
ENSMUSG00000073678	16611	1883	1629	3448	1468	1190	1027	1235	1905	1157	192	129	174	413	434	557	6964	2896	10050	474	887	869	3148	2487	1854	4464	5484	6020
ENSMUSG00000092395	366	0	0	0	0	0	0	0	0	0	0	0	0	0	0	0	0	0	0	0	0	0	0	0	0	0	0	0
ENSMUSG00000057244	882	1	3	0	2	2	2	0	1	2	0	0	0	0	1	0	5	4	5	3	0	0	6	3	2	5	7	4
ENSMUSG00000002032	2902	18	28	18	50	13	20	24	39	64	1	2	12	0	0	3	266	249	307	138	60	159	45	75	24	67	66	28
ENSMUSG00000024972	2773	0	0	0	1	2	0	0	0	0	1	1	0	0	0	1	23	19	15	0	52	73	7	10	0	3	24	5
ENSMUSG00000092490	1644	0	0	0	0	0	0	0	0	0	0	0	0	0	0	0	0	0	0	0	0	0	0	0	0	0	0	0
ENSMUSG00000036432	2999	818	939	479	1185	1185	1532	2153	1795	1936	153	99	137	293	329	361	595	491	602	307	731	391	1176	969	840	2403	2760	2277
ENSMUSG00000095291	382	0	0	0	0	0	0	0	0	0	0	0	0	0	0	0	0	0	0	0	0	0	0	0	0	0	0	0
ENSMUSG00000092787	63	0	0	0	0	0	0	0	0	0	0	0	0	0	0	0	0	0	0	0	0	0	0	0	0	0	0	0
ENSMUSG00000084653	82	0	0	0	0	0	0	0	0	0	0	0	0	0	0	0	0	0	0	0	0	0	0	0	0	0	0	0
ENSMUSG00000088710	171	0	0	0	0	0	0	0	0	0	0	0	0	0	0	0	0	0	0	0	0	0	0	0	0	0	0	0
ENSMUSG00000022336	1541	2216	2092	1734	2314	2548	2434	2841	3778	2843	527	403	546	353	286	440	3180	2198	3460	1824	1739	1828	3073	2461	2415	3818	4744	3927
ENSMUSG00000047492	2135	0	0	0	0	0	0	0	0	0	2	0	0	0	0	0	0	0	1	0	0	0	1	0	0	0	0	0
ENSMUSG00000100619	2712	0	0	0	0	0	0	0	0	0	0	0	0	0	0	0	0	0	0	0	0	0	0	0	0	0	0	0
ENSMUSG00000099630	482	0	0	0	0	0	0	0	0	0	0	1	1	0	0	0	0	0	0	0	0	0	0	0	0	0	0	0
ENSMUSG00000071356	759	0	0	0	0	0	0	0	0	0	1	0	0	0	0	0	320	23	1829	0	0	0	10	0	37	0	0	0
ENSMUSG00000091212	1008	0	0	0	0	0	0	0	0	0	0	0	0	0	0	0	0	0	0	0	0	0	0	0	0	0	0	0
ENSMUSG00000089157	138	0	0	0	0	0	0	0	0	0	0	0	0	0	0	0	0	0	0	0	0	0	0	0	0	0	0	0
ENSMUSG00000030103	3272	36804	40812	30221	28213	32070	44034	25437	12411	18081	59070	52797	49098	18077	17488	18306	29187	11857	25034	9365	8858	9723	31981	32306	35779	15964	23062	16770
ENSMUSG00000097975	975	1	6	3	0	3	2	5	2	0	2	3	2	0	1	1	1	2	0	0	0	0	0	3	1	0	1	0
ENSMUSG00000024241	8919	1123	969	1213	1193	1049	1055	1158	1409	1284	1150	1333	1049	590	400	481	2380	1513	2336	936	1248	1198	1509	1542	1184	1636	2127	1883
ENSMUSG00000089642	925	0	0	0	0	0	0	0	0	0	1	0	0	0	0	0	0	0	0	0	0	0	0	0	0	0	0	0
ENSMUSG00000019846	12068	13	48	12	54	90	180	263	577	463	32	33	79	260	311	278	342	316	77	306	321	718	368	499	126	3237	4025	1804
ENSMUSG00000085063	171	8	4	2	3	0	16	4	3	0	0	1	3	0	0	2	3	2	3	7	0	0	5	1	5	3	9	3
ENSMUSG00000083967	264	0	0	0	0	0	0	0	0	0	0	0	0	0	0	0	0	0	0	0	0	0	0	0	0	1	1	0
ENSMUSG00000046085	1602	21	6	10	13	34	12	24	16	14	32	21	27	12	6	8	13	18	13	1	10	16	28	35	1	41	56	67
ENSMUSG00000102782	4872	0	0	0	0	0	0	5	0	0	0	3	1	0	0	0	4	0	3	0	0	0	0	3	1	0	1	0
ENSMUSG00000046971	3203	178	447	146	13	47	30	22	37	31	17	26	19	6	36	17	932	1375	359	1411	1323	1322	242	163	44	274	432	186
ENSMUSG00000075229	1225	124	100	132	147	184	193	145	185	86	43	34	53	21	26	21	408	245	480	157	153	108	223	239	223	177	162	161
ENSMUSG00000063253	2062	311	297	494	159	184	111	115	105	42	31	22	26	28	28	21	465	225	413	177	217	85	288	219	163	166	182	178
ENSMUSG00000074943	945	0	0	0	0	0	0	0	0	0	0	0	0	0	0	0	0	0	0	0	0	0	0	0	0	0	0	0
ENSMUSG00000005871	15753	2666	2436	2945	2182	2188	2692	3426	4258	2934	2647	3249	2762	3068	2377	2541	9253	8291	7273	8035	7150	8292	3934	3805	2696	5094	7545	5866
ENSMUSG00000078141	228	0	0	0	0	0	0	6	0	0	0	0	0	0	0	0	5	0	1	0	0	0	0	0	2	0	0	0
ENSMUSG00000048070	4200	0	0	0	0	0	0	0	0	0	0	0	0	0	0	0	0	0	9	0	0	0	0	0	0	0	0	2
ENSMUSG00000011884	1757	6378	6105	7125	7275	7258	4058	4770	5700	4700	2426	1902	1841	1010	1150	1243	3332	1948	3260	1292	1405	1260	5666	3831	4049	2876	3707	3592
ENSMUSG00000027737	13922	8594	8684	10181	460	346	7667	2736	904	5532	54411	42681	59836	122025	116050	100762	803	173	689	40	59	28	10813	14358	15293	4784	13618	3571
ENSMUSG00000097706	1756	0	0	4	4	16	14	13	0	20	5	5	3	5	11	6	8	15	16	19	31	7	23	30	16	45	34	20
ENSMUSG00000045792	942	0	0	0	0	0	0	0	0	0	0	0	0	0	0	0	0	0	0	0	0	0	0	0	0	0	0	0
ENSMUSG00000077735	130	0	0	0	0	0	0	0	0	0	0	0	0	0	0	0	0	0	0	0	0	0	0	0	0	0	0	0
ENSMUSG00000006019	4596	1133	993	1440	1240	1185	1421	1577	1055	920	944	1025	718	371	286	352	912	910	898	684	649	700	1424	1259	855	1338	1360	1307
ENSMUSG00000083315	1061	0	0	0	0	0	0	0	0	0	0	0	0	0	0	0	0	0	0	0	0	0	0	0	0	0	0	0
ENSMUSG00000021403	3253	37	90	7	18	8	156	535	344	665	12	7	5	13	7	22	51	24	65	9	0	0	138	101	173	364	427	317
ENSMUSG00000084498	119	0	0	0	0	0	0	0	0	0	0	0	0	0	0	0	0	0	0	0	0	0	0	0	0	0	0	0
ENSMUSG00000079852	1245	16	41	3	28	32	520	1326	1267	1268	28	12	20	25	42	61	37	6	77	34	41	0	475	324	478	1294	1660	1249
ENSMUSG00000047034	1442	0	0	0	0	0	0	0	0	0	0	0	0	0	0	0	1	0	0	0	0	0	0	0	0	2	0	0
ENSMUSG00000025486	1570	305	160	318	512	593	325	585	544	602	238	213	209	269	345	332	413	494	408	451	634	229	473	490	209	475	491	429
ENSMUSG00000041697	702	2702	2813	2611	3343	3802	2771	2498	1960	2049	3140	2601	3043	1186	1123	1201	5184	3775	4911	2311	2669	2491	3985	4099	3272	2901	3125	2744
ENSMUSG00000101736	459	0	0	0	0	0	0	0	0	0	0	0	0	0	0	0	0	0	1	1	4	0	4	1	0	0	1	1
ENSMUSG00000071650	3862	5402	5954	7315	6149	6850	5805	5192	5367	4528	3742	3341	3201	1728	1646	1715	14766	11202	15023	6276	7017	8242	8906	8034	6041	7890	9256	8450
ENSMUSG00000047591	1080	1	15	0	3	3	0	2	0	11	4	4	3	0	6	5	1	2	2	0	0	0	3	4	1	5	9	4
ENSMUSG00000038980	2319	0	0	0	0	0	15	0	0	0	0	1	0	0	0	0	46	82	43	58	120	70	12	7	2	32	33	4
ENSMUSG00000094556	1153	0	0	0	0	0	0	0	0	0	0	0	0	0	0	0	0	0	0	0	0	0	0	0	0	0	0	0
ENSMUSG00000031155	2795	85	72	63	139	118	360	493	158	375	151	118	109	171	125	148	327	316	311	125	277	244	851	606	739	1061	977	851
ENSMUSG00000098105	998	10	8	6	7	15	4	5	10	0	5	3	2	0	1	3	6	2	6	2	3	0	7	1	2	4	5	8
ENSMUSG00000100895	1101	0	0	0	0	0	0	0	0	0	0	0	0	0	0	0	0	0	0	0	0	0	0	0	0	0	0	0
ENSMUSG00000028911	3561	462	385	548	807	768	877	905	779	814	634	572	499	236	150	249	966	915	887	821	582	897	908	879	493	1109	1415	1004
ENSMUSG00000081598	618	0	0	0	0	0	0	0	0	0	0	0	0	0	0	0	0	0	0	0	0	0	0	0	0	0	0	0
ENSMUSG00000026696	4565	1586	1574	1968	2062	1927	1631	1263	1572	1430	2840	2783	2692	3532	3124	2682	1608	1027	1280	868	948	759	1851	1778	1656	1129	1707	1205
ENSMUSG00000077377	132	0	0	0	0	0	0	0	0	0	0	0	0	0	0	0	0	0	0	0	0	0	0	0	0	0	0	0
ENSMUSG00000046573	1515	209	205	270	1283	1355	229	156	322	103	95	108	133	36	57	67	455	342	480	257	372	299	422	344	272	275	314	241
ENSMUSG00000084819	480	0	0	0	0	0	0	0	0	0	1	2	1	0	0	0	0	1	0	0	0	0	0	0	0	0	0	0
ENSMUSG00000065255	131	0	0	0	0	0	0	0	0	0	0	0	0	0	0	0	0	0	0	0	0	0	0	0	0	0	0	0
ENSMUSG00000095965	498	0	0	0	0	0	0	0	0	0	0	0	0	0	0	0	0	0	0	0	0	0	0	0	0	0	0	0
ENSMUSG00000085224	5391	0	0	0	0	0	0	0	0	0	0	0	0	0	0	0	0	0	0	0	0	0	0	0	0	0	0	0
ENSMUSG00000099693	255	0	0	0	0	0	0	0	0	0	0	0	0	0	0	3	0	0	0	0	0	0	3	0	0	0	1	0
ENSMUSG00000057604	1730	0	1	1	3	17	14	41	120	75	4	11	14	68	65	22	140	56	80	57	100	159	85	91	35	167	127	174
ENSMUSG00000015405	3762	3	1	8	26	5	0	0	3	0	11	19	11	22	27	37	243	519	142	471	344	593	15	10	9	97	144	35
ENSMUSG00000090266	2697	231	257	266	248	323	407	277	451	368	234	172	196	132	126	170	397	325	423	168	239	362	592	579	448	745	701	789
ENSMUSG00000095091	79	0	0	0	0	0	0	0	0	0	0	0	0	0	0	0	0	0	0	0	0	0	0	0	0	0	0	0
ENSMUSG00000102517	3062	0	0	0	0	0	0	0	0	0	0	1	0	0	0	0	0	0	0	0	0	0	0	0	0	0	0	0
ENSMUSG00000088505	264	0	0	0	0	0	0	0	0	0	0	0	0	0	0	0	0	0	0	0	0	0	0	0	0	0	0	0
ENSMUSG00000025156	2879	359	416	418	741	726	362	430	413	553	354	326	283	166	148	143	780	685	774	497	587	406	690	716	370	665	850	645
ENSMUSG00000098095	984	3	2	0	4	6	2	0	0	0	2	1	3	1	2	6	3	1	1	1	0	0	1	2	1	3	3	0
ENSMUSG00000050967	6091	773	624	1036	199	249	93	62	2	1	65	60	44	19	44	42	71	11	58	0	0	0	339	127	132	10	17	14
ENSMUSG00000102635	400	23	33	27	13	5	23	11	17	15	10	11	5	3	2	13	5	1	6	0	5	0	17	17	20	10	9	12
ENSMUSG00000040111	9721	2947	3196	3607	1299	1279	2364	2419	1494	2662	2959	2556	2698	1829	1926	2033	3501	2533	4190	1245	1876	1115	3496	3908	2563	2480	3571	2527
ENSMUSG00000084312	453	0	0	0	0	0	0	0	0	0	0	0	0	0	0	0	0	0	0	0	0	0	0	0	0	0	0	0
ENSMUSG00000067924	1232	121	59	96	227	195	120	116	191	121	13	4	17	18	12	26	92	109	48	88	117	88	132	141	98	192	216	320
ENSMUSG00000099962	1498	0	0	0	0	0	0	0	0	0	0	0	0	0	0	0	0	0	0	0	0	0	0	0	0	0	0	0
ENSMUSG00000031181	854	0	0	0	0	0	0	0	0	0	0	0	0	0	0	0	0	0	0	0	0	0	0	0	0	0	0	0
ENSMUSG00000071311	960	7	8	1	0	0	10	3	1	0	1	3	2	0	6	1	0	0	0	0	0	0	3	0	4	0	0	0
ENSMUSG00000051224	4201	109	86	50	48	94	162	100	167	162	112	117	102	163	109	137	418	381	316	367	278	193	186	234	133	334	363	386
ENSMUSG00000096760	918	0	0	0	0	0	0	0	0	0	0	0	0	0	0	0	0	0	0	0	0	0	0	0	0	0	0	0
ENSMUSG00000020892	6397	72	49	144	1125	983	43	11	19	0	12	9	11	1	5	3	108	46	74	52	54	73	174	64	137	37	80	43
ENSMUSG00000101782	1502	0	0	0	0	0	0	0	0	0	0	0	0	0	0	0	0	0	0	0	0	0	0	0	0	0	0	0
ENSMUSG00000098496	5140	66	70	38	159	129	112	105	166	127	114	128	115	83	77	91	158	88	114	164	243	76	168	202	131	264	231	281
ENSMUSG00000096277	2604	0	0	0	0	0	0	0	0	0	0	0	0	0	0	0	0	0	0	0	0	0	0	0	0	0	0	0
ENSMUSG00000087352	485	0	0	0	0	0	0	0	0	0	0	0	0	0	0	0	0	0	0	0	0	0	0	0	0	0	0	0
ENSMUSG00000084030	947	0	0	0	0	0	0	0	0	0	0	0	0	0	0	0	0	1	0	0	0	0	0	0	0	0	0	0
ENSMUSG00000038738	8293	44	12	31	5	15	72	62	52	5	15	8	9	10	25	27	23	43	23	91	20	84	156	44	65	445	500	343
ENSMUSG00000092871	115	0	0	0	0	0	0	0	0	0	0	0	0	0	0	0	0	0	0	0	0	0	0	0	0	0	0	0
ENSMUSG00000037134	5679	750	620	1098	669	785	472	468	555	628	254	346	216	237	110	178	844	560	1054	282	437	304	775	889	600	750	814	874
ENSMUSG00000000439	2240	357	208	267	426	398	161	443	375	305	215	211	147	113	108	142	816	733	935	363	393	831	460	463	277	620	691	563
ENSMUSG00000099013	407	0	0	0	0	0	0	4	0	0	0	0	0	0	0	0	0	0	0	0	0	0	0	1	0	0	0	0
ENSMUSG00000044544	1534	0	0	0	0	0	0	4	0	0	1	2	2	0	0	0	8	0	0	0	38	0	0	0	5	0	6	5
ENSMUSG00000092049	2742	0	0	0	0	0	0	0	0	0	1	0	0	0	0	0	0	0	0	0	0	0	0	0	0	0	0	0
ENSMUSG00000035372	1882	211	200	170	365	343	234	292	270	226	536	902	516	648	623	634	1221	736	1574	279	286	381	592	738	332	416	617	291
ENSMUSG00000099140	63	0	0	0	0	5	0	4	0	0	1	2	2	0	0	2	5	0	1	8	0	0	0	0	1	3	1	6
ENSMUSG00000025533	4563	1527	1478	1287	1570	1466	1246	1210	983	827	570	613	554	253	255	273	1558	1262	1772	856	821	916	1306	1357	836	715	884	760
ENSMUSG00000036966	2927	1150	1282	1434	1638	1794	1075	1225	1055	1107	1838	1604	1426	919	812	941	2082	1808	1920	1145	1052	1558	1610	1619	1227	1648	1743	1607
ENSMUSG00000014496	5229	464	305	432	313	476	902	553	460	490	543	541	522	395	379	520	3579	1781	4467	739	761	733	1701	1920	1105	1426	1837	1380
ENSMUSG00000091114	1760	0	0	0	0	0	0	0	0	0	0	0	0	0	0	0	0	0	0	0	0	0	0	0	0	0	0	1
ENSMUSG00000020389	5360	77	56	38	54	62	46	26	27	93	262	315	193	179	248	181	252	263	240	200	111	157	122	189	121	111	185	127
ENSMUSG00000064802	156	0	0	0	0	0	0	0	0	0	0	0	0	0	0	0	0	0	0	0	0	0	0	0	0	0	0	0
ENSMUSG00000084501	325	0	0	0	0	0	0	0	0	0	0	0	0	0	0	0	0	0	0	0	0	0	0	0	0	0	0	0
ENSMUSG00000034575	3972	885	788	891	811	880	968	1297	1397	1068	385	240	393	159	122	138	1604	1133	1510	531	767	931	949	850	721	899	1114	1099
ENSMUSG00000041375	5507	2428	2262	2797	2580	2854	4224	4862	4193	4582	3534	2868	2802	1428	1536	1529	2557	2077	3014	1468	1828	1430	3271	3615	2712	4436	5155	4296
ENSMUSG00000081185	729	0	1	0	0	0	0	0	0	0	0	1	1	0	0	1	0	0	1	0	0	0	0	1	0	0	1	0
ENSMUSG00000065089	136	7	9	12	0	1	9	6	0	30	5	5	0	0	0	0	8	0	11	6	0	0	10	0	5	2	12	10
ENSMUSG00000101022	652	0	0	0	0	0	0	0	0	0	0	0	0	0	0	0	0	0	0	0	0	0	0	0	0	0	0	0
ENSMUSG00000098209	986	0	0	1	2	2	1	0	0	0	1	1	2	0	0	1	0	1	1	0	0	1	4	1	2	4	1	2
ENSMUSG00000003068	4580	3283	2659	3193	3498	3645	4340	3716	3093	4241	7932	6935	6950	12409	15955	13272	4500	4692	4476	3888	4391	3475	5066	5937	4022	5735	6710	5511
ENSMUSG00000098650	2746	0	0	0	0	0	0	0	0	0	0	0	0	0	0	0	0	0	0	0	0	0	0	0	0	0	0	0
ENSMUSG00000084149	463	1	1	2	0	0	0	0	3	0	0	1	0	2	0	0	3	8	9	5	0	2	6	3	4	10	8	7
ENSMUSG00000081095	204	0	0	0	0	0	0	0	0	0	0	0	0	0	0	0	0	0	0	0	0	0	0	0	0	0	0	0
ENSMUSG00000097943	990	1	5	3	2	6	3	1	0	1	1	2	1	0	0	2	4	5	5	0	0	0	2	2	1	2	4	0
ENSMUSG00000079326	380	0	0	0	0	0	0	0	0	0	0	0	0	0	0	0	0	0	0	0	0	0	0	0	0	0	0	0
ENSMUSG00000057193	3456	2758	2516	2926	2944	2897	7855	11788	12778	11328	6494	3220	5085	5999	7323	9241	13484	10456	11139	7979	9111	9043	8300	8005	6191	12640	13678	12634
ENSMUSG00000046719	2099	0	0	0	0	2	4	0	0	0	0	1	0	8	0	5	32	163	46	115	199	22	4	5	9	15	22	36
ENSMUSG00000103322	359	0	0	0	0	0	0	0	0	0	0	0	0	0	0	0	0	0	0	0	0	0	0	0	0	0	0	0
ENSMUSG00000061863	307	0	0	0	10	0	0	0	2	8	15	22	23	24	25	22	1	3	1	0	0	0	7	5	1	5	7	5
ENSMUSG00000025932	7808	19	23	43	16	8	29	106	76	83	7	5	2	12	33	33	281	293	84	271	209	205	95	35	24	248	290	223
ENSMUSG00000083670	360	0	3	8	9	6	5	11	5	25	10	8	14	0	1	7	10	4	15	5	0	0	14	5	11	17	9	8
ENSMUSG00000086879	677	0	0	0	0	0	0	0	0	0	5	11	3	0	0	2	8	2	10	0	0	0	4	4	0	0	3	0
ENSMUSG00000068876	6008	23	16	26	12	20	82	97	74	16	65	43	57	37	6	59	5935	4132	5966	2236	2882	2528	801	963	491	377	765	447
ENSMUSG00000097219	2432	14	25	4	31	32	63	39	40	9	18	21	19	32	26	19	18	32	12	8	11	1	53	36	50	36	44	61
ENSMUSG00000100167	1498	0	0	0	0	0	0	0	0	0	0	0	0	0	0	0	0	0	0	0	0	0	0	0	0	0	0	0
ENSMUSG00000065915	107	0	0	0	0	1	0	0	0	0	0	0	1	0	0	0	0	0	0	0	0	0	0	0	0	0	0	0
ENSMUSG00000099232	76	0	0	0	0	0	0	0	0	0	0	0	0	0	0	0	0	0	0	0	0	0	0	0	0	0	0	0
ENSMUSG00000059689	2565	122	138	200	334	288	168	189	233	148	82	107	63	22	51	37	857	708	830	474	417	369	356	289	216	294	344	303
ENSMUSG00000080981	361	27	55	46	51	59	23	49	35	22	11	5	8	3	0	5	52	36	82	51	33	74	55	59	30	45	48	70
ENSMUSG00000051146	1291	21	40	29	38	14	22	2	0	21	17	11	18	2	0	11	98	89	76	67	58	8	41	33	29	29	24	25
ENSMUSG00000022686	5197	199	130	216	219	207	1983	784	1167	1020	2026	3483	2478	1731	1568	1581	676	568	369	773	925	790	2234	2065	1684	6150	5767	6785
ENSMUSG00000086360	1388	17	21	17	3	6	62	39	50	51	154	113	119	187	222	224	15	16	10	33	51	6	50	74	57	108	81	116
ENSMUSG00000087113	876	0	0	0	0	0	3	18	0	0	187	203	151	517	423	593	16	1	14	20	0	0	60	83	61	32	49	24
ENSMUSG00000025473	4638	16401	18367	24321	2308	2094	16934	5267	2449	6812	42892	32287	36186	127793	143240	115685	1394	1065	1308	409	1326	234	13189	15500	14002	7709	14105	7195
ENSMUSG00000077488	124	0	0	0	0	0	0	0	0	0	0	0	0	0	0	0	0	0	0	0	0	0	0	0	0	0	0	0
ENSMUSG00000097392	4509	174	214	256	325	285	284	204	227	221	156	141	172	278	185	196	668	675	718	595	650	711	390	329	215	397	528	499
ENSMUSG00000084905	501	0	0	0	0	0	0	0	0	0	6	3	6	22	16	8	0	0	0	0	0	0	2	9	1	0	2	0
ENSMUSG00000097990	2765	20	26	19	73	15	33	55	57	105	15	23	15	44	43	40	101	36	158	23	0	11	60	70	55	56	101	46
ENSMUSG00000099748	1708	0	0	0	0	0	0	0	0	0	0	0	0	0	0	0	0	0	0	0	0	0	0	0	0	0	0	0
ENSMUSG00000089938	213	1	2	3	1	2	0	0	0	0	0	0	1	0	1	0	0	0	0	0	0	0	1	0	0	1	0	0
ENSMUSG00000070616	2104	0	0	0	0	0	0	0	0	0	0	0	0	0	0	0	0	0	0	0	0	0	0	0	0	0	0	0
ENSMUSG00000095656	17	0	0	0	0	0	0	0	0	0	0	0	0	0	0	0	0	0	0	0	0	0	0	0	0	0	2	0
ENSMUSG00000051504	3383	60	65	8	184	64	231	137	298	145	37	37	8	10	10	8	44	32	18	55	40	12	597	510	379	272	333	368
ENSMUSG00000068082	1071	0	0	0	0	0	0	0	0	0	0	0	0	0	0	0	0	0	0	0	0	0	0	0	0	0	0	0
ENSMUSG00000100345	647	0	0	0	0	0	0	0	0	0	0	0	0	0	0	0	0	0	0	0	0	0	0	0	0	0	0	0
ENSMUSG00000044199	2388	123	167	83	591	572	489	746	699	1091	230	109	150	200	245	341	113	115	180	181	279	137	1260	1212	851	2857	3438	2372
ENSMUSG00000102338	3249	0	0	0	0	0	0	0	0	0	0	0	0	0	0	0	0	0	0	0	0	0	0	0	0	0	0	0
ENSMUSG00000093202	88	0	0	0	0	0	0	0	0	0	0	0	0	0	0	0	0	0	0	0	0	0	0	0	0	0	1	0
ENSMUSG00000102478	1487	9	1	1	5	1	4	1	0	1	3	4	2	0	0	3	0	2	7	1	0	0	4	6	1	8	3	6
ENSMUSG00000042102	3412	0	0	0	0	0	0	0	0	0	0	0	0	0	0	0	0	0	0	0	3	0	0	0	0	0	0	0
ENSMUSG00000031534	1458	272	275	320	436	471	230	312	292	281	288	323	318	193	176	239	446	377	496	230	291	355	432	546	358	474	524	458
ENSMUSG00000055555	1427	9	4	17	80	86	13	0	0	0	0	0	1	0	0	0	4	0	8	0	0	0	9	8	10	1	1	3
ENSMUSG00000088684	88	0	0	0	0	0	0	0	0	0	1	0	0	0	0	0	0	0	0	0	0	0	0	0	0	0	0	0
ENSMUSG00000086297	246	0	0	0	0	0	0	0	0	0	0	0	0	0	0	0	2	5	2	0	0	0	3	0	0	0	2	0
ENSMUSG00000093756	1403	1	1	0	0	0	0	0	0	0	0	0	2	0	0	0	3	16	2	0	20	47	0	1	0	6	3	3
ENSMUSG00000101487	334	0	0	0	0	0	0	0	0	0	0	0	0	0	0	0	0	0	0	0	0	0	0	0	0	0	0	0
ENSMUSG00000103889	2935	0	0	0	0	0	0	0	0	0	0	0	0	0	0	0	0	0	0	0	0	0	0	0	0	0	0	0
ENSMUSG00000100794	490	0	0	4	1	5	7	2	1	1	2	2	2	0	1	2	3	4	3	0	13	0	5	1	5	3	1	2
ENSMUSG00000047766	6310	176	275	212	126	135	106	169	230	246	99	113	72	48	69	65	679	580	680	251	356	340	239	266	167	203	302	261
ENSMUSG00000043998	2614	1451	1542	1672	1951	2240	1262	1532	1654	1555	605	604	541	278	288	264	2340	1763	2066	1208	929	1256	2128	1619	1249	1514	2094	1513
ENSMUSG00000031896	888	8	20	13	50	21	8	28	17	20	10	7	11	7	1	3	13	29	23	0	0	0	27	32	19	34	29	68
ENSMUSG00000027247	4275	1526	1556	1730	2009	2190	1662	1472	2054	1543	837	701	697	670	504	732	4276	3028	4153	1727	1910	2271	2432	2207	1636	2256	2901	2647
ENSMUSG00000098774	68	0	0	0	0	0	0	0	0	0	0	0	0	0	0	0	0	0	0	0	0	0	0	0	0	0	0	0
ENSMUSG00000063358	7110	3743	3863	4556	5664	5668	3645	4142	4942	4108	3115	3371	3151	2365	1985	2545	8297	6486	7056	4670	4627	5310	5809	5064	3773	4875	6404	5551
ENSMUSG00000095263	926	0	0	0	0	0	0	0	0	0	0	0	0	0	0	0	0	0	0	0	0	0	0	0	0	0	0	0
ENSMUSG00000089746	637	9	3	22	4	9	8	1	1	0	7	5	8	7	0	2	0	0	4	0	0	0	1	5	0	0	0	0
ENSMUSG00000075467	2916	451	409	510	470	569	333	403	313	251	269	204	194	160	178	204	1031	756	976	392	364	519	621	583	456	399	494	410
ENSMUSG00000097944	2323	12	16	59	48	50	88	73	130	78	237	294	213	169	212	252	107	52	127	84	73	10	72	154	74	72	121	86
ENSMUSG00000056174	4489	3	3	1	8	6	24	42	40	63	2	4	0	10	8	19	443	1390	236	655	1596	431	31	35	33	198	307	165
ENSMUSG00000083510	413	0	0	0	0	0	0	0	0	0	0	0	0	0	0	0	0	0	0	0	0	1	0	0	0	0	2	0
ENSMUSG00000063514	1620	0	0	0	0	2	0	0	0	0	0	0	0	0	0	1	1	2	2	0	0	0	1	0	0	1	0	1
ENSMUSG00000073797	258	0	0	0	0	0	0	0	0	0	1	0	0	0	0	0	0	0	0	0	0	0	0	0	0	0	0	0
ENSMUSG00000055707	3069	249	280	290	413	365	257	261	292	188	176	119	147	46	62	71	1874	1534	1708	1227	1177	1213	600	621	375	702	886	556
ENSMUSG00000077787	132	5	0	2	0	2	0	6	21	9	2	9	6	0	1	3	5	11	7	0	0	18	0	4	5	7	4	10
ENSMUSG00000063145	2445	90	98	142	103	82	55	70	40	25	11	9	11	10	4	11	310	419	251	219	236	240	107	114	87	82	139	66
ENSMUSG00000025784	990	17	89	3	76	213	146	874	1018	779	27	17	57	140	84	342	307	272	66	352	250	609	310	331	153	5474	8280	2510
ENSMUSG00000078528	980	11	12	16	11	24	6	1	11	11	10	11	9	9	4	5	12	11	17	0	0	0	23	9	4	15	8	4
ENSMUSG00000083326	215	3	2	1	5	6	2	5	2	3	0	0	1	2	1	1	3	1	5	4	1	1	10	4	5	8	6	7
ENSMUSG00000022132	2591	7	0	4	0	9	14	11	0	9	5	3	2	18	0	11	29	20	40	73	110	16	27	27	57	104	143	51
ENSMUSG00000052302	5691	105	149	107	367	458	94	113	180	155	72	86	67	63	64	97	1247	2471	659	3534	3132	3666	279	176	266	661	1274	726
ENSMUSG00000027202	5763	0	0	0	0	0	0	0	0	0	0	0	0	0	0	0	10	22	1	0	24	5	0	13	3	1	3	0
ENSMUSG00000031216	5499	1060	1124	1271	664	536	920	1456	2969	1874	366	293	307	215	277	361	946	1450	441	1765	1450	2313	809	778	402	1124	1461	2025
ENSMUSG00000081206	399	7	0	0	0	0	10	0	0	0	3	1	3	26	0	1	0	0	0	0	0	0	2	6	0	0	1	2
ENSMUSG00000088255	144	0	0	0	0	0	0	0	0	0	0	0	0	0	0	0	0	0	0	0	0	0	0	0	0	0	0	0
ENSMUSG00000029235	1193	0	0	0	0	0	0	0	0	0	0	0	0	0	0	0	0	0	0	0	0	0	2	0	0	0	0	0
ENSMUSG00000024012	2878	2838	2816	3151	3153	3311	2385	2648	3442	2465	1492	998	1207	822	893	1072	12782	14761	10078	11257	12291	14409	4207	4026	2554	5113	7192	4741
ENSMUSG00000102453	294	0	0	0	0	0	0	0	0	0	0	0	0	0	0	0	0	0	0	0	0	0	0	0	0	0	0	0
ENSMUSG00000085981	910	0	0	0	0	0	0	0	0	0	0	0	0	0	0	0	3	0	11	0	0	0	0	4	0	0	0	0
ENSMUSG00000084557	133	0	0	0	0	0	0	0	0	0	0	0	0	0	0	1	0	0	0	0	0	0	0	0	0	1	0	0
ENSMUSG00000020003	2351	620	529	581	634	747	376	462	782	384	332	353	310	268	246	311	1305	1366	1098	1018	1269	1225	650	581	452	557	706	530
ENSMUSG00000005378	3386	760	662	737	861	912	1071	1166	890	830	475	393	402	302	306	265	1204	987	1291	611	675	622	1206	1024	666	1039	1166	1247
ENSMUSG00000078593	385	0	0	0	0	0	0	0	0	0	0	0	0	0	0	0	0	0	0	0	0	0	0	0	0	0	0	0
ENSMUSG00000096698	528	0	0	0	0	0	0	0	0	0	0	0	0	0	0	0	0	0	0	0	0	0	0	0	0	0	0	0
ENSMUSG00000036586	613	0	0	0	0	0	3	0	1	9	1	3	1	0	0	0	1	0	0	0	0	0	8	4	7	20	6	7
ENSMUSG00000081743	945	0	0	0	0	0	0	0	0	0	0	0	0	0	0	0	0	0	0	0	0	0	0	0	0	0	0	0
ENSMUSG00000001707	1032	345	362	386	524	548	511	352	275	261	212	124	253	33	33	42	867	466	904	256	211	240	612	439	412	304	430	433
ENSMUSG00000087458	969	0	0	0	7	1	0	0	0	0	2	1	0	0	0	0	2	4	0	0	0	3	3	0	0	3	0	0
ENSMUSG00000064796	423	0	0	0	0	0	0	0	0	0	1	3	1	0	0	0	1	0	0	0	0	0	1	14	4	0	1	0
ENSMUSG00000020205	2205	1495	1477	1457	3834	3884	2747	1723	1200	738	2929	3062	3261	1793	1835	1453	5036	2928	4496	1274	2417	2028	2618	2612	2053	1709	2481	1859
ENSMUSG00000056124	5808	2164	1933	2376	31	51	980	780	537	622	1147	1184	1249	490	427	521	4295	1473	6310	15	10	22	1910	2420	1157	252	478	313
ENSMUSG00000021732	4601	8	9	0	15	5	8	23	57	57	6	2	6	0	1	42	67	13	0	61	21	102	17	41	11	512	462	226
ENSMUSG00000049493	3890	6	10	13	2	4	16	58	21	0	54	40	15	12	1	13	2473	1255	3511	622	610	648	390	572	224	157	240	138
ENSMUSG00000104471	114	0	0	0	0	0	0	0	0	0	0	0	0	0	0	0	0	0	0	0	0	0	0	0	0	0	0	0
ENSMUSG00000021751	3703	6	4	1	0	16	0	0	0	0	1	1	0	6	3	6	324	695	282	262	953	143	45	33	24	43	110	49
ENSMUSG00000104062	1497	0	0	0	0	0	0	0	0	0	0	0	0	0	0	0	0	0	0	0	0	0	0	0	0	0	0	0
ENSMUSG00000034488	13677	46	75	53	15	8	115	46	245	100	6	5	18	17	4	26	111	43	148	50	54	50	108	95	26	67	102	186
ENSMUSG00000086691	195	0	0	0	0	0	0	0	0	1	0	0	0	0	0	0	0	1	3	0	0	1	9	0	0	5	5	7
ENSMUSG00000037750	3490	345	346	435	408	428	595	534	606	393	542	508	447	324	315	386	664	433	679	281	462	383	494	562	363	588	632	596
ENSMUSG00000046567	2419	162	46	124	125	145	112	96	136	37	37	34	21	15	13	20	195	150	201	251	247	206	147	138	82	136	148	152
ENSMUSG00000051590	3985	21	13	3	23	27	51	38	32	36	23	13	12	20	19	44	101	358	64	140	569	96	151	140	75	374	420	418
ENSMUSG00000082449	130	0	0	0	0	0	0	0	0	0	0	0	0	0	0	0	0	0	0	0	0	0	0	0	0	0	0	0
ENSMUSG00000081396	652	0	0	0	0	1	0	0	0	0	0	0	0	0	0	0	0	0	0	0	0	0	9	0	0	1	1	4
ENSMUSG00000100212	1242	0	0	0	0	0	0	0	0	0	0	0	0	0	0	0	0	0	0	0	0	0	0	0	0	0	0	0
ENSMUSG00000084282	281	0	0	0	0	0	0	0	0	0	0	0	0	0	0	0	0	0	0	0	0	0	0	0	0	0	0	0
ENSMUSG00000094911	1083	0	0	0	0	0	0	0	0	0	0	0	0	0	0	0	0	0	0	0	0	0	0	0	0	0	0	0
ENSMUSG00000053465	1413	0	0	0	0	0	0	3	0	0	0	0	0	0	0	1	1	2	0	0	0	0	0	0	1	8	9	3
ENSMUSG00000082157	207	0	0	0	0	0	1	0	0	0	0	0	0	0	0	0	0	1	0	1	0	0	1	0	0	1	1	2
ENSMUSG00000073753	1638	0	0	0	7	10	2	1	9	6	9	19	23	59	10	6	6	4	2	0	0	0	0	24	11	11	11	8
ENSMUSG00000092328	2598	0	0	0	0	0	0	0	0	0	0	0	0	0	0	0	0	0	0	0	0	0	0	0	0	0	0	0
ENSMUSG00000103452	691	0	0	0	12	4	0	0	0	0	0	0	0	0	0	0	0	2	1	0	42	0	0	2	0	1	4	0
ENSMUSG00000031125	1022	20	0	65	4	28	0	23	7	15	10	5	5	21	1	12	5	0	7	1	31	0	26	0	40	22	13	18
ENSMUSG00000021242	3261	32462	30466	40913	15151	16736	19464	23245	30312	21319	4054	3626	3241	2659	2682	3763	154357	148128	78548	86725	99761	107474	26629	13789	15970	24880	36961	22300
ENSMUSG00000038085	3879	79	90	87	126	121	248	262	225	213	339	271	278	241	193	241	109	123	114	54	55	25	210	215	154	209	192	205
ENSMUSG00000083243	1724	1	4	3	2	1	0	1	2	0	1	0	0	0	0	0	0	0	2	0	0	0	5	2	1	1	1	0
ENSMUSG00000010663	3456	2211	2088	2902	484	581	883	747	678	751	255	322	199	112	188	277	6657	8650	4888	8866	7277	10066	2396	2087	956	3058	4379	2533
ENSMUSG00000089415	123	0	0	0	0	0	0	0	0	0	0	0	0	0	0	0	0	0	0	0	0	0	0	0	0	0	0	0
ENSMUSG00000054958	1220	0	0	0	0	0	0	0	0	0	0	0	0	0	0	0	14	1	15	0	0	0	0	1	0	0	4	0
ENSMUSG00000061981	2740	1803	2120	2423	3955	4351	1664	2092	2256	1552	996	1081	665	460	531	861	5402	3225	5241	1811	1689	1818	2976	2661	2061	2085	2462	1805
ENSMUSG00000043897	2727	0	0	0	0	0	0	0	0	0	0	0	0	0	0	0	0	0	1	0	0	0	0	0	0	0	0	0
ENSMUSG00000003778	10633	1953	1922	2077	2294	2257	2527	2401	2558	2781	2010	2086	2010	1531	1194	1339	4804	3993	4756	2631	2527	2516	3728	4019	2470	4633	5109	4502
ENSMUSG00000076490	749	59	48	11	118	55	528	534	287	689	79	46	53	47	65	122	146	134	218	60	253	298	1688	1690	1635	2531	2878	2381
ENSMUSG00000077398	128	0	0	0	0	0	0	0	0	0	0	0	0	0	0	0	0	0	0	0	0	0	0	0	0	0	0	0
ENSMUSG00000087259	2121	95	86	86	48	32	64	128	89	109	141	147	139	55	130	143	219	209	371	113	139	112	225	266	170	395	392	399
ENSMUSG00000051950	4798	383	389	420	447	485	147	204	255	232	31	15	28	38	4	36	615	527	605	289	475	382	414	328	280	362	476	309
ENSMUSG00000084787	2959	0	0	0	0	0	0	0	0	0	0	0	0	0	0	0	0	0	0	0	0	0	0	0	0	0	0	0
ENSMUSG00000089178	130	0	0	0	0	0	0	0	0	0	0	0	0	0	0	0	0	0	0	0	0	0	0	0	0	0	0	0
ENSMUSG00000094301	107	0	0	0	0	0	0	0	0	0	0	0	0	0	0	0	0	0	0	0	0	0	0	0	0	0	0	1
ENSMUSG00000090157	1711	0	0	1	0	0	0	2	0	3	0	0	0	0	0	1	0	0	0	0	4	0	4	6	3	13	15	12
ENSMUSG00000053656	2346	14	2	6	6	17	62	33	52	32	18	21	26	18	23	28	144	117	170	58	103	28	121	114	57	74	103	107
ENSMUSG00000080888	2055	0	0	0	0	0	0	0	0	0	0	0	0	0	0	0	0	0	4	0	0	0	1	2	0	0	2	0
ENSMUSG00000097495	2325	0	0	0	0	0	0	0	0	0	1	0	0	0	0	0	1	1	1	0	0	0	0	0	1	0	0	0
ENSMUSG00000084851	1071	0	0	0	0	0	0	0	0	0	0	0	0	0	0	0	0	0	0	0	0	0	0	0	0	1	0	0
ENSMUSG00000093470	3511	10794	10392	6007	7526	7029	12152	10540	11704	9340	13484	11333	13063	14378	12492	11574	1056	778	905	914	1430	700	6987	6587	7708	8898	12062	10274
ENSMUSG00000027580	11529	3130	3964	2242	1900	1895	6823	8966	7835	8722	5457	3539	5388	12740	11123	11443	6778	6149	6325	3736	4151	4327	9496	6706	7163	16247	17657	19754
ENSMUSG00000088285	105	0	0	0	0	0	0	0	0	0	0	0	0	0	0	0	0	0	0	0	0	0	0	0	0	0	0	0
ENSMUSG00000005148	1721	20	17	2	10	12	16	42	82	26	54	101	82	150	171	144	2551	1537	3131	635	645	857	338	441	269	193	346	135
ENSMUSG00000095424	114	0	0	0	0	0	0	0	0	0	0	0	0	0	0	0	0	0	0	0	0	0	0	0	0	0	0	0
ENSMUSG00000082117	2187	0	0	4	0	1	0	3	0	0	2	2	1	1	1	2	4	1	1	0	0	0	5	0	2	6	8	9
ENSMUSG00000104218	551	33	30	50	78	61	79	70	95	125	40	30	33	22	31	20	115	112	119	66	105	31	71	56	39	89	110	105
ENSMUSG00000097989	1004	6	8	5	15	13	6	2	8	4	9	5	7	6	7	2	8	8	9	0	1	0	11	11	3	5	2	3
ENSMUSG00000044014	2314	0	0	0	0	0	0	0	0	0	0	0	0	0	0	0	0	0	1	0	0	0	0	0	0	0	0	0
ENSMUSG00000092309	477	0	0	0	0	0	0	0	0	0	0	0	0	0	0	0	0	0	0	0	0	0	0	0	0	0	0	0
ENSMUSG00000031444	2731	4045	4250	6347	3887	4827	9977	5824	4580	2291	5334	6981	4071	1254	1961	1949	723	159	245	26	55	61	3314	2954	2862	372	366	233
ENSMUSG00000090440	1466	0	0	0	0	0	0	0	0	0	0	0	0	0	0	0	0	0	0	0	0	0	3	6	0	0	0	0
ENSMUSG00000100028	315	0	0	0	0	0	0	0	0	0	0	0	0	0	0	0	0	0	0	0	0	0	0	0	0	0	0	0
ENSMUSG00000054057	3378	7	18	2	50	33	20	25	14	43	4	3	5	5	0	3	180	177	204	73	101	67	53	65	16	72	35	38
ENSMUSG00000092612	558	0	0	0	0	0	0	0	0	0	0	0	0	0	0	0	0	0	0	0	0	0	0	0	0	0	0	0
ENSMUSG00000066687	5100	82	154	68	99	92	329	632	886	1005	181	835	154	960	886	705	2613	2984	1585	348	525	288	185	868	388	568	1339	903
ENSMUSG00000020018	861	100	105	79	131	135	122	133	94	90	42	38	50	12	16	11	205	172	190	98	42	185	150	192	128	140	147	149
ENSMUSG00000063652	3645	175	140	150	285	221	181	215	187	110	29	24	24	26	15	20	155	151	250	76	39	116	130	157	46	134	203	136
ENSMUSG00000077358	84	0	0	0	0	0	0	0	0	0	0	0	0	0	0	0	0	0	0	0	0	0	0	0	0	0	0	0
ENSMUSG00000020641	4328	10360	7886	12711	32	32	4060	2332	4142	1526	4232	1549	4037	11797	9935	9376	148	233	88	89	60	30	1394	856	2227	470	821	828
ENSMUSG00000079499	5511	434	432	287	88	70	475	653	604	631	1554	1554	1282	1325	1574	1267	55	56	41	44	34	9	514	800	714	349	474	460
ENSMUSG00000102305	1847	12	8	8	16	11	6	18	8	2	46	91	52	112	82	66	31	29	32	34	36	0	37	56	15	23	40	22
ENSMUSG00000078570	2069	91	69	57	85	120	37	42	59	59	115	103	81	44	75	65	191	182	137	91	103	177	131	163	83	99	98	74
ENSMUSG00000049969	3039	1256	1249	1566	3091	2960	1643	1677	3360	1883	1485	1783	1269	850	888	998	1737	1466	1283	1725	1898	2004	1737	1455	1025	1838	2224	2338
ENSMUSG00000060429	2869	56	39	62	13	45	90	314	582	278	46	17	28	70	126	140	1018	1485	386	1322	1250	1472	328	338	251	556	957	580
ENSMUSG00000090860	437	0	0	0	0	0	0	0	0	0	0	0	0	0	0	0	0	0	0	0	0	0	0	0	0	0	0	0
ENSMUSG00000064398	173	0	0	0	0	0	0	0	0	0	0	0	1	0	0	0	0	0	2	0	0	0	0	0	0	0	0	2
ENSMUSG00000077668	108	0	0	2	0	0	0	0	0	0	5	3	4	12	0	0	0	0	0	0	0	0	0	0	0	0	0	0
ENSMUSG00000082259	184	0	0	0	0	0	0	11	0	0	0	0	0	0	0	0	0	0	2	3	0	0	1	0	0	0	0	1
ENSMUSG00000082793	214	0	0	0	0	1	0	1	0	0	0	0	0	0	0	0	0	0	0	0	0	0	1	0	0	2	0	0
ENSMUSG00000082207	789	0	0	0	0	0	0	0	0	0	0	0	0	0	0	0	0	0	0	0	0	0	0	0	0	0	0	0
ENSMUSG00000047965	579	549	654	454	662	731	736	762	921	698	262	218	292	349	325	313	793	752	818	626	575	644	925	891	785	1396	1510	1273
ENSMUSG00000016940	3009	709	638	901	1136	1049	823	919	982	1178	534	552	395	273	361	346	1379	1486	1414	999	1322	1415	1175	1556	953	1809	1995	1723
ENSMUSG00000103007	355	0	0	0	0	0	0	0	0	0	0	0	0	0	0	0	0	0	0	0	0	0	0	0	0	0	0	0
ENSMUSG00000093329	101	0	0	0	0	0	0	0	0	0	0	0	0	0	0	0	0	0	0	0	0	0	0	0	0	0	0	0
ENSMUSG00000086793	418	0	0	0	0	0	0	0	0	0	0	0	0	0	0	0	0	0	0	8	24	1	0	0	0	0	0	0
ENSMUSG00000023391	2855	5	0	0	0	2	7	4	3	0	0	2	0	0	0	0	47	24	42	0	0	0	34	58	9	1	6	5
ENSMUSG00000101796	602	0	0	0	0	0	0	0	0	0	0	0	0	0	0	0	0	0	0	0	0	0	0	0	0	0	0	0
ENSMUSG00000045215	15533	0	0	1	0	0	0	0	0	0	0	1	0	0	0	4	3	16	1	18	0	43	5	0	0	5	18	5
ENSMUSG00000096006	1316	2	0	0	0	3	10	1	2	3	1	4	4	1	1	1	6	8	2	2	15	3	11	2	0	0	6	4
ENSMUSG00000097550	1291	0	0	0	0	0	0	0	0	0	0	0	0	0	0	0	0	0	0	0	0	0	0	0	0	0	0	0
ENSMUSG00000065447	66	0	0	0	0	1	0	0	0	9	0	0	0	0	0	1	1	0	0	0	0	0	0	0	0	0	1	3
ENSMUSG00000072934	3587	0	0	0	0	0	0	0	0	0	0	0	0	0	0	0	0	0	0	0	0	13	3	0	0	0	0	0
ENSMUSG00000084354	308	0	0	0	0	0	0	0	0	0	0	0	0	0	0	0	0	0	0	0	0	0	0	0	0	0	0	0
ENSMUSG00000045039	10159	1794	1706	2243	2182	2463	939	854	784	694	530	440	454	65	46	123	4125	3364	4106	1829	1907	1869	1819	1545	962	1680	1884	1387
ENSMUSG00000050866	3305	0	13	1	0	0	17	8	0	1	2	4	1	0	3	1	247	112	439	0	24	1	30	61	4	0	0	0
ENSMUSG00000062619	773	82	61	97	141	139	192	119	96	164	136	106	121	37	56	59	401	353	510	219	227	201	248	323	186	223	236	187
ENSMUSG00000086971	602	0	0	0	0	2	0	0	0	0	0	0	0	0	0	0	2	0	0	0	0	0	0	0	0	0	0	0
ENSMUSG00000094954	1751	0	0	0	0	0	0	0	0	0	0	0	0	0	0	0	0	0	0	0	0	0	0	0	0	0	0	0
ENSMUSG00000091788	574	0	0	0	0	0	0	0	0	0	0	0	0	0	0	0	0	0	0	0	0	0	0	0	0	0	0	0
ENSMUSG00000019768	13661	226	208	249	29	4	224	106	249	199	144	75	115	24	101	42	27	28	37	18	1	2	194	104	96	152	218	170
ENSMUSG00000081189	1668	0	1	0	0	1	0	7	0	0	1	0	0	0	0	2	2	1	0	0	1	0	2	6	0	2	9	4
ENSMUSG00000102674	1035	0	0	0	0	0	0	0	0	0	36	38	24	6	0	0	2	0	2	0	0	0	5	13	12	0	1	1
ENSMUSG00000098197	1668	13	8	9	0	4	15	1	0	0	4	0	3	9	7	0	1	0	1	0	0	0	16	5	6	31	21	17
ENSMUSG00000046961	4581	10	0	7	116	141	1	5	0	0	0	5	1	0	0	1	12	25	12	23	0	49	3	6	7	28	16	4
ENSMUSG00000055015	547	0	0	0	0	0	0	0	0	0	0	0	0	0	0	0	5	0	0	0	0	0	0	5	2	1	1	1
ENSMUSG00000025892	6146	0	0	0	0	3	0	0	35	19	1	0	0	0	0	4	1	7	1	0	0	0	0	5	11	35	44	6
ENSMUSG00000096289	948	0	0	0	0	0	0	0	0	0	0	0	0	0	0	0	0	0	0	0	0	0	0	0	0	0	0	0
ENSMUSG00000048988	3821	1	0	0	7	4	2	5	15	0	4	4	2	8	11	14	1639	1819	854	1442	1864	1740	108	42	41	329	584	264
ENSMUSG00000066936	720	0	0	0	0	0	0	0	0	0	0	0	0	0	0	0	0	0	0	0	0	0	0	0	0	0	0	0
ENSMUSG00000021431	1799	655	460	564	727	754	867	875	820	813	430	360	446	220	182	217	1056	596	1169	450	525	583	1121	1022	798	1340	1502	1338
ENSMUSG00000083650	537	7	6	14	46	38	17	29	2	22	47	43	32	13	3	16	7	0	6	0	0	0	32	22	17	11	33	11
ENSMUSG00000031662	1434	1918	2049	1695	1585	1562	2201	2122	1757	1159	10712	6076	8232	10440	12514	10947	206	94	163	54	158	25	2975	3248	2765	1519	1748	1631
ENSMUSG00000096688	927	0	0	0	0	0	0	0	0	0	0	0	0	0	0	0	0	0	0	0	0	0	0	0	0	0	0	0
ENSMUSG00000044092	3180	296	257	385	1589	2194	619	723	590	489	2325	1416	1965	2181	2506	2689	168	31	96	68	62	27	660	611	845	271	499	264
ENSMUSG00000098241	626	0	0	0	0	0	0	0	0	0	0	1	2	0	0	0	0	0	0	0	0	0	0	0	0	0	1	0
ENSMUSG00000065102	111	0	0	0	0	0	0	0	0	0	0	0	0	0	0	0	0	0	0	0	0	0	0	0	0	0	0	0
ENSMUSG00000087750	108	4	2	14	3	6	0	2	0	0	3	5	5	0	2	3	9	4	6	5	0	0	6	7	1	3	6	2
ENSMUSG00000050128	936	0	0	0	0	0	0	0	0	0	0	0	0	0	0	0	0	0	0	0	0	0	0	0	0	0	0	0
ENSMUSG00000103011	445	4	0	1	0	3	2	7	13	1	0	0	0	1	0	0	1	1	12	2	1	16	5	3	3	7	7	9
ENSMUSG00000048617	3393	2	0	3	5	7	4	2	0	0	8	5	8	0	16	6	13	6	12	0	0	10	6	18	3	3	4	15
ENSMUSG00000067642	3288	5	0	2	40	15	0	0	0	0	0	1	0	2	1	2	21	11	12	10	0	9	25	3	1	13	15	8
ENSMUSG00000095894	121	0	0	0	0	0	0	0	0	0	0	0	0	0	0	0	0	0	0	0	0	0	0	0	0	0	0	0
ENSMUSG00000004996	3273	563	541	518	1305	1554	766	636	479	729	258	172	212	131	118	171	1627	1158	2112	455	350	627	1085	1304	689	987	1069	857
ENSMUSG00000051065	3080	42	27	66	344	255	31	29	41	38	2	1	2	4	10	23	188	153	73	213	325	204	45	56	25	152	159	131
ENSMUSG00000071104	2656	0	0	0	0	0	0	0	0	0	0	0	0	5	0	0	6	20	7	0	0	0	5	0	0	0	2	0
ENSMUSG00000103072	341	0	0	0	0	1	0	0	0	0	0	0	0	0	0	0	0	5	5	0	0	0	1	0	0	1	0	0
ENSMUSG00000022329	3237	662	676	914	482	664	677	824	945	715	247	256	225	94	61	104	1522	1108	1375	691	479	599	802	581	425	637	804	618
ENSMUSG00000094235	286	0	0	0	0	0	0	0	0	0	0	0	0	0	0	0	0	0	0	0	0	0	0	0	0	0	0	0
ENSMUSG00000028654	4038	185	184	71	575	308	51	118	59	110	19	19	11	0	12	3	347	362	393	125	473	57	251	285	205	170	256	161
ENSMUSG00000086330	1298	3	8	15	16	21	13	14	10	29	4	17	6	4	7	4	31	14	44	5	10	17	15	23	16	11	24	20
ENSMUSG00000037070	1723	167	113	102	220	181	180	195	197	141	149	138	129	72	37	56	352	186	393	108	146	113	288	211	193	254	273	221
ENSMUSG00000086655	1599	0	0	0	0	0	0	0	0	0	0	0	0	0	0	0	8	22	0	10	39	0	0	0	0	1	7	2
ENSMUSG00000026393	7376	2814	2701	3382	2684	2661	1901	2044	2850	1997	1361	1475	1264	950	988	1220	4504	3109	4499	2336	2451	2418	3545	2840	2113	3150	4195	3311
ENSMUSG00000061616	1056	0	0	0	0	0	0	0	0	0	0	0	0	0	0	0	0	0	0	0	0	0	0	0	0	0	0	0
ENSMUSG00000101136	181	0	1	0	0	0	0	0	0	0	0	0	1	0	0	0	0	0	0	0	0	0	0	0	0	0	0	1
ENSMUSG00000084774	758	0	0	0	0	0	0	0	0	0	0	0	0	0	0	0	0	0	0	0	0	0	0	0	0	0	0	0
ENSMUSG00000103195	2270	0	0	0	0	0	0	0	0	0	0	0	0	0	0	0	0	0	3	2	0	0	0	0	0	1	0	0
ENSMUSG00000055485	7984	2089	2226	2267	2188	2126	1390	1456	1508	950	106	59	66	181	144	177	1919	1447	1508	792	919	1412	1320	833	666	925	1384	1303
ENSMUSG00000082350	274	0	0	0	0	0	0	0	0	0	0	0	0	0	0	0	0	0	0	0	1	0	0	0	0	0	0	0
ENSMUSG00000099686	714	0	0	0	0	0	0	0	0	0	0	0	0	0	0	0	0	0	0	0	0	0	0	0	0	0	0	0
ENSMUSG00000020720	2649	1466	1598	1786	1404	1726	1579	1281	1386	1106	772	830	635	260	256	312	3453	2063	3152	1206	1650	1044	2014	1979	1476	1428	1914	1507
ENSMUSG00000092239	656	0	0	0	0	0	0	0	0	0	0	2	0	0	0	2	0	0	0	0	0	0	0	0	0	0	0	0
ENSMUSG00000002250	4631	1613	1705	2529	1520	1656	2323	1564	919	989	3872	2008	2830	2965	3339	2702	2184	1416	2560	662	527	784	2070	1664	1524	1048	1305	1200
ENSMUSG00000094631	79	0	0	0	0	0	0	0	0	0	0	0	0	0	0	0	0	0	0	0	0	0	0	0	0	0	0	0
ENSMUSG00000037876	14397	8213	9341	8739	8069	7882	10304	8186	7618	6808	13383	17517	14565	15740	15275	13738	5278	4176	4624	3488	3832	4624	8467	10152	8234	9045	12824	10270
ENSMUSG00000032068	1947	4650	4117	3964	28692	32703	638	517	44	4	252	262	200	100	110	77	4331	1582	2552	529	1057	519	5979	1795	6521	727	1090	605
ENSMUSG00000025607	4477	1423	1473	1578	1401	1538	1567	1678	2411	1379	838	862	723	657	628	732	3083	2593	2713	1798	1657	2223	1726	1294	1159	1367	1791	1499
ENSMUSG00000023982	871	121	117	136	32	43	190	128	135	112	27	15	19	7	22	10	34	12	40	0	0	0	95	45	25	16	15	17
ENSMUSG00000102969	3827	0	0	0	0	0	0	0	0	0	0	0	0	0	0	0	0	0	0	0	0	0	0	0	0	0	0	0
ENSMUSG00000051038	811	0	0	0	0	0	0	0	0	0	0	0	0	0	0	0	0	0	0	0	0	0	0	0	0	0	0	0
ENSMUSG00000082577	725	0	0	0	0	0	0	0	0	0	0	0	0	0	0	0	0	0	0	0	0	0	0	0	0	0	0	0
ENSMUSG00000022494	5099	22	7	14	0	6	0	2	0	22	0	2	6	6	2	4	0	3	7	4	0	8	9	13	7	86	94	34
ENSMUSG00000010110	5808	2041	1954	2372	2323	2739	2821	3271	3414	3642	2014	2258	2117	2308	2325	2384	4684	4110	4670	2982	3831	3513	2982	3409	2366	4288	5054	4356
ENSMUSG00000094391	1497	0	0	0	0	0	0	0	0	0	0	0	0	0	0	0	0	0	0	0	0	0	0	0	0	0	0	0
ENSMUSG00000089873	984	0	0	0	0	0	0	0	0	0	0	0	0	0	0	0	0	0	0	0	0	0	0	0	0	0	0	0
ENSMUSG00000021671	3033	279	235	270	473	481	251	243	433	223	246	329	212	108	76	96	715	725	702	513	916	600	452	446	252	576	707	577
ENSMUSG00000085454	1292	0	0	0	0	0	0	0	0	0	0	0	0	0	0	0	0	0	0	0	0	0	0	0	0	0	0	0
ENSMUSG00000038836	11075	12	13	24	10	29	28	26	48	56	19	13	15	6	0	16	213	255	236	121	218	222	50	76	40	106	117	105
ENSMUSG00000089297	107	0	0	0	0	0	0	0	0	0	0	0	0	0	0	0	0	0	0	0	0	0	0	0	0	0	0	0
ENSMUSG00000026456	4437	1731	1512	2043	1491	1615	2115	1998	2382	1514	2716	2008	2158	1478	1941	2124	3035	2371	3241	1394	1491	1527	1857	2319	1314	1192	1459	1099
ENSMUSG00000087960	297	0	0	0	0	0	0	0	0	0	0	0	0	0	0	0	0	0	0	0	0	0	0	0	0	0	0	0
ENSMUSG00000084660	118	0	0	0	0	0	0	0	0	0	0	0	0	0	0	0	0	0	0	0	0	0	0	0	0	0	0	0
ENSMUSG00000092679	78	0	0	3	0	0	0	3	4	0	0	2	0	2	0	0	0	0	0	0	0	0	0	0	2	0	0	0
ENSMUSG00000076396	92	0	0	0	0	0	0	0	0	0	0	0	0	0	0	0	0	0	0	0	0	0	0	0	0	0	0	0
ENSMUSG00000059534	584	953	968	958	1072	1369	988	967	699	666	654	627	588	255	328	368	1635	1266	1612	731	886	907	1271	1366	911	849	960	853
ENSMUSG00000033460	3227	3	15	0	35	34	36	82	236	128	10	7	21	31	4	28	183	201	107	277	225	275	98	161	31	292	315	320
ENSMUSG00000083969	947	0	0	0	0	0	0	0	0	0	0	0	0	0	0	0	0	0	0	0	0	0	0	0	0	0	0	0
ENSMUSG00000043388	2805	0	0	0	0	0	0	0	15	0	0	1	0	0	0	0	1	1	4	1	0	0	5	1	0	2	2	4
ENSMUSG00000098386	385	0	0	0	0	0	0	0	0	0	0	0	0	0	0	0	0	0	0	0	0	0	0	0	0	0	0	0
ENSMUSG00000043635	7663	2	3	2	10	4	8	20	13	40	0	0	3	7	0	2	70	43	15	65	16	4	32	53	13	112	81	59
ENSMUSG00000099623	906	0	0	0	0	0	0	0	0	0	0	0	0	0	0	0	0	0	0	0	0	0	0	0	0	0	0	0
ENSMUSG00000103328	500	0	0	0	0	0	0	0	0	0	0	0	0	0	0	0	0	0	0	0	0	0	0	0	0	0	0	0
ENSMUSG00000049872	1786	2	1	0	0	9	2	16	15	34	3	2	8	6	9	3	68	85	80	150	66	101	45	34	9	175	197	95
ENSMUSG00000099856	923	0	0	0	0	0	0	0	0	0	0	0	0	0	0	0	0	0	0	0	0	0	0	0	0	0	0	0
ENSMUSG00000096948	3361	3	0	1	15	6	14	2	2	1	10	4	9	12	1	11	28	34	37	27	0	12	6	4	1	5	12	13
ENSMUSG00000051313	1294	0	0	0	0	0	0	0	0	0	0	0	0	0	0	0	0	0	0	0	0	0	0	0	0	0	0	0
ENSMUSG00000063232	1638	7	0	10	0	4	23	0	5	116	7	12	10	31	39	20	0	0	0	2	0	0	6	23	42	64	104	35
ENSMUSG00000040904	1692	9	8	3	6	18	19	2	4	19	11	2	2	5	0	1	8	5	13	11	12	0	4	18	6	15	17	2
ENSMUSG00000071280	336	0	6	0	0	0	2	0	0	0	1	0	0	0	0	1	0	0	1	0	0	0	0	3	2	0	0	0
ENSMUSG00000026176	3334	1299	1193	1340	1771	1760	1333	1902	2452	1935	1669	1283	1471	2074	2139	2624	3372	3187	3469	2485	2950	2856	2030	2022	1600	3091	3752	3206
ENSMUSG00000089957	2547	0	0	0	0	0	0	0	0	0	0	0	0	0	0	0	0	0	0	0	0	0	0	0	0	0	1	0
ENSMUSG00000104303	1110	0	0	0	1	0	0	0	0	0	0	0	0	0	0	0	0	0	0	0	0	0	0	0	0	0	0	0
ENSMUSG00000085908	462	0	0	0	0	0	0	0	0	0	0	0	0	0	0	2	0	0	0	0	0	0	0	0	0	0	0	1
ENSMUSG00000027430	2353	119	232	205	188	222	86	187	191	193	169	205	159	340	370	307	525	530	573	423	573	626	420	353	230	559	612	507
ENSMUSG00000101329	2169	0	0	0	0	0	0	0	0	0	0	0	0	0	0	0	0	0	0	0	0	0	0	0	0	0	0	0
ENSMUSG00000102989	1706	0	0	0	0	0	0	0	0	0	0	0	2	0	0	0	0	8	1	0	0	0	0	0	6	2	0	0
ENSMUSG00000015850	4198	837	843	1681	1175	1557	1389	837	409	496	3248	9906	3210	1487	1579	1577	2433	1462	3026	444	784	657	1362	4859	1879	1082	1358	755
ENSMUSG00000102778	486	0	0	0	0	0	0	0	0	0	0	0	0	0	0	0	0	0	0	0	0	0	0	0	0	0	0	0
ENSMUSG00000081137	1815	32	23	39	17	37	7	11	0	41	60	73	51	35	13	29	21	50	38	3	0	27	53	49	30	51	51	63
ENSMUSG00000048329	2060	64	110	68	182	190	83	74	109	59	19	22	18	28	42	22	119	228	102	125	232	128	30	43	22	51	80	38
ENSMUSG00000094852	1005	5	3	3	9	4	2	2	3	0	4	3	5	0	2	5	6	1	5	0	1	10	3	5	4	3	7	5
ENSMUSG00000064302	19275	1246	1081	1077	1105	1067	1144	1322	1244	1062	930	963	815	1083	916	1000	3316	2309	3509	1584	1408	1947	1915	1889	1164	2236	2750	2749
ENSMUSG00000066513	839	0	0	0	0	0	0	0	0	0	0	0	0	0	0	0	0	0	0	0	0	0	0	0	0	0	0	0
ENSMUSG00000092332	577	0	0	0	0	0	0	0	0	0	0	0	0	0	0	0	0	0	0	0	0	0	0	0	0	0	0	0
ENSMUSG00000079450	5824	8	2	11	25	15	15	4	17	0	1	1	1	22	0	2	20	18	26	18	6	6	19	1	11	4	20	8
ENSMUSG00000081835	455	0	0	0	0	0	0	0	0	0	0	0	1	0	0	1	0	0	1	15	0	0	0	0	4	2	8	0
ENSMUSG00000037890	4403	141	122	165	132	106	114	62	76	114	61	119	49	53	50	66	846	1106	928	448	856	378	261	269	189	246	357	220
ENSMUSG00000068264	1660	876	871	896	1434	1864	453	483	545	311	433	465	352	403	472	440	955	836	869	566	547	731	817	712	583	402	488	425
ENSMUSG00000091814	1595	0	0	0	0	0	0	0	0	0	0	0	0	0	0	0	0	0	0	0	0	0	0	0	0	0	0	0
ENSMUSG00000062757	924	0	0	0	0	0	0	0	0	0	0	0	0	0	0	0	0	0	0	0	0	0	0	0	0	0	0	0
ENSMUSG00000030062	3642	4487	4394	4655	3803	4555	3094	2488	2237	1915	1448	1090	1310	639	623	645	10214	7883	8838	4475	4600	5192	5031	3830	2837	3087	4119	2891
ENSMUSG00000095176	129	0	0	0	0	0	0	0	0	0	0	0	0	0	0	0	0	0	0	0	0	0	0	0	0	0	0	0
ENSMUSG00000068134	4376	525	397	654	568	523	646	489	664	360	193	264	191	164	149	157	743	461	681	418	474	388	657	724	432	648	889	855
ENSMUSG00000093827	384	0	0	0	0	0	0	0	0	0	0	0	0	0	0	0	0	0	0	0	0	0	0	0	0	0	0	0
ENSMUSG00000025138	5148	2006	1852	2386	3270	3317	2827	3452	3622	3377	2502	2455	2007	1238	1309	1476	1995	1709	2069	1266	1361	1491	3270	3739	2513	3671	3757	3696
ENSMUSG00000098806	84	0	0	0	0	0	0	0	0	0	0	0	0	0	0	0	0	0	0	0	0	0	0	0	0	0	0	0
ENSMUSG00000042286	10288	14401	11311	19496	167	204	13656	5492	3766	4072	1374	2106	932	1934	1850	1088	626	246	524	575	214	705	8507	8145	5204	2352	3716	3664
ENSMUSG00000083721	970	2	0	1	0	1	0	0	0	0	0	0	1	0	0	0	0	0	2	1	0	0	2	0	0	4	0	2
ENSMUSG00000104286	2433	0	0	0	0	0	0	0	0	0	0	0	0	0	0	0	0	0	0	0	0	0	0	0	0	0	0	0
ENSMUSG00000096145	767	167	176	188	201	281	89	68	51	57	40	22	19	14	13	18	245	210	265	219	195	178	191	172	138	246	275	206
ENSMUSG00000100232	1499	0	0	0	0	0	0	0	0	0	0	0	0	0	0	0	0	0	0	0	0	0	0	0	0	0	0	0
ENSMUSG00000082517	528	0	0	0	0	0	0	0	0	0	0	0	0	0	0	0	0	0	0	0	0	0	0	0	0	0	1	0
ENSMUSG00000098458	63	0	0	0	0	0	0	0	0	9	0	0	0	0	0	0	0	0	0	0	0	0	1	0	2	0	0	0
ENSMUSG00000102909	822	1	0	5	8	13	3	5	0	14	2	2	0	3	0	0	4	0	3	0	0	0	0	1	0	0	0	5
ENSMUSG00000081662	623	0	1	0	1	0	0	0	0	0	1	1	1	0	0	0	0	0	0	0	0	0	1	0	0	0	3	0
ENSMUSG00000021294	6918	2	16	1	67	75	99	289	727	571	5	6	22	27	19	43	68	55	10	368	133	170	52	87	69	312	395	746
ENSMUSG00000024680	2813	0	0	3	0	0	9	11	62	17	1	1	0	0	8	4	0	1	6	0	0	0	5	5	23	65	90	55
ENSMUSG00000048027	2633	335	236	401	638	720	172	174	211	143	27	11	21	7	36	39	855	868	864	739	958	819	485	316	267	546	761	518
ENSMUSG00000042682	1240	1487	1614	1502	1844	1663	2067	2470	2784	2244	2489	2112	2392	5311	5348	4983	2504	1732	2204	1154	1604	1414	2151	2196	1993	2449	3037	2582
ENSMUSG00000085256	848	0	0	0	0	0	0	0	0	0	0	0	0	0	0	0	7	0	3	0	0	0	0	0	0	1	4	0
ENSMUSG00000041512	433	0	0	0	0	0	0	0	0	0	0	0	0	0	0	0	0	0	0	0	0	0	0	0	0	0	0	0
ENSMUSG00000017718	3539	181	113	122	252	319	164	171	83	152	117	105	84	69	68	54	265	195	310	43	146	108	283	308	136	321	291	303
ENSMUSG00000093801	276	0	0	0	0	0	0	0	0	0	0	0	0	0	0	0	0	0	0	0	0	0	0	0	0	0	0	0
ENSMUSG00000037973	3589	0	0	0	0	1	0	0	0	0	0	0	0	11	0	6	15	2	8	29	50	5	0	0	0	16	39	5
[truncated: 41,630 more rows]
