# Supplementary material for: Errors in RNA-Seq quantification affect genes of relevance to human disease
Source: Genome Biol. 2015 Sep 3;16(1):177. doi: 10.1186/s13059-015-0734-x (PMC4558956; doi:10.1186/s13059-015-0734-x)
Supplement: Additional file 8: Table S4. — Counts of multi-map groups (MMGs) from Choi et al. [35]. Counts of reads from Choi et al. that map uniquely to MMGs. Can be downloaded from [43]. (XLSX 876 kb) [file 13059_2015_734_MOESM8_ESM.xlsx]

## Sheet: Sheet1
GROUP	MEMBERS	SRR1528711_1	SRR1528712_1	SRR1528713_1	SRR1528714_1	SRR1528715_1	SRR1528716_1	SRR1528717_1	SRR1528718_1	SRR1528719_1	SRR1528720_1	SRR1528721_1	SRR1528722_1	SRR1528723_1	SRR1528724_1	SRR1528725_1	SRR1528726_1	SRR1528727_1	SRR1528728_1	SRR1528729_1	SRR1528730_1	SRR1528731_1	SRR1528732_1	SRR1528733_1	SRR1528734_1	SRR1528735_1	SRR1528736_1	SRR1528737_1
MG1	ENSMUSG00000038646,ENSMUSG00000074826,ENSMUSG00000094437	74	40	67	100	123	75	104	156	111	104	143	101	58	95	81	165	121	151	71	64	22	121	130	105	142	156	135
MG2	ENSMUSG00000049086,ENSMUSG00000087612	219	181	141	86	58	196	179	162	141	13	7	10	5	19	16	44	89	70	78	56	104	237	287	108	276	272	290
MG3	ENSMUSG00000078899	342	284	434	384	324	240	232	428	174	33	37	49	21	14	39	1047	672	1199	543	679	475	493	484	406	456	473	428
MG4	ENSMUSG00000037827,ENSMUSG00000042870	1606	1459	1960	1765	1690	1312	1205	1531	1487	651	486	552	387	466	450	1665	1393	1246	927	1088	1081	1040	898	840	829	1086	788
MG5	ENSMUSG00000054312,ENSMUSG00000074092	209	194	206	328	305	276	247	160	128	155	125	159	79	69	82	398	313	404	124	200	183	317	282	206	197	187	192
MG6	ENSMUSG00000027284,ENSMUSG00000033705	172	99	225	237	217	179	222	147	212	122	101	83	42	56	50	312	169	223	110	153	130	314	314	165	338	425	379
MG7	ENSMUSG00000046711,ENSMUSG00000062753,ENSMUSG00000078249	156	114	131	88	142	169	83	128	56	123	151	112	80	134	137	353	165	412	35	48	17	265	399	168	114	105	104
MG8	ENSMUSG00000024205,ENSMUSG00000064081,ENSMUSG00000066068,ENSMUSG00000091845	91	67	90	98	137	163	107	135	117	45	37	45	19	30	31	142	122	190	65	136	84	161	184	144	227	200	168
MG9	ENSMUSG00000071796,ENSMUSG00000087153,ENSMUSG00000095403	2660	2786	2827	3736	3615	3807	3297	3924	3791	1683	1946	1584	777	664	900	5981	4705	5995	3257	4232	3263	4427	4616	2931	5622	7478	6258
MG10	ENSMUSG00000092267,ENSMUSG00000092341	1393	1597	1330	1450	1633	2030	2105	2510	2411	3708	3296	3412	3858	2949	3358	3640	3238	2970	3125	2655	2264	3297	3052	1581	3983	5091	4883
MG11	ENSMUSG00000004896,ENSMUSG00000019710	571	553	503	859	811	835	589	747	862	439	590	466	258	296	297	1239	914	1484	639	823	831	1007	1182	772	1011	1033	1055
MG12	ENSMUSG00000070544	102	67	99	116	108	104	80	106	56	88	132	114	185	148	168	115	111	101	48	75	62	98	94	90	101	130	86
MG13	ENSMUSG00000055676,ENSMUSG00000057666,ENSMUSG00000069939,ENSMUSG00000070025,ENSMUSG00000070443,ENSMUSG00000070490,ENSMUSG00000071343,ENSMUSG00000072432,ENSMUSG00000073737,ENSMUSG00000078162,ENSMUSG00000078308,ENSMUSG00000078370,ENSMUSG00000078592,ENSMUSG00000078636,ENSMUSG00000078965,ENSMUSG00000078967,ENSMUSG00000079360,ENSMUSG00000079501,ENSMUSG00000080994,ENSMUSG00000081221,ENSMUSG00000081607,…	624	590	595	570	769	726	418	295	278	396	233	333	279	255	274	622	334	686	162	176	87	363	465	495	217	199	152
MG14	ENSMUSG00000019961,ENSMUSG00000097664	299	301	175	451	369	534	841	1229	659	161	131	149	120	130	161	506	452	565	282	394	340	540	528	250	588	726	645
MG15	ENSMUSG00000066551,ENSMUSG00000068466,ENSMUSG00000080928,ENSMUSG00000081622,ENSMUSG00000081738,ENSMUSG00000081932,ENSMUSG00000082127,ENSMUSG00000082585,ENSMUSG00000084129,ENSMUSG00000091876,ENSMUSG00000096006,ENSMUSG00000096722,ENSMUSG00000098412,ENSMUSG00000100007	136	68	94	172	179	185	161	75	223	129	126	115	71	82	88	391	281	274	244	155	190	222	218	178	287	356	317
MG16	ENSMUSG00000032399,ENSMUSG00000064918,ENSMUSG00000101795	412	393	373	414	411	418	608	582	511	119	77	110	90	98	120	600	479	674	406	418	418	687	608	505	751	854	727
MG17	ENSMUSG00000050708,ENSMUSG00000057829,ENSMUSG00000058542,ENSMUSG00000062382,ENSMUSG00000076033,ENSMUSG00000076036,ENSMUSG00000076037,ENSMUSG00000076038,ENSMUSG00000082062,ENSMUSG00000094403	3882	3340	5278	2493	2975	1664	1960	1729	1576	1844	1224	1390	1239	1519	1287	1020	580	940	382	498	365	2277	1412	2407	674	1066	535
MG18	ENSMUSG00000078671,ENSMUSG00000098496	110	146	160	195	183	162	219	213	277	372	346	380	425	347	335	184	152	161	195	243	187	269	311	278	459	519	464
MG19	ENSMUSG00000067038,ENSMUSG00000069862,ENSMUSG00000070692,ENSMUSG00000098181	211	240	150	226	216	187	266	252	268	94	68	79	50	48	85	293	250	371	95	218	203	300	311	248	348	427	376
MG20	ENSMUSG00000034647,ENSMUSG00000104103	88	76	116	105	86	80	149	48	30	238	247	218	197	225	209	182	134	170	92	209	303	161	186	145	169	306	251
MG21	ENSMUSG00000087153	197	182	225	251	256	320	294	336	314	118	119	136	106	35	72	410	440	452	263	374	265	428	357	163	364	597	446
MG22	ENSMUSG00000008683,ENSMUSG00000081087,ENSMUSG00000083022	358	469	357	346	486	490	627	807	597	125	102	136	70	97	126	520	427	585	219	370	387	815	624	672	1011	1157	1067
MG23	ENSMUSG00000009013	600	686	795	1023	991	997	893	1034	744	728	591	860	306	454	396	1874	1348	1949	611	1379	604	1314	989	900	964	1148	941
MG24	ENSMUSG00000013973,ENSMUSG00000013997	664	617	646	795	819	843	638	764	733	436	456	323	218	231	253	1716	1383	1721	931	1149	1130	982	931	711	1067	1170	1150
MG25	ENSMUSG00000078153,ENSMUSG00000079197	1640	2180	1320	1202	1253	1895	1867	1668	1537	951	542	930	502	482	462	1838	1271	1726	676	1080	789	2298	1745	1601	1454	1583	1449
MG26	ENSMUSG00000055553,ENSMUSG00000090137	234	246	268	227	278	392	441	384	292	96	116	97	72	129	71	393	269	498	121	159	285	399	357	407	441	397	380
MG27	ENSMUSG00000039001,ENSMUSG00000052192	858	752	757	986	1026	1068	932	1034	960	487	380	485	282	327	355	1550	1078	1571	698	844	945	1525	1766	1340	2016	1857	1692
MG28	ENSMUSG00000020152	2797	2972	3576	3642	3812	2473	3042	3332	2783	3170	2673	2916	1807	1588	2051	2293	1341	2065	1036	861	1071	3612	2704	2236	2294	3011	2515
MG29	ENSMUSG00000024661,ENSMUSG00000084289	28318	26891	38743	18377	20130	21675	13736	12938	8109	45227	39601	42973	41339	45284	41293	8433	4543	7563	3326	3835	3346	21789	20732	23593	7246	9019	6109
MG30	ENSMUSG00000066543,ENSMUSG00000081895,ENSMUSG00000082035	353	508	341	369	409	586	572	455	522	188	107	157	141	202	191	563	485	735	274	370	315	634	658	564	961	897	861
MG31	ENSMUSG00000078495,ENSMUSG00000078502,ENSMUSG00000087207	151	138	132	128	228	164	143	224	105	77	99	91	35	79	52	101	42	95	67	24	72	173	128	135	134	147	150
MG32	ENSMUSG00000081406,ENSMUSG00000081572,ENSMUSG00000083496	81	105	71	52	87	134	144	169	104	22	16	22	11	36	20	104	91	119	48	38	82	155	125	163	182	189	150
MG33	ENSMUSG00000024548,ENSMUSG00000103866	9	0	6	8	31	27	218	164	147	9	7	11	30	31	57	455	376	583	210	329	282	212	195	201	576	692	486
MG34	ENSMUSG00000078812	1896	1808	1927	3082	3629	2295	1797	1502	1638	2315	1294	2131	942	952	812	3247	2046	3385	935	1340	904	2816	2684	2605	1742	1988	1669
MG35	ENSMUSG00000021998,ENSMUSG00000090054	759	907	929	762	910	667	747	594	263	1467	1114	1204	1280	1249	1225	220	128	125	93	81	237	1064	511	569	419	563	457
MG36	ENSMUSG00000022723,ENSMUSG00000022724	344	309	462	443	429	394	394	382	436	182	192	211	121	99	139	482	357	353	219	351	238	569	399	359	529	537	570
MG37	ENSMUSG00000072847,ENSMUSG00000098196	85	97	111	253	241	97	110	200	161	67	93	45	21	30	39	194	142	197	119	150	196	121	180	124	203	260	240
MG38	ENSMUSG00000067121,ENSMUSG00000084106,ENSMUSG00000091086	197	171	166	167	199	253	265	309	196	64	49	48	21	30	35	286	212	257	105	193	204	330	275	257	370	417	319
MG39	ENSMUSG00000022285,ENSMUSG00000091421	1707	1726	1581	2257	2349	2369	2894	3546	2345	2423	2330	2247	2987	2912	3072	3903	2337	3987	1435	1739	1776	2867	2545	2314	2649	3639	2829
MG40	ENSMUSG00000025473,ENSMUSG00000099092	74	114	114	4	12	146	33	8	70	258	207	236	1041	1103	872	5	0	2	1	11	6	110	123	126	44	101	52
MG41	ENSMUSG00000063556,ENSMUSG00000071532,ENSMUSG00000078126,ENSMUSG00000085442	637	836	557	890	859	1166	853	1166	856	311	226	316	237	177	206	1598	1199	1624	667	642	742	1346	1412	1058	1648	1565	1679
MG42	ENSMUSG00000083011,ENSMUSG00000084131,ENSMUSG00000084349	194	175	170	170	235	275	231	186	175	37	26	26	14	59	29	253	164	304	185	153	147	181	261	244	375	322	269
MG43	ENSMUSG00000061983,ENSMUSG00000067038,ENSMUSG00000069862,ENSMUSG00000070692,ENSMUSG00000078087,ENSMUSG00000081565,ENSMUSG00000082746,ENSMUSG00000098181	699	941	636	661	624	1135	1008	811	780	330	281	266	170	292	233	927	849	1162	427	686	595	1299	1235	1022	1318	1374	1211
MG44	ENSMUSG00000089704,ENSMUSG00000089745,ENSMUSG00000092329	77	129	104	48	68	47	68	41	29	34	29	16	21	14	14	380	295	283	210	125	247	143	104	97	161	205	145
MG45	ENSMUSG00000059005,ENSMUSG00000059179,ENSMUSG00000060989,ENSMUSG00000066538,ENSMUSG00000068480,ENSMUSG00000069014,ENSMUSG00000081205,ENSMUSG00000081441,ENSMUSG00000082095,ENSMUSG00000082262,ENSMUSG00000082503,ENSMUSG00000089640,ENSMUSG00000090674,ENSMUSG00000091941,ENSMUSG00000092086,ENSMUSG00000096156,ENSMUSG00000099979,ENSMUSG00000100178,ENSMUSG00000100514	107	88	145	157	165	138	205	202	153	117	82	92	31	24	46	307	116	266	96	215	148	194	168	151	129	209	147
MG46	ENSMUSG00000071713,ENSMUSG00000071714,ENSMUSG00000098996,ENSMUSG00000099059	714	620	730	568	612	637	370	253	238	1072	905	951	821	1078	664	84	21	33	0	0	0	582	430	422	105	242	92
MG47	ENSMUSG00000029430,ENSMUSG00000081999	1279	1372	1203	1778	1850	1385	1096	874	974	646	553	727	168	191	194	2773	1553	2746	668	1068	871	2264	1959	1534	1470	1798	1368
MG48	ENSMUSG00000036438,ENSMUSG00000081113	493	472	658	586	782	501	560	705	503	604	588	626	773	940	850	1560	1100	1514	779	940	738	849	677	596	633	943	681
MG49	ENSMUSG00000035530,ENSMUSG00000066270,ENSMUSG00000074553,ENSMUSG00000093826	192	242	193	179	208	337	333	307	385	336	331	368	569	585	574	215	210	184	181	210	167	272	273	248	347	432	334
MG50	ENSMUSG00000044533,ENSMUSG00000057244,ENSMUSG00000061833,ENSMUSG00000066487,ENSMUSG00000074034,ENSMUSG00000080972,ENSMUSG00000081684,ENSMUSG00000082762,ENSMUSG00000083087,ENSMUSG00000083236,ENSMUSG00000083382,ENSMUSG00000084333,ENSMUSG00000091019,ENSMUSG00000091957,ENSMUSG00000095427,ENSMUSG00000098713	118	145	118	82	137	114	136	115	118	53	41	39	24	17	28	218	150	264	70	88	41	183	212	145	161	191	133
MG51	ENSMUSG00000061360	70	37	71	77	119	115	91	44	77	62	56	61	38	47	38	162	136	167	104	144	141	118	118	78	103	158	126
MG52	ENSMUSG00000026519,ENSMUSG00000085563	116	61	169	124	156	105	211	179	219	143	127	85	59	45	56	327	252	303	180	160	165	167	161	120	165	239	191
MG53	ENSMUSG00000001964,ENSMUSG00000035530,ENSMUSG00000058463,ENSMUSG00000066270,ENSMUSG00000075288,ENSMUSG00000081375,ENSMUSG00000093826,ENSMUSG00000095762	178	211	189	228	194	330	274	344	306	381	398	462	661	709	662	292	220	209	148	254	233	304	361	289	381	492	331
MG54	ENSMUSG00000039395	242	393	146	61	109	4	36	1	25	434	298	423	186	188	206	33	1	12	6	0	0	256	181	149	51	91	60
MG55	ENSMUSG00000029638,ENSMUSG00000089862	317	380	351	341	307	518	548	782	614	115	141	99	346	399	461	684	807	703	789	1077	946	1043	888	505	2174	2582	2600
MG56	ENSMUSG00000024885,ENSMUSG00000037263,ENSMUSG00000075296	225	255	278	320	448	147	211	174	121	122	89	94	92	92	135	220	300	196	115	212	49	168	88	144	57	87	50
MG57	ENSMUSG00000035295,ENSMUSG00000039917,ENSMUSG00000062997,ENSMUSG00000078193,ENSMUSG00000082001,ENSMUSG00000083911,ENSMUSG00000091449	507	449	478	447	531	560	607	515	438	111	108	111	44	51	89	561	406	636	284	351	344	704	622	531	890	746	758
MG58	ENSMUSG00000032103,ENSMUSG00000050555	149	132	140	212	223	258	231	275	199	118	100	114	49	87	88	513	273	726	131	204	96	462	371	296	441	586	590
MG59	ENSMUSG00000033186	128	89	86	187	134	64	75	152	133	89	86	97	39	61	67	254	181	237	144	198	205	163	185	77	172	207	171
MG60	ENSMUSG00000063480,ENSMUSG00000091655	132	142	109	183	171	132	148	121	146	92	76	92	92	102	83	246	157	197	124	126	101	181	213	181	278	226	203
MG61	ENSMUSG00000059179,ENSMUSG00000060989,ENSMUSG00000066538,ENSMUSG00000068480,ENSMUSG00000069014,ENSMUSG00000081118,ENSMUSG00000081205,ENSMUSG00000081441,ENSMUSG00000082095,ENSMUSG00000089640,ENSMUSG00000090994,ENSMUSG00000092086,ENSMUSG00000096156,ENSMUSG00000100514	105	122	133	127	158	193	215	200	155	78	75	71	37	17	42	223	181	238	96	111	78	201	182	107	142	174	156
MG62	ENSMUSG00000051723,ENSMUSG00000067870,ENSMUSG00000083192,ENSMUSG00000094191	125	126	148	125	181	217	185	167	142	40	28	47	29	43	33	216	158	258	102	108	141	200	222	179	210	223	220
MG63	ENSMUSG00000034165	122	105	92	223	235	329	534	524	560	254	389	217	337	376	440	332	257	244	248	270	248	267	407	289	371	401	413
MG64	ENSMUSG00000036305,ENSMUSG00000079641	1419	1290	1237	1523	1774	2165	1711	2153	1703	494	389	543	437	378	507	2243	1428	2684	838	1163	862	2584	2715	2166	2822	2970	2688
MG65	ENSMUSG00000003429,ENSMUSG00000046620,ENSMUSG00000081926,ENSMUSG00000081929,ENSMUSG00000082780,ENSMUSG00000090516	323	466	282	490	468	625	532	438	537	118	78	122	65	98	95	347	263	445	209	328	278	585	576	518	711	664	595
MG66	ENSMUSG00000075700	1336	1310	1711	1543	1727	1173	1161	1926	1053	1345	1214	1299	684	723	860	2771	1934	2190	1443	1460	1440	1939	1469	1376	1841	2066	1837
MG67	ENSMUSG00000043962,ENSMUSG00000081788	2045	1631	2210	2663	2588	2489	2716	2781	2567	1703	1635	1571	816	853	796	3089	2445	2996	1754	2082	2050	2822	2753	1844	3402	4745	3492
MG68	ENSMUSG00000061130,ENSMUSG00000100347	333	301	364	337	471	402	356	322	295	342	437	271	232	194	314	1246	1134	1245	933	805	849	692	672	505	676	906	720
MG69	ENSMUSG00000043384,ENSMUSG00000072969	77	56	52	64	67	66	116	91	157	110	123	74	90	70	89	134	120	125	69	105	104	128	142	63	186	205	205
MG70	ENSMUSG00000040715,ENSMUSG00000078515	1961	1730	2808	1850	2211	2243	2210	2223	1542	972	1377	760	331	404	438	1733	1421	1684	534	639	622	1805	1825	1244	1272	1732	1492
MG71	ENSMUSG00000019464,ENSMUSG00000057672	2608	2734	3324	2868	3093	3011	3666	3576	3332	4249	3420	3271	2919	2974	3135	1893	1431	1965	1057	1070	1245	3410	3447	2896	3867	4413	4168
MG72	ENSMUSG00000064363,ENSMUSG00000065947,ENSMUSG00000067736,ENSMUSG00000100131	5799	5571	7749	6274	6464	6034	5203	3833	6172	1318	1030	1831	640	542	1001	8291	7964	7658	9150	17953	8538	5531	7705	9451	8233	9655	7009
MG73	ENSMUSG00000046364,ENSMUSG00000057036,ENSMUSG00000061488,ENSMUSG00000062461,ENSMUSG00000062962,ENSMUSG00000099471,ENSMUSG00000099663	132	78	134	100	157	220	231	144	161	53	47	41	24	60	32	143	122	204	99	94	89	158	233	163	237	245	226
MG74	ENSMUSG00000060550	3842	4415	1651	2622	2441	5187	8165	6186	9325	2311	1949	1912	2442	2043	1855	2020	2014	1402	1015	1601	1121	9799	9841	7016	17459	21813	15305
MG75	ENSMUSG00000031148,ENSMUSG00000081436	135	122	143	185	150	93	170	155	136	168	175	139	190	212	156	260	229	248	158	165	223	210	181	146	173	251	212
MG76	ENSMUSG00000053332,ENSMUSG00000084667	215	171	145	160	152	394	440	347	349	145	146	162	188	221	185	374	258	477	94	242	85	490	440	435	527	558	465
MG77	ENSMUSG00000003814	850	1011	919	1222	1194	840	745	440	445	350	277	300	169	186	139	1297	823	1043	387	549	361	1161	811	670	784	888	611
MG78	ENSMUSG00000066543,ENSMUSG00000081855,ENSMUSG00000081895,ENSMUSG00000082035,ENSMUSG00000084148,ENSMUSG00000102193	198	253	166	179	207	299	251	278	209	64	49	90	107	113	100	284	220	305	180	181	258	380	308	263	512	471	463
MG79	ENSMUSG00000054199,ENSMUSG00000068922	512	553	657	786	677	595	677	424	448	570	512	411	167	122	208	1173	868	1363	642	679	501	977	1242	721	1025	1014	922
MG80	ENSMUSG00000060730,ENSMUSG00000066116,ENSMUSG00000068396,ENSMUSG00000093686	1110	1241	892	1224	1242	1373	1659	1638	1319	483	357	464	376	435	489	1759	1409	2066	773	1035	1136	1538	1589	1454	2255	2280	2024
MG81	ENSMUSG00000057685,ENSMUSG00000060899,ENSMUSG00000064315,ENSMUSG00000066443,ENSMUSG00000068397,ENSMUSG00000081559,ENSMUSG00000083394,ENSMUSG00000084149,ENSMUSG00000084383,ENSMUSG00000089883,ENSMUSG00000094092,ENSMUSG00000095524,ENSMUSG00000095940,ENSMUSG00000102606,ENSMUSG00000104202	290	218	220	160	227	345	300	302	268	103	73	106	65	55	74	366	410	472	323	472	438	341	368	393	523	504	483
MG82	ENSMUSG00000000740,ENSMUSG00000059776,ENSMUSG00000064450,ENSMUSG00000066315,ENSMUSG00000084111	163	214	107	188	174	137	146	206	134	50	48	44	33	36	48	226	190	275	85	83	115	269	282	247	294	295	279
MG83	ENSMUSG00000032307	290	318	423	250	191	208	247	275	231	101	119	107	71	54	64	346	268	294	267	309	247	267	208	186	237	241	241
MG84	ENSMUSG00000029918	170	168	272	239	331	220	172	200	156	147	149	150	13	42	38	327	262	337	131	96	153	300	347	142	182	243	168
MG85	ENSMUSG00000023452,ENSMUSG00000023795,ENSMUSG00000093574	108	154	182	93	144	153	131	158	130	63	45	68	17	32	38	202	194	186	126	72	184	189	134	87	64	121	79
MG86	ENSMUSG00000045427,ENSMUSG00000091223	1031	1034	1104	1048	1107	1381	1503	1702	1129	2831	2788	2552	3876	4162	3737	1709	1325	1629	856	828	1002	1807	1841	1480	1619	2162	2113
MG87	ENSMUSG00000089782,ENSMUSG00000101945	143	127	82	125	149	155	184	186	171	95	98	99	50	95	71	262	179	262	128	162	147	223	207	176	208	253	178
MG88	ENSMUSG00000001665,ENSMUSG00000092360	97	103	92	126	169	43	59	19	1	161	32	126	12	19	14	992	1029	820	1009	793	855	171	143	92	195	361	173
MG89	ENSMUSG00000028458,ENSMUSG00000028459	1596	1327	1089	718	769	871	1045	818	859	487	327	347	189	203	270	1026	966	964	765	989	623	1591	1119	993	2122	1824	1938
MG90	ENSMUSG00000040152,ENSMUSG00000101859	1196	787	1705	8	22	11540	3731	2933	2474	12138	13259	9913	24068	22604	14565	365	170	168	100	247	407	2489	4937	3631	2005	2547	1134
MG91	ENSMUSG00000024436,ENSMUSG00000084998	213	197	171	178	260	217	174	161	140	80	48	65	29	28	32	437	281	456	112	206	171	288	254	192	217	250	295
MG92	ENSMUSG00000052684,ENSMUSG00000087366	4248	4102	5359	10146	11628	10201	18266	13959	13749	2854	2379	2129	924	1079	1454	3097	2320	3067	1931	3160	4263	6607	6873	3060	12136	14116	12315
MG93	ENSMUSG00000025980,ENSMUSG00000058809	2428	2157	1999	2553	3135	2512	3333	3790	3556	719	548	754	446	414	871	7142	3575	7677	1399	1960	1817	4521	3846	2467	4746	7166	6465
MG94	ENSMUSG00000062683,ENSMUSG00000066724	481	472	446	497	583	395	328	320	212	165	127	154	56	40	64	653	444	559	218	244	327	524	491	379	492	484	453
MG95	ENSMUSG00000056579,ENSMUSG00000099081	66	92	117	113	107	152	201	210	85	567	644	549	491	456	407	237	172	271	115	196	224	229	329	201	229	321	208
MG96	ENSMUSG00000017404,ENSMUSG00000064281,ENSMUSG00000081094	2449	2760	2413	2354	2821	3311	3247	3513	3179	1017	792	944	529	645	755	3774	2851	4256	1936	2433	2037	4421	4304	3329	5353	5460	5167
MG97	ENSMUSG00000018707,ENSMUSG00000090327	282	194	319	383	374	257	253	202	118	125	114	98	77	62	69	412	316	387	230	461	243	303	262	188	307	350	291
MG98	ENSMUSG00000056116,ENSMUSG00000060550,ENSMUSG00000067203,ENSMUSG00000067212,ENSMUSG00000073402,ENSMUSG00000073409,ENSMUSG00000073411,ENSMUSG00000073980,ENSMUSG00000079492,ENSMUSG00000079507,ENSMUSG00000092243	1139	1095	1397	678	642	839	1423	1235	1515	651	447	506	1051	1035	1020	587	570	503	323	382	262	1056	1100	1030	1511	1725	1417
MG99	ENSMUSG00000025283	7023	6536	8927	5445	6385	11976	14986	21422	11731	5430	5178	5155	6542	7146	6773	4594	2541	4027	1837	2646	2441	5490	5182	4368	4300	4644	3975
MG100	ENSMUSG00000011179,ENSMUSG00000080845,ENSMUSG00000080950,ENSMUSG00000091952	314	335	202	227	190	527	313	349	191	175	148	206	490	560	542	225	177	188	107	165	124	329	256	330	343	481	411
MG101	ENSMUSG00000021867,ENSMUSG00000072676,ENSMUSG00000072680	760	767	982	1057	1265	503	617	569	384	154	101	108	103	96	154	8074	6827	7220	3792	4638	4122	1962	2243	1207	1620	2238	1425
MG102	ENSMUSG00000026790,ENSMUSG00000088348	101	74	84	123	166	75	87	73	65	73	73	52	23	21	34	131	156	107	86	176	159	136	191	109	151	163	126
MG103	ENSMUSG00000043223,ENSMUSG00000103986	276	297	357	393	398	364	444	497	235	264	272	290	177	256	213	393	270	409	296	259	234	353	319	339	366	402	362
MG104	ENSMUSG00000026238	4052	4653	3927	7620	7123	6511	4846	6525	4851	2090	1814	2655	1499	1130	1495	14865	8329	11989	5087	5642	5956	9477	8724	5943	9003	10762	7277
MG105	ENSMUSG00000091537	895	989	1053	1002	1363	1492	979	860	893	686	691	756	377	426	497	1305	781	1134	540	817	519	1478	1175	1011	957	1221	906
MG106	ENSMUSG00000039218	99	117	152	132	191	238	184	249	144	276	255	247	197	233	190	339	278	360	255	255	257	277	365	223	419	440	368
MG107	ENSMUSG00000081453,ENSMUSG00000082536,ENSMUSG00000089993,ENSMUSG00000100078	1302	1348	943	938	1281	1113	1155	1464	1176	372	313	338	212	256	227	1525	1305	1862	1026	1108	1262	1440	1268	1348	1801	2122	1719
MG108	ENSMUSG00000064340,ENSMUSG00000064341	228	254	266	316	281	371	293	261	472	141	156	192	47	20	68	210	229	148	626	1112	631	214	279	351	494	577	464
MG109	ENSMUSG00000022811	184	171	202	218	195	236	197	158	225	153	157	153	81	95	74	313	168	267	169	161	309	267	244	215	319	408	388
MG110	ENSMUSG00000069236,ENSMUSG00000070025,ENSMUSG00000070282,ENSMUSG00000070490,ENSMUSG00000071343,ENSMUSG00000072432,ENSMUSG00000078162,ENSMUSG00000078300,ENSMUSG00000078370,ENSMUSG00000078592,ENSMUSG00000078636,ENSMUSG00000078965,ENSMUSG00000078967,ENSMUSG00000079360,ENSMUSG00000079501,ENSMUSG00000080994,ENSMUSG00000081221,ENSMUSG00000081285,ENSMUSG00000081974,ENSMUSG00000082424,ENSMUSG00000082900,…	397	415	382	459	575	471	288	123	205	333	193	284	131	186	231	527	258	488	173	191	105	342	271	322	137	169	102
MG111	ENSMUSG00000027282,ENSMUSG00000083829	262	301	363	352	356	253	226	200	120	201	125	155	38	81	65	843	585	754	382	497	405	411	350	277	245	270	275
MG112	ENSMUSG00000006288,ENSMUSG00000074236	173	131	124	115	174	114	147	89	136	83	73	58	39	50	56	181	125	160	136	147	142	182	168	141	160	179	173
MG113	ENSMUSG00000061232,ENSMUSG00000073411	2647	2572	3208	2263	2484	2966	4505	4080	4525	1979	1452	1642	2539	2756	2591	1703	1563	1063	696	1043	720	3330	2971	2425	4353	5336	4129
MG114	ENSMUSG00000000743	573	616	619	685	672	382	446	605	388	434	510	370	242	345	317	813	587	881	510	540	411	749	732	500	727	731	633
MG115	ENSMUSG00000075053	107	103	90	184	122	101	127	201	146	57	47	43	21	20	23	274	161	272	79	163	132	144	130	87	112	153	97
MG116	ENSMUSG00000059474	186	239	205	191	131	231	246	363	251	202	189	212	144	175	128	176	127	210	124	123	140	190	189	222	259	279	245
MG117	ENSMUSG00000018040	206	226	269	286	309	311	259	254	99	66	57	51	26	25	33	303	223	297	155	237	162	306	258	193	205	239	182
MG118	ENSMUSG00000012405,ENSMUSG00000061167	252	238	204	186	233	312	281	325	237	49	48	61	52	63	34	421	215	472	113	196	208	325	345	363	397	348	273
MG119	ENSMUSG00000073411,ENSMUSG00000092243	203	177	292	156	145	161	209	252	207	142	79	98	196	242	244	137	105	70	35	49	59	207	134	147	199	233	163
MG120	ENSMUSG00000028081,ENSMUSG00000062611,ENSMUSG00000081992,ENSMUSG00000083320	469	545	400	509	533	515	530	561	439	195	188	208	159	162	199	947	700	983	487	743	474	969	965	617	1174	1350	1255
MG121	ENSMUSG00000062758,ENSMUSG00000067147,ENSMUSG00000071052,ENSMUSG00000082920,ENSMUSG00000083440,ENSMUSG00000098893,ENSMUSG00000099423,ENSMUSG00000099927	153	128	154	100	84	254	338	241	224	25	22	22	29	49	20	113	138	162	60	61	91	142	148	154	170	159	175
MG122	ENSMUSG00000098973	293	385	446	176	204	287	262	280	332	407	212	106	62	83	320	506	312	281	111	113	126	174	219	136	153	115	352
MG123	ENSMUSG00000034595,ENSMUSG00000098716	74	76	129	88	130	180	206	179	143	267	210	204	65	126	87	104	30	122	4	10	21	196	198	146	100	134	130
MG124	ENSMUSG00000036781,ENSMUSG00000102914	160	225	129	193	161	98	117	135	64	113	68	101	13	22	18	287	162	272	112	62	162	190	177	153	79	108	87
MG125	ENSMUSG00000003617,ENSMUSG00000027615	60	83	55	137	117	151	171	189	151	61	41	48	20	41	36	250	128	381	21	42	45	109	122	107	155	184	172
MG126	ENSMUSG00000032998	261	279	291	289	366	250	200	197	207	155	178	156	87	47	81	380	309	323	193	285	193	278	304	313	426	533	361
MG127	ENSMUSG00000021486	469	446	467	453	544	669	451	396	330	350	264	358	122	150	184	637	416	689	171	219	139	570	560	504	329	387	325
MG128	ENSMUSG00000029394,ENSMUSG00000078154	1158	1222	993	1090	1021	1284	1459	1705	1266	915	733	852	739	599	653	2033	1500	2018	833	1335	1206	1746	1589	1241	1737	2136	1885
MG129	ENSMUSG00000024474	149	113	178	94	115	184	170	167	105	160	223	191	108	191	146	216	106	149	71	129	75	137	176	151	131	170	178
MG130	ENSMUSG00000046245,ENSMUSG00000066682,ENSMUSG00000066684	148	207	171	457	385	412	208	232	108	734	356	710	697	645	801	126	47	131	0	0	1	265	172	234	44	54	41
MG131	ENSMUSG00000022674,ENSMUSG00000068964,ENSMUSG00000079224	89	71	107	103	131	163	96	109	95	42	44	48	3	11	17	196	143	226	241	152	135	144	125	91	123	147	124
MG132	ENSMUSG00000067575,ENSMUSG00000068674,ENSMUSG00000081214,ENSMUSG00000081491,ENSMUSG00000081520,ENSMUSG00000083424,ENSMUSG00000093885,ENSMUSG00000094664,ENSMUSG00000095526	421	511	381	475	483	715	625	547	539	213	198	247	119	139	138	554	379	505	274	503	280	821	795	793	977	826	805
MG133	ENSMUSG00000053173,ENSMUSG00000059070,ENSMUSG00000097956	760	840	685	741	824	936	1126	1004	1015	392	300	393	190	198	255	1279	1143	1406	730	799	782	1318	1327	1083	1724	1554	1504
MG134	ENSMUSG00000028820	78	99	91	120	121	106	141	167	66	116	136	141	116	179	179	135	96	155	79	36	69	112	147	93	136	192	181
MG135	ENSMUSG00000070605	537	419	630	788	697	466	314	377	297	143	142	126	22	40	29	135	35	58	22	100	11	357	231	213	113	158	137
MG136	ENSMUSG00000066551,ENSMUSG00000068466,ENSMUSG00000081455,ENSMUSG00000081738,ENSMUSG00000082585,ENSMUSG00000083822,ENSMUSG00000084129,ENSMUSG00000084221,ENSMUSG00000092281,ENSMUSG00000096006,ENSMUSG00000100720	188	111	197	230	261	289	226	193	311	205	187	158	130	80	99	618	454	516	370	317	411	313	429	272	417	500	397
MG137	ENSMUSG00000027777,ENSMUSG00000102422	18	34	11	10	12	74	68	147	78	349	870	447	816	625	684	951	514	893	197	294	314	335	645	291	221	184	210
MG138	ENSMUSG00000014444,ENSMUSG00000049482	2338	2402	2934	3936	4201	3273	3638	2505	2863	667	427	514	204	230	231	2671	2403	2179	1383	1972	1645	2275	2067	1662	2344	2542	2475
MG139	ENSMUSG00000055839,ENSMUSG00000082456	171	231	223	271	230	309	291	177	186	300	241	270	110	125	147	527	378	464	115	140	261	396	401	284	240	281	183
MG140	ENSMUSG00000086320,ENSMUSG00000097815	1781	1834	1826	688	753	1696	1559	1449	1729	38255	36534	34083	17745	15696	14515	3207	2097	3056	1364	1198	1488	6676	13149	10349	2836	4477	3610
MG141	ENSMUSG00000025794,ENSMUSG00000046721	5537	5434	4560	5392	5845	6042	5984	5139	5061	1941	1820	1887	913	883	1175	7373	6338	8689	4503	5546	4832	8612	8722	7028	10325	11297	9156
MG142	ENSMUSG00000066724,ENSMUSG00000068120	1051	899	1092	1001	1254	900	815	786	595	371	263	332	107	103	115	1492	1096	1382	564	602	746	1211	989	921	1055	1038	967
MG143	ENSMUSG00000035929,ENSMUSG00000061232,ENSMUSG00000073411	511	342	567	305	396	370	513	457	645	350	215	210	374	412	409	322	276	214	122	73	120	461	422	397	511	625	489
MG144	ENSMUSG00000022433,ENSMUSG00000085802	308	300	314	301	367	339	346	428	284	478	463	350	250	279	283	408	275	409	163	184	326	323	342	244	225	391	258
MG145	ENSMUSG00000049233,ENSMUSG00000079508	96	127	151	169	140	130	58	84	27	22	36	28	3	4	7	419	328	319	172	437	121	170	152	109	97	146	123
MG146	ENSMUSG00000041560,ENSMUSG00000098104	737	548	639	806	847	932	1328	1768	1696	503	435	526	1410	1563	1521	688	753	794	845	901	836	997	1180	1065	1845	2141	1783
MG147	ENSMUSG00000040540,ENSMUSG00000078429	548	627	535	330	482	586	785	1150	839	939	1025	808	775	683	661	1536	1395	1504	1006	788	1110	839	1067	667	1246	1783	1384
MG148	ENSMUSG00000027170,ENSMUSG00000082935	977	1077	956	1495	1397	1174	1324	1550	1347	462	440	489	195	240	267	1827	1445	2037	1066	1125	1196	1489	1428	1201	1560	2007	1386
MG149	ENSMUSG00000029817	117	124	112	219	157	124	99	221	156	262	299	328	341	310	247	148	117	91	80	95	113	166	248	170	214	240	231
MG150	ENSMUSG00000027009	309	368	278	225	205	375	542	943	890	174	165	211	458	337	426	44	27	94	37	35	32	360	301	315	744	1075	716
MG151	ENSMUSG00000009470	326	345	450	351	316	293	342	261	241	258	277	196	186	204	222	718	337	675	208	165	216	470	327	352	383	484	404
MG152	ENSMUSG00000062006,ENSMUSG00000068396,ENSMUSG00000093686	280	357	235	382	419	419	447	484	331	154	131	139	99	144	150	477	415	603	261	308	342	604	573	518	660	657	729
MG153	ENSMUSG00000024975,ENSMUSG00000084957	79	48	38	100	81	93	66	222	294	61	76	90	87	109	108	118	71	178	40	87	0	270	319	192	346	586	429
MG154	ENSMUSG00000029397,ENSMUSG00000102644	454	583	438	290	221	583	605	432	408	813	600	703	791	918	914	207	163	166	93	209	62	420	410	342	318	350	289
MG155	ENSMUSG00000058258	1128	1520	1020	982	885	679	988	946	892	169	150	170	155	144	181	4006	4110	2107	3770	4758	4132	1896	764	1117	1488	2310	1231
MG156	ENSMUSG00000036943,ENSMUSG00000093384	163	236	179	174	143	192	156	93	106	405	414	431	506	462	495	38	15	21	0	11	0	213	172	177	69	145	91
MG157	ENSMUSG00000028337,ENSMUSG00000085990	461	424	425	391	408	409	379	282	382	413	202	361	44	19	40	253	166	351	15	128	9	496	543	417	289	420	354
MG158	ENSMUSG00000055413,ENSMUSG00000060550,ENSMUSG00000073409,ENSMUSG00000073411	1948	2032	2385	1133	1301	1632	2147	1986	2084	1339	786	1036	2073	2254	1923	1131	1027	694	479	491	562	2123	1534	1287	2544	3042	2248
MG159	ENSMUSG00000073876,ENSMUSG00000073889	344	342	501	166	214	98	101	60	49	89	86	117	49	77	52	124	134	132	109	313	229	224	198	159	302	299	230
MG160	ENSMUSG00000023932	511	464	492	529	600	482	589	769	546	336	338	278	185	137	206	720	492	914	279	397	416	673	666	504	641	739	666
MG161	ENSMUSG00000007850,ENSMUSG00000038384	53	117	56	137	114	125	90	208	202	67	81	118	36	31	76	114	109	36	57	32	80	240	141	75	278	309	209
MG162	ENSMUSG00000020745	227	215	223	314	267	305	287	311	359	382	360	441	535	542	461	332	240	354	137	201	179	415	337	272	313	431	292
MG163	ENSMUSG00000003779,ENSMUSG00000024370	223	250	260	362	419	147	140	111	93	89	91	75	20	23	51	835	578	870	245	267	264	522	663	296	367	386	282
MG164	ENSMUSG00000053173,ENSMUSG00000097956	283	286	196	213	273	333	426	454	370	130	95	141	83	99	72	422	335	518	284	310	187	368	438	363	612	588	501
MG165	ENSMUSG00000028124,ENSMUSG00000057359,ENSMUSG00000058050,ENSMUSG00000062933,ENSMUSG00000071866,ENSMUSG00000083780,ENSMUSG00000087701,ENSMUSG00000093392	708	848	635	723	877	796	646	533	452	318	242	286	114	111	118	1230	940	1235	536	678	654	921	839	762	863	927	746
MG166	ENSMUSG00000053332,ENSMUSG00000065160	57	22	45	80	52	223	158	160	211	57	73	74	92	114	75	146	63	140	39	92	44	215	238	145	262	256	210
MG167	ENSMUSG00000049401	145	131	187	166	148	222	243	337	409	164	96	128	105	149	131	215	167	240	77	129	183	217	227	232	248	270	283
MG168	ENSMUSG00000029012,ENSMUSG00000084235	333	382	379	215	325	490	451	546	347	76	94	69	159	99	110	812	473	750	337	375	317	746	554	555	838	729	638
MG169	ENSMUSG00000060680	654	681	638	733	915	641	563	596	380	474	353	392	389	417	391	1126	861	924	475	699	664	654	635	531	583	648	557
MG170	ENSMUSG00000029614,ENSMUSG00000067121,ENSMUSG00000091086	964	1104	836	853	990	1221	1238	974	1006	316	242	309	167	252	239	1287	1051	1373	732	895	716	1498	1416	1230	1727	1731	1472
MG171	ENSMUSG00000029165,ENSMUSG00000038803	597	730	876	969	1147	769	577	692	376	984	810	928	445	616	617	1411	1038	1262	710	1165	941	1061	956	772	768	902	835
MG172	ENSMUSG00000020949,ENSMUSG00000035597	338	294	215	261	357	356	346	337	397	233	212	252	109	111	108	517	415	494	352	353	371	530	565	411	746	832	791
MG173	ENSMUSG00000025878,ENSMUSG00000048758,ENSMUSG00000074516,ENSMUSG00000080816,ENSMUSG00000081504,ENSMUSG00000082399,ENSMUSG00000083833,ENSMUSG00000091198,ENSMUSG00000091695,ENSMUSG00000094446,ENSMUSG00000094497,ENSMUSG00000096474,ENSMUSG00000096712,ENSMUSG00000103011	629	567	525	630	647	891	692	653	405	211	174	166	115	194	159	785	607	794	392	571	396	886	851	790	933	903	797
MG174	ENSMUSG00000066362,ENSMUSG00000069972,ENSMUSG00000090862	718	570	515	682	687	880	900	802	669	282	220	268	218	226	245	700	524	729	325	394	392	1191	1038	836	1359	1454	1312
MG175	ENSMUSG00000053173,ENSMUSG00000059070,ENSMUSG00000083337,ENSMUSG00000097956	249	261	224	327	274	413	434	468	332	142	85	127	70	94	97	422	400	483	200	278	263	472	493	386	661	597	585
MG176	ENSMUSG00000062758,ENSMUSG00000067147,ENSMUSG00000089645,ENSMUSG00000090305,ENSMUSG00000099927	333	347	262	383	444	464	425	409	471	91	68	84	61	65	67	458	416	425	182	195	206	511	447	317	505	587	497
MG177	ENSMUSG00000058927,ENSMUSG00000063694	947	890	785	1265	1255	1187	1092	1259	1002	445	418	494	263	281	238	1338	838	1022	611	500	592	1043	770	935	801	993	718
MG178	ENSMUSG00000055413	416	419	239	492	461	693	1058	739	1223	381	300	259	354	369	329	176	138	127	60	181	108	1002	886	560	1711	2118	1330
MG179	ENSMUSG00000037935,ENSMUSG00000094090	164	209	221	205	235	242	238	308	204	129	98	105	66	62	53	305	212	325	136	146	90	203	282	237	262	342	268
MG180	ENSMUSG00000045690,ENSMUSG00000100259	3567	3742	3046	4137	4573	4374	4109	4054	3686	1981	1725	1798	1029	1010	1005	4183	3247	5139	1978	2608	2283	6080	6743	4987	7660	7263	6857
MG181	ENSMUSG00000052146,ENSMUSG00000060438,ENSMUSG00000099764	1960	2002	1536	2162	2394	2503	2656	2935	2242	860	654	824	585	735	901	2953	2256	4128	1381	1748	1684	3523	3403	2835	4468	4445	3870
MG182	ENSMUSG00000037742,ENSMUSG00000076136,ENSMUSG00000076137,ENSMUSG00000076138	828	686	681	521	694	835	890	1248	775	186	155	201	152	145	145	883	678	1041	679	855	592	993	869	1133	1115	1097	916
MG183	ENSMUSG00000026581	62	41	23	68	113	868	1552	2183	1752	1723	1090	1526	4883	4411	4042	93	92	191	96	244	153	1458	984	1377	2701	2422	3259
MG184	ENSMUSG00000023861,ENSMUSG00000087478	1169	1024	1283	680	714	568	321	578	447	395	467	427	885	954	1014	836	817	606	664	690	673	670	654	531	485	571	471
MG185	ENSMUSG00000082536,ENSMUSG00000089993	2832	2683	2230	2373	2610	2366	2847	3142	2417	873	743	774	439	506	639	3624	2853	4246	2345	2385	2631	3293	2889	2808	3877	5028	3877
MG186	ENSMUSG00000000579,ENSMUSG00000082691,ENSMUSG00000092074,ENSMUSG00000095677,ENSMUSG00000096255	370	373	366	566	712	519	436	564	367	437	316	338	241	327	353	1137	846	1384	344	642	313	611	712	377	430	505	423
MG187	ENSMUSG00000059291,ENSMUSG00000070343,ENSMUSG00000091742	146	117	141	173	153	183	133	175	173	45	36	45	57	33	51	146	177	217	71	137	102	223	230	150	283	301	257
MG188	ENSMUSG00000038543,ENSMUSG00000080727	368	329	348	305	241	506	767	1713	844	59	48	66	67	81	96	77	49	32	240	96	329	278	335	144	438	503	713
MG189	ENSMUSG00000029836,ENSMUSG00000047528,ENSMUSG00000057886,ENSMUSG00000059647	125	164	164	210	201	193	212	243	235	117	127	92	41	55	68	652	339	636	290	374	238	333	367	245	399	495	371
MG190	ENSMUSG00000036550	176	203	271	246	223	216	233	195	344	230	256	241	146	137	130	419	330	351	176	201	83	310	331	253	352	443	388
MG191	ENSMUSG00000034667	90	57	88	109	111	53	63	98	63	35	30	31	10	16	17	269	286	178	255	257	170	128	104	73	112	159	113
MG192	ENSMUSG00000001642,ENSMUSG00000100309,ENSMUSG00000102145	96	130	158	294	266	77	96	98	107	21	9	10	5	7	6	148	180	100	159	103	116	186	92	109	106	153	93
MG193	ENSMUSG00000053038,ENSMUSG00000056201,ENSMUSG00000082810	139	180	127	156	167	181	149	146	166	99	69	75	84	127	95	127	61	137	10	10	65	194	108	107	102	133	105
MG194	ENSMUSG00000073643	152	92	283	176	156	353	242	272	154	342	484	324	353	300	270	376	382	404	253	347	273	252	387	230	281	366	289
MG195	ENSMUSG00000021486,ENSMUSG00000081643	1006	1031	971	1140	1145	1207	924	957	738	747	616	687	276	321	454	1336	846	1483	399	525	578	1344	1058	966	689	877	621
MG196	ENSMUSG00000087107	257	345	185	357	289	363	358	424	274	45	48	77	25	16	35	32	17	39	4	14	0	295	195	170	241	216	186
MG197	ENSMUSG00000091123,ENSMUSG00000091421	168	176	145	270	238	172	247	256	245	276	232	218	220	359	371	365	259	349	161	189	209	289	241	193	250	300	279
MG198	ENSMUSG00000022617,ENSMUSG00000078937	169	152	196	222	203	194	222	188	301	114	185	147	231	197	197	183	186	224	189	121	295	215	248	151	345	357	346
MG199	ENSMUSG00000081067,ENSMUSG00000082536,ENSMUSG00000100078	96	119	77	151	119	103	126	114	116	33	41	38	17	21	21	143	156	181	103	87	151	348	148	70	357	496	451
MG200	ENSMUSG00000028273	83	149	131	138	119	169	102	219	216	264	235	202	303	368	348	229	144	317	18	13	137	150	182	114	87	128	176
MG201	ENSMUSG00000018286,ENSMUSG00000100222	314	287	394	217	236	216	228	157	142	85	88	86	39	50	37	288	211	297	150	131	138	218	216	210	130	184	109
MG202	ENSMUSG00000028081,ENSMUSG00000062611	2178	1957	1829	1995	2094	2282	2371	2621	2474	700	632	741	686	542	685	3382	2445	3762	1764	2575	1930	3221	3238	3433	4254	4407	3959
MG203	ENSMUSG00000031400,ENSMUSG00000089992	211	246	328	222	278	200	377	452	384	116	99	99	122	132	224	269	224	259	131	96	106	309	171	166	82	132	140
MG204	ENSMUSG00000056412	237	114	207	152	247	183	135	143	98	204	164	199	107	152	143	246	197	227	131	160	148	277	190	210	194	205	172
MG205	ENSMUSG00000034297,ENSMUSG00000085208	418	343	453	280	346	524	600	716	521	594	759	614	711	662	703	509	313	479	353	278	213	656	695	502	1162	1535	1362
MG206	ENSMUSG00000057841,ENSMUSG00000064563	1344	1343	1035	1328	1584	1787	1911	2057	1725	406	259	309	168	260	190	1801	1398	2336	872	1005	1111	1728	1962	1605	2305	2361	2141
MG207	ENSMUSG00000037536	118	62	113	111	147	166	66	73	85	156	124	136	156	186	179	201	148	184	54	142	118	107	109	83	132	123	96
MG208	ENSMUSG00000027088,ENSMUSG00000081857	161	125	117	131	160	183	260	212	114	103	135	105	73	112	99	202	140	243	66	85	69	208	231	177	243	225	181
MG209	ENSMUSG00000067274	1784	1694	1354	1479	1838	2143	2489	2476	2128	710	572	624	276	362	372	2570	1866	3301	1094	1203	1280	2520	2591	2232	2800	3229	2590
MG210	ENSMUSG00000046434,ENSMUSG00000058922,ENSMUSG00000086743	113	92	95	72	83	135	185	140	187	26	30	34	23	14	21	138	124	143	97	87	83	130	134	121	155	196	137
MG211	ENSMUSG00000021193,ENSMUSG00000021196	154	101	194	128	148	140	78	75	62	30	15	23	11	42	25	231	155	319	108	139	112	168	176	140	122	141	168
MG212	ENSMUSG00000034173,ENSMUSG00000070493,ENSMUSG00000094320,ENSMUSG00000095588	177	193	158	252	280	172	169	163	128	186	200	168	90	93	108	358	290	346	127	132	205	221	292	210	234	261	221
MG213	ENSMUSG00000022185,ENSMUSG00000091306	165	201	266	178	256	366	368	250	257	172	211	155	100	135	133	436	316	490	162	302	201	388	409	261	416	536	450
MG214	ENSMUSG00000022601,ENSMUSG00000071533	193	208	145	113	116	125	181	196	194	146	153	117	231	236	291	77	71	97	45	87	86	169	190	212	163	226	179
MG215	ENSMUSG00000020738	1841	2193	1552	2725	2765	2067	1729	1992	1411	1181	1103	1307	679	537	564	4396	2837	3899	2131	2033	2433	3306	2849	2185	2700	2877	2544
MG216	ENSMUSG00000011179,ENSMUSG00000080845,ENSMUSG00000080950,ENSMUSG00000083500,ENSMUSG00000091952	301	293	208	147	194	423	383	360	224	195	128	146	477	556	472	199	168	193	118	235	120	333	222	340	310	440	372
MG217	ENSMUSG00000031812	647	584	782	1346	1386	782	977	936	871	1363	1478	1280	2511	2808	2368	1640	1360	1621	1029	1063	997	1068	1398	909	1153	1595	1104
MG218	ENSMUSG00000040225	769	673	922	771	808	1001	724	1052	901	1334	1445	1387	758	733	706	2166	1545	2104	1049	1274	1097	1391	1646	1286	1645	2013	1873
MG219	ENSMUSG00000021877,ENSMUSG00000043702	67	90	27	156	176	118	107	76	65	218	214	237	319	249	194	77	38	60	45	61	42	62	124	177	113	146	104
MG220	ENSMUSG00000079108	1048	689	1210	1293	1204	804	944	1068	528	805	845	722	639	480	463	2030	1869	1518	1499	1266	1546	1390	1143	1051	1274	1039	1500
MG221	ENSMUSG00000030427,ENSMUSG00000058818,ENSMUSG00000080917	118	117	133	63	114	134	106	143	175	118	107	119	186	264	262	17	0	11	0	0	0	73	55	62	24	37	46
MG222	ENSMUSG00000102705	118	108	83	67	105	200	160	115	127	667	394	604	798	774	583	28	73	34	46	54	54	144	236	160	238	270	196
MG223	ENSMUSG00000002580,ENSMUSG00000084835	427	417	460	659	754	492	477	382	556	459	396	432	211	282	248	784	764	696	493	515	607	547	598	470	578	631	527
MG224	ENSMUSG00000055093,ENSMUSG00000058838,ENSMUSG00000084178	507	673	534	561	658	828	714	1135	625	305	246	335	321	311	373	976	666	906	561	623	478	1027	933	673	1247	1289	1056
MG225	ENSMUSG00000061724,ENSMUSG00000076432,ENSMUSG00000080902,ENSMUSG00000082052	99	68	76	93	93	140	93	107	118	46	38	58	32	27	31	344	198	321	107	176	88	161	149	84	134	219	178
MG226	ENSMUSG00000012535,ENSMUSG00000029771	325	366	397	515	480	534	509	605	483	374	306	340	182	195	213	773	540	860	246	405	234	592	572	438	600	598	627
MG227	ENSMUSG00000023004,ENSMUSG00000043091,ENSMUSG00000056904,ENSMUSG00000058625,ENSMUSG00000082809,ENSMUSG00000091269,ENSMUSG00000091639	1505	1619	1273	2100	2551	1309	1429	755	1035	1468	1473	1359	1206	1503	1494	2103	1347	1866	695	609	656	1848	1616	1336	1166	1816	775
MG228	ENSMUSG00000030522,ENSMUSG00000092187	160	194	130	167	216	114	153	182	144	44	33	37	29	41	30	110	80	72	73	72	174	102	79	50	87	128	125
MG229	ENSMUSG00000029614,ENSMUSG00000067121,ENSMUSG00000084106,ENSMUSG00000091086	1355	1339	1099	1335	1390	1309	1439	1661	1188	381	308	379	202	321	309	1628	1416	1856	917	1272	865	1782	1844	1396	2257	2396	1919
MG230	ENSMUSG00000008683,ENSMUSG00000067058,ENSMUSG00000083022	225	318	180	202	233	284	259	340	356	67	45	59	64	60	60	311	173	417	138	326	180	477	465	447	563	525	492
MG231	ENSMUSG00000060181	191	213	236	205	231	202	226	481	223	203	195	177	147	176	154	627	760	641	549	730	331	328	343	236	420	525	403
MG232	ENSMUSG00000029111,ENSMUSG00000057406	77	91	83	168	136	121	63	44	67	59	69	66	5	6	20	287	199	267	115	225	89	157	176	110	98	167	121
MG233	ENSMUSG00000028603	1234	856	1266	3272	3046	1101	1066	1831	1140	607	608	664	620	763	703	5924	6081	3057	5757	4508	6715	1784	1144	1029	2495	3074	1962
MG234	ENSMUSG00000043091,ENSMUSG00000058625,ENSMUSG00000072235	164	250	138	112	147	201	300	216	290	344	316	331	384	333	324	269	232	245	95	145	105	255	333	315	252	359	200
MG235	ENSMUSG00000034437,ENSMUSG00000071172,ENSMUSG00000093849	110	98	93	101	126	176	235	197	201	98	104	92	81	74	46	147	104	155	104	133	32	143	138	145	193	210	154
MG236	ENSMUSG00000022884,ENSMUSG00000064382	85	72	63	124	141	234	159	410	229	173	179	192	125	139	90	158	86	81	102	93	82	256	230	180	348	379	379
MG237	ENSMUSG00000029580,ENSMUSG00000087235,ENSMUSG00000087569	2755	2997	2807	4792	4844	2332	2601	2508	2218	2412	1528	1605	2117	2050	2874	2276	1254	2402	657	747	929	3728	2535	2050	2424	2613	2262
MG238	ENSMUSG00000053038,ENSMUSG00000082136	509	477	486	507	563	584	421	371	425	382	237	328	338	314	370	458	233	436	122	148	160	598	488	381	343	462	379
MG239	ENSMUSG00000021595,ENSMUSG00000091133	200	182	131	240	148	246	229	248	54	144	82	121	16	30	33	379	246	398	129	188	74	315	245	187	184	232	199
MG240	ENSMUSG00000079477	5269	5106	7130	3532	4068	2935	2780	3092	2558	12845	10883	12444	16932	17719	14137	4329	3284	3919	2711	2478	3030	5547	5509	4571	3096	4185	2953
MG241	ENSMUSG00000034853,ENSMUSG00000034871	118	169	185	196	197	278	328	282	152	24	13	21	10	15	6	274	262	244	139	95	273	230	220	119	203	265	193
MG242	ENSMUSG00000038861,ENSMUSG00000084846	157	114	111	143	125	118	169	149	156	116	140	86	88	127	86	264	218	247	176	149	208	164	191	134	193	222	210
MG243	ENSMUSG00000070034,ENSMUSG00000079808	93	139	181	118	110	287	228	298	423	105	53	82	194	183	128	44	36	34	72	35	37	235	186	147	316	373	390
MG244	ENSMUSG00000027184	1193	1090	1305	1463	1372	698	623	726	798	466	380	463	168	236	203	1784	978	1474	583	746	652	1299	966	1068	950	1146	1050
MG245	ENSMUSG00000027597,ENSMUSG00000048087	469	538	367	293	439	538	576	409	388	226	220	202	69	88	90	2440	1266	2726	302	436	702	1151	1159	847	896	1142	831
MG246	ENSMUSG00000079435,ENSMUSG00000104043	184	150	113	210	172	221	188	163	171	38	24	36	31	24	30	263	213	350	190	121	111	305	286	268	352	318	326
MG247	ENSMUSG00000023156,ENSMUSG00000094130	72	101	131	169	194	157	112	119	38	69	30	49	65	103	79	433	358	502	172	212	159	203	247	168	138	169	151
MG248	ENSMUSG00000038900,ENSMUSG00000069682	1574	1559	1273	1293	1697	2092	1893	1561	1399	521	449	466	259	197	378	2566	1836	3113	1011	1084	1103	3168	3344	2572	4471	4473	4196
MG249	ENSMUSG00000024014,ENSMUSG00000097125	7494	7702	7580	3827	4131	15711	14232	15106	8511	34281	25427	25114	22977	24784	25917	1223	572	881	301	248	179	8902	11102	11250	3659	5436	5061
MG250	ENSMUSG00000064145	332	223	239	246	230	424	324	282	323	2180	2017	2059	1783	1562	1502	282	171	247	139	145	275	663	758	605	360	614	426
MG251	ENSMUSG00000024143,ENSMUSG00000024145	229	203	306	322	217	278	154	172	75	154	113	164	35	31	50	422	221	311	217	212	144	292	192	158	193	234	204
MG252	ENSMUSG00000036826,ENSMUSG00000078765	280	380	436	2007	2231	421	415	275	244	118	124	95	114	109	93	365	327	353	250	291	245	780	934	542	782	845	791
MG253	ENSMUSG00000037331,ENSMUSG00000083218	240	289	345	238	279	369	334	175	306	139	107	102	38	35	46	442	324	493	244	231	226	314	210	195	302	396	307
MG254	ENSMUSG00000031389,ENSMUSG00000031390	513	422	605	476	520	1359	1322	1164	1494	1496	877	1279	1132	1214	1237	143	112	149	135	322	196	1609	1255	1002	2365	2133	2428
MG255	ENSMUSG00000008730,ENSMUSG00000085754	518	459	556	472	484	623	892	1101	642	1084	2135	1035	535	450	513	850	748	848	488	638	538	808	1157	588	988	1593	1108
MG256	ENSMUSG00000071796,ENSMUSG00000087153	326	375	368	622	528	500	363	471	536	234	264	198	132	66	118	825	723	852	543	855	512	694	720	399	880	1175	957
MG257	ENSMUSG00000025362,ENSMUSG00000030291,ENSMUSG00000059775,ENSMUSG00000084291	2191	2220	1661	2084	2252	2418	2267	2081	1957	905	625	793	388	382	441	2708	1891	3302	1089	1578	1181	2990	3007	2700	3037	3408	3085
MG258	ENSMUSG00000054083,ENSMUSG00000054808	633	615	812	735	749	322	339	595	343	390	334	392	166	186	160	1733	1256	1475	831	1333	893	916	846	685	689	821	772
MG259	ENSMUSG00000001289,ENSMUSG00000100104	1398	1339	1277	1622	1638	1432	1379	1547	1575	1305	1249	1285	1122	1224	1228	1538	1628	1533	1341	1545	1617	1800	1764	1514	2152	2273	1976
MG260	ENSMUSG00000026969,ENSMUSG00000036752	77	74	62	214	216	106	114	131	201	53	63	62	99	59	56	369	340	311	160	299	296	202	212	120	241	261	130
MG261	ENSMUSG00000017831,ENSMUSG00000044957	149	83	148	132	175	141	83	265	133	155	136	155	136	89	104	259	192	227	123	245	225	193	236	169	148	229	172
MG262	ENSMUSG00000031910,ENSMUSG00000046691	313	315	317	380	358	264	345	407	443	540	419	449	319	383	331	998	749	1018	422	735	508	671	664	493	553	616	658
MG263	ENSMUSG00000031010	1216	1221	1523	1245	1084	873	797	1143	700	1134	1069	1178	1084	1301	1162	3559	2759	3015	2348	2416	2722	1660	1564	996	1482	2001	1557
MG264	ENSMUSG00000024816,ENSMUSG00000043488	88	57	110	127	128	80	86	103	49	86	90	61	26	25	65	181	87	132	65	105	83	133	146	117	126	128	156
MG265	ENSMUSG00000056144,ENSMUSG00000090215	180	151	199	157	220	367	400	537	286	166	134	134	177	204	198	288	239	237	246	223	217	612	413	392	855	685	1159
MG266	ENSMUSG00000015656,ENSMUSG00000064791,ENSMUSG00000093798,ENSMUSG00000097554,ENSMUSG00000100033,ENSMUSG00000100801,ENSMUSG00000102972,ENSMUSG00000103823	301	361	317	389	313	415	447	475	473	76	105	99	53	128	68	258	175	262	76	145	117	271	304	193	367	438	407
MG267	ENSMUSG00000026238,ENSMUSG00000045799,ENSMUSG00000080974,ENSMUSG00000096544	113	162	129	192	197	253	208	212	148	56	65	63	46	64	55	382	304	399	154	122	165	299	258	137	292	311	207
MG268	ENSMUSG00000000318,ENSMUSG00000040950	1648	2008	522	63	60	882	1020	381	350	48	19	38	14	1	18	9	4	5	14	0	0	903	541	216	191	402	642
MG269	ENSMUSG00000012405,ENSMUSG00000057262,ENSMUSG00000061167,ENSMUSG00000080932	120	53	77	133	110	138	142	83	167	36	29	36	14	21	30	183	117	248	44	101	23	167	187	113	169	147	165
MG270	ENSMUSG00000025878,ENSMUSG00000048758,ENSMUSG00000074516,ENSMUSG00000082399,ENSMUSG00000083833,ENSMUSG00000094446,ENSMUSG00000094497,ENSMUSG00000100568	124	89	92	126	129	158	174	140	118	48	38	30	33	43	37	156	126	165	64	159	93	195	138	86	235	218	194
MG271	ENSMUSG00000073563,ENSMUSG00000083798	164	134	147	237	211	153	168	166	133	59	72	56	95	72	80	359	156	417	110	212	70	276	212	214	379	428	361
MG272	ENSMUSG00000024026	258	181	264	212	213	184	135	216	161	41	66	69	18	14	46	811	653	806	493	425	368	299	346	257	363	400	312
MG273	ENSMUSG00000037548,ENSMUSG00000079547	3787	3780	2156	2708	2888	3888	3932	1846	1567	293	112	151	254	331	647	1449	1633	934	1179	1195	1665	3854	1989	1723	5535	5248	6823
MG274	ENSMUSG00000026480	167	128	217	258	275	213	229	262	309	318	239	333	602	689	675	19	8	17	0	0	1	131	136	242	87	155	93
MG275	ENSMUSG00000019997,ENSMUSG00000087400	34	30	21	42	56	78	196	188	171	36	23	38	135	43	84	1692	659	1884	103	109	508	378	623	298	849	1103	573
MG276	ENSMUSG00000036427,ENSMUSG00000097660	1613	1540	1588	1221	1503	1752	1460	1507	1398	1189	1009	904	1366	1573	1802	1396	1086	1640	541	504	513	1661	1419	1216	1212	1732	1162
MG277	ENSMUSG00000022111,ENSMUSG00000035337	117	110	130	208	265	120	125	143	68	69	51	80	39	28	39	295	173	316	100	69	45	211	143	182	195	187	205
MG278	ENSMUSG00000047215,ENSMUSG00000047965,ENSMUSG00000082475,ENSMUSG00000094989	133	148	97	119	112	152	198	160	152	62	61	46	42	81	62	172	109	137	113	138	116	191	145	116	285	246	220
MG279	ENSMUSG00000069939,ENSMUSG00000070025,ENSMUSG00000070490,ENSMUSG00000071343,ENSMUSG00000072432,ENSMUSG00000073737,ENSMUSG00000078162,ENSMUSG00000078300,ENSMUSG00000078592,ENSMUSG00000078636,ENSMUSG00000078965,ENSMUSG00000078967,ENSMUSG00000079311,ENSMUSG00000079360,ENSMUSG00000079501,ENSMUSG00000081221,ENSMUSG00000081721,ENSMUSG00000082424,ENSMUSG00000083044,ENSMUSG00000083072,ENSMUSG00000083245,…	387	360	409	489	549	358	221	142	178	315	223	284	161	227	200	428	260	499	89	129	135	363	405	371	126	180	98
MG280	ENSMUSG00000029550,ENSMUSG00000072693	335	238	377	440	447	361	250	389	393	130	129	129	95	114	100	606	365	614	419	471	596	378	338	307	467	596	520
MG281	ENSMUSG00000046440,ENSMUSG00000062270,ENSMUSG00000096976	255	311	264	361	344	267	316	355	217	291	289	287	157	154	174	404	268	321	258	162	206	290	299	246	331	410	307
MG282	ENSMUSG00000026276	766	840	920	970	876	541	555	829	406	343	373	346	276	320	249	1715	1158	1644	776	588	980	1093	947	692	786	928	775
MG283	ENSMUSG00000022503,ENSMUSG00000050908	708	625	529	736	834	709	743	600	541	201	146	188	85	47	70	817	625	608	400	478	489	875	582	548	722	888	693
MG284	ENSMUSG00000067212	303	244	379	231	190	362	301	323	369	156	81	107	178	192	187	214	178	209	70	143	239	369	437	290	481	407	558
MG285	ENSMUSG00000099875	193	143	140	234	248	240	280	256	267	134	177	118	93	90	102	229	183	378	130	45	160	274	319	192	270	316	244
MG286	ENSMUSG00000008668,ENSMUSG00000057657,ENSMUSG00000064231,ENSMUSG00000069117,ENSMUSG00000083853,ENSMUSG00000097346	71	98	85	109	87	110	124	126	189	19	19	16	22	12	20	146	94	225	50	70	48	145	175	164	216	178	136
MG287	ENSMUSG00000000568,ENSMUSG00000091623	285	226	118	318	315	219	285	167	220	340	248	209	76	47	84	445	276	373	205	200	200	466	477	347	266	288	277
MG288	ENSMUSG00000028385,ENSMUSG00000034484,ENSMUSG00000080772	383	428	541	540	522	496	480	614	379	94	78	107	57	42	133	430	314	427	263	278	320	517	289	227	722	739	709
MG289	ENSMUSG00000025464,ENSMUSG00000070960	741	645	931	82	232	260	263	211	169	40	88	32	17	22	35	700	522	855	257	150	277	478	465	274	198	218	182
MG290	ENSMUSG00000050347,ENSMUSG00000091955	1226	1243	1221	1333	1565	2519	2742	3195	2428	131	74	115	71	109	168	1190	577	1377	216	328	203	1743	1572	1514	2082	1930	1861
MG291	ENSMUSG00000058558,ENSMUSG00000082193,ENSMUSG00000082705,ENSMUSG00000086583	1358	1314	1104	1503	1646	1144	1255	1586	1263	348	264	349	259	285	357	1905	1567	2194	1367	1350	1494	2123	1777	1948	3018	3578	2967
MG292	ENSMUSG00000031299,ENSMUSG00000031303	618	500	622	691	826	750	741	1159	1004	467	477	528	941	704	792	2089	1413	2009	1057	950	1307	1040	996	810	1115	1351	1055
MG293	ENSMUSG00000027883,ENSMUSG00000027884	81	122	97	181	145	105	84	89	48	57	56	65	30	12	37	208	136	197	87	89	145	120	151	100	118	151	122
MG294	ENSMUSG00000001175,ENSMUSG00000096947	576	655	775	516	607	654	440	634	256	221	180	260	455	432	412	1359	1520	1058	1073	1091	1126	741	517	526	617	671	637
MG295	ENSMUSG00000090841	1939	1945	1988	2825	2960	2058	1994	1830	1689	1566	1134	1526	1256	1272	1326	2954	2438	2780	1472	2109	2107	2436	2554	2218	2159	2279	1911
MG296	ENSMUSG00000025157,ENSMUSG00000025159	270	212	325	320	312	334	291	416	357	194	219	194	52	59	79	758	484	908	213	299	394	445	551	355	303	371	350
MG297	ENSMUSG00000062896,ENSMUSG00000067870,ENSMUSG00000072255,ENSMUSG00000073702,ENSMUSG00000090753,ENSMUSG00000094122,ENSMUSG00000094191,ENSMUSG00000097304,ENSMUSG00000097719,ENSMUSG00000097803	998	1020	849	898	973	1512	1307	1259	1128	332	296	284	209	261	221	1497	1245	1635	763	903	780	1478	1386	1160	1625	1730	1649
MG298	ENSMUSG00000023944,ENSMUSG00000083270	1047	1272	953	1210	1395	1382	1913	1686	1801	327	259	332	246	185	336	2485	1325	3099	595	727	553	2231	2049	968	2388	3252	2580
MG299	ENSMUSG00000058239,ENSMUSG00000090357	259	211	85	277	197	66	88	75	58	194	169	135	58	74	110	107	114	104	79	57	36	239	216	132	96	114	102
MG300	ENSMUSG00000027613	154	142	118	112	161	134	136	126	135	111	84	102	21	50	40	393	238	428	74	129	45	236	208	134	139	154	124
MG301	ENSMUSG00000031431,ENSMUSG00000083289	53	67	101	183	198	182	184	324	243	149	232	135	223	250	213	111	72	81	50	69	147	226	372	210	597	621	692
MG302	ENSMUSG00000031988,ENSMUSG00000035443	287	318	302	550	466	299	227	225	259	127	107	137	56	32	51	733	495	843	209	151	353	520	469	326	273	316	292
MG303	ENSMUSG00000062867,ENSMUSG00000071041	1368	1262	961	1845	1715	1708	1989	1403	1445	650	643	593	733	612	775	2824	1816	3168	1013	1250	999	2201	1955	1780	2541	2938	2063
MG304	ENSMUSG00000020737	603	590	624	1358	1507	646	630	568	541	399	260	325	131	207	214	997	475	1098	56	182	94	912	941	708	706	750	744
MG305	ENSMUSG00000058542,ENSMUSG00000062382,ENSMUSG00000082062,ENSMUSG00000096755	10672	10114	14511	7149	7200	4263	4184	3783	3381	4799	3529	3804	3454	4343	3822	3145	1661	2712	948	1098	963	6214	4006	4897	1753	2389	1331
MG306	ENSMUSG00000073982	392	400	426	706	648	546	449	542	476	1393	1177	993	1160	1373	1341	144	81	148	67	95	92	477	639	516	306	377	360
MG307	ENSMUSG00000078684,ENSMUSG00000098912	287	316	402	421	271	460	407	248	231	300	293	198	104	114	94	893	593	986	416	368	293	610	540	370	516	609	667
MG308	ENSMUSG00000061232	1100	1021	825	1495	1441	1886	2676	2184	2307	986	856	790	739	963	821	352	285	283	194	330	176	1861	1975	1475	3282	4034	2724
MG309	ENSMUSG00000081093,ENSMUSG00000081643	113	134	112	127	131	140	108	96	97	110	84	77	41	42	61	157	149	198	64	75	74	157	119	124	108	99	77
MG310	ENSMUSG00000020048,ENSMUSG00000097412	3685	3843	4358	4505	4640	2881	2755	3072	2367	786	755	779	628	543	583	6275	5002	4936	4009	3755	3820	3874	2468	2558	3228	4582	3411
MG311	ENSMUSG00000006423	415	403	589	425	419	297	257	411	271	338	366	328	321	315	268	937	807	681	900	744	678	606	407	357	573	688	587
MG312	ENSMUSG00000091971,ENSMUSG00000092609	9345	6543	3350	8879	12382	19077	27517	34719	24372	2271	1541	2013	782	1024	2087	3834	2394	6415	1183	2431	4969	12907	12754	3563	20248	26478	27903
MG313	ENSMUSG00000058443,ENSMUSG00000080859,ENSMUSG00000080885	2759	2597	2231	2896	3342	3044	3150	3198	2481	965	700	800	638	727	776	3743	3269	4412	2427	2320	2939	3113	2738	2448	3251	3570	3123
MG314	ENSMUSG00000026095,ENSMUSG00000099913	1588	1322	1606	1721	1834	1146	1293	1592	1164	851	1220	900	442	486	649	1838	1064	1935	617	632	780	1909	1722	1390	1912	1995	1946
MG315	ENSMUSG00000085342,ENSMUSG00000098274,ENSMUSG00000098371	378	369	289	282	362	460	501	529	285	127	104	129	55	148	91	514	415	558	249	354	337	607	539	445	555	542	463
MG316	ENSMUSG00000090141,ENSMUSG00000092463	57	118	16	48	68	195	359	226	356	246	189	221	347	247	279	16	20	14	67	56	87	319	267	236	839	1308	671
MG317	ENSMUSG00000017404,ENSMUSG00000064281,ENSMUSG00000081094,ENSMUSG00000089988,ENSMUSG00000091818,ENSMUSG00000098281,ENSMUSG00000098694,ENSMUSG00000098798,ENSMUSG00000098842,ENSMUSG00000098992	1179	1210	1090	1010	1117	1438	1675	1746	1504	446	317	413	245	316	331	1614	1237	1828	915	899	797	1767	1754	1543	2303	2452	2224
MG318	ENSMUSG00000022516,ENSMUSG00000097397	203	209	247	262	156	184	229	208	154	65	45	55	42	23	36	318	235	284	154	139	119	278	210	174	232	193	173
MG319	ENSMUSG00000020460,ENSMUSG00000055093,ENSMUSG00000058838,ENSMUSG00000084178	113	109	112	90	136	103	96	204	135	67	56	63	40	61	63	143	114	133	93	86	105	142	143	134	148	184	175
MG320	ENSMUSG00000011658,ENSMUSG00000060279	594	501	784	629	728	462	488	351	357	385	363	330	162	135	160	721	619	701	375	452	417	639	717	462	630	580	531
MG321	ENSMUSG00000069917,ENSMUSG00000069919	6239	5764	2337	1567	1676	5206	3711	14311	1399	4482	7333	14408	5663	6017	20076	4800	2479	4760	2261	2111	17673	47855	291798	239544	26063	54174	226332
MG322	ENSMUSG00000027746	231	224	193	180	300	262	205	235	168	91	103	85	65	64	94	446	329	386	238	196	230	218	236	182	251	293	237
MG323	ENSMUSG00000021254,ENSMUSG00000097488	173	143	180	264	213	151	246	349	148	305	296	255	179	139	157	187	94	160	162	167	152	261	313	161	239	287	254
MG324	ENSMUSG00000026641	124	112	168	195	254	192	277	233	184	51	41	46	47	63	32	134	88	160	117	101	50	166	196	111	186	239	221
MG325	ENSMUSG00000046079,ENSMUSG00000084878	365	350	473	393	385	245	153	182	117	358	309	367	419	527	425	277	155	244	109	188	239	288	238	241	144	169	130
MG326	ENSMUSG00000018501,ENSMUSG00000082467	79	81	98	94	112	54	117	148	138	212	181	157	178	187	209	202	140	175	150	122	123	159	182	142	193	248	242
MG327	ENSMUSG00000063586,ENSMUSG00000101188	1508	1379	1590	1146	1284	1616	1579	1370	1018	603	422	562	601	829	962	1698	957	1681	430	464	532	1270	961	900	763	983	867
MG328	ENSMUSG00000066551,ENSMUSG00000081455,ENSMUSG00000081738,ENSMUSG00000082585,ENSMUSG00000084221,ENSMUSG00000085371,ENSMUSG00000092281,ENSMUSG00000096006,ENSMUSG00000100007,ENSMUSG00000103293,ENSMUSG00000104514	131	98	80	183	212	131	165	148	245	153	139	134	113	108	93	403	351	388	254	287	195	269	304	169	294	371	327
MG329	ENSMUSG00000023456	1882	1795	2110	1671	2030	3299	1496	1276	983	1263	864	1049	356	530	464	4377	2691	4820	1219	1595	1868	2846	2452	1564	1245	1364	940
MG330	ENSMUSG00000090083,ENSMUSG00000098374	463	440	334	403	565	423	570	516	530	454	475	380	413	474	377	1121	1075	1157	818	663	1020	647	804	502	776	931	856
MG331	ENSMUSG00000047676,ENSMUSG00000082204	240	218	195	268	205	194	263	245	276	56	45	44	27	22	19	214	169	237	87	128	118	334	370	324	398	376	353
MG332	ENSMUSG00000078202,ENSMUSG00000103217	12	19	9	40	38	129	312	410	249	44	16	26	27	28	30	509	185	553	85	80	68	255	459	272	332	445	436
MG333	ENSMUSG00000054766,ENSMUSG00000102478	123	165	144	188	173	237	211	190	109	80	60	96	25	36	44	464	253	383	200	155	129	349	226	164	232	282	232
MG334	ENSMUSG00000073411,ENSMUSG00000079507	663	570	722	433	455	395	578	517	614	473	336	333	687	742	725	358	319	233	142	119	177	552	444	391	556	620	551
MG335	ENSMUSG00000094724,ENSMUSG00000095687	6572	6753	6039	3935	3902	4079	3900	5127	4525	2618	2026	2381	2647	2936	2962	8609	8095	5803	5316	5126	6324	6477	5175	4821	5231	6224	5083
MG336	ENSMUSG00000024293	345	259	342	392	499	318	270	280	243	477	496	515	421	412	427	447	346	458	250	404	294	562	559	477	617	687	632
MG337	ENSMUSG00000057863,ENSMUSG00000066068,ENSMUSG00000066771,ENSMUSG00000084186,ENSMUSG00000091845	95	101	119	99	138	165	149	179	188	49	38	48	23	27	28	135	142	162	59	49	80	185	182	147	231	225	211
MG338	ENSMUSG00000040652,ENSMUSG00000083610	183	106	154	105	101	202	179	446	379	124	197	140	195	199	291	867	1302	610	1480	1255	1438	287	251	196	477	713	636
MG339	ENSMUSG00000041528,ENSMUSG00000070284	253	274	303	506	530	405	403	333	384	128	120	100	110	130	112	391	371	329	282	334	378	544	503	330	703	727	715
MG340	ENSMUSG00000035109,ENSMUSG00000091337	317	360	270	237	229	206	276	293	333	172	111	128	144	147	263	274	235	301	146	180	165	382	329	139	368	414	337
MG341	ENSMUSG00000062083,ENSMUSG00000074129,ENSMUSG00000081159,ENSMUSG00000083992	486	661	442	438	568	759	685	885	701	182	166	158	139	150	204	706	541	903	488	767	389	822	1153	920	1393	1160	1141
MG342	ENSMUSG00000056091	29	48	36	63	41	47	19	65	88	185	313	170	422	527	477	288	221	237	217	233	271	67	141	84	115	160	110
MG343	ENSMUSG00000078942	281	311	450	581	441	481	504	747	411	41	22	32	50	24	23	107	31	104	0	0	6	222	155	137	105	95	111
MG344	ENSMUSG00000028114,ENSMUSG00000039234	193	228	230	97	83	105	93	104	127	20	21	23	13	39	46	412	316	335	224	254	148	242	178	119	170	234	198
MG345	ENSMUSG00000026064,ENSMUSG00000060795,ENSMUSG00000094388,ENSMUSG00000096592	522	469	626	727	964	674	513	581	351	980	1242	1080	1028	1090	1018	666	277	549	226	314	209	494	705	553	385	443	410
MG346	ENSMUSG00000043940,ENSMUSG00000092354	152	138	228	253	236	54	65	78	60	210	159	137	161	181	173	144	118	126	43	85	120	122	144	85	73	94	68
MG347	ENSMUSG00000043866,ENSMUSG00000071151	392	441	356	489	564	438	375	455	362	445	300	425	114	182	186	515	395	438	327	343	357	636	538	383	455	545	441
MG348	ENSMUSG00000015656,ENSMUSG00000093798	1552	1680	1496	1948	1876	2035	2439	3080	1991	499	479	550	313	377	399	1383	929	1593	458	857	727	1872	1448	1158	2104	2651	2705
MG349	ENSMUSG00000060467,ENSMUSG00000080021,ENSMUSG00000090841	400	452	428	565	678	553	519	376	508	351	260	321	293	330	304	715	577	564	372	553	407	538	589	567	569	544	438
MG350	ENSMUSG00000078695	102	85	83	79	56	161	106	48	59	27	17	23	12	13	21	482	324	644	165	273	167	201	231	130	203	197	162
MG351	ENSMUSG00000030587,ENSMUSG00000030588	223	222	214	228	304	165	159	98	145	123	80	99	15	13	26	391	267	411	159	254	108	267	273	188	189	178	196
MG352	ENSMUSG00000043889,ENSMUSG00000059195,ENSMUSG00000062825	20890	23602	20265	19603	22011	23511	26629	26070	19248	24024	15270	18581	34392	35803	41065	21506	14601	20925	7348	8595	8843	22222	16594	17465	14113	19469	14354
MG353	ENSMUSG00000029580,ENSMUSG00000034158,ENSMUSG00000083405	5874	6642	6518	10458	10970	5545	5646	5893	4542	4933	3280	3351	4798	4972	6493	4950	2731	4841	1444	1511	1896	7942	5617	4412	5285	6202	5134
MG354	ENSMUSG00000051355,ENSMUSG00000098650	377	398	398	464	490	394	255	551	187	165	154	164	85	37	69	529	415	518	263	247	410	432	317	268	269	326	287
MG355	ENSMUSG00000023452,ENSMUSG00000023795,ENSMUSG00000082286,ENSMUSG00000093574,ENSMUSG00000095041	344	205	351	286	311	248	231	253	113	134	143	103	75	81	79	448	508	500	407	416	337	350	371	158	309	298	306
MG356	ENSMUSG00000026018,ENSMUSG00000041040	149	166	204	171	156	193	219	349	159	84	99	80	65	100	80	306	304	295	228	199	282	194	230	120	236	314	308
MG357	ENSMUSG00000089682,ENSMUSG00000092232	84	144	127	92	132	122	100	110	69	26	21	17	18	7	21	342	397	346	295	232	384	111	94	51	149	187	170
MG358	ENSMUSG00000058600	353	324	366	382	508	460	528	515	517	137	93	100	89	115	154	468	405	591	201	229	187	424	505	443	774	708	634
MG359	ENSMUSG00000022283,ENSMUSG00000089764	4240	3984	4080	3554	3800	4473	4959	4927	4914	2534	1977	2036	2046	2316	2359	5062	2998	5999	1522	1672	1400	5247	5429	4518	5301	6580	5282
MG360	ENSMUSG00000036427,ENSMUSG00000043192,ENSMUSG00000097660	766	730	717	578	639	666	841	799	731	550	546	467	583	776	892	689	565	753	414	270	256	834	637	609	667	884	577
MG361	ENSMUSG00000085241,ENSMUSG00000091021	116	139	100	242	254	237	176	250	232	156	113	128	44	81	102	405	244	488	243	158	112	359	397	236	384	390	315
MG362	ENSMUSG00000060636,ENSMUSG00000067575,ENSMUSG00000068324,ENSMUSG00000068674,ENSMUSG00000081214,ENSMUSG00000081740,ENSMUSG00000083424,ENSMUSG00000085340,ENSMUSG00000093885,ENSMUSG00000094557,ENSMUSG00000094664,ENSMUSG00000095526	146	107	121	156	192	266	166	235	74	82	74	90	46	46	67	177	190	243	77	148	91	243	246	214	299	306	247
MG363	ENSMUSG00000038500	165	166	148	140	272	342	321	296	306	214	237	216	141	169	106	170	144	203	65	144	155	197	213	173	254	283	256
MG364	ENSMUSG00000027679,ENSMUSG00000083854,ENSMUSG00000103171,ENSMUSG00000103988	147	74	147	155	179	131	172	121	97	58	63	78	12	15	20	217	173	246	107	117	52	157	160	109	127	146	142
MG365	ENSMUSG00000066475,ENSMUSG00000066543,ENSMUSG00000075587,ENSMUSG00000081855,ENSMUSG00000081895,ENSMUSG00000081946,ENSMUSG00000082035,ENSMUSG00000084148,ENSMUSG00000084345,ENSMUSG00000090001	154	236	125	150	173	264	218	242	210	78	61	64	66	125	111	232	184	249	147	155	222	311	292	206	367	436	379
MG366	ENSMUSG00000082536,ENSMUSG00000089993,ENSMUSG00000100078	1033	1051	793	820	949	924	996	1188	943	336	264	277	221	224	217	1117	941	1300	802	628	903	1274	1033	958	1468	1940	1535
MG367	ENSMUSG00000047714,ENSMUSG00000058816,ENSMUSG00000059237,ENSMUSG00000094843,ENSMUSG00000095869,ENSMUSG00000099662	197	222	203	352	352	354	416	467	462	881	716	951	1218	1119	1085	483	356	402	392	470	274	397	465	334	418	537	510
MG368	ENSMUSG00000057143,ENSMUSG00000066258	73	87	86	90	99	149	183	242	226	196	163	177	359	325	295	113	77	97	50	61	109	193	178	174	277	314	283
MG369	ENSMUSG00000060126	9328	9740	8255	9564	10465	15036	12605	16445	12906	6290	6204	7192	6752	6476	7325	14540	11621	17934	9101	12033	9927	15390	15669	14936	18713	21012	17492
MG370	ENSMUSG00000048534,ENSMUSG00000074385	338	422	124	325	177	304	222	123	36	853	1069	1099	837	1043	1026	6	5	9	1	0	0	334	553	324	144	204	214
MG371	ENSMUSG00000029012,ENSMUSG00000039221,ENSMUSG00000084235,ENSMUSG00000104444	289	324	276	355	314	416	487	499	404	68	64	101	151	124	136	645	467	569	242	284	200	603	509	451	666	826	536
MG372	ENSMUSG00000027822,ENSMUSG00000097724	147	240	267	209	177	117	143	59	80	61	71	55	13	10	18	682	527	762	202	148	446	256	223	183	139	213	141
MG373	ENSMUSG00000061479	124	131	101	191	116	161	156	141	124	86	55	56	14	23	32	268	205	264	156	102	155	177	172	121	127	153	128
MG374	ENSMUSG00000053173,ENSMUSG00000083337,ENSMUSG00000083716,ENSMUSG00000097956	826	946	577	832	958	1027	1195	1303	1034	450	309	404	282	195	287	1382	1055	1526	691	708	834	1384	1374	1255	1931	1866	1712
MG375	ENSMUSG00000057113,ENSMUSG00000082878,ENSMUSG00000090624	135	84	94	67	97	167	95	120	96	13	15	37	4	9	13	229	127	280	58	107	85	189	158	152	132	193	151
MG376	ENSMUSG00000020048,ENSMUSG00000084899,ENSMUSG00000097412	307	338	441	329	391	259	263	274	274	66	43	77	31	44	69	579	407	412	294	373	226	385	242	217	318	336	290
MG377	ENSMUSG00000031246,ENSMUSG00000048621	924	941	997	722	701	1121	610	482	348	80	66	62	82	48	53	36	7	27	2	14	49	299	172	330	230	269	239
MG378	ENSMUSG00000024308,ENSMUSG00000101438	827	775	889	455	464	393	611	532	530	800	600	675	371	416	415	683	551	625	298	213	410	771	599	489	537	662	583
MG379	ENSMUSG00000008668,ENSMUSG00000057657,ENSMUSG00000061330,ENSMUSG00000069117,ENSMUSG00000083985,ENSMUSG00000097346	1418	1379	1303	1554	1762	1881	1738	1822	1620	394	241	399	205	240	296	2463	1871	3180	927	1180	1093	2705	2420	2019	3179	3059	3112
MG380	ENSMUSG00000017299,ENSMUSG00000086453	168	223	203	278	206	235	170	238	339	161	179	136	210	177	176	336	267	382	112	200	258	307	305	244	233	296	279
MG381	ENSMUSG00000000149,ENSMUSG00000050022	892	744	1101	421	501	383	242	349	464	206	137	114	135	146	155	391	261	355	185	162	197	513	353	288	261	400	332
MG382	ENSMUSG00000059776,ENSMUSG00000066315,ENSMUSG00000078192,ENSMUSG00000084111	499	564	459	609	614	681	681	680	475	150	111	149	66	101	119	784	597	994	373	526	497	812	908	771	1144	1204	971
MG383	ENSMUSG00000032575,ENSMUSG00000090207	266	235	189	317	332	163	242	153	108	74	33	61	7	33	32	429	348	376	278	136	218	285	203	169	203	244	179
MG384	ENSMUSG00000063524,ENSMUSG00000064193	455	430	582	362	368	735	460	306	248	516	295	392	198	165	221	445	244	458	72	78	51	547	540	424	194	225	225
MG385	ENSMUSG00000060377,ENSMUSG00000079435,ENSMUSG00000086670	199	220	157	206	221	261	227	166	128	54	29	32	18	36	30	307	247	421	177	220	186	410	352	314	466	363	407
MG386	ENSMUSG00000033918,ENSMUSG00000081070	246	223	231	427	579	237	205	247	294	135	117	135	43	46	59	296	195	251	145	169	161	241	332	203	173	164	185
MG387	ENSMUSG00000059252,ENSMUSG00000084319	2419	2923	2034	2581	2571	3387	2726	3871	3106	1700	1808	1985	1761	1723	2001	4184	3115	4620	2556	2820	2341	4315	3941	3334	4974	5813	4790
MG388	ENSMUSG00000008683,ENSMUSG00000081087,ENSMUSG00000083757,ENSMUSG00000098201	100	89	114	104	97	162	192	162	142	23	23	34	29	37	32	127	87	117	76	60	155	215	219	219	320	295	293
MG389	ENSMUSG00000024121,ENSMUSG00000080242	13166	12388	15499	6101	7111	9544	8458	6612	5310	14547	10688	11439	6893	8005	7369	6839	4877	5921	2688	2915	3865	9735	8249	7253	3127	4130	3130
MG390	ENSMUSG00000050621,ENSMUSG00000083086,ENSMUSG00000090733	489	481	406	462	618	884	842	1066	1167	449	419	485	516	491	534	817	747	1163	562	1015	570	1163	1123	1238	1989	1811	1941
MG391	ENSMUSG00000029131,ENSMUSG00000087635,ENSMUSG00000089698,ENSMUSG00000091905	214	233	186	156	163	229	160	167	181	266	237	278	311	330	274	247	155	286	78	154	150	231	205	199	220	274	230
MG392	ENSMUSG00000027133	62	46	80	184	154	127	99	84	73	62	48	69	10	10	16	194	149	174	137	192	130	175	146	101	141	140	124
MG393	ENSMUSG00000021408,ENSMUSG00000091462	740	1093	1117	1437	1478	810	1029	1081	1160	473	452	396	473	535	441	1137	760	1233	326	569	413	992	828	827	893	1094	944
MG394	ENSMUSG00000025103,ENSMUSG00000083325	643	656	667	795	832	565	472	523	402	468	518	512	274	287	235	749	677	742	515	546	722	520	565	455	487	692	599
MG395	ENSMUSG00000009555	1233	1051	1631	1477	1550	1347	1575	1229	1632	821	814	688	750	798	833	849	635	942	494	624	396	1246	1347	1022	1347	1255	1053
MG396	ENSMUSG00000016503,ENSMUSG00000016510	552	396	640	683	890	599	674	590	677	282	231	262	46	116	139	1228	822	1378	467	497	576	956	980	642	760	805	838
MG397	ENSMUSG00000016319,ENSMUSG00000067106,ENSMUSG00000067161	474	514	483	688	1023	527	635	700	618	213	145	179	194	194	179	752	606	659	358	459	455	581	487	452	450	646	415
MG398	ENSMUSG00000059252,ENSMUSG00000060126,ENSMUSG00000084319	4522	4794	3881	4793	4991	6843	6052	8161	6378	2954	3121	3169	3235	3101	3428	7027	5250	8423	4572	5088	5014	7336	6860	6697	9261	10769	8635
MG399	ENSMUSG00000038593,ENSMUSG00000064267	3698	3320	4773	4224	4613	962	585	373	520	654	588	427	332	408	456	876	451	662	202	445	288	2888	1561	2093	2967	2684	3051
MG400	ENSMUSG00000026626,ENSMUSG00000081405	200	221	253	475	406	451	497	793	725	482	502	461	640	518	692	403	304	348	410	452	344	378	367	349	642	725	617
MG401	ENSMUSG00000032096	654	751	759	799	841	535	627	767	690	279	231	278	138	195	192	1463	1199	1318	879	1153	1004	785	605	581	835	1037	854
MG402	ENSMUSG00000082536,ENSMUSG00000100078	943	971	748	628	786	952	1060	956	971	245	229	228	106	216	205	1163	896	1321	790	883	909	1214	852	927	1573	1915	1587
MG403	ENSMUSG00000026238,ENSMUSG00000045799,ENSMUSG00000084274	1692	1777	1455	2550	2578	2625	2439	2513	2012	764	626	770	588	453	498	5359	3124	5288	2036	2516	2168	3102	2678	2070	3302	3951	2815
MG404	ENSMUSG00000060467,ENSMUSG00000060680,ENSMUSG00000081239,ENSMUSG00000084817,ENSMUSG00000090841	1328	1476	1234	1619	1980	1407	1291	1321	1156	1039	716	966	874	876	909	2117	1605	1941	1090	1290	1335	1639	1430	1323	1444	1700	1328
MG405	ENSMUSG00000039275	172	117	191	95	124	109	97	92	207	47	61	48	13	34	16	228	190	212	162	137	188	159	156	108	115	138	129
MG406	ENSMUSG00000045694	1127	1176	894	1295	1432	1296	1267	1241	1108	261	227	262	196	197	208	1492	1250	1966	903	1069	778	1997	1839	1724	2725	2651	2649
MG407	ENSMUSG00000061838,ENSMUSG00000085711	173	160	244	392	355	179	172	288	99	42	35	30	34	11	38	814	767	970	452	756	534	360	322	223	440	518	483
MG408	ENSMUSG00000028382,ENSMUSG00000046145	95	106	77	116	155	60	132	159	104	246	252	211	117	141	151	72	50	104	37	25	23	152	121	103	135	156	147
MG409	ENSMUSG00000028439,ENSMUSG00000036162	280	235	497	112	131	113	149	235	177	90	67	50	89	96	131	155	77	99	69	84	103	179	186	169	176	191	253
MG410	ENSMUSG00000019822,ENSMUSG00000019823	1104	1089	1184	2685	2725	1226	1636	1110	1407	1807	1118	1454	1277	1360	1408	487	204	479	139	286	146	1609	1495	1033	1859	1516	1488
MG411	ENSMUSG00000025290,ENSMUSG00000062284,ENSMUSG00000081049,ENSMUSG00000081810,ENSMUSG00000093514,ENSMUSG00000097154,ENSMUSG00000100865	3851	3896	3344	3794	4255	5748	5885	5790	5329	1264	1003	1247	977	939	1274	7419	5294	8803	3052	4083	3432	8396	7199	6398	11050	10886	10510
MG412	ENSMUSG00000045411	191	165	147	235	249	326	264	245	335	108	66	123	59	41	52	379	258	534	228	269	323	485	500	283	670	631	559
MG413	ENSMUSG00000030842	404	309	487	307	332	185	203	170	163	232	193	243	116	119	135	292	233	242	131	192	135	359	303	267	165	207	207
MG414	ENSMUSG00000026193,ENSMUSG00000073652	1493	2196	1964	638	976	3128	1544	1119	864	85	42	27	14	5	15	1611	453	1500	21	53	27	1826	687	784	141	329	118
MG415	ENSMUSG00000067017,ENSMUSG00000070372	6293	6797	7286	7973	7506	6374	6462	7573	6277	9017	7762	8680	8123	7417	8774	7508	3681	7506	1592	1993	2235	8718	7297	6168	6080	7702	6482
MG416	ENSMUSG00000028081	771	833	695	866	880	847	872	1067	949	307	245	297	264	237	306	1505	1085	1596	850	940	946	1310	1302	1160	1928	2102	1755
MG417	ENSMUSG00000009927,ENSMUSG00000063739	1704	1753	1523	1849	1946	2583	2454	2604	1854	1021	933	951	743	717	741	1904	1543	2075	1071	1466	1383	2792	2265	2097	3005	3091	2827
MG418	ENSMUSG00000026641,ENSMUSG00000102038	347	385	416	581	585	486	834	886	758	144	155	116	135	107	135	409	335	483	247	322	247	475	443	247	622	655	614
MG419	ENSMUSG00000058463,ENSMUSG00000101059	107	88	80	79	70	150	129	156	163	144	135	142	208	246	237	120	139	113	117	120	105	140	109	137	141	187	128
MG420	ENSMUSG00000045934,ENSMUSG00000097204	45	14	37	3	17	133	67	157	25	64	57	56	19	10	24	1702	739	2179	144	203	218	389	599	257	246	210	176
MG421	ENSMUSG00000024726,ENSMUSG00000059422	320	288	282	352	326	193	165	247	135	223	245	237	87	64	75	699	338	736	222	331	175	455	357	259	272	343	286
MG422	ENSMUSG00000066245,ENSMUSG00000099875	181	234	200	194	287	240	338	300	238	169	203	174	149	141	112	311	172	375	117	134	105	325	373	196	361	369	269
MG423	ENSMUSG00000026575,ENSMUSG00000026576	34	46	66	71	70	122	232	226	263	48	56	65	99	52	167	11079	11437	8374	8139	7669	9923	1001	1021	579	1704	2722	1591
MG424	ENSMUSG00000055093,ENSMUSG00000058838,ENSMUSG00000097175	389	379	270	383	364	417	433	569	592	144	147	184	186	224	230	429	351	474	190	312	333	447	521	441	590	698	648
MG425	ENSMUSG00000037608,ENSMUSG00000081242	115	85	127	147	113	183	152	217	139	89	89	105	63	81	72	223	127	192	103	154	166	195	172	119	203	349	237
MG426	ENSMUSG00000021270,ENSMUSG00000082896	1638	1371	970	2410	3271	3209	5443	7268	5628	984	852	1026	770	820	1034	2004	1517	2300	1257	2354	1617	2965	2632	1461	5513	8286	6177
MG427	ENSMUSG00000026500,ENSMUSG00000089788	419	312	289	1038	930	919	939	987	1029	462	397	502	233	162	213	1200	936	1436	854	993	668	864	934	518	1132	1302	946
MG428	ENSMUSG00000026921,ENSMUSG00000092356	9	4	12	168	120	134	391	2107	1226	14	12	30	156	108	144	204	142	40	641	349	454	76	281	103	714	1116	1930
MG429	ENSMUSG00000023984,ENSMUSG00000092558	127	63	98	94	109	108	194	138	100	148	103	121	168	155	172	276	215	300	171	151	265	181	167	125	147	198	183
MG430	ENSMUSG00000056529	108	68	89	3	1	211	104	109	100	871	669	928	416	509	675	0	0	1	0	0	0	127	227	160	42	80	28
MG431	ENSMUSG00000027303,ENSMUSG00000060029	610	599	866	311	427	551	531	543	419	203	238	205	106	105	185	714	448	797	223	276	161	568	552	365	649	699	545
MG432	ENSMUSG00000063412	202	190	198	180	234	255	143	149	84	72	94	70	18	16	33	327	213	376	130	170	99	283	260	176	197	211	179
MG433	ENSMUSG00000021067	117	129	152	292	204	101	81	105	132	116	92	124	12	59	20	123	85	101	38	67	109	132	86	59	107	116	100
MG434	ENSMUSG00000052040	148	114	246	336	432	327	218	502	359	122	259	113	112	157	136	221	131	198	172	160	125	257	358	247	365	362	439
MG435	ENSMUSG00000015656,ENSMUSG00000093798,ENSMUSG00000097554,ENSMUSG00000100801	20977	20003	21736	23640	25126	28016	32267	39570	30035	6685	6043	7244	3904	4592	5042	18170	12261	22468	7445	12483	10558	24230	20832	16222	27853	35831	34479
MG436	ENSMUSG00000008683,ENSMUSG00000081087,ENSMUSG00000083022,ENSMUSG00000083757,ENSMUSG00000084314,ENSMUSG00000084403	933	1026	765	882	947	1335	1097	1416	869	270	220	292	171	172	301	1255	996	1371	588	1019	874	1863	1671	1603	2547	2508	2327
MG437	ENSMUSG00000037443	1271	1333	2150	1473	1780	2098	2009	1728	1188	433	799	571	502	307	325	5925	2394	7693	551	689	430	2589	5284	4600	5111	1918	2476
MG438	ENSMUSG00000022863,ENSMUSG00000044645	490	450	493	430	601	885	597	946	941	397	425	473	324	188	318	5130	4236	2560	3003	2824	3206	1057	952	893	1471	2159	1694
MG439	ENSMUSG00000017778,ENSMUSG00000081485	682	528	653	661	796	696	598	543	448	326	257	325	183	160	173	1187	835	1240	437	651	408	811	887	577	701	692	638
MG440	ENSMUSG00000092341	89	76	77	104	101	126	160	188	166	201	194	186	203	157	228	247	204	277	185	109	216	224	203	132	282	325	380
MG441	ENSMUSG00000001666,ENSMUSG00000092360	337	383	284	219	299	300	265	180	160	244	126	247	32	28	67	709	741	562	658	572	588	407	311	267	350	472	222
MG442	ENSMUSG00000074553,ENSMUSG00000075288	279	263	267	250	281	309	452	369	318	404	422	435	864	607	675	366	316	360	192	323	237	231	326	463	334	417	282
MG443	ENSMUSG00000070034,ENSMUSG00000079808,ENSMUSG00000082088	101	116	116	82	103	201	337	395	358	100	62	84	145	100	170	25	38	41	38	52	75	201	154	166	322	313	319
MG444	ENSMUSG00000045868,ENSMUSG00000078606,ENSMUSG00000095649	193	209	233	329	309	461	968	765	567	44	29	44	92	23	90	59	36	84	74	77	47	421	346	324	423	528	728
MG445	ENSMUSG00000063286,ENSMUSG00000073902,ENSMUSG00000095457,ENSMUSG00000095649	120	122	81	141	121	228	333	211	304	154	102	162	284	153	196	24	10	11	41	22	31	165	112	147	197	221	240
MG446	ENSMUSG00000081087,ENSMUSG00000083022,ENSMUSG00000083757,ENSMUSG00000084314	146	208	158	135	186	227	305	407	290	63	46	63	36	35	57	220	148	293	95	221	157	358	290	356	464	513	438
MG447	ENSMUSG00000071419	569	550	575	642	674	841	799	872	720	271	187	308	139	135	160	737	805	808	568	786	621	1291	1044	856	1809	1737	1754
MG448	ENSMUSG00000074280,ENSMUSG00000095419	2114	2288	3044	453	385	489	305	103	23	70	20	40	23	48	34	568	809	288	777	649	1098	1047	351	560	168	314	145
MG449	ENSMUSG00000047714,ENSMUSG00000059237,ENSMUSG00000099662	86	44	97	120	137	163	202	282	250	396	309	349	458	521	392	212	162	185	136	113	196	172	184	153	207	278	236
MG450	ENSMUSG00000003484,ENSMUSG00000052446	543	521	616	355	499	804	550	720	1128	5003	4724	4640	5446	6365	5643	39	21	45	30	21	18	1030	2065	1307	623	1038	649
MG451	ENSMUSG00000002728,ENSMUSG00000049891	173	220	269	205	255	102	110	138	109	42	23	35	15	11	21	295	208	273	65	144	125	178	161	121	128	147	138
MG452	ENSMUSG00000033213,ENSMUSG00000076309	692	1015	524	35	84	1165	280	1	78	1832	3005	2131	497	391	441	115	20	60	0	16	0	651	1184	808	55	96	64
MG453	ENSMUSG00000049517,ENSMUSG00000058174,ENSMUSG00000058932,ENSMUSG00000081620,ENSMUSG00000082609,ENSMUSG00000086167,ENSMUSG00000100755	676	601	511	597	586	904	883	995	814	199	145	194	194	129	185	723	575	883	488	442	432	915	944	741	1283	1387	1069
MG454	ENSMUSG00000035469	103	115	137	46	19	77	50	100	40	11	8	11	17	11	8	266	174	288	90	180	107	155	169	76	138	166	121
MG455	ENSMUSG00000015656,ENSMUSG00000097554,ENSMUSG00000100033,ENSMUSG00000100801,ENSMUSG00000101262,ENSMUSG00000102972,ENSMUSG00000103823	1549	1658	1690	1779	1916	2336	2514	3254	2337	536	558	593	347	447	453	1475	1055	1859	712	724	926	2085	1495	1074	2386	3115	3070
MG456	ENSMUSG00000025421,ENSMUSG00000090000	287	285	359	511	508	411	355	416	265	357	260	340	150	190	172	429	296	401	215	177	198	458	418	358	295	320	305
MG457	ENSMUSG00000015120,ENSMUSG00000062846,ENSMUSG00000068200	795	825	916	1040	985	1057	1075	904	813	1023	976	916	485	445	514	2491	2150	2233	1859	1553	1630	1439	1314	993	1224	1597	1413
MG458	ENSMUSG00000061272,ENSMUSG00000074800,ENSMUSG00000076230,ENSMUSG00000076236	214	214	212	269	213	320	265	264	241	84	80	68	56	52	75	257	200	284	126	179	193	363	378	325	426	361	419
MG459	ENSMUSG00000031950	808	843	832	1132	1155	847	872	1088	728	1145	1106	1130	860	898	1085	2367	1980	2195	1488	1628	1789	1424	1442	1296	1350	1626	1524
MG460	ENSMUSG00000017428,ENSMUSG00000085566	114	100	129	56	127	80	99	92	50	90	85	91	36	26	24	289	141	269	102	114	112	117	162	153	122	134	115
MG461	ENSMUSG00000006304	884	989	794	1150	1188	834	853	1018	862	783	716	815	764	645	746	863	438	973	267	297	285	929	732	853	498	765	711
MG462	ENSMUSG00000026198,ENSMUSG00000099519	142	135	250	355	456	124	162	144	135	82	87	70	36	18	26	1062	903	1073	316	566	191	300	349	283	312	402	250
MG463	ENSMUSG00000023764,ENSMUSG00000095041	320	310	392	214	208	270	193	206	170	167	173	185	218	181	170	402	577	525	362	779	254	409	532	260	473	351	478
MG464	ENSMUSG00000008348	132731	128219	145224	125198	142121	191561	236823	213604	176347	324706	247890	241349	245209	279801	243915	76020	40981	90296	34914	46364	46840	153037	169718	108133	169962	213214	191373
MG465	ENSMUSG00000045377,ENSMUSG00000059278	84	124	161	106	129	131	117	163	113	46	27	33	14	11	18	193	176	232	110	82	85	140	126	123	115	105	105
MG466	ENSMUSG00000057359,ENSMUSG00000057990,ENSMUSG00000058050,ENSMUSG00000062933,ENSMUSG00000063830,ENSMUSG00000075245,ENSMUSG00000086721,ENSMUSG00000087701,ENSMUSG00000093392,ENSMUSG00000096726	414	435	451	617	578	511	406	410	277	199	152	205	45	47	100	905	556	800	390	492	458	762	616	564	529	647	555
MG467	ENSMUSG00000049516	127	99	111	218	183	216	170	246	235	258	247	257	507	504	358	67	53	86	43	44	52	127	135	197	192	272	170
MG468	ENSMUSG00000014498,ENSMUSG00000090761	117	124	166	102	96	180	159	151	133	135	102	108	17	23	42	182	133	220	52	74	81	197	170	93	196	203	205
MG469	ENSMUSG00000028081,ENSMUSG00000059751,ENSMUSG00000062611,ENSMUSG00000081992,ENSMUSG00000083320	174	199	153	180	163	231	187	192	155	48	51	56	66	79	58	271	195	359	129	141	160	262	256	230	379	455	352
MG470	ENSMUSG00000031446	95	67	115	114	114	87	97	106	41	45	73	75	33	26	50	306	279	274	144	148	165	147	166	64	108	166	129
MG471	ENSMUSG00000029614,ENSMUSG00000091086	284	174	237	281	323	295	255	298	241	90	66	83	58	30	45	336	265	390	184	252	232	392	389	302	485	479	387
MG472	ENSMUSG00000011752	5727	5846	8156	2376	2622	5441	2972	3217	2214	2953	2534	2336	1800	1956	1553	4757	2349	4930	1098	1350	1126	6011	4819	3971	1555	1871	1618
MG473	ENSMUSG00000081094,ENSMUSG00000082013	314	316	270	312	303	357	476	325	392	109	69	74	54	77	55	388	324	529	191	429	379	416	442	463	584	588	481
MG474	ENSMUSG00000039989,ENSMUSG00000097614	369	340	298	577	656	826	1266	772	1280	710	716	563	656	639	593	514	537	384	418	562	533	838	925	670	1927	2254	1377
MG475	ENSMUSG00000073876,ENSMUSG00000073889,ENSMUSG00000078735,ENSMUSG00000095456,ENSMUSG00000095623	1411	1091	1801	522	635	301	317	223	177	149	158	149	138	150	140	592	557	370	511	634	688	660	484	436	873	1005	560
MG476	ENSMUSG00000011257,ENSMUSG00000062093	726	603	542	540	725	595	527	328	447	288	247	298	82	100	124	1328	902	1455	434	577	589	1063	937	705	1009	1274	942
MG477	ENSMUSG00000036752,ENSMUSG00000095159	535	579	429	1388	1602	492	892	302	991	422	463	423	468	799	601	2488	2561	2070	2123	2134	1711	1054	970	752	1514	2289	921
MG478	ENSMUSG00000057113,ENSMUSG00000081603,ENSMUSG00000092056	313	314	264	365	390	321	314	328	304	99	83	103	33	18	48	735	404	923	139	215	176	551	537	408	473	519	444
MG479	ENSMUSG00000026104,ENSMUSG00000101628	3033	3036	2984	2478	2627	3740	6176	5885	4228	3762	1842	2756	1789	1944	1756	2247	1949	1880	995	852	1001	5099	2936	3133	3944	3823	4460
MG480	ENSMUSG00000011256,ENSMUSG00000086998,ENSMUSG00000087607	230	234	97	43	48	132	192	77	143	371	734	390	270	310	310	498	767	219	517	597	701	319	490	350	411	579	478
MG481	ENSMUSG00000055805,ENSMUSG00000092371	364	311	338	680	636	767	1171	1152	1091	1193	798	818	1693	1738	1663	180	85	243	28	86	14	635	632	608	653	863	746
MG482	ENSMUSG00000058542,ENSMUSG00000062382,ENSMUSG00000082062	7703	7311	11231	4659	5331	3480	3295	3254	2691	3431	2282	2539	2697	3264	2603	2224	1170	2054	790	911	869	4387	2685	4280	1356	1818	1038
MG483	ENSMUSG00000039568	233	235	246	414	473	232	228	131	176	217	208	184	204	204	224	243	283	281	186	242	283	276	347	220	313	349	310
MG484	ENSMUSG00000030662,ENSMUSG00000081289	359	325	394	174	249	220	286	271	262	100	69	91	34	15	34	676	393	612	295	144	360	299	296	233	273	407	254
MG485	ENSMUSG00000071528,ENSMUSG00000081331,ENSMUSG00000084830	74	77	98	87	84	142	57	125	84	120	86	136	144	192	160	182	115	198	68	66	73	138	123	94	93	102	103
MG486	ENSMUSG00000062456,ENSMUSG00000081906,ENSMUSG00000082196,ENSMUSG00000094989,ENSMUSG00000095847,ENSMUSG00000101875	189	257	192	169	209	262	226	292	150	97	81	101	82	154	106	304	215	323	199	238	189	322	351	268	472	486	432
MG487	ENSMUSG00000086320	563	522	632	221	248	593	354	471	436	14656	15245	12607	3180	2780	2689	1364	757	1376	323	243	536	2723	5571	4188	1070	1656	1319
MG488	ENSMUSG00000064352,ENSMUSG00000064353	527	609	737	890	902	617	453	307	720	172	146	237	67	75	135	1285	1018	1330	727	1624	764	882	1399	735	782	1061	855
MG489	ENSMUSG00000057666,ENSMUSG00000067224,ENSMUSG00000069376,ENSMUSG00000069939,ENSMUSG00000070490,ENSMUSG00000071343,ENSMUSG00000072432,ENSMUSG00000078162,ENSMUSG00000078300,ENSMUSG00000078370,ENSMUSG00000078592,ENSMUSG00000078636,ENSMUSG00000078965,ENSMUSG00000079311,ENSMUSG00000079360,ENSMUSG00000079501,ENSMUSG00000080994,ENSMUSG00000081034,ENSMUSG00000081099,ENSMUSG00000081221,ENSMUSG00000081721,…	418	423	398	411	559	510	305	285	192	283	215	284	154	145	238	427	241	519	110	114	93	338	337	277	113	179	108
MG490	ENSMUSG00000058064,ENSMUSG00000059291,ENSMUSG00000066592,ENSMUSG00000070343	767	835	787	996	934	1035	1089	1121	1010	331	261	316	189	165	244	1046	806	1142	760	691	714	1273	1211	932	1654	1727	1447
MG491	ENSMUSG00000023861	998	986	1170	647	648	502	272	424	230	365	427	381	921	854	814	834	756	526	472	651	686	552	602	413	463	589	420
MG492	ENSMUSG00000057359,ENSMUSG00000057990,ENSMUSG00000062933,ENSMUSG00000063830,ENSMUSG00000071866,ENSMUSG00000075245,ENSMUSG00000084328,ENSMUSG00000087701,ENSMUSG00000093392,ENSMUSG00000101652	739	661	692	746	836	732	605	628	582	267	248	269	115	85	89	1227	961	1267	582	854	720	1005	815	869	866	982	794
MG493	ENSMUSG00000037742,ENSMUSG00000082536,ENSMUSG00000100078,ENSMUSG00000103933	481	474	420	425	515	436	591	547	471	130	93	115	85	78	109	577	496	726	445	603	316	620	597	589	803	910	775
MG494	ENSMUSG00000047554,ENSMUSG00000096647	173	195	261	298	183	141	134	111	66	157	144	153	197	142	178	429	352	349	348	195	392	236	200	126	157	246	140
MG495	ENSMUSG00000038521,ENSMUSG00000089961	17	7	11	20	43	91	232	243	291	15	16	26	63	43	140	698	278	467	170	54	278	369	430	136	1810	2258	777
MG496	ENSMUSG00000024824,ENSMUSG00000040385	990	930	1131	1146	1311	1028	1212	1421	1131	742	618	659	552	682	639	1334	849	1268	565	800	565	1449	1336	1024	1257	1112	1109
MG497	ENSMUSG00000029594,ENSMUSG00000097368	176	121	148	116	141	120	214	89	94	73	28	55	11	3	17	272	174	239	76	32	20	184	127	153	159	191	177
MG498	ENSMUSG00000023452,ENSMUSG00000095041	945	741	1086	983	900	844	698	846	460	417	413	327	187	201	244	1495	1347	1676	1128	1063	993	1078	1327	547	986	827	921
MG499	ENSMUSG00000081631,ENSMUSG00000083378,ENSMUSG00000095600	170	185	154	251	224	230	142	206	173	78	52	69	34	41	45	289	227	307	124	237	171	264	231	225	302	292	308
MG500	ENSMUSG00000059252,ENSMUSG00000060126,ENSMUSG00000084284,ENSMUSG00000084319	3708	3854	2776	3626	3778	5019	4762	5463	4511	2443	2334	2391	2576	2451	2788	5334	4388	6410	3584	3692	3783	5796	5346	4845	7069	8377	6681
MG501	ENSMUSG00000000740,ENSMUSG00000059776,ENSMUSG00000066315,ENSMUSG00000084111	3107	2786	1842	2894	2960	2719	2759	2748	2467	886	645	672	483	563	764	3976	3096	4472	1755	1958	2220	4986	4713	3786	5185	5127	4661
MG502	ENSMUSG00000066442,ENSMUSG00000074149,ENSMUSG00000079427	187	129	135	135	147	121	110	95	82	383	266	312	142	146	136	112	114	106	95	94	90	160	178	174	106	101	54
MG503	ENSMUSG00000024413,ENSMUSG00000086935	237	204	364	188	210	82	64	19	49	50	65	47	23	11	26	203	204	119	165	86	249	131	108	104	57	84	47
MG504	ENSMUSG00000052459	301	331	405	113	153	152	128	89	52	191	207	208	131	151	111	222	199	148	180	180	233	181	141	154	66	119	86
MG505	ENSMUSG00000009013,ENSMUSG00000090737	303	443	435	503	493	549	442	495	412	361	296	412	216	187	147	862	646	878	294	531	420	629	483	364	450	550	447
MG506	ENSMUSG00000062647,ENSMUSG00000082969,ENSMUSG00000090305	83	136	81	145	141	175	88	101	121	21	29	18	16	26	24	149	117	112	40	64	43	163	172	123	180	153	95
MG507	ENSMUSG00000022749,ENSMUSG00000097876	154	126	239	239	206	133	125	101	211	341	347	321	554	493	431	151	148	156	95	64	93	219	244	138	157	212	156
MG508	ENSMUSG00000004070,ENSMUSG00000004071	1063	1077	1423	980	1105	625	657	903	524	406	374	317	806	945	797	972	894	906	719	1021	918	838	642	727	691	835	673
MG509	ENSMUSG00000024976	85	87	129	133	143	62	65	120	136	124	119	122	166	159	131	221	91	199	27	47	32	157	180	100	132	174	159
MG510	ENSMUSG00000032068,ENSMUSG00000101304	1928	1876	1612	12645	13594	251	148	27	0	108	96	76	25	23	23	1784	665	1043	231	408	123	2416	696	2661	328	449	217
MG511	ENSMUSG00000032422,ENSMUSG00000092541	210	187	170	226	262	131	156	138	127	173	181	178	133	128	124	336	314	361	279	138	260	228	166	140	178	283	185
MG512	ENSMUSG00000035247	485	380	454	578	558	452	402	692	506	1102	1617	1243	1383	1337	1280	802	633	673	576	620	779	731	1102	677	734	1009	858
MG513	ENSMUSG00000036835,ENSMUSG00000056412	868	827	947	1054	1355	814	920	675	718	995	763	916	513	626	629	1167	1011	1154	724	740	700	1038	1046	900	1017	1073	914
MG514	ENSMUSG00000026618,ENSMUSG00000039318	315	214	295	274	214	187	194	220	233	142	133	129	128	119	121	336	320	332	368	338	198	275	218	189	292	301	202
MG515	ENSMUSG00000058174,ENSMUSG00000058932,ENSMUSG00000063001,ENSMUSG00000065952,ENSMUSG00000066902,ENSMUSG00000081620,ENSMUSG00000082609,ENSMUSG00000089806,ENSMUSG00000097987,ENSMUSG00000100755	659	772	598	731	719	1234	1027	1286	1188	266	186	237	233	229	219	893	720	1116	466	652	647	1224	1217	871	1588	1521	1516
MG516	ENSMUSG00000060143,ENSMUSG00000066809,ENSMUSG00000094955,ENSMUSG00000096842	963	924	988	1010	1020	1024	962	1091	1063	451	407	453	251	309	298	1126	988	1020	677	820	906	1299	1221	1131	1471	1467	1306
MG517	ENSMUSG00000038535,ENSMUSG00000097211	118	120	132	178	140	188	139	156	169	71	60	55	56	24	43	283	277	321	270	393	276	234	288	152	359	446	461
MG518	ENSMUSG00000022119,ENSMUSG00000091509	166	176	160	120	189	130	113	142	249	177	216	168	52	122	93	232	182	294	158	281	226	247	304	160	235	305	192
MG519	ENSMUSG00000029580,ENSMUSG00000034158,ENSMUSG00000043889,ENSMUSG00000059195,ENSMUSG00000062825,ENSMUSG00000083405	1114	1196	1096	1369	1512	1013	1184	1221	850	1147	668	745	1323	1207	1547	961	605	898	329	414	372	1343	858	848	837	1074	803
MG520	ENSMUSG00000032518,ENSMUSG00000045055,ENSMUSG00000081076,ENSMUSG00000082128,ENSMUSG00000082895	110	139	102	85	117	108	143	160	132	51	31	25	21	10	18	155	117	206	22	69	64	176	210	173	241	194	200
MG521	ENSMUSG00000022477,ENSMUSG00000097245	818	883	1047	682	900	570	583	788	674	437	396	386	167	143	189	1880	1569	1716	855	1129	1122	908	711	586	761	940	791
MG522	ENSMUSG00000032215,ENSMUSG00000053740	227	194	210	280	229	289	243	348	282	75	76	73	82	61	47	356	337	441	210	149	277	318	309	232	282	392	432
MG523	ENSMUSG00000038141,ENSMUSG00000093880,ENSMUSG00000096780	547	563	793	687	877	505	412	447	324	261	235	224	199	196	180	553	506	641	341	376	288	558	513	354	373	521	407
MG524	ENSMUSG00000024097,ENSMUSG00000098761	96	104	97	118	153	192	204	128	184	92	116	126	54	72	61	139	114	137	39	131	56	192	153	129	260	287	204
MG525	ENSMUSG00000058064,ENSMUSG00000059291,ENSMUSG00000070343,ENSMUSG00000091742	2094	2081	1802	2097	2614	2823	2568	2753	2496	699	505	703	433	482	490	2484	2081	2939	1552	1856	1659	2901	2882	2342	3795	3826	3491
MG526	ENSMUSG00000019505,ENSMUSG00000103034	3768	3678	3571	4982	5792	5062	6455	6215	5780	5551	5367	5188	5351	7002	6551	4616	3524	5062	2713	3153	2857	5299	6171	3976	6877	8398	7770
MG527	ENSMUSG00000031629,ENSMUSG00000038225	211	230	200	288	279	152	156	183	241	178	233	187	131	123	87	456	300	355	155	289	209	355	398	230	356	350	298
MG528	ENSMUSG00000080006,ENSMUSG00000096942,ENSMUSG00000097552	160	166	120	171	149	196	220	208	58	65	43	48	35	34	32	246	202	229	192	171	226	206	221	171	273	240	271
MG529	ENSMUSG00000011179,ENSMUSG00000081046	163	156	88	87	85	225	132	180	154	82	49	77	174	193	170	60	87	83	44	77	41	112	81	124	142	151	133
MG530	ENSMUSG00000020659,ENSMUSG00000099851	159	112	138	204	242	253	222	192	328	103	126	91	80	90	84	252	177	210	147	187	150	255	200	174	338	391	373
MG531	ENSMUSG00000060198,ENSMUSG00000066626,ENSMUSG00000071303,ENSMUSG00000074547,ENSMUSG00000082901,ENSMUSG00000083481,ENSMUSG00000083619,ENSMUSG00000084323,ENSMUSG00000087412,ENSMUSG00000089657,ENSMUSG00000100228,ENSMUSG00000101199,ENSMUSG00000102135	4385	4236	3471	4075	4775	5078	4410	4129	4134	1496	1137	1334	847	934	1011	5635	4715	6712	3487	4639	3629	6165	6089	5487	7595	8208	7013
MG532	ENSMUSG00000032518,ENSMUSG00000045055,ENSMUSG00000081076	596	560	426	586	642	543	663	730	547	213	155	188	43	60	105	763	560	927	355	402	249	944	964	790	1249	1282	1067
MG533	ENSMUSG00000057359,ENSMUSG00000058050,ENSMUSG00000062933,ENSMUSG00000071866,ENSMUSG00000075245,ENSMUSG00000081123,ENSMUSG00000083713,ENSMUSG00000083780,ENSMUSG00000084328,ENSMUSG00000087701,ENSMUSG00000093392,ENSMUSG00000093552	2452	2432	2308	2805	2810	2453	2100	1984	1733	973	857	1058	229	283	353	4399	3390	4239	1954	2778	2012	3746	3062	2398	2634	3272	2654
MG534	ENSMUSG00000031666,ENSMUSG00000031667	188	97	149	262	179	121	118	191	188	190	229	179	129	100	104	312	296	370	175	321	365	270	371	203	348	332	319
MG535	ENSMUSG00000060467,ENSMUSG00000060680,ENSMUSG00000084817,ENSMUSG00000090841	217	202	292	305	380	277	290	263	163	169	130	192	201	133	164	385	315	346	212	285	209	194	235	316	254	271	241
MG536	ENSMUSG00000048949,ENSMUSG00000089936	180	112	148	162	155	90	177	183	168	181	248	178	151	114	182	199	99	278	87	129	155	174	192	112	119	168	141
MG537	ENSMUSG00000060730,ENSMUSG00000062006,ENSMUSG00000066116,ENSMUSG00000068396,ENSMUSG00000093686	517	528	395	486	564	696	690	764	620	240	206	237	199	192	251	842	687	1034	473	566	628	912	936	665	1205	1209	1131
MG538	ENSMUSG00000056501,ENSMUSG00000090213	2057	1493	2973	4744	5408	4457	3785	4192	2253	10866	7822	7585	7787	9605	10325	858	341	612	104	152	105	3631	4057	2785	983	1210	811
MG539	ENSMUSG00000062488,ENSMUSG00000074896	1366	961	1315	51	35	541	1235	2041	1100	517	265	619	966	1065	813	306	371	235	128	117	71	349	303	489	518	504	471
MG540	ENSMUSG00000021996,ENSMUSG00000079101,ENSMUSG00000094242,ENSMUSG00000094737	555	648	784	329	370	339	331	368	218	224	173	156	139	192	165	662	355	655	170	213	179	551	379	428	236	267	203
MG541	ENSMUSG00000025591	100	140	163	166	141	151	61	133	12	77	24	91	11	25	22	182	77	204	50	94	1	146	107	121	87	138	132
MG542	ENSMUSG00000024480,ENSMUSG00000085611,ENSMUSG00000094257	430	407	507	227	304	324	153	178	191	247	237	288	310	311	272	372	181	392	144	67	35	361	300	232	165	196	155
MG543	ENSMUSG00000033852,ENSMUSG00000098488	138	156	199	460	430	251	360	281	325	57	38	41	63	56	60	769	660	897	279	652	305	518	497	295	602	481	650
MG544	ENSMUSG00000025492,ENSMUSG00000068631	100	72	41	36	9	711	1061	1569	1339	181	96	166	290	252	310	105	63	48	61	58	45	102	146	85	215	209	249
MG545	ENSMUSG00000007476,ENSMUSG00000099041	470	424	621	503	516	497	855	1017	867	223	215	195	316	321	328	928	622	1100	393	366	416	843	870	442	1087	1487	1545
MG546	ENSMUSG00000029623	191	107	164	152	197	209	163	177	198	201	123	147	64	53	70	313	252	348	225	153	334	279	263	198	189	228	250
MG547	ENSMUSG00000053291,ENSMUSG00000095538	1535	1170	1277	1108	1361	1827	1838	1778	1536	1867	1851	1466	1400	1644	1945	1641	1259	1507	911	925	868	2029	2284	1629	2553	2463	2302
MG548	ENSMUSG00000008475,ENSMUSG00000057160	361	329	396	399	480	315	397	310	280	393	300	306	390	302	425	208	139	216	90	100	105	406	293	274	248	310	243
MG549	ENSMUSG00000031353,ENSMUSG00000082675	313	342	258	401	429	253	190	176	231	144	126	121	115	89	84	884	608	903	430	314	352	431	392	310	446	581	431
MG550	ENSMUSG00000042396	269	252	265	252	342	349	241	251	219	189	296	230	129	111	99	157	115	159	17	123	50	253	262	174	150	198	165
MG551	ENSMUSG00000057696,ENSMUSG00000058600,ENSMUSG00000062582,ENSMUSG00000071671,ENSMUSG00000080873,ENSMUSG00000081461,ENSMUSG00000082741,ENSMUSG00000083061,ENSMUSG00000083411,ENSMUSG00000085791	2379	2626	2053	2526	2594	3150	3232	3509	2860	933	724	925	933	1106	1048	3417	2785	3942	1687	2327	2485	4163	3675	3163	5392	5267	5199
MG552	ENSMUSG00000019943	393	406	573	258	270	554	347	783	454	526	543	583	1030	912	847	461	316	433	146	249	171	408	428	267	343	480	415
MG553	ENSMUSG00000001910	314	346	392	357	339	339	319	273	164	227	182	176	88	69	83	939	613	872	284	306	390	594	445	298	423	495	473
MG554	ENSMUSG00000069682,ENSMUSG00000080054,ENSMUSG00000082769,ENSMUSG00000092358	104	112	120	134	117	148	133	131	98	39	18	23	25	23	17	218	142	218	77	120	113	274	266	179	279	358	262
MG555	ENSMUSG00000031226,ENSMUSG00000092223	140	172	173	181	150	121	108	104	122	51	40	40	26	24	20	171	112	157	51	65	98	148	141	95	88	137	116
MG556	ENSMUSG00000025878,ENSMUSG00000048758,ENSMUSG00000074516,ENSMUSG00000080701,ENSMUSG00000082399,ENSMUSG00000083833,ENSMUSG00000094446,ENSMUSG00000094497	216	241	155	172	269	203	228	284	216	71	66	53	46	48	62	324	212	293	177	113	294	248	278	285	293	319	268
MG557	ENSMUSG00000057596	44	65	97	103	76	119	122	208	136	299	288	298	320	347	292	17	22	16	21	8	14	130	135	135	90	120	139
MG558	ENSMUSG00000057036,ENSMUSG00000062461,ENSMUSG00000098492	170	245	162	190	244	328	254	312	265	86	68	78	43	61	72	300	218	348	140	148	153	377	342	236	376	425	308
MG559	ENSMUSG00000018920	1289	1291	970	191	112	876	512	127	93	104	66	54	25	22	25	438	228	450	146	158	218	594	367	261	153	178	243
MG560	ENSMUSG00000046516,ENSMUSG00000095464	739	881	721	785	754	1157	739	481	510	2808	1812	3052	2509	2393	2059	927	733	857	456	657	606	1240	1415	1385	780	811	739
MG561	ENSMUSG00000059033,ENSMUSG00000081051	1225	1138	967	1266	1539	1623	1935	2054	2193	728	524	612	553	625	695	2418	1809	3194	1061	1597	1325	2199	2390	2209	3413	3555	3105
MG562	ENSMUSG00000058064,ENSMUSG00000070343	1930	1853	1477	1657	1903	2432	2372	2422	2098	581	444	545	417	405	478	2038	1820	2403	1383	1642	1389	2412	2208	2098	3057	2993	2829
MG563	ENSMUSG00000060475,ENSMUSG00000061897,ENSMUSG00000074485	113	96	120	136	163	151	72	172	111	107	109	87	50	54	69	198	131	166	111	101	57	154	105	100	131	225	180
MG564	ENSMUSG00000020460,ENSMUSG00000055093,ENSMUSG00000058838,ENSMUSG00000084178,ENSMUSG00000084276,ENSMUSG00000101682	422	403	335	447	496	523	542	770	403	274	225	282	291	259	274	716	570	699	338	441	397	757	693	494	836	1014	814
MG565	ENSMUSG00000062647,ENSMUSG00000062874,ENSMUSG00000067147,ENSMUSG00000070778,ENSMUSG00000079965,ENSMUSG00000080912,ENSMUSG00000082012,ENSMUSG00000082861,ENSMUSG00000082920,ENSMUSG00000083553,ENSMUSG00000083826,ENSMUSG00000099927,ENSMUSG00000099980,ENSMUSG00000101502	683	470	644	648	747	970	888	869	867	177	111	151	100	186	125	799	588	833	466	595	429	718	774	797	886	827	739
MG566	ENSMUSG00000043962,ENSMUSG00000082625	233	210	210	261	282	209	323	307	295	205	180	162	78	112	101	330	238	274	244	232	212	248	246	153	295	483	357
MG567	ENSMUSG00000035929,ENSMUSG00000061232	1077	900	1101	621	727	1147	1570	1199	1461	803	620	603	721	834	629	893	914	564	402	403	402	1325	1467	1115	1854	2068	1697
MG568	ENSMUSG00000021775	356	265	413	430	410	369	450	857	535	39	32	51	30	54	113	1164	1548	1133	1360	1584	1537	521	422	493	1225	1817	1154
MG569	ENSMUSG00000024371,ENSMUSG00000092511	223	172	161	41	34	63	91	177	66	34	13	12	34	27	59	423	225	336	73	7	167	282	222	125	810	945	353
MG570	ENSMUSG00000034333	176	123	178	118	147	193	152	153	192	228	249	242	113	102	148	491	279	522	121	324	264	351	329	167	226	231	288
MG571	ENSMUSG00000058558,ENSMUSG00000081550,ENSMUSG00000082193,ENSMUSG00000086583	426	408	385	406	391	490	361	473	487	149	81	94	62	72	127	648	525	642	356	478	449	618	591	522	889	1010	875
MG572	ENSMUSG00000023795,ENSMUSG00000095041	595	481	640	544	526	451	422	461	167	237	257	154	129	142	152	885	849	1036	792	868	654	631	740	335	616	529	621
MG573	ENSMUSG00000030432,ENSMUSG00000058603,ENSMUSG00000058905,ENSMUSG00000079942,ENSMUSG00000083454	319	208	251	247	326	412	419	400	356	96	76	83	68	57	100	348	282	420	203	198	161	452	344	302	427	574	442
MG574	ENSMUSG00000037405,ENSMUSG00000097432	1366	1550	1437	1059	1565	1395	1475	1118	1164	10427	9186	9982	1451	1374	1318	5382	4312	3183	2112	3740	3213	3021	3774	3010	1456	1962	1393
MG575	ENSMUSG00000043263,ENSMUSG00000070501	791	717	695	196	177	1889	2822	3521	2224	129	45	90	171	220	291	121	76	141	70	226	85	1537	840	994	2098	2147	2680
MG576	ENSMUSG00000082260,ENSMUSG00000083061,ENSMUSG00000085791	122	141	151	87	135	190	239	278	211	50	28	52	51	67	56	183	144	206	101	100	150	225	216	246	355	292	254
MG577	ENSMUSG00000008690	240	217	211	375	312	240	231	182	218	199	172	190	62	82	90	530	351	476	255	144	292	308	301	222	381	427	323
MG578	ENSMUSG00000063954,ENSMUSG00000064220,ENSMUSG00000068855,ENSMUSG00000070392,ENSMUSG00000091383,ENSMUSG00000093553,ENSMUSG00000093577	407	438	507	607	689	706	485	505	575	1262	1163	970	1217	1381	1432	486	407	501	293	425	324	598	683	577	558	574	470
MG579	ENSMUSG00000009927,ENSMUSG00000079962,ENSMUSG00000085099	576	654	581	624	617	973	791	784	668	313	258	330	219	322	190	629	438	661	367	660	511	868	758	903	912	994	899
MG580	ENSMUSG00000027708,ENSMUSG00000096252	143	115	86	158	149	117	190	155	207	80	133	109	134	107	149	277	262	328	180	99	222	178	141	118	159	247	197
MG581	ENSMUSG00000073423,ENSMUSG00000092412	176	185	183	281	270	227	175	158	230	102	123	83	45	62	73	241	255	264	144	164	159	301	326	208	323	296	223
MG582	ENSMUSG00000062896,ENSMUSG00000067870,ENSMUSG00000094122,ENSMUSG00000097304	356	255	298	331	345	471	400	398	256	128	102	112	73	73	108	521	434	547	312	317	221	584	522	370	579	554	614
MG583	ENSMUSG00000038014	379	373	435	360	342	295	224	299	305	159	154	163	47	76	56	705	400	650	256	237	252	498	458	305	367	367	333
MG584	ENSMUSG00000020744,ENSMUSG00000097020	117	90	114	56	101	121	134	108	71	47	47	41	17	26	33	96	91	143	56	59	62	147	138	147	180	152	165
MG585	ENSMUSG00000052915,ENSMUSG00000075576	147	177	171	314	245	167	180	256	180	233	216	197	104	179	206	267	209	286	238	226	158	266	243	155	295	272	260
MG586	ENSMUSG00000030795	177	161	204	208	167	202	216	233	213	285	241	289	268	254	230	237	200	236	176	146	133	248	289	217	287	388	248
MG587	ENSMUSG00000027694,ENSMUSG00000078923,ENSMUSG00000089739	124	144	133	93	100	103	117	189	133	84	68	65	55	43	44	210	135	204	99	91	123	157	105	87	90	154	157
MG588	ENSMUSG00000026031	105	81	148	50	71	198	108	111	120	366	473	302	104	117	108	62	47	41	78	35	36	172	278	180	107	119	116
MG589	ENSMUSG00000021908,ENSMUSG00000056234	9130	9228	16694	23920	23718	3430	2814	2801	2404	4583	5042	4577	2559	3151	3315	9926	3448	10526	657	878	557	9900	6786	7057	2718	3837	2994
MG590	ENSMUSG00000058258,ENSMUSG00000083287	371	575	398	384	320	226	366	388	328	41	47	61	30	60	73	1305	1402	714	1217	1433	1460	503	192	380	406	839	367
MG591	ENSMUSG00000032518,ENSMUSG00000047676,ENSMUSG00000080746,ENSMUSG00000081230,ENSMUSG00000082204,ENSMUSG00000082541,ENSMUSG00000083033	478	488	339	438	470	424	488	491	359	133	88	137	25	51	58	519	391	695	232	394	277	733	745	632	874	817	703
MG592	ENSMUSG00000024677,ENSMUSG00000079419,ENSMUSG00000099757	358	295	387	84	86	857	1098	1785	865	22	16	16	13	8	20	33	23	29	25	17	0	368	328	295	339	370	383
MG593	ENSMUSG00000058135,ENSMUSG00000091561	190	217	226	159	208	35	79	48	76	39	35	25	15	9	23	240	295	305	186	194	118	89	119	102	127	152	95
MG594	ENSMUSG00000078762,ENSMUSG00000094365	247	204	214	371	437	289	230	153	279	147	179	132	59	68	100	340	262	371	174	198	260	452	471	231	600	596	608
MG595	ENSMUSG00000081434,ENSMUSG00000097906	280	242	222	321	347	353	336	293	278	127	118	174	55	83	62	471	299	599	207	241	289	445	447	310	585	648	502
MG596	ENSMUSG00000037860	121	133	159	173	154	154	112	155	82	122	105	114	43	61	58	14	4	28	7	18	0	105	137	78	68	103	51
MG597	ENSMUSG00000042079,ENSMUSG00000083754	187	239	246	351	383	255	318	398	268	241	234	211	80	97	98	416	259	402	161	182	137	366	327	288	334	468	346
MG598	ENSMUSG00000026031,ENSMUSG00000050533	3064	3844	2415	717	663	3336	1517	820	741	1852	2467	1895	254	224	301	581	380	407	401	225	425	1591	1592	1484	665	726	665
MG599	ENSMUSG00000029131,ENSMUSG00000081185,ENSMUSG00000087635	137	109	107	100	88	138	90	121	107	139	146	148	175	172	165	130	92	165	70	62	64	124	108	125	123	146	125
MG600	ENSMUSG00000028646,ENSMUSG00000096969	212	172	226	173	193	55	150	94	148	86	52	69	47	76	69	138	78	106	66	63	49	147	105	113	79	115	110
MG601	ENSMUSG00000060989,ENSMUSG00000069014,ENSMUSG00000081205	94	86	124	170	148	139	139	212	113	81	101	86	36	46	46	220	133	217	101	52	37	161	146	111	137	199	160
MG602	ENSMUSG00000029131,ENSMUSG00000081185,ENSMUSG00000082072,ENSMUSG00000087635,ENSMUSG00000089698,ENSMUSG00000091905	158	216	176	145	111	169	117	268	148	195	223	232	219	258	191	212	137	218	105	205	76	162	187	147	139	238	222
MG603	ENSMUSG00000062397	267	292	421	434	435	220	326	402	240	123	112	100	96	63	99	1063	850	1088	584	653	665	441	424	288	435	493	488
MG604	ENSMUSG00000081640,ENSMUSG00000097906	412	470	357	399	439	586	623	799	630	163	150	172	117	133	97	594	468	872	315	336	345	693	666	578	777	836	710
MG605	ENSMUSG00000025491	202	123	70	5	0	81	17	39	13	895	916	794	1073	1055	1972	22	4	18	12	4	11	152	342	201	73	113	113
MG606	ENSMUSG00000078193,ENSMUSG00000083911,ENSMUSG00000091449	301	352	289	292	333	351	372	297	252	80	70	95	29	34	44	318	295	438	138	190	183	454	370	298	474	421	434
MG607	ENSMUSG00000041328,ENSMUSG00000098066	115	87	86	117	112	103	149	113	121	173	181	169	217	187	225	65	42	51	50	58	59	115	127	74	139	170	134
MG608	ENSMUSG00000084274,ENSMUSG00000096544	228	285	247	274	314	369	385	283	258	115	102	101	76	60	71	793	541	794	265	189	384	447	373	306	453	528	428
MG609	ENSMUSG00000003123,ENSMUSG00000053714	143	155	105	135	97	176	291	234	167	167	197	117	69	74	85	172	182	195	111	145	118	185	214	104	159	195	223
MG610	ENSMUSG00000033373,ENSMUSG00000090258	253	297	236	361	279	344	281	328	231	120	117	94	25	39	53	472	446	358	323	364	381	360	402	259	428	488	340
MG611	ENSMUSG00000039640,ENSMUSG00000082308,ENSMUSG00000097658	128	131	117	161	188	107	102	80	82	24	21	36	1	9	8	218	159	235	84	75	46	158	168	127	90	122	110
MG612	ENSMUSG00000014905	139	78	120	370	329	201	169	269	291	160	172	162	207	199	177	147	101	96	163	129	70	168	150	115	360	398	308
MG613	ENSMUSG00000021910	98	94	113	47	66	70	101	78	119	101	111	78	88	171	103	252	165	302	140	81	127	131	199	105	160	180	134
MG614	ENSMUSG00000053094	68	100	108	151	69	61	80	113	53	116	99	120	67	56	46	151	183	141	193	259	211	107	94	99	126	131	132
MG615	ENSMUSG00000026427,ENSMUSG00000026430	92	80	86	280	324	143	247	350	234	225	230	203	158	147	210	28	18	43	8	19	12	214	204	118	184	240	191
MG616	ENSMUSG00000032399,ENSMUSG00000065752,ENSMUSG00000101795	235	235	128	216	320	232	339	368	294	53	35	45	45	51	43	276	228	361	191	252	153	304	309	314	413	420	429
MG617	ENSMUSG00000028936,ENSMUSG00000081631	174	253	139	220	176	256	227	298	190	67	49	54	31	31	47	270	199	294	107	112	206	249	185	254	287	277	237
MG618	ENSMUSG00000062647,ENSMUSG00000062758,ENSMUSG00000067147,ENSMUSG00000068579,ENSMUSG00000071052,ENSMUSG00000080783,ENSMUSG00000081343,ENSMUSG00000082920,ENSMUSG00000086925,ENSMUSG00000090489,ENSMUSG00000092577,ENSMUSG00000098893,ENSMUSG00000099927,ENSMUSG00000101502,ENSMUSG00000102083,ENSMUSG00000103423	496	445	415	532	505	629	644	600	520	145	112	132	79	107	107	600	502	683	324	368	243	613	581	424	665	657	582
MG619	ENSMUSG00000039789,ENSMUSG00000097590	111	122	170	507	484	170	180	158	200	349	326	363	699	640	556	234	142	278	187	300	252	347	377	224	398	428	403
MG620	ENSMUSG00000057370,ENSMUSG00000059483,ENSMUSG00000060899,ENSMUSG00000061242,ENSMUSG00000061684,ENSMUSG00000064315,ENSMUSG00000066443,ENSMUSG00000068397,ENSMUSG00000075276,ENSMUSG00000081136,ENSMUSG00000081559,ENSMUSG00000082543,ENSMUSG00000083394,ENSMUSG00000084149,ENSMUSG00000084231,ENSMUSG00000084383,ENSMUSG00000094092,ENSMUSG00000095524,ENSMUSG00000095940,ENSMUSG00000102606,ENSMUSG00000104202,…	241	313	174	254	255	321	290	234	283	80	96	110	76	74	80	375	362	444	397	490	408	404	400	262	512	461	494
MG621	ENSMUSG00000028081,ENSMUSG00000062611,ENSMUSG00000081992	2167	2235	2021	2195	2481	2863	2809	3316	2905	917	708	856	829	766	836	4065	3202	4919	2383	2738	2173	4091	4044	3640	5309	5608	5044
MG622	ENSMUSG00000002204,ENSMUSG00000087560	1485	1692	830	680	735	1526	2373	3988	2253	547	683	463	896	800	1103	10702	16322	5016	15966	13832	20632	1777	965	770	3492	5314	3554
MG623	ENSMUSG00000041453,ENSMUSG00000061684	1268	1418	1098	1465	1449	1858	1600	1914	1672	519	443	539	405	411	488	2506	2636	2947	2477	2369	2649	2335	2457	1992	3275	3321	2947
MG624	ENSMUSG00000057696,ENSMUSG00000058600,ENSMUSG00000062582,ENSMUSG00000071671,ENSMUSG00000080873,ENSMUSG00000081735,ENSMUSG00000082260,ENSMUSG00000082641,ENSMUSG00000082741,ENSMUSG00000083061	218	230	189	298	314	356	261	354	250	85	84	117	97	99	94	335	239	398	169	229	165	385	316	367	484	502	475
MG625	ENSMUSG00000047676,ENSMUSG00000102117	714	737	559	743	714	780	941	852	865	209	139	215	70	55	93	821	578	956	368	447	408	1099	1195	901	1373	1267	1159
MG626	ENSMUSG00000064357,ENSMUSG00000100862	214234	211449	282662	237721	251469	226981	193348	145461	268511	42835	33385	61344	20847	19832	28330	278515	219681	316142	219478	407871	199953	202802	312083	419807	271764	295883	226684
MG627	ENSMUSG00000067058,ENSMUSG00000081087	590	683	554	753	770	884	822	1105	782	174	147	208	134	157	195	840	634	896	511	698	558	1352	1214	1076	1925	1805	1678
MG628	ENSMUSG00000029405,ENSMUSG00000097479	1727	1534	2023	2457	2381	1853	2010	2511	2069	942	979	805	837	928	953	3477	2248	3727	1547	1781	2205	2588	2110	1730	2518	3539	2964
MG629	ENSMUSG00000023861,ENSMUSG00000087478,ENSMUSG00000091498	207	140	277	194	124	110	110	42	54	93	86	78	113	206	166	176	141	156	110	102	98	163	93	75	101	110	73
MG630	ENSMUSG00000027091	144	101	121	71	179	126	115	136	166	75	91	99	54	97	105	177	120	215	87	87	175	126	157	162	200	200	139
MG631	ENSMUSG00000035242	1671	1635	1507	1673	1984	1871	1949	1806	1805	1356	1252	1248	1160	1101	1036	2105	1936	1828	1479	1925	1807	2246	2235	1759	2566	2711	2205
MG632	ENSMUSG00000004951,ENSMUSG00000047061,ENSMUSG00000078915	72	68	48	36	40	287	414	622	479	74	42	98	134	155	153	2639	971	3291	481	637	1610	1297	1604	416	1411	1459	2005
MG633	ENSMUSG00000046440,ENSMUSG00000062270	672	622	697	871	909	681	693	889	663	634	711	679	538	367	473	1017	702	801	745	550	890	875	886	650	931	1127	841
MG634	ENSMUSG00000082536,ENSMUSG00000091549	1743	1809	1540	1538	1686	1561	1773	1977	1830	583	435	527	359	344	432	2235	1806	2514	1454	1536	1479	2411	1773	1642	2569	3003	2426
MG635	ENSMUSG00000026941,ENSMUSG00000036504	323	315	291	195	227	220	165	193	154	51	59	64	16	33	51	1143	1187	1243	715	547	889	473	564	382	617	645	536
MG636	ENSMUSG00000021360,ENSMUSG00000086693	510	332	685	943	948	965	600	392	358	2429	2351	2576	4290	4838	3996	747	249	689	31	171	80	838	938	1001	282	466	304
MG637	ENSMUSG00000024205,ENSMUSG00000057863,ENSMUSG00000066629	154	138	144	202	264	268	326	259	243	80	69	105	28	40	34	228	161	242	119	153	100	319	311	279	450	370	316
MG638	ENSMUSG00000062647,ENSMUSG00000065295	54	61	55	238	199	213	183	57	137	100	128	126	50	52	47	56	40	66	29	59	28	200	192	158	256	277	187
MG639	ENSMUSG00000058873,ENSMUSG00000060795,ENSMUSG00000094388,ENSMUSG00000096592	661	661	660	775	1040	794	497	731	374	1138	1535	1132	1210	1365	1204	745	342	515	188	301	243	480	712	609	357	535	390
MG640	ENSMUSG00000038268,ENSMUSG00000078789	393	281	403	586	421	341	399	248	164	165	153	172	56	117	100	503	437	497	188	280	238	432	500	366	364	389	442
MG641	ENSMUSG00000027288,ENSMUSG00000097799	1163	1287	1304	1237	1173	1499	1454	1272	1098	3617	3028	3378	2766	2883	2736	2195	1544	2050	855	751	1222	1674	1516	1485	1307	1862	1657
MG642	ENSMUSG00000039367,ENSMUSG00000097577	231	169	197	147	214	252	226	183	312	166	190	144	81	118	111	547	368	540	183	261	238	330	281	236	321	411	313
MG643	ENSMUSG00000094320,ENSMUSG00000095588	220	186	213	305	371	275	261	264	164	271	289	293	154	148	128	588	446	515	309	239	342	356	404	311	326	335	270
MG644	ENSMUSG00000018583	366	461	371	753	661	406	410	396	354	326	240	314	260	333	325	879	551	866	254	291	177	734	623	486	471	682	668
MG645	ENSMUSG00000060938,ENSMUSG00000062353,ENSMUSG00000063754,ENSMUSG00000070271,ENSMUSG00000083328	730	876	749	750	901	1066	1096	877	1019	290	196	277	157	155	195	988	803	1113	501	980	477	1212	1141	1045	1542	1513	1479
MG646	ENSMUSG00000015656,ENSMUSG00000093798,ENSMUSG00000095118,ENSMUSG00000097554,ENSMUSG00000100801	143	125	138	171	177	176	218	274	185	32	33	51	31	31	35	127	81	133	35	75	45	200	91	125	275	313	334
MG647	ENSMUSG00000019320,ENSMUSG00000040688	78	109	82	118	137	60	134	73	105	60	63	59	22	5	14	793	709	763	306	464	395	172	194	107	189	228	176
MG648	ENSMUSG00000020018,ENSMUSG00000085787	116	149	68	133	152	142	174	88	97	54	38	49	12	8	18	194	152	229	83	135	209	221	188	156	152	187	179
MG649	ENSMUSG00000059355	287	212	220	362	426	254	249	248	190	172	105	147	21	27	41	432	334	397	125	220	234	293	341	228	255	260	231
MG650	ENSMUSG00000058546,ENSMUSG00000063556,ENSMUSG00000071532,ENSMUSG00000078126	532	599	368	618	652	776	707	752	605	220	180	210	117	180	168	957	701	1200	445	425	582	849	950	752	1230	1193	1071
MG651	ENSMUSG00000044042,ENSMUSG00000100934	761	869	1207	315	492	480	190	37	33	24	15	14	4	5	5	454	201	657	11	12	1	468	305	131	25	67	61
MG652	ENSMUSG00000020515	107	148	176	182	218	117	229	191	146	129	132	112	69	79	78	265	215	276	119	125	129	215	206	185	242	289	273
MG653	ENSMUSG00000081170,ENSMUSG00000081210,ENSMUSG00000081684,ENSMUSG00000082246,ENSMUSG00000082480,ENSMUSG00000082762,ENSMUSG00000083087,ENSMUSG00000091957,ENSMUSG00000100648	232	149	130	157	211	224	213	156	176	75	34	66	29	42	47	413	258	372	128	78	56	273	264	268	274	264	215
MG654	ENSMUSG00000023004,ENSMUSG00000043091,ENSMUSG00000072235,ENSMUSG00000082809	281	358	242	291	361	188	236	123	170	283	236	242	228	202	256	363	294	329	117	172	88	336	298	189	259	357	232
MG655	ENSMUSG00000074677,ENSMUSG00000095028	1715	1443	2335	3465	3636	2271	2529	3937	1789	3997	4549	3585	3931	4148	5187	375	58	242	0	8	0	1710	1868	1687	322	328	316
MG656	ENSMUSG00000048234,ENSMUSG00000085894	3715	2921	5978	1544	1239	3132	2001	2575	1817	9208	9745	9941	20499	21618	21917	990	555	578	380	338	511	3197	3850	2801	1135	1936	812
MG657	ENSMUSG00000066592,ENSMUSG00000070343,ENSMUSG00000091742	112	97	125	98	165	124	144	130	135	52	28	41	19	22	48	186	96	141	91	100	79	184	156	120	184	218	202
MG658	ENSMUSG00000028367	245	268	476	263	312	191	99	48	64	205	165	212	301	316	297	283	177	209	111	73	87	274	191	214	110	127	93
MG659	ENSMUSG00000025477,ENSMUSG00000041309	66	97	73	86	74	75	108	173	100	281	251	289	297	338	258	105	145	112	148	95	137	144	231	130	218	176	246
MG660	ENSMUSG00000055093,ENSMUSG00000058838,ENSMUSG00000081642,ENSMUSG00000101501	392	427	382	387	432	668	576	764	471	186	194	242	238	268	241	506	424	570	252	408	245	716	716	577	826	829	770
MG661	ENSMUSG00000021945,ENSMUSG00000040123	135	142	116	119	161	155	203	184	148	131	193	120	175	105	136	272	213	274	151	194	168	202	212	168	359	407	371
MG662	ENSMUSG00000027671,ENSMUSG00000037531	160	194	139	308	251	153	131	252	173	56	46	60	31	7	29	527	420	417	340	286	308	275	299	215	270	340	278
MG663	ENSMUSG00000024480,ENSMUSG00000085611,ENSMUSG00000090334,ENSMUSG00000094257	195	120	223	68	141	130	97	119	57	94	97	111	132	134	105	131	88	163	12	4	61	142	119	145	63	84	68
MG664	ENSMUSG00000034566,ENSMUSG00000068706	1123	1066	1253	1090	1368	1425	1268	1492	1183	605	543	628	332	406	387	1886	1527	1778	1018	1112	1059	1441	1391	1221	1273	1424	1289
MG665	ENSMUSG00000058603,ENSMUSG00000058905,ENSMUSG00000083454	466	349	410	449	462	601	573	400	452	130	93	103	69	70	90	498	373	535	257	229	244	547	549	459	591	666	520
MG666	ENSMUSG00000041355,ENSMUSG00000074479	154	225	165	307	204	80	182	134	86	30	20	26	27	13	28	293	165	335	167	235	125	204	194	156	162	194	236
MG667	ENSMUSG00000063556,ENSMUSG00000071532,ENSMUSG00000078126,ENSMUSG00000078180,ENSMUSG00000078291,ENSMUSG00000083723,ENSMUSG00000084139,ENSMUSG00000102220	154	148	122	204	250	226	187	217	69	66	45	68	28	39	60	344	191	365	128	184	174	303	309	166	304	413	328
MG668	ENSMUSG00000021226,ENSMUSG00000072949	182	105	171	1191	1356	69	64	78	123	102	259	69	148	110	84	534	836	512	786	1311	1061	218	283	160	419	445	396
MG669	ENSMUSG00000056579,ENSMUSG00000098265	89	128	169	151	129	253	231	164	200	736	765	693	506	591	513	251	211	311	209	273	213	285	458	255	299	382	322
MG670	ENSMUSG00000058672	174	197	184	38	36	156	151	188	218	10	9	14	32	34	34	197	112	158	50	70	94	135	96	77	149	173	155
MG671	ENSMUSG00000031393,ENSMUSG00000059005,ENSMUSG00000059179,ENSMUSG00000060989,ENSMUSG00000066538,ENSMUSG00000068480,ENSMUSG00000069014,ENSMUSG00000081118,ENSMUSG00000081205,ENSMUSG00000081441,ENSMUSG00000082262,ENSMUSG00000089640,ENSMUSG00000092086,ENSMUSG00000096156,ENSMUSG00000100514	139	80	75	127	155	108	144	167	148	75	88	88	22	39	49	219	133	233	105	76	108	122	151	133	112	160	140
MG672	ENSMUSG00000056820,ENSMUSG00000102493	118	56	128	143	177	69	177	110	117	50	31	61	8	23	30	310	240	326	126	138	148	204	173	92	170	223	200
MG673	ENSMUSG00000038525	188	174	146	214	226	125	143	177	198	47	50	51	35	8	40	639	364	665	223	352	193	387	289	166	343	373	282
MG674	ENSMUSG00000008690,ENSMUSG00000091780	195	166	138	213	245	152	87	165	122	55	64	60	45	32	47	345	364	294	208	397	211	256	196	140	239	291	251
MG675	ENSMUSG00000003166,ENSMUSG00000092470	543	573	825	668	615	586	744	827	771	625	673	545	255	276	349	2204	1947	2269	1239	1031	1569	1053	1028	706	1089	1587	1270
MG676	ENSMUSG00000002319,ENSMUSG00000002320	491	355	631	790	671	431	419	467	347	243	208	207	105	75	150	1199	1013	1054	484	1042	786	757	771	470	697	753	695
MG677	ENSMUSG00000048916,ENSMUSG00000076435	351	328	313	251	321	218	187	194	191	34	28	24	49	34	80	426	302	535	118	127	146	506	395	324	700	707	778
MG678	ENSMUSG00000081406,ENSMUSG00000082926	924	942	634	817	851	1038	1163	1169	1295	283	231	284	248	264	264	1136	911	1216	846	845	836	1476	1217	1356	1871	2061	1811
MG679	ENSMUSG00000062647,ENSMUSG00000062758,ENSMUSG00000067147,ENSMUSG00000099927	664	777	567	805	945	911	917	882	823	188	166	192	124	135	148	930	747	966	637	513	385	997	930	815	1098	1113	956
MG680	ENSMUSG00000047215,ENSMUSG00000047965,ENSMUSG00000062456,ENSMUSG00000082475,ENSMUSG00000094989,ENSMUSG00000101875	4031	3865	3181	4404	4485	4341	4450	6098	4804	1842	1541	1762	1979	2227	2214	5099	4242	5262	3725	4377	4186	6284	5919	5545	8534	8794	8032
MG681	ENSMUSG00000026199,ENSMUSG00000026200	212	279	279	227	318	365	304	300	300	216	234	209	89	115	99	429	410	499	286	339	362	474	490	255	436	385	384
MG682	ENSMUSG00000078153,ENSMUSG00000079197,ENSMUSG00000097244	123	141	143	84	111	155	150	120	107	91	47	80	51	49	40	175	120	190	78	58	47	146	138	136	89	113	105
MG683	ENSMUSG00000071680,ENSMUSG00000080921	51	80	92	67	144	175	104	119	34	31	36	36	24	37	17	127	93	106	129	114	118	181	120	89	225	195	186
MG684	ENSMUSG00000057666,ENSMUSG00000069236,ENSMUSG00000069376,ENSMUSG00000069939,ENSMUSG00000070025,ENSMUSG00000070490,ENSMUSG00000071102,ENSMUSG00000072432,ENSMUSG00000078162,ENSMUSG00000078300,ENSMUSG00000078592,ENSMUSG00000078636,ENSMUSG00000078965,ENSMUSG00000078967,ENSMUSG00000079360,ENSMUSG00000079501,ENSMUSG00000080870,ENSMUSG00000080994,ENSMUSG00000081221,ENSMUSG00000081494,ENSMUSG00000081600,…	255	248	280	252	395	307	201	131	97	172	137	166	71	134	136	301	162	348	70	78	42	172	215	210	83	93	65
MG685	ENSMUSG00000066407,ENSMUSG00000067288,ENSMUSG00000072940	914	918	871	756	857	1286	1374	1161	992	362	226	295	135	138	141	1489	1110	2036	593	760	665	1265	1232	1253	1455	1487	1331
MG686	ENSMUSG00000090213	870	896	1239	652	653	1270	629	694	531	1360	1106	944	1537	2178	1931	458	385	406	280	281	274	824	837	675	386	592	409
MG687	ENSMUSG00000064368,ENSMUSG00000064369	519	479	687	357	393	529	328	478	471	87	58	96	90	44	68	702	575	473	837	1565	1288	511	575	562	800	910	553
MG688	ENSMUSG00000059796,ENSMUSG00000063586,ENSMUSG00000083257,ENSMUSG00000101188	156	171	116	169	165	113	195	164	47	64	75	71	65	165	88	164	120	151	73	32	54	131	126	62	77	150	71
MG689	ENSMUSG00000047675,ENSMUSG00000060198,ENSMUSG00000071303,ENSMUSG00000087412	198	153	144	163	191	255	199	201	148	43	39	51	33	37	41	254	179	272	118	148	179	259	257	218	301	332	314
MG690	ENSMUSG00000066442,ENSMUSG00000079427,ENSMUSG00000100838	367	309	400	289	305	217	192	131	108	676	496	625	314	251	271	238	205	157	198	94	176	300	313	360	175	197	201
MG691	ENSMUSG00000037197	336	373	346	379	428	453	382	441	451	243	253	270	118	121	146	602	412	577	229	341	244	547	536	360	508	635	607
MG692	ENSMUSG00000035202,ENSMUSG00000086324	1740	2085	2507	2117	2157	2752	2368	1796	3638	2444	1417	775	480	591	2822	4512	2365	2988	978	1460	975	1639	2527	1343	1697	1455	2404
MG693	ENSMUSG00000025510,ENSMUSG00000073787	61	77	78	84	119	70	76	171	102	17	10	12	16	17	17	516	329	474	247	146	310	122	105	79	119	143	152
MG694	ENSMUSG00000000579,ENSMUSG00000092074,ENSMUSG00000095677,ENSMUSG00000096255	368	312	268	602	646	562	427	619	320	436	395	415	339	253	401	1062	876	1364	346	795	332	689	711	456	457	522	436
MG695	ENSMUSG00000054717,ENSMUSG00000094017,ENSMUSG00000095865	174	168	131	312	310	238	232	266	306	254	362	248	378	316	381	247	185	243	106	139	136	270	369	230	409	530	456
MG696	ENSMUSG00000080848,ENSMUSG00000085342,ENSMUSG00000091285	234	163	167	234	200	261	290	290	175	74	49	61	54	60	65	280	271	365	198	239	65	287	260	190	346	406	263
MG697	ENSMUSG00000079427	420	373	248	190	208	186	142	23	46	1311	1155	1316	326	143	206	39	32	42	19	5	49	252	450	495	73	62	73
MG698	ENSMUSG00000031422	1634	1591	2040	2204	2020	1967	1706	1555	1094	1292	1132	1324	1744	2052	1914	4894	2970	4523	1744	2309	2244	2704	2543	1616	2300	3022	2066
MG699	ENSMUSG00000042079,ENSMUSG00000044757,ENSMUSG00000081953,ENSMUSG00000082382,ENSMUSG00000082510,ENSMUSG00000100454	205	325	260	263	347	226	277	320	283	241	266	229	110	122	121	407	267	391	136	114	199	387	289	224	360	440	418
MG700	ENSMUSG00000038717,ENSMUSG00000067719	600	580	665	715	718	553	601	624	507	496	426	524	293	392	377	726	581	658	533	270	287	636	630	614	509	536	498
MG701	ENSMUSG00000021282	3777	3589	2859	5498	5300	5759	6393	5857	6460	7634	8553	8804	6907	7532	6617	2965	2026	2347	1911	2418	1946	4122	4724	3722	5697	8132	4524
MG702	ENSMUSG00000021039,ENSMUSG00000021040	611	615	658	928	885	778	888	1134	775	561	593	503	175	256	230	1256	1094	1192	786	1040	908	1063	1014	711	1205	1656	1281
MG703	ENSMUSG00000057666,ENSMUSG00000069939,ENSMUSG00000078636,ENSMUSG00000078965,ENSMUSG00000080870,ENSMUSG00000081221,ENSMUSG00000082424,ENSMUSG00000083245,ENSMUSG00000083773,ENSMUSG00000094708,ENSMUSG00000095042,ENSMUSG00000095937,ENSMUSG00000096617,ENSMUSG00000097989,ENSMUSG00000098021,ENSMUSG00000098222	822	785	755	929	1082	883	578	282	334	550	353	493	300	369	417	804	467	846	205	238	118	797	691	570	307	464	308
MG704	ENSMUSG00000021660,ENSMUSG00000048603,ENSMUSG00000089782,ENSMUSG00000103759	139	135	122	99	126	174	193	151	204	75	75	69	39	47	46	154	152	203	77	94	110	125	136	89	114	122	119
MG705	ENSMUSG00000044285,ENSMUSG00000103034	1358	1318	1404	1851	2013	2014	2672	2656	2150	2244	2276	1979	2172	2793	2599	1748	1402	1684	875	1069	1064	2266	2240	1303	2857	3315	3017
MG706	ENSMUSG00000071172,ENSMUSG00000078134	2672	2370	1808	3611	3687	4069	4049	4009	3879	2240	2418	2523	1524	1498	1583	3816	2492	3493	2125	2634	2199	3768	3862	2850	4633	5441	4013
MG707	ENSMUSG00000081575	520	468	440	523	558	634	725	879	522	140	111	175	179	144	192	1063	716	1090	585	464	748	886	811	717	1023	1173	1019
MG708	ENSMUSG00000030623,ENSMUSG00000039405	9	2	2	42	67	37	142	670	277	8	11	16	326	239	102	220	154	326	257	160	466	123	225	60	499	781	760
MG709	ENSMUSG00000039810,ENSMUSG00000100548	185	245	147	245	282	302	405	430	401	209	214	213	159	213	161	186	166	213	106	148	130	302	281	184	620	661	596
MG710	ENSMUSG00000040952,ENSMUSG00000094974,ENSMUSG00000096681,ENSMUSG00000096942	1074	1159	839	907	885	1372	1334	1252	958	419	285	392	163	141	204	1579	1659	1477	1597	1547	1598	1656	1686	1270	2403	2427	2381
MG711	ENSMUSG00000024130,ENSMUSG00000035435	93	68	107	111	128	72	77	148	144	26	30	30	22	24	38	1353	2095	692	2158	1641	2106	195	99	70	396	666	438
MG712	ENSMUSG00000024610,ENSMUSG00000093327	12572	11944	5852	3639	3406	8468	7782	3493	3246	664	232	402	526	599	935	3544	4852	1794	3340	3859	4308	8237	5080	3340	8991	9072	11182
MG713	ENSMUSG00000023004,ENSMUSG00000082809	466	482	415	687	761	224	284	173	252	95	51	75	14	29	32	511	346	455	190	162	256	435	340	293	342	371	208
MG714	ENSMUSG00000025350,ENSMUSG00000055771,ENSMUSG00000090247	192	185	243	251	387	343	297	307	294	160	164	164	120	180	178	314	324	332	221	367	239	262	215	192	286	291	263
MG715	ENSMUSG00000003308,ENSMUSG00000097439	343	333	408	431	379	305	397	405	274	63	65	66	19	32	51	709	742	639	329	317	395	512	427	358	436	444	457
MG716	ENSMUSG00000036478	13880	13547	13017	9335	8559	28782	14747	21781	12924	37379	32182	37287	52980	53256	50632	5460	2786	5027	2341	4422	3132	19486	19020	20879	19813	22016	22518
MG717	ENSMUSG00000093798,ENSMUSG00000097554,ENSMUSG00000100801	5055	5054	5244	5766	5847	6487	7661	9784	7097	1549	1514	1748	1008	1159	1235	4269	2901	5311	1978	2863	2239	5694	4622	3662	6310	8400	7649
MG718	ENSMUSG00000055839,ENSMUSG00000081153	116	94	107	78	147	103	106	38	74	148	88	121	39	64	49	227	149	204	61	31	31	171	183	132	133	96	82
MG719	ENSMUSG00000041958	609	493	729	968	972	420	424	380	377	415	380	365	190	121	242	1038	581	1024	234	386	199	804	668	533	421	459	481
MG720	ENSMUSG00000038845,ENSMUSG00000067547	232	221	313	336	418	340	230	229	206	118	55	89	58	28	53	633	421	724	250	211	265	453	372	227	223	305	245
MG721	ENSMUSG00000024019,ENSMUSG00000099329	89	109	62	51	79	100	150	77	68	142	92	131	161	132	132	105	71	134	36	61	47	146	109	87	128	204	158
MG722	ENSMUSG00000025878,ENSMUSG00000074516,ENSMUSG00000078240,ENSMUSG00000080205,ENSMUSG00000082399,ENSMUSG00000082599,ENSMUSG00000083374,ENSMUSG00000092301,ENSMUSG00000094446,ENSMUSG00000094772,ENSMUSG00000096712	211	257	190	267	275	419	249	381	220	110	61	73	66	65	75	324	241	366	138	152	289	399	316	268	379	395	342
MG723	ENSMUSG00000097715	217	168	371	213	206	167	79	145	64	232	132	162	288	335	309	73	42	48	42	25	8	173	74	106	81	105	125
MG724	ENSMUSG00000043716,ENSMUSG00000080776	5749	5617	4591	6028	6435	7086	7490	8586	6907	1875	1538	1836	1697	1974	1954	11012	8899	12416	6344	7077	6849	9663	9575	8126	12362	13127	11168
MG725	ENSMUSG00000005378,ENSMUSG00000061118	132	153	135	188	194	117	110	203	99	102	79	76	52	41	49	206	196	211	249	157	148	155	167	123	192	207	192
MG726	ENSMUSG00000043483,ENSMUSG00000081975	1006	1187	945	1294	1543	1210	1083	1557	977	390	334	331	213	186	225	1520	1109	1586	1081	1066	1351	1497	1227	1036	1508	1670	1437
MG727	ENSMUSG00000020460,ENSMUSG00000055093,ENSMUSG00000058838,ENSMUSG00000081642	383	306	359	420	410	543	594	625	638	196	139	199	178	228	243	508	353	610	326	357	297	631	599	544	663	750	688
MG728	ENSMUSG00000019836,ENSMUSG00000060096,ENSMUSG00000063953,ENSMUSG00000075232	191	137	177	302	532	310	359	407	322	173	251	184	217	253	259	590	491	602	362	360	351	424	358	329	434	672	529
MG729	ENSMUSG00000036305,ENSMUSG00000082423	391	411	344	402	485	643	517	744	638	146	138	168	79	96	107	674	403	776	222	354	201	840	695	600	947	840	848
MG730	ENSMUSG00000036006	17	3	2	18	30	76	101	200	250	253	173	221	930	750	833	24	16	8	50	63	24	232	154	134	474	644	477
MG731	ENSMUSG00000011752,ENSMUSG00000082016	2965	3131	3751	1194	1247	2696	1610	1585	1235	1557	1267	1149	739	986	723	2394	1280	2558	520	388	575	2883	2135	1799	730	952	725
MG732	ENSMUSG00000022193	746	837	924	755	980	555	581	581	390	478	349	392	77	148	181	1470	996	1377	450	555	445	1008	871	761	488	591	525
MG733	ENSMUSG00000052533,ENSMUSG00000084892	90	91	152	78	184	106	173	109	49	103	56	78	23	26	25	269	150	274	61	83	54	184	173	149	197	245	233
MG734	ENSMUSG00000004980	405	358	353	669	634	516	486	577	751	390	428	503	203	244	229	1023	718	717	437	314	480	840	636	441	860	1021	781
MG735	ENSMUSG00000072109	228	262	180	65	67	71	142	152	164	99	59	133	552	446	324	19	23	22	23	51	16	204	154	105	401	303	369
MG736	ENSMUSG00000045868,ENSMUSG00000063286,ENSMUSG00000078606,ENSMUSG00000086513,ENSMUSG00000095457,ENSMUSG00000095649	212	210	255	256	221	577	942	732	602	252	165	236	333	429	358	53	28	61	46	38	27	386	315	371	481	621	658
MG737	ENSMUSG00000015656,ENSMUSG00000100801	628	731	662	631	718	983	1228	1255	971	248	192	232	141	147	174	590	435	713	244	414	274	887	604	437	807	1216	1236
MG738	ENSMUSG00000026536,ENSMUSG00000073489	690	605	778	368	214	1503	2122	3029	1789	188	156	217	386	330	287	232	53	255	1	0	14	296	253	237	92	109	121
MG739	ENSMUSG00000036305	1742	1817	1432	1957	2122	2726	2626	2652	1857	590	540	571	453	479	578	2907	1800	3343	1145	1150	1277	3007	2732	2431	4095	3917	3798
MG740	ENSMUSG00000024205,ENSMUSG00000057863,ENSMUSG00000066068,ENSMUSG00000066629,ENSMUSG00000066771,ENSMUSG00000091845	135	170	140	206	211	236	241	279	306	77	60	70	14	40	51	207	207	257	123	196	194	305	338	258	389	368	338
MG741	ENSMUSG00000072596,ENSMUSG00000072599,ENSMUSG00000072600,ENSMUSG00000072601,ENSMUSG00000090166	443	723	736	7581	7692	101	114	128	178	34	15	18	6	18	8	406	90	228	8	85	1	593	254	416	168	287	193
MG742	ENSMUSG00000022214,ENSMUSG00000086341	151	160	121	90	130	164	154	151	186	106	86	88	105	68	74	328	463	298	371	368	379	154	160	189	259	297	244
MG743	ENSMUSG00000020564,ENSMUSG00000085664	78	69	78	87	80	107	135	121	84	158	108	112	260	220	235	53	44	33	27	54	5	84	153	101	141	143	119
MG744	ENSMUSG00000033450,ENSMUSG00000052031	3252	2807	2181	940	1289	4176	3766	3667	4208	5909	3681	3909	2421	2483	2870	1282	1173	1379	807	1318	1188	4036	3983	2972	5699	7036	8467
MG745	ENSMUSG00000021520,ENSMUSG00000081228,ENSMUSG00000089838	119	94	155	218	204	140	96	113	53	57	48	52	14	26	14	276	168	230	176	160	123	128	100	135	102	108	97
MG746	ENSMUSG00000059447,ENSMUSG00000063684	932	805	1186	1888	1917	576	763	748	624	412	412	350	275	245	277	1836	1188	2232	804	743	734	1170	1037	774	914	1269	972
MG747	ENSMUSG00000079418	101	76	140	167	154	54	65	129	63	58	76	48	58	44	32	164	147	142	124	115	94	109	164	115	170	186	156
MG748	ENSMUSG00000028639,ENSMUSG00000083536	437	377	493	302	381	387	327	279	315	179	163	189	105	102	102	538	340	679	245	235	191	441	359	311	347	378	409
MG749	ENSMUSG00000037742,ENSMUSG00000082536,ENSMUSG00000089646,ENSMUSG00000089993,ENSMUSG00000091549,ENSMUSG00000100078	1106	1027	913	862	1024	834	878	1173	976	330	273	302	149	189	223	1380	1130	1540	880	1099	997	1381	1256	1135	1659	1686	1410
MG750	ENSMUSG00000081325,ENSMUSG00000082289	114	181	116	111	89	152	215	276	177	38	36	42	25	34	47	167	114	215	80	147	138	205	149	129	200	231	213
MG751	ENSMUSG00000032518,ENSMUSG00000047676	2362	2178	1764	2112	2435	2306	2628	2713	2208	809	569	635	213	221	411	2819	1987	3802	1271	1179	1209	3456	3583	3131	4850	5148	4342
MG752	ENSMUSG00000020671	151	139	266	148	214	141	103	214	206	45	46	58	36	61	69	329	233	311	158	243	247	240	172	125	213	298	197
MG753	ENSMUSG00000057657,ENSMUSG00000061330,ENSMUSG00000083914	226	250	257	285	338	390	304	460	221	68	45	61	39	32	36	406	317	613	164	314	168	420	431	456	588	533	486
MG754	ENSMUSG00000004038,ENSMUSG00000058135	419	308	438	373	394	107	145	250	150	82	112	76	41	43	36	441	480	529	246	493	293	262	220	189	320	397	281
MG755	ENSMUSG00000034377,ENSMUSG00000046865,ENSMUSG00000051639	1311	1280	1102	1710	1853	1860	1985	1573	1692	624	381	535	158	220	256	1716	1026	1854	486	622	765	1721	1541	1367	1592	1750	1809
MG756	ENSMUSG00000057696,ENSMUSG00000058600,ENSMUSG00000060209,ENSMUSG00000062582,ENSMUSG00000082260,ENSMUSG00000083061,ENSMUSG00000083411,ENSMUSG00000085791	955	978	862	1083	1014	1441	1365	1401	1130	314	259	362	303	368	411	1284	1133	1594	727	1106	702	1647	1495	1240	2054	1823	1918
MG757	ENSMUSG00000037570,ENSMUSG00000070610	382	457	488	554	638	418	614	710	824	438	380	373	218	221	302	975	884	934	543	562	615	736	795	515	860	1053	824
MG758	ENSMUSG00000065878,ENSMUSG00000074129,ENSMUSG00000083992	349	285	167	319	340	333	404	274	477	131	75	94	54	88	103	357	338	508	219	321	239	494	572	508	683	608	596
MG759	ENSMUSG00000068262,ENSMUSG00000084131,ENSMUSG00000084349	1844	1946	1642	1893	1965	1785	2098	2153	1898	361	315	350	283	271	328	2736	2246	2850	1522	1529	2125	2823	2594	2289	3636	3692	3107
MG760	ENSMUSG00000020377,ENSMUSG00000097887	214	181	245	1963	2296	108	24	5	15	1090	1356	978	4	6	22	103	35	65	4	15	0	352	692	405	83	87	54
MG761	ENSMUSG00000027582,ENSMUSG00000090077	741	729	1005	1259	1275	1254	1433	1140	1485	696	677	606	402	483	572	2086	2217	2229	1575	1764	1828	2669	2840	1959	3356	3652	3389
MG762	ENSMUSG00000041453,ENSMUSG00000066180,ENSMUSG00000066443,ENSMUSG00000068014,ENSMUSG00000068397,ENSMUSG00000072714,ENSMUSG00000081559,ENSMUSG00000083394,ENSMUSG00000083596,ENSMUSG00000084383,ENSMUSG00000085898,ENSMUSG00000089883,ENSMUSG00000094092,ENSMUSG00000095524,ENSMUSG00000100944	288	286	228	262	346	406	416	430	353	143	94	130	115	83	97	632	594	606	561	475	468	499	454	330	632	752	691
MG763	ENSMUSG00000060795,ENSMUSG00000094388,ENSMUSG00000096592	181	199	172	247	308	205	161	280	159	328	447	363	366	447	365	207	113	151	59	116	108	164	216	205	102	144	107
MG764	ENSMUSG00000064363,ENSMUSG00000065947,ENSMUSG00000100131	1048	1043	1529	1090	1274	1061	949	635	1203	228	173	339	152	85	148	1512	1515	1462	1613	3370	1667	1013	1484	1610	1511	1717	1252
MG765	ENSMUSG00000067038,ENSMUSG00000069862,ENSMUSG00000070692,ENSMUSG00000078087	807	867	645	846	898	1048	905	855	917	378	301	316	219	229	309	1097	934	1401	580	1037	788	1304	1366	1133	1421	1497	1427
MG766	ENSMUSG00000037742,ENSMUSG00000089993,ENSMUSG00000100078	1267	1377	1169	1024	1100	1309	1505	1667	1179	386	309	400	240	255	288	1630	1413	1941	1022	1237	1044	1579	1347	1293	1953	2392	1893
MG767	ENSMUSG00000002550	303	362	350	391	437	465	510	561	483	345	347	323	159	137	156	769	696	743	398	500	692	671	830	600	820	1029	922
MG768	ENSMUSG00000028333,ENSMUSG00000081792	558	611	512	914	1022	624	710	568	568	302	253	259	91	87	99	815	566	715	271	454	287	804	842	487	746	873	678
MG769	ENSMUSG00000038116,ENSMUSG00000098506	192	189	264	90	139	184	151	74	102	87	91	65	71	73	75	283	154	381	90	205	128	252	193	168	226	306	215
MG770	ENSMUSG00000063229,ENSMUSG00000083962	200	283	262	216	262	285	187	156	94	191	147	182	93	94	149	457	308	433	207	185	284	357	232	273	158	224	144
MG771	ENSMUSG00000026771,ENSMUSG00000078578,ENSMUSG00000081519,ENSMUSG00000082394	179	141	153	171	240	145	200	217	187	201	218	245	202	197	197	205	145	249	161	204	147	181	181	228	201	224	224
MG772	ENSMUSG00000001964,ENSMUSG00000035530,ENSMUSG00000081375,ENSMUSG00000095762	133	119	147	123	174	175	198	241	232	209	282	294	421	427	463	194	153	149	93	123	158	205	222	205	242	344	270
MG773	ENSMUSG00000064356	39756	40259	55958	42474	44776	42710	39106	29429	47586	7327	6120	11728	3777	3423	5100	54202	40150	60026	40413	75406	37229	39420	56128	76365	50694	56019	41569
MG774	ENSMUSG00000027506,ENSMUSG00000094594	365	332	486	306	349	589	680	803	414	1620	1404	1498	2528	2740	2522	475	278	507	135	199	248	382	587	454	193	248	196
MG775	ENSMUSG00000061787,ENSMUSG00000083878	1061	1030	990	999	1213	1381	1324	1114	899	402	294	347	116	176	186	1443	1259	1481	817	915	868	1617	1375	1236	1642	1825	1661
MG776	ENSMUSG00000020883,ENSMUSG00000084896	69	112	203	193	288	198	210	336	240	199	250	173	83	173	125	230	230	357	225	203	157	248	322	217	407	481	353
MG777	ENSMUSG00000020652,ENSMUSG00000020654	393	300	717	4129	4579	85	118	91	145	49	40	57	59	48	74	418	143	293	70	138	174	775	456	426	532	538	377
MG778	ENSMUSG00000008682,ENSMUSG00000058443,ENSMUSG00000080859	965	958	731	1232	1313	808	998	1074	889	365	281	357	194	208	254	1480	1227	1735	712	1119	908	1000	1082	828	1101	1370	1063
MG779	ENSMUSG00000029614,ENSMUSG00000083982,ENSMUSG00000084106	353	376	242	355	246	392	396	302	521	95	72	96	42	77	88	455	333	472	269	266	317	496	453	345	571	630	538
MG780	ENSMUSG00000080777,ENSMUSG00000083097,ENSMUSG00000093904	222	144	155	115	222	230	169	182	138	115	106	87	80	98	95	276	171	328	115	109	107	255	216	188	208	265	167
MG781	ENSMUSG00000025858	392	365	401	524	610	382	466	446	510	400	371	370	183	148	212	965	889	840	700	822	967	684	710	463	850	948	731
MG782	ENSMUSG00000005442	130	158	154	181	132	211	118	110	155	149	107	96	31	62	54	117	84	103	55	118	87	157	132	91	154	170	168
MG783	ENSMUSG00000034158,ENSMUSG00000083405	4000	4320	4457	7204	7796	3794	3542	4040	3105	3385	2252	2477	2917	3091	4200	3494	1986	3646	1072	1406	1699	5756	3772	2904	3810	4527	3910
MG784	ENSMUSG00000025199	86	88	56	92	100	168	110	106	48	104	111	79	56	16	59	101	117	130	47	96	124	130	109	80	81	149	119
MG785	ENSMUSG00000027636,ENSMUSG00000027637	879	1233	1240	1386	1507	900	1134	1563	1242	1001	833	878	1331	1558	1303	1936	1580	1803	1079	1187	1343	1232	1216	1157	1091	1486	1006
MG786	ENSMUSG00000076604,ENSMUSG00000076605,ENSMUSG00000076606,ENSMUSG00000076607,ENSMUSG00000076608,ENSMUSG00000076609	11	9	14	5	2	197	503	224	97	31	10	8	53	58	94	341	1834	5468	9	189	126	439	218	275	604	487	563
MG787	ENSMUSG00000054509,ENSMUSG00000090038	223	177	216	245	299	151	189	191	196	272	353	299	283	230	170	348	261	305	243	210	136	272	267	210	276	402	401
MG788	ENSMUSG00000028955	145	155	156	206	205	152	146	247	209	159	120	130	166	141	158	196	153	163	148	56	115	142	130	154	157	224	164
MG789	ENSMUSG00000069874,ENSMUSG00000078853	97	76	99	54	74	96	143	235	103	106	66	106	78	45	64	189	149	178	57	86	78	247	198	139	185	205	267
MG790	ENSMUSG00000060743,ENSMUSG00000081244,ENSMUSG00000081416,ENSMUSG00000082029,ENSMUSG00000082284,ENSMUSG00000096789,ENSMUSG00000097347,ENSMUSG00000101209	58	77	63	99	97	82	111	217	81	109	117	151	291	251	187	100	57	116	73	21	102	100	106	93	126	161	127
MG791	ENSMUSG00000030788,ENSMUSG00000066807	113	187	117	127	159	112	120	264	155	137	114	109	192	131	188	307	251	249	265	81	281	155	88	84	177	233	292
MG792	ENSMUSG00000037742,ENSMUSG00000076137,ENSMUSG00000076138	3157	2925	2545	3071	3457	2680	2288	3455	2253	1028	965	1074	620	594	691	4776	3294	4465	2721	2967	3245	4797	3972	3001	5211	5869	4741
MG793	ENSMUSG00000004264,ENSMUSG00000087327	417	397	471	588	609	352	421	400	378	202	153	145	73	55	76	881	550	1027	255	331	316	646	599	421	462	522	475
MG794	ENSMUSG00000055553,ENSMUSG00000059461,ENSMUSG00000061390,ENSMUSG00000062742,ENSMUSG00000068240,ENSMUSG00000090137,ENSMUSG00000091460	7693	7303	7049	6734	7970	10974	10092	9374	9273	3443	2769	2992	2151	2386	2556	12855	8975	16344	4160	5959	4959	12739	12835	9921	14715	15268	14550
MG795	ENSMUSG00000068396,ENSMUSG00000093686	389	349	296	393	423	464	625	658	426	150	110	143	173	110	133	530	432	664	295	294	476	637	524	629	840	760	742
MG796	ENSMUSG00000032399,ENSMUSG00000094411,ENSMUSG00000101795	204	174	154	154	143	142	233	250	195	25	30	33	18	13	30	186	153	227	157	107	125	190	232	200	279	283	216
MG797	ENSMUSG00000046434,ENSMUSG00000058922,ENSMUSG00000083311	279	211	166	194	220	366	315	267	257	79	67	87	43	41	68	403	367	396	154	213	342	456	368	289	432	478	421
MG798	ENSMUSG00000013878	227	274	287	258	280	142	124	138	220	149	273	184	171	61	117	629	412	596	197	448	431	357	420	258	332	437	321
MG799	ENSMUSG00000040652	480	442	501	370	341	469	729	1603	1348	439	680	426	689	725	1046	3347	4540	2166	5518	4575	5425	882	939	515	1996	2743	2287
MG800	ENSMUSG00000069744,ENSMUSG00000091580	491	492	415	498	626	589	498	511	321	398	329	370	165	170	202	872	554	803	371	343	509	670	635	446	511	530	428
MG801	ENSMUSG00000030432,ENSMUSG00000058603,ENSMUSG00000083454	1484	1359	1200	1233	1485	2161	1756	1793	2030	429	323	411	242	325	323	1721	1167	1879	827	995	692	1922	1944	1626	2041	2072	1837
MG802	ENSMUSG00000016559,ENSMUSG00000089999,ENSMUSG00000104126	1863	1796	1981	2223	2649	4938	3388	5380	2904	4652	3986	3996	3588	3908	3646	1705	1316	1527	1118	1600	1408	2134	2515	2186	2762	2750	3339
MG803	ENSMUSG00000056777,ENSMUSG00000056849,ENSMUSG00000057370,ENSMUSG00000058700,ENSMUSG00000066180,ENSMUSG00000066443,ENSMUSG00000068014,ENSMUSG00000068397,ENSMUSG00000081167,ENSMUSG00000081559,ENSMUSG00000082543,ENSMUSG00000083394,ENSMUSG00000083596,ENSMUSG00000084383,ENSMUSG00000086123,ENSMUSG00000089883,ENSMUSG00000094326,ENSMUSG00000095524	247	261	206	249	269	389	325	331	352	91	101	120	125	89	113	511	548	547	439	473	490	434	458	314	527	627	565
MG804	ENSMUSG00000044533,ENSMUSG00000077709	73	102	60	192	155	217	280	220	265	106	97	126	71	86	66	100	65	82	45	93	55	224	227	188	402	483	269
MG805	ENSMUSG00000094410,ENSMUSG00000102976	5427	5268	6804	6205	5812	7242	5999	7177	6010	4159	5018	4361	2838	2671	2546	11691	8999	12203	6325	6795	7136	8021	8982	5639	8888	10380	9302
MG806	ENSMUSG00000026536,ENSMUSG00000054203	592	440	503	525	323	2014	1738	1996	1395	27	18	24	55	7	18	291	71	249	20	0	34	437	222	322	143	166	232
MG807	ENSMUSG00000044533,ENSMUSG00000057244,ENSMUSG00000061833,ENSMUSG00000068604,ENSMUSG00000072789,ENSMUSG00000074250,ENSMUSG00000081170,ENSMUSG00000081210,ENSMUSG00000081684,ENSMUSG00000082480,ENSMUSG00000082535,ENSMUSG00000082762,ENSMUSG00000083382,ENSMUSG00000084333,ENSMUSG00000084373,ENSMUSG00000085361,ENSMUSG00000085893,ENSMUSG00000091410,ENSMUSG00000091957,ENSMUSG00000096177,ENSMUSG00000100702,…	345	363	303	310	416	407	261	203	234	121	117	129	73	94	91	679	393	845	157	192	176	464	593	393	477	496	377
MG808	ENSMUSG00000098559	313	354	227	303	355	332	395	403	233	49	36	50	39	52	59	456	365	473	233	304	306	440	371	348	749	742	703
MG809	ENSMUSG00000004056,ENSMUSG00000084347	633	532	665	780	809	598	589	714	688	1562	1073	1261	1290	1283	1381	1393	1550	1001	1054	1182	1498	893	886	872	962	1351	981
MG810	ENSMUSG00000075602	2	22	7	30	22	104	179	410	232	32	30	33	18	19	33	241	154	260	169	101	196	182	255	133	306	364	511
MG811	ENSMUSG00000028959,ENSMUSG00000028962	469	508	476	1031	933	463	448	415	554	479	352	386	137	137	192	1781	1481	1932	812	1005	1100	721	754	532	752	918	739
MG812	ENSMUSG00000080877,ENSMUSG00000081631,ENSMUSG00000083378	121	79	83	124	130	135	145	195	124	50	40	55	18	24	23	169	134	209	97	148	86	172	201	146	184	213	247
MG813	ENSMUSG00000025982	134	142	100	121	115	132	111	135	93	165	186	189	232	175	168	68	52	95	64	93	51	132	147	181	149	160	145
MG814	ENSMUSG00000021748,ENSMUSG00000103922	606	554	627	937	1033	701	734	884	744	365	365	383	224	289	302	1215	764	1150	600	603	661	769	713	583	669	768	670
MG815	ENSMUSG00000025393,ENSMUSG00000091831	299	399	397	348	463	240	297	278	142	157	139	177	52	60	109	583	416	588	308	299	387	354	304	296	312	375	274
MG816	ENSMUSG00000051723,ENSMUSG00000067870,ENSMUSG00000072255,ENSMUSG00000073702,ENSMUSG00000083192,ENSMUSG00000094122,ENSMUSG00000094191,ENSMUSG00000097255,ENSMUSG00000097803	728	634	564	609	707	954	827	829	674	235	180	239	159	121	142	969	767	1115	534	743	466	970	965	796	1113	1205	1131
MG817	ENSMUSG00000090104	92	97	144	28	78	76	59	92	104	1245	1194	1117	374	428	390	228	174	224	44	105	47	242	523	508	145	165	166
MG818	ENSMUSG00000031708	182	121	141	236	245	179	214	199	178	78	55	55	42	90	87	491	493	550	393	446	507	320	258	182	276	344	254
MG819	ENSMUSG00000060730,ENSMUSG00000066116,ENSMUSG00000068396	174	175	136	199	168	187	237	234	241	59	50	83	68	81	68	262	204	340	109	134	143	261	296	243	376	384	342
MG820	ENSMUSG00000081671,ENSMUSG00000084279,ENSMUSG00000095865	104	57	97	138	185	95	162	198	199	156	186	135	182	265	253	157	88	171	73	143	71	188	212	153	223	364	251
MG821	ENSMUSG00000045455,ENSMUSG00000048007	321	348	330	490	492	349	396	494	316	122	92	94	52	88	105	1004	507	931	169	418	148	604	488	356	353	383	419
MG822	ENSMUSG00000021270,ENSMUSG00000083899	3825	4017	2213	5701	7855	8572	11740	18676	13200	2316	1982	2398	1834	1956	2652	4933	3635	5383	3333	5505	3853	7105	5978	3205	12876	19506	14245
MG823	ENSMUSG00000035086,ENSMUSG00000078653	1466	1350	1450	1655	1816	1855	1758	2105	1868	1744	1968	1689	1927	1891	1933	1921	1559	2021	960	1731	1001	1961	2190	1434	2121	2516	2254
MG824	ENSMUSG00000037742,ENSMUSG00000082536,ENSMUSG00000091549	2473	2541	1972	2481	2569	2243	2207	2569	2115	858	673	676	444	589	563	3352	2688	3913	2071	2360	2396	3279	2696	2389	3863	4566	3647
MG825	ENSMUSG00000000339,ENSMUSG00000097737	197	237	237	267	299	200	236	340	210	94	90	104	58	22	43	526	364	477	158	280	230	246	374	256	296	360	270
MG826	ENSMUSG00000029433,ENSMUSG00000086753	98	104	129	122	199	126	140	78	110	139	141	159	73	56	73	232	238	268	160	241	176	162	178	118	151	194	159
MG827	ENSMUSG00000021116,ENSMUSG00000081451	199	162	156	215	178	176	172	150	90	73	63	79	12	9	25	283	186	204	173	168	118	239	153	151	149	196	136
MG828	ENSMUSG00000057359,ENSMUSG00000071866	2062	2218	1871	2296	2474	2060	1545	1651	1527	918	810	980	292	247	332	3695	2606	3180	1744	1825	1846	3355	3003	2226	2679	2869	2368
MG829	ENSMUSG00000031304,ENSMUSG00000092463	3144	3286	2689	1301	1146	3677	4133	3497	2911	1506	978	1251	1340	1389	1389	541	298	641	340	732	564	5233	3803	3415	6081	6735	6257
MG830	ENSMUSG00000075591,ENSMUSG00000080935	407	473	364	354	429	308	320	374	316	356	451	287	264	210	248	719	510	829	236	203	189	512	533	313	361	490	422
MG831	ENSMUSG00000062896,ENSMUSG00000067870,ENSMUSG00000094122	296	313	236	168	194	495	406	318	317	61	52	69	37	39	47	305	231	380	83	285	122	379	313	333	383	417	361
MG832	ENSMUSG00000020460,ENSMUSG00000055093,ENSMUSG00000058838,ENSMUSG00000081394	1439	1379	1137	1481	1661	1790	1865	2128	1625	775	579	732	643	837	861	1965	1503	2422	824	1113	1235	2172	1948	1943	2612	2951	2560
MG833	ENSMUSG00000071414,ENSMUSG00000082087	129	105	144	196	324	63	51	127	125	6	11	5	18	23	10	161	141	132	93	149	149	117	64	119	104	122	99
MG834	ENSMUSG00000058174,ENSMUSG00000065952,ENSMUSG00000066902,ENSMUSG00000100755	208	279	147	148	232	342	251	420	343	48	53	66	32	42	50	229	234	305	128	200	219	290	311	272	395	388	393
MG835	ENSMUSG00000075054	106	103	127	63	60	66	89	58	86	11	4	9	4	4	15	857	929	628	1084	619	1189	174	149	67	198	323	204
MG836	ENSMUSG00000030330,ENSMUSG00000072770	79	74	107	40	46	111	138	46	89	87	113	106	33	45	66	141	153	262	66	84	73	126	238	126	123	106	135
MG837	ENSMUSG00000043618	354	302	361	428	562	403	336	235	209	409	240	316	152	138	164	616	319	572	162	230	209	557	444	398	312	345	279
MG838	ENSMUSG00000054091,ENSMUSG00000086691	310	398	384	553	721	427	368	246	267	531	370	547	178	143	185	722	598	730	322	607	303	578	595	484	355	404	390
MG839	ENSMUSG00000072568,ENSMUSG00000097493	194	224	184	269	320	382	596	553	520	174	97	113	188	130	187	1812	3113	1593	2194	2554	1943	453	336	281	907	1300	952
MG840	ENSMUSG00000031311,ENSMUSG00000083367	1531	1344	1508	1599	1658	1392	1673	2217	2012	786	688	668	432	545	624	3630	2234	3935	1158	1129	1309	2214	1972	1608	2062	2583	2309
MG841	ENSMUSG00000022193,ENSMUSG00000076128	401	407	422	452	495	339	386	273	173	221	165	218	94	98	109	793	507	730	234	370	254	509	384	352	252	367	265
MG842	ENSMUSG00000069631,ENSMUSG00000078622	150	239	224	266	227	143	189	239	141	81	115	100	41	54	58	630	529	581	461	578	554	309	215	183	268	357	288
MG843	ENSMUSG00000063316,ENSMUSG00000073640,ENSMUSG00000081604	1464	1322	970	1690	2084	1810	1979	1891	1738	651	515	623	593	448	575	2147	1590	2441	1001	1052	1066	2499	2478	1859	3119	3076	2950
MG844	ENSMUSG00000049576,ENSMUSG00000079509	187	259	191	388	255	370	362	325	371	187	218	180	101	56	103	430	286	429	145	183	272	366	257	229	346	417	397
MG845	ENSMUSG00000015656,ENSMUSG00000093798,ENSMUSG00000101262	361	500	471	515	586	681	685	767	513	145	157	152	101	120	136	422	256	534	147	244	214	595	405	317	638	846	852
MG846	ENSMUSG00000062758,ENSMUSG00000067147,ENSMUSG00000068579,ENSMUSG00000071052,ENSMUSG00000080783,ENSMUSG00000081048,ENSMUSG00000086925,ENSMUSG00000090489,ENSMUSG00000098893,ENSMUSG00000099927,ENSMUSG00000099980,ENSMUSG00000101502,ENSMUSG00000102083,ENSMUSG00000103423	134	86	84	115	138	127	136	155	109	30	30	28	4	10	29	126	111	158	40	70	125	112	138	85	149	189	118
MG847	ENSMUSG00000061613,ENSMUSG00000068141	714	789	746	853	982	1088	1228	925	991	926	766	806	271	298	323	1526	1014	1543	627	1052	787	1166	1283	873	1057	1298	1167
MG848	ENSMUSG00000021927,ENSMUSG00000046434,ENSMUSG00000046636,ENSMUSG00000058922,ENSMUSG00000083311,ENSMUSG00000086743	210	210	139	203	164	299	340	326	253	77	77	63	21	45	60	342	220	370	183	301	155	268	283	291	343	444	333
MG849	ENSMUSG00000059159,ENSMUSG00000083326	293	272	275	306	321	485	385	388	314	124	100	164	87	70	104	439	350	478	244	292	305	431	491	597	629	604	590
MG850	ENSMUSG00000025184,ENSMUSG00000090117	111	87	122	240	241	192	230	181	138	63	93	68	77	33	38	177	102	213	89	132	99	179	182	62	226	219	175
MG851	ENSMUSG00000025491,ENSMUSG00000025492	189	93	74	3	4	542	931	1231	903	645	616	542	758	954	1393	67	57	58	38	30	4	140	292	211	228	232	208
MG852	ENSMUSG00000028645,ENSMUSG00000085505	177	220	279	70	80	382	247	79	165	599	377	512	460	504	383	163	100	171	41	38	48	251	162	254	170	191	130
MG853	ENSMUSG00000057666,ENSMUSG00000069939,ENSMUSG00000070025,ENSMUSG00000070490,ENSMUSG00000071343,ENSMUSG00000072432,ENSMUSG00000073737,ENSMUSG00000078162,ENSMUSG00000078300,ENSMUSG00000078592,ENSMUSG00000078636,ENSMUSG00000078965,ENSMUSG00000078967,ENSMUSG00000079311,ENSMUSG00000079360,ENSMUSG00000079501,ENSMUSG00000081221,ENSMUSG00000081721,ENSMUSG00000082424,ENSMUSG00000083044,ENSMUSG00000083245,…	248	302	303	177	277	412	227	194	194	157	83	131	76	132	123	212	153	249	39	54	52	185	216	248	74	94	75
MG854	ENSMUSG00000038346,ENSMUSG00000083767	445	450	492	592	669	587	621	620	515	587	506	511	291	211	290	539	490	593	259	288	374	609	607	429	530	698	648
MG855	ENSMUSG00000026781	131	137	252	317	281	104	109	176	34	124	112	101	41	56	92	339	217	353	178	161	150	230	222	135	168	187	185
MG856	ENSMUSG00000057863,ENSMUSG00000091845	174	148	138	143	245	228	254	198	205	107	63	82	28	62	66	245	191	334	165	196	186	339	328	256	402	383	303
MG857	ENSMUSG00000003068,ENSMUSG00000035640	148	149	128	220	225	186	154	117	194	243	226	269	413	439	395	246	263	239	177	385	93	226	259	162	256	240	233
MG858	ENSMUSG00000078495,ENSMUSG00000078502	498	458	486	485	532	543	422	744	448	230	202	213	200	165	182	342	192	307	161	368	164	570	428	378	445	476	440
MG859	ENSMUSG00000063229	1628	1669	1813	1647	1992	2141	1213	811	681	1415	1077	1374	680	791	899	3436	2567	3156	1481	1743	1744	2557	2273	1638	1170	1602	1118
MG860	ENSMUSG00000029144,ENSMUSG00000101678	1607	1906	1980	1845	2049	2267	2510	2262	2348	1701	1786	1614	928	921	892	3500	2930	3562	2095	2299	2172	2659	2653	1933	3150	3698	3696
MG861	ENSMUSG00000056849,ENSMUSG00000059483,ENSMUSG00000061684,ENSMUSG00000062152,ENSMUSG00000066180,ENSMUSG00000066443,ENSMUSG00000068014,ENSMUSG00000068397,ENSMUSG00000069986,ENSMUSG00000078125,ENSMUSG00000081971,ENSMUSG00000083394,ENSMUSG00000083596,ENSMUSG00000084383,ENSMUSG00000094256,ENSMUSG00000094326,ENSMUSG00000100944,ENSMUSG00000104418	331	418	325	294	314	475	456	517	455	156	106	132	93	110	135	558	640	643	631	642	689	562	565	487	652	807	804
MG862	ENSMUSG00000036305,ENSMUSG00000079641,ENSMUSG00000082423,ENSMUSG00000084265	80	99	76	125	117	226	105	140	127	24	37	45	27	35	36	154	68	164	73	74	59	204	173	130	200	209	196
MG863	ENSMUSG00000058542,ENSMUSG00000062382	10662	10511	15384	6807	7529	4972	4757	4153	4080	4677	3345	3657	3604	4398	3590	3081	1666	2652	1068	1128	1171	6334	4144	5317	1977	2425	1582
MG864	ENSMUSG00000018501	108	89	180	222	144	164	147	232	152	198	219	224	264	301	272	262	190	195	236	176	190	216	210	186	299	286	282
MG865	ENSMUSG00000027227,ENSMUSG00000099858	260	307	514	197	312	160	196	327	279	149	83	79	128	199	170	1540	2305	2049	1821	1906	2502	416	308	317	576	1006	381
MG866	ENSMUSG00000043618,ENSMUSG00000078812	1205	1164	1141	1671	1979	1466	1301	1039	961	1442	878	1319	562	644	634	2301	1420	2272	662	593	689	1817	1507	1421	1009	1314	1022
MG867	ENSMUSG00000090262,ENSMUSG00000101678	289	342	414	257	291	193	226	221	224	104	109	84	37	41	51	608	519	687	258	309	385	330	261	214	324	419	330
MG868	ENSMUSG00000039556,ENSMUSG00000103436	87	157	103	155	252	27	45	27	67	69	84	82	33	25	28	120	134	180	133	134	54	166	188	141	240	262	255
MG869	ENSMUSG00000064367,ENSMUSG00000082179	4976	5095	7256	4044	3962	5528	4772	4186	6519	733	546	931	700	688	691	6320	6511	4872	6774	12728	10473	4695	5892	6823	7948	9186	6469
MG870	ENSMUSG00000021273,ENSMUSG00000021939	2912	2681	4835	740	862	1314	1235	1632	843	680	649	586	187	362	468	411	270	393	342	176	258	1350	918	857	398	371	260
MG871	ENSMUSG00000028495,ENSMUSG00000081406,ENSMUSG00000082926	377	449	303	470	380	446	496	579	513	141	107	137	94	131	123	560	400	572	334	485	445	658	592	508	933	1009	833
MG872	ENSMUSG00000034663,ENSMUSG00000055725	693	735	680	368	374	354	424	235	304	448	336	387	209	209	225	232	220	223	185	156	180	520	472	333	613	673	720
MG873	ENSMUSG00000058135	1385	1450	1914	1728	1668	405	707	1046	650	361	393	268	174	136	193	2019	2227	2373	1058	2083	984	1075	971	973	1295	1695	1189
MG874	ENSMUSG00000057322,ENSMUSG00000083326	115	98	88	76	89	192	204	241	85	53	27	30	27	30	41	102	100	154	57	77	54	113	165	197	191	128	181
MG875	ENSMUSG00000037280,ENSMUSG00000090062	404	292	369	437	504	284	221	55	168	76	74	39	67	88	78	77	28	62	42	53	12	355	281	339	291	343	270
MG876	ENSMUSG00000083621,ENSMUSG00000083878	307	342	264	388	444	482	360	357	445	150	133	143	43	105	74	540	433	652	382	441	335	590	563	442	586	681	616
MG877	ENSMUSG00000015750,ENSMUSG00000040323	1502	1324	1525	1433	1853	1055	1203	1790	1363	722	611	529	405	523	479	2046	1464	2473	922	886	939	1542	1441	1113	1272	1406	1421
MG878	ENSMUSG00000006299,ENSMUSG00000101503	519	597	633	755	842	412	469	444	380	355	275	283	180	210	184	1073	837	1043	496	512	564	685	739	540	594	676	602
MG879	ENSMUSG00000026021	911	960	816	1151	1120	929	928	1298	769	1053	1081	1212	726	786	874	1899	1401	1842	909	1329	1008	1301	1320	1072	1244	1588	1214
MG880	ENSMUSG00000047965,ENSMUSG00000062456,ENSMUSG00000082196,ENSMUSG00000082475,ENSMUSG00000094989,ENSMUSG00000095847,ENSMUSG00000101875	910	969	750	1094	1068	1111	1099	1529	1230	417	393	461	516	521	565	1280	1083	1419	901	1036	917	1628	1587	1367	2160	2331	1962
MG881	ENSMUSG00000066362,ENSMUSG00000069972,ENSMUSG00000082626	225	266	144	228	299	294	300	409	304	125	110	129	112	125	112	308	280	358	146	128	107	434	447	306	620	674	527
MG882	ENSMUSG00000044533,ENSMUSG00000061833,ENSMUSG00000066487,ENSMUSG00000072789,ENSMUSG00000080972,ENSMUSG00000081210,ENSMUSG00000082480,ENSMUSG00000082762,ENSMUSG00000083087,ENSMUSG00000090544,ENSMUSG00000091957,ENSMUSG00000095406,ENSMUSG00000096177,ENSMUSG00000100922,ENSMUSG00000104280	126	108	92	118	111	106	114	99	136	64	41	54	40	16	23	255	136	280	42	91	107	213	189	176	183	188	120
MG883	ENSMUSG00000034343,ENSMUSG00000060647	146	152	155	128	104	162	155	160	144	124	100	112	37	43	48	152	84	156	62	108	90	146	99	101	73	73	83
MG884	ENSMUSG00000027593,ENSMUSG00000027596	281	266	40	309	213	58	107	86	102	265	240	181	77	203	220	325	248	330	101	102	123	422	358	290	160	142	124
MG885	ENSMUSG00000032449,ENSMUSG00000082953	309	224	268	486	518	302	284	343	420	253	285	244	157	173	123	570	734	553	629	613	864	360	342	266	501	645	497
MG886	ENSMUSG00000033983,ENSMUSG00000103316	126	133	135	165	220	173	180	190	148	36	21	27	13	14	39	326	228	402	115	156	143	165	217	123	303	363	188
MG887	ENSMUSG00000062328,ENSMUSG00000081855,ENSMUSG00000081895,ENSMUSG00000082035	745	796	663	771	863	1143	1054	1083	984	314	269	308	301	410	428	1179	975	1190	672	781	820	1328	1281	1070	1951	2009	1770
MG888	ENSMUSG00000067235	681	802	479	996	978	1128	1888	1526	1641	820	680	622	903	844	776	287	263	227	201	287	101	1622	1481	1100	2591	3525	2141
MG889	ENSMUSG00000031958,ENSMUSG00000033545	133	93	150	382	394	112	153	486	266	168	191	159	307	332	312	535	521	677	427	265	303	336	581	355	493	579	504
MG890	ENSMUSG00000032518,ENSMUSG00000047676,ENSMUSG00000083033	526	578	514	534	588	581	674	628	594	171	135	131	28	53	60	548	409	694	239	393	196	707	848	795	931	904	756
MG891	ENSMUSG00000026466,ENSMUSG00000050565	384	370	382	486	559	422	551	663	620	321	265	262	393	357	354	463	449	445	273	213	490	324	329	249	415	557	401
MG892	ENSMUSG00000008668,ENSMUSG00000061330,ENSMUSG00000083914,ENSMUSG00000102666	113	77	107	107	111	106	108	167	148	30	19	27	20	15	14	163	117	163	66	56	96	189	213	125	274	219	198
MG893	ENSMUSG00000044533,ENSMUSG00000066487,ENSMUSG00000068604,ENSMUSG00000074034,ENSMUSG00000080790,ENSMUSG00000081684,ENSMUSG00000082762,ENSMUSG00000084333,ENSMUSG00000085893,ENSMUSG00000091957,ENSMUSG00000095427,ENSMUSG00000104074	379	348	364	309	361	400	430	292	345	109	82	101	75	98	66	624	359	817	218	214	130	402	494	539	451	432	360
MG894	ENSMUSG00000062328,ENSMUSG00000066543,ENSMUSG00000080996,ENSMUSG00000081855,ENSMUSG00000081861,ENSMUSG00000082035,ENSMUSG00000082804,ENSMUSG00000084345	468	411	329	492	573	526	571	686	543	186	172	197	215	218	210	712	510	734	407	408	306	807	819	580	997	1050	914
MG895	ENSMUSG00000030663	188	201	238	317	301	240	222	220	183	119	185	152	62	78	64	428	296	388	218	230	108	311	304	203	386	393	329
MG896	ENSMUSG00000031004	700	705	591	687	595	400	222	47	288	327	424	347	269	250	260	797	353	627	17	25	35	727	615	458	263	544	205
MG897	ENSMUSG00000062248,ENSMUSG00000080929,ENSMUSG00000084353	86	83	63	397	372	185	345	338	371	515	526	535	552	469	370	180	82	129	22	1	20	231	372	324	192	282	178
MG898	ENSMUSG00000003813,ENSMUSG00000033751	569	678	681	833	976	526	646	654	470	290	211	276	66	86	135	1419	1065	1304	663	766	631	967	827	747	835	953	765
MG899	ENSMUSG00000023004,ENSMUSG00000027737,ENSMUSG00000043091,ENSMUSG00000058625,ENSMUSG00000082809,ENSMUSG00000091269,ENSMUSG00000091639	192	218	226	228	299	213	194	118	132	306	248	300	288	359	361	258	157	264	116	82	57	241	239	178	153	216	117
MG900	ENSMUSG00000029028,ENSMUSG00000078350	507	448	525	496	720	436	525	551	427	449	406	408	157	137	254	1165	1165	1058	920	1144	1132	697	779	534	985	1145	1095
MG901	ENSMUSG00000093674	1776	1938	1951	1893	2052	2114	1876	1575	1453	997	798	897	456	572	614	2204	2082	2315	1285	1705	1688	2701	2727	1953	2678	2885	2388
MG902	ENSMUSG00000008393,ENSMUSG00000044434	247	200	146	322	441	316	327	307	309	739	442	543	659	927	930	655	358	594	139	178	181	394	417	297	348	505	444
MG903	ENSMUSG00000043716	2328	2287	1908	2662	2749	3069	2899	3627	3179	742	597	730	676	670	761	4610	3461	5287	2609	3289	2601	3951	4001	3238	5092	5196	4674
MG904	ENSMUSG00000025228	138	157	160	175	196	99	92	110	56	90	85	61	41	51	50	202	144	215	136	57	135	127	168	118	116	153	174
MG905	ENSMUSG00000031799,ENSMUSG00000097472	391	364	273	137	211	350	442	515	368	502	284	463	1226	1204	1080	1054	781	927	438	461	579	531	461	393	381	486	445
MG906	ENSMUSG00000025491,ENSMUSG00000068631	286	136	70	12	0	102	71	6	56	1323	1317	1129	1786	1906	2820	35	10	30	25	13	40	245	490	384	129	188	164
MG907	ENSMUSG00000028410,ENSMUSG00000083396	791	761	579	1202	1380	1780	2904	4800	3147	847	710	918	1252	1202	1639	1227	884	1017	752	1331	1004	1569	1609	979	2624	3859	3425
MG908	ENSMUSG00000035150	3429	3579	3596	3953	4216	2616	2511	2849	2409	2316	1988	2087	758	863	912	6222	4005	5398	2597	2870	2773	4727	3890	3479	3864	4782	3996
MG909	ENSMUSG00000019734,ENSMUSG00000086032	48	37	96	86	86	121	82	105	46	283	295	262	308	341	333	1269	1576	918	968	1284	1377	201	222	159	294	450	287
MG910	ENSMUSG00000019868,ENSMUSG00000085572	171	157	230	234	205	167	186	137	208	165	148	121	95	31	80	230	129	194	104	96	88	224	188	159	179	241	167
MG911	ENSMUSG00000057363	102	116	126	370	322	72	87	111	50	48	35	35	44	36	25	323	189	329	113	42	170	187	102	81	94	108	79
MG912	ENSMUSG00000024480,ENSMUSG00000085611	224	245	315	151	168	190	98	68	116	163	168	188	124	142	134	208	98	224	47	66	61	227	167	156	108	130	88
MG913	ENSMUSG00000029131,ENSMUSG00000081185,ENSMUSG00000082072,ENSMUSG00000091905	85	117	99	62	83	50	59	80	60	110	103	108	125	132	110	119	86	126	56	86	22	109	93	96	136	152	120
MG914	ENSMUSG00000060198,ENSMUSG00000066626,ENSMUSG00000087412,ENSMUSG00000102135	1047	794	893	791	916	1091	1377	964	859	284	157	206	169	189	256	1073	1115	1515	832	712	640	1014	1098	1193	1416	1543	1353
MG915	ENSMUSG00000037845,ENSMUSG00000037971	113	83	116	172	278	221	156	129	146	49	38	60	76	44	59	187	172	172	179	157	217	197	171	116	274	318	312
MG916	ENSMUSG00000061242,ENSMUSG00000066180,ENSMUSG00000066443,ENSMUSG00000068014,ENSMUSG00000068397,ENSMUSG00000075276,ENSMUSG00000083394,ENSMUSG00000083596,ENSMUSG00000083910,ENSMUSG00000084231,ENSMUSG00000084383,ENSMUSG00000094326,ENSMUSG00000095524	105	70	68	90	91	104	121	86	150	21	28	26	38	29	35	182	183	205	210	121	114	123	183	94	185	252	198
MG917	ENSMUSG00000046364,ENSMUSG00000057036,ENSMUSG00000061488,ENSMUSG00000062962,ENSMUSG00000082023,ENSMUSG00000084050,ENSMUSG00000099471,ENSMUSG00000099663	836	907	606	792	794	1084	1135	1020	896	257	235	309	195	259	311	1019	814	1293	544	737	602	1370	1262	979	1608	1563	1434
MG918	ENSMUSG00000074417,ENSMUSG00000081665,ENSMUSG00000089942	820	855	1021	614	631	648	676	961	766	1167	740	971	2849	3260	3681	98	14	69	4	0	8	619	390	558	301	536	305
MG919	ENSMUSG00000041453,ENSMUSG00000059912,ENSMUSG00000061684,ENSMUSG00000062152,ENSMUSG00000066180,ENSMUSG00000066443,ENSMUSG00000068014,ENSMUSG00000068397,ENSMUSG00000075276,ENSMUSG00000078917,ENSMUSG00000081167,ENSMUSG00000081559,ENSMUSG00000083596,ENSMUSG00000084383,ENSMUSG00000094326,ENSMUSG00000103314,ENSMUSG00000104418	212	215	137	186	227	194	257	218	178	64	46	52	64	38	54	320	299	390	297	402	505	282	295	271	330	386	374
MG920	ENSMUSG00000071644,ENSMUSG00000090319	532	608	471	373	401	466	445	384	361	113	80	78	64	77	112	987	781	1111	442	450	578	896	698	669	971	1137	899
MG921	ENSMUSG00000032966	625	674	628	465	612	588	542	787	565	134	104	165	58	62	120	2110	1253	2150	808	805	754	952	1267	684	711	863	883
MG922	ENSMUSG00000029922,ENSMUSG00000082389	256	218	190	175	227	197	221	180	244	228	213	211	150	107	144	129	145	128	86	158	176	242	291	190	168	239	211
MG923	ENSMUSG00000022052	318	354	380	334	352	535	478	323	484	330	384	403	137	246	169	703	498	796	370	340	298	518	457	395	541	672	469
MG924	ENSMUSG00000050708,ENSMUSG00000058542,ENSMUSG00000062382	8058	8084	11652	5760	6193	3800	3949	3383	3026	4183	2933	3270	2624	3376	3047	2424	1276	2158	771	1187	754	5080	3447	4384	1704	2186	1291
MG925	ENSMUSG00000082905	425	417	531	574	616	331	302	212	189	797	654	686	707	632	725	128	70	83	62	81	39	546	334	369	280	313	341
MG926	ENSMUSG00000031916,ENSMUSG00000078931	345	340	349	575	592	165	214	480	170	132	103	116	37	33	53	1032	738	998	553	478	638	525	382	240	367	460	465
MG927	ENSMUSG00000031245,ENSMUSG00000082674	69	70	91	137	124	98	80	118	204	64	63	54	25	31	22	332	205	296	201	179	159	136	117	96	172	261	166
MG928	ENSMUSG00000054717,ENSMUSG00000095865	82	77	89	159	165	152	205	183	150	130	180	116	211	200	215	157	94	160	73	47	117	172	209	98	208	290	261
MG929	ENSMUSG00000026771,ENSMUSG00000081519,ENSMUSG00000083283	271	267	295	285	316	259	342	404	346	455	396	450	227	414	360	367	305	379	135	234	198	429	336	342	312	432	320
MG930	ENSMUSG00000052144,ENSMUSG00000095367,ENSMUSG00000095709	114	141	128	98	112	212	227	175	138	147	174	160	113	119	102	245	150	272	136	92	176	178	175	119	178	221	185
MG931	ENSMUSG00000040782,ENSMUSG00000048949	653	654	778	759	846	718	859	975	721	937	1422	988	838	803	941	1216	785	1336	598	506	756	802	970	695	643	851	655
MG932	ENSMUSG00000021585	377	466	566	687	698	509	476	682	509	688	562	690	919	707	764	849	540	855	374	368	358	663	660	502	619	757	538
MG933	ENSMUSG00000063696	886	813	634	722	953	815	1112	1379	967	287	244	275	171	146	175	1161	862	1475	568	636	591	1166	1111	1134	1314	1520	1210
MG934	ENSMUSG00000031504,ENSMUSG00000096957	627	589	630	237	278	725	429	321	227	2779	2161	2180	2294	2684	2332	234	167	159	116	46	111	572	799	907	162	254	135
MG935	ENSMUSG00000002477,ENSMUSG00000084113	202	279	217	365	468	304	256	256	187	95	70	86	26	11	59	611	375	695	129	353	80	363	404	254	247	347	279
MG936	ENSMUSG00000062758,ENSMUSG00000067147,ENSMUSG00000068579,ENSMUSG00000071052,ENSMUSG00000081238,ENSMUSG00000081675,ENSMUSG00000082688,ENSMUSG00000082920,ENSMUSG00000082969,ENSMUSG00000083553,ENSMUSG00000086925,ENSMUSG00000090305,ENSMUSG00000098893,ENSMUSG00000099927,ENSMUSG00000099980,ENSMUSG00000100736,ENSMUSG00000101502,ENSMUSG00000103423	273	236	226	260	300	337	318	379	351	52	50	70	30	62	69	325	229	362	185	173	256	300	304	266	303	354	269
MG937	ENSMUSG00000020430,ENSMUSG00000034493	135	166	160	186	233	154	145	158	192	119	64	109	22	37	46	312	215	294	87	108	166	235	209	113	161	194	206
MG938	ENSMUSG00000047215,ENSMUSG00000062456,ENSMUSG00000082196,ENSMUSG00000094989,ENSMUSG00000095847,ENSMUSG00000101875	554	600	555	682	646	732	829	834	932	270	170	244	324	335	333	706	610	784	609	519	670	929	807	900	1303	1338	1254
MG939	ENSMUSG00000066037	240	303	233	448	341	275	271	372	269	260	262	234	84	65	113	587	484	480	346	320	415	490	506	267	587	627	502
MG940	ENSMUSG00000071379,ENSMUSG00000073164	152	183	191	234	273	141	139	148	174	86	71	65	70	65	102	149	99	153	24	63	75	132	102	172	83	109	133
MG941	ENSMUSG00000020610,ENSMUSG00000041920	496	342	514	505	484	562	354	364	376	2074	1518	2020	1901	1617	1625	470	207	366	117	135	105	804	763	784	532	760	635
MG942	ENSMUSG00000028691,ENSMUSG00000090224,ENSMUSG00000094530	444	531	722	393	345	167	136	142	75	29	22	37	12	5	15	591	290	669	191	229	211	437	206	252	96	160	84
MG943	ENSMUSG00000020064,ENSMUSG00000045391	82	91	109	92	111	135	230	217	194	213	187	151	84	155	191	92	67	76	55	36	63	185	177	122	197	240	259
MG944	ENSMUSG00000032301,ENSMUSG00000044820	106	70	127	102	148	156	111	116	121	42	42	42	15	10	24	180	131	181	66	53	121	144	101	90	106	108	109
MG945	ENSMUSG00000071072	1326	1421	1291	1816	1989	948	926	1301	908	842	749	960	329	355	580	2277	1786	2173	1208	1642	1013	1665	1389	1428	1409	1923	1928
MG946	ENSMUSG00000084106,ENSMUSG00000091086	1308	1193	1020	1338	1235	1223	1499	1398	1248	326	290	308	224	195	265	1540	1176	1708	933	947	916	1698	1680	1460	2145	2243	1837
MG947	ENSMUSG00000027531,ENSMUSG00000103392	186	154	192	183	182	137	151	192	57	100	119	116	73	62	68	541	304	543	186	165	274	295	276	171	200	264	178
MG948	ENSMUSG00000059070,ENSMUSG00000083716	1885	2141	1748	2028	2351	2462	2986	3013	2901	1259	825	1061	682	731	755	3387	2983	3917	1852	2515	2285	3384	3494	2796	4536	4489	4211
MG949	ENSMUSG00000059461,ENSMUSG00000061390,ENSMUSG00000068240,ENSMUSG00000091460	1384	1306	1201	1103	1203	1879	1607	1525	1841	607	455	531	383	483	414	2309	1625	2664	817	963	745	2098	2052	1496	2343	2520	2340
MG950	ENSMUSG00000016756	58	77	24	67	59	327	264	369	422	232	184	202	333	390	494	75	94	162	122	219	230	777	606	609	2068	2227	2115
MG951	ENSMUSG00000081453,ENSMUSG00000082536	1050	1127	929	908	1066	868	987	1426	907	327	271	281	162	273	250	1452	1092	1532	983	955	844	1152	1309	1107	1447	1634	1503
MG952	ENSMUSG00000076431,ENSMUSG00000097461	234	227	183	69	92	441	360	503	297	131	77	128	145	85	178	7229	2826	6677	1354	1272	1311	1493	1473	890	893	1019	1129
MG953	ENSMUSG00000024205,ENSMUSG00000066629	1046	1068	925	872	1221	1655	1520	1330	1546	445	304	417	201	186	236	1343	1236	1987	741	1014	948	1410	1785	1456	2062	2063	1760
MG954	ENSMUSG00000057359,ENSMUSG00000062933,ENSMUSG00000071866,ENSMUSG00000083713,ENSMUSG00000087701,ENSMUSG00000093392,ENSMUSG00000096726	244	246	239	241	233	175	216	223	101	83	59	76	75	43	40	357	241	373	158	253	199	300	227	245	245	282	196
MG955	ENSMUSG00000015656,ENSMUSG00000097554	545	533	508	687	698	569	660	948	780	166	163	192	73	126	105	423	264	505	136	306	226	602	637	415	679	813	816
MG956	ENSMUSG00000062456,ENSMUSG00000082475,ENSMUSG00000094989	266	308	241	218	327	312	304	495	359	111	100	103	138	145	122	295	265	331	190	199	197	388	395	331	565	589	472
MG957	ENSMUSG00000067161,ENSMUSG00000089785	203	115	156	166	214	170	179	134	62	53	30	46	22	63	41	168	140	171	49	91	22	124	70	92	105	148	99
MG958	ENSMUSG00000029638,ENSMUSG00000089862,ENSMUSG00000090234,ENSMUSG00000090407	130	169	159	189	169	184	211	288	335	46	54	44	121	80	157	290	397	338	333	507	427	475	426	274	962	1079	1120
MG959	ENSMUSG00000032245,ENSMUSG00000074250	142	115	180	160	130	49	134	70	61	22	13	11	12	0	9	195	245	166	186	169	143	113	84	71	135	118	67
MG960	ENSMUSG00000014195,ENSMUSG00000017837	104	77	111	120	135	112	160	159	107	68	39	48	42	48	43	170	127	139	38	46	40	170	118	103	156	165	196
MG961	ENSMUSG00000040952,ENSMUSG00000094974,ENSMUSG00000096681	1580	1534	1218	1300	1470	1820	1875	1767	1553	550	409	537	192	199	292	2117	2162	2070	1795	2306	2089	2360	2327	2167	3462	3334	3024
MG962	ENSMUSG00000024019,ENSMUSG00000098374	3028	2931	2269	1911	1832	3165	3537	3344	3231	5820	5057	5485	11457	12974	11547	2870	2310	3144	1454	1267	1626	3975	4047	2962	4875	5215	5590
MG963	ENSMUSG00000059033,ENSMUSG00000081051,ENSMUSG00000081382	194	226	166	155	250	297	265	409	266	119	93	120	107	125	114	423	322	471	145	191	226	386	437	313	513	614	531
MG964	ENSMUSG00000037742,ENSMUSG00000081453,ENSMUSG00000082536,ENSMUSG00000103933	303	271	318	219	296	371	276	288	252	77	76	78	26	47	52	373	334	505	270	430	300	443	348	310	511	470	399
MG965	ENSMUSG00000025202,ENSMUSG00000025203,ENSMUSG00000037071	86	55	40	153	140	44	93	158	95	30	15	13	76	49	156	8927	10211	2678	6031	3934	7700	680	125	219	1245	2273	1029
MG966	ENSMUSG00000062284,ENSMUSG00000081049,ENSMUSG00000081810,ENSMUSG00000086567,ENSMUSG00000093514,ENSMUSG00000097154,ENSMUSG00000100865	244	405	252	272	302	487	519	473	421	96	79	90	54	53	90	499	348	576	164	315	352	750	542	527	775	739	706
MG967	ENSMUSG00000047675,ENSMUSG00000064751,ENSMUSG00000071303,ENSMUSG00000083481,ENSMUSG00000083619,ENSMUSG00000084323,ENSMUSG00000087412,ENSMUSG00000100228	89	105	92	121	110	108	179	111	96	34	22	25	20	43	33	150	148	188	73	97	81	108	113	125	161	144	154
MG968	ENSMUSG00000003190,ENSMUSG00000087138	79	44	70	119	146	99	134	88	60	63	38	52	24	10	24	218	177	236	173	245	66	217	176	97	240	178	228
MG969	ENSMUSG00000045294	1994	2076	1963	1467	1688	2333	3058	3322	2522	504	384	458	360	511	484	1876	1798	1208	2247	2642	2456	1420	893	920	1752	2293	1467
MG970	ENSMUSG00000029624,ENSMUSG00000038722	447	447	429	538	656	441	503	380	472	319	330	345	231	230	235	577	450	559	347	280	423	594	734	469	748	783	564
MG971	ENSMUSG00000060019,ENSMUSG00000090460	730	802	662	954	1120	833	634	559	483	226	221	227	149	159	183	783	617	1038	400	453	481	1033	1170	1024	1475	1265	1304
MG972	ENSMUSG00000009927	498	607	532	496	659	713	584	679	717	359	376	399	228	280	306	745	573	789	458	431	465	1018	893	572	1035	1163	1061
MG973	ENSMUSG00000044533,ENSMUSG00000061833,ENSMUSG00000066487,ENSMUSG00000074034,ENSMUSG00000081170,ENSMUSG00000081210,ENSMUSG00000081684,ENSMUSG00000081773,ENSMUSG00000082480,ENSMUSG00000082762,ENSMUSG00000083087,ENSMUSG00000085361,ENSMUSG00000087286,ENSMUSG00000091957,ENSMUSG00000095427,ENSMUSG00000096177,ENSMUSG00000100922	323	350	297	373	367	281	345	270	228	147	123	110	59	94	86	622	397	762	181	216	200	439	526	373	410	478	386
MG974	ENSMUSG00000028124,ENSMUSG00000055795,ENSMUSG00000057359,ENSMUSG00000058050,ENSMUSG00000062933,ENSMUSG00000071866,ENSMUSG00000075245,ENSMUSG00000087701,ENSMUSG00000093392,ENSMUSG00000096726	1291	1471	1114	1303	1614	1234	1202	1063	747	478	437	521	157	141	189	2374	1574	2368	948	1119	1102	1697	1405	1275	1401	1739	1326
MG975	ENSMUSG00000072594,ENSMUSG00000078566	110	81	116	80	66	288	99	87	28	216	252	189	96	138	180	367	503	301	475	395	719	118	198	120	181	246	126
MG976	ENSMUSG00000066442	466	535	293	252	252	383	148	14	40	1943	1858	2064	326	168	270	35	44	23	49	46	27	372	643	745	86	134	120
MG977	ENSMUSG00000025878,ENSMUSG00000048758,ENSMUSG00000080700,ENSMUSG00000081030,ENSMUSG00000081594,ENSMUSG00000082328,ENSMUSG00000082364,ENSMUSG00000082417,ENSMUSG00000082604,ENSMUSG00000082931,ENSMUSG00000083374,ENSMUSG00000083833,ENSMUSG00000093437,ENSMUSG00000094446,ENSMUSG00000094497,ENSMUSG00000094772,ENSMUSG00000096712	116	110	104	112	149	225	177	119	160	46	49	29	49	46	30	166	141	201	74	143	77	144	188	133	177	230	172
MG978	ENSMUSG00000060377,ENSMUSG00000104043	209	148	150	190	241	236	203	223	175	44	37	40	41	16	28	337	260	420	146	164	141	297	356	274	370	386	377
MG979	ENSMUSG00000041453,ENSMUSG00000056777,ENSMUSG00000057370,ENSMUSG00000059912,ENSMUSG00000062152,ENSMUSG00000066180,ENSMUSG00000066443,ENSMUSG00000068014,ENSMUSG00000068397,ENSMUSG00000078917,ENSMUSG00000081167,ENSMUSG00000081559,ENSMUSG00000083596,ENSMUSG00000084383,ENSMUSG00000086123,ENSMUSG00000094326,ENSMUSG00000103314,ENSMUSG00000104418	281	280	208	327	306	293	279	331	197	132	110	151	94	72	104	573	499	502	480	770	533	470	542	307	624	672	661
MG980	ENSMUSG00000028582,ENSMUSG00000091985	262	212	351	276	274	243	171	140	190	132	147	118	84	67	55	238	210	235	152	219	109	355	397	237	389	322	332
MG981	ENSMUSG00000063480,ENSMUSG00000063543,ENSMUSG00000091655	217	209	138	263	255	194	288	312	200	124	126	126	139	107	88	334	282	350	198	211	205	288	299	251	371	400	311
MG982	ENSMUSG00000027201,ENSMUSG00000035183	132	104	164	216	264	229	157	313	142	26	22	38	36	6	37	945	568	947	369	254	342	379	464	252	398	454	359
MG983	ENSMUSG00000059040,ENSMUSG00000063524,ENSMUSG00000064193	8608	8900	9354	5317	6192	14030	7858	7181	5729	8846	5700	7250	3013	3181	3948	7822	3422	9020	858	1265	1011	11073	8413	7112	3798	4893	4062
MG984	ENSMUSG00000009630,ENSMUSG00000052906	77	67	116	224	280	77	101	240	141	97	110	121	64	44	92	385	249	288	206	172	331	191	208	131	208	273	232
MG985	ENSMUSG00000081023,ENSMUSG00000082064,ENSMUSG00000086583	855	1136	654	865	954	851	798	1047	776	253	163	254	149	222	223	1240	1046	1268	974	1016	834	1266	1194	1013	1774	1939	1933
MG986	ENSMUSG00000035370,ENSMUSG00000078441	1028	807	1207	804	1236	1099	1186	1048	833	434	313	383	173	182	219	1690	1480	1841	1205	1351	1284	1566	1261	972	1570	1763	1685
MG987	ENSMUSG00000063229,ENSMUSG00000083836	542	546	612	487	628	861	473	423	208	540	380	532	289	284	344	1265	906	1237	647	736	707	885	746	604	431	564	427
MG988	ENSMUSG00000060743,ENSMUSG00000081176,ENSMUSG00000094518,ENSMUSG00000096789	329	344	310	274	320	576	581	552	553	506	368	428	518	567	625	248	270	289	119	148	175	393	454	297	444	434	430
MG989	ENSMUSG00000038812	160	107	125	188	199	123	119	144	105	111	89	95	30	36	56	200	154	205	93	128	85	168	146	143	158	139	177
MG990	ENSMUSG00000035929,ENSMUSG00000061232,ENSMUSG00000073411,ENSMUSG00000079505	450	450	473	307	368	364	448	446	480	399	244	304	483	478	454	339	355	223	120	122	158	593	496	334	595	745	569
MG991	ENSMUSG00000041453,ENSMUSG00000060899,ENSMUSG00000061242,ENSMUSG00000081559,ENSMUSG00000082097,ENSMUSG00000084149	230	312	256	290	257	388	380	313	285	131	83	108	52	96	80	447	432	506	445	467	386	526	449	382	674	632	633
MG992	ENSMUSG00000030649,ENSMUSG00000078630	226	220	248	205	197	140	125	135	170	82	58	69	22	19	40	154	118	153	138	161	63	261	192	155	325	344	339
MG993	ENSMUSG00000080974,ENSMUSG00000096544	584	545	483	713	748	830	887	622	715	250	205	210	155	136	179	1847	1237	1654	505	654	583	962	833	727	890	1151	898
MG994	ENSMUSG00000072674,ENSMUSG00000094800,ENSMUSG00000095304	44	67	48	81	85	148	308	380	296	160	129	172	226	209	269	993	637	804	268	372	576	541	721	325	3298	3268	1471
MG995	ENSMUSG00000056313,ENSMUSG00000097654	87	82	136	333	336	150	106	290	197	41	34	53	9	10	17	2141	591	2728	65	46	44	591	546	388	80	156	227
MG996	ENSMUSG00000033475,ENSMUSG00000079444,ENSMUSG00000084880	617	520	648	729	808	716	564	414	425	755	665	764	211	302	284	836	691	824	425	429	461	807	734	598	462	551	432
MG997	ENSMUSG00000055093,ENSMUSG00000058838,ENSMUSG00000082345,ENSMUSG00000084178	146	184	195	145	183	282	194	186	338	89	63	90	81	77	99	221	174	247	167	229	126	216	228	203	290	301	295
MG998	ENSMUSG00000021134,ENSMUSG00000070729	3308	3358	2685	5283	5818	5875	7593	7079	7591	6802	7539	6866	8286	8171	6785	3848	3857	3404	4484	5219	4451	5208	6014	5304	8503	10773	7499
MG999	ENSMUSG00000025922	610	541	426	558	509	746	720	754	607	176	162	162	106	160	202	1056	847	1210	518	813	922	1022	935	829	1166	1390	1059
MG1000	ENSMUSG00000061689	188	266	240	194	189	245	234	231	237	239	147	175	202	261	188	253	183	289	96	133	75	159	232	180	217	269	272
MG1001	ENSMUSG00000070034	291	408	318	161	246	577	625	580	785	436	212	456	1006	818	752	63	88	94	84	198	21	588	528	512	969	933	966
MG1002	ENSMUSG00000011179,ENSMUSG00000080845,ENSMUSG00000080950,ENSMUSG00000083500	200	183	109	90	109	266	152	143	128	118	78	115	253	355	308	109	108	118	58	148	80	181	156	158	202	240	216
MG1003	ENSMUSG00000073198	210	207	295	327	343	136	132	284	151	174	208	164	139	143	183	261	189	227	73	226	244	187	214	182	189	256	201
MG1004	ENSMUSG00000066442,ENSMUSG00000100838	178	141	212	163	154	175	112	82	78	415	322	442	235	188	234	126	103	74	131	95	161	203	190	173	120	141	117
MG1005	ENSMUSG00000008682,ENSMUSG00000064981	113	121	63	203	215	217	242	273	245	220	163	220	98	62	83	110	57	114	94	113	75	168	205	143	228	202	229
MG1006	ENSMUSG00000063245,ENSMUSG00000067916,ENSMUSG00000070605,ENSMUSG00000084350	841	806	976	1046	1093	846	603	642	583	181	185	169	43	35	48	133	47	103	22	70	39	497	356	331	190	253	224
MG1007	ENSMUSG00000038900,ENSMUSG00000063328,ENSMUSG00000063442,ENSMUSG00000069682,ENSMUSG00000080054,ENSMUSG00000081703,ENSMUSG00000082157,ENSMUSG00000082419,ENSMUSG00000082769,ENSMUSG00000092358	2773	2855	2349	2717	3157	3617	3083	2344	2976	1011	745	887	359	437	665	4534	3075	5869	1633	2489	1971	6223	6134	4697	8033	7616	7078
MG1008	ENSMUSG00000037013	284	250	251	217	230	286	241	394	289	394	594	518	526	530	448	615	516	658	633	455	424	470	530	349	519	523	544
MG1009	ENSMUSG00000000740,ENSMUSG00000059776,ENSMUSG00000059835,ENSMUSG00000066315,ENSMUSG00000078192,ENSMUSG00000082806,ENSMUSG00000083007	454	460	425	476	477	510	407	765	467	137	100	147	72	72	124	590	428	604	284	386	377	846	798	607	943	889	913
MG1010	ENSMUSG00000022283,ENSMUSG00000102550	1506	1496	1466	1225	1303	1491	1721	1924	1825	889	804	826	857	925	885	2193	1115	2301	551	714	540	2107	1721	1389	1833	2460	1775
MG1011	ENSMUSG00000038141,ENSMUSG00000096780	239	204	329	348	332	228	181	170	129	89	106	88	49	59	62	253	239	247	157	240	196	283	215	125	174	219	199
MG1012	ENSMUSG00000027533	1165	1072	1516	233	229	321	113	60	12	35	28	20	5	22	34	314	397	157	467	387	491	431	159	341	97	152	68
MG1013	ENSMUSG00000026473	488	265	694	603	858	212	309	431	322	47	81	67	97	92	116	653	542	808	306	394	335	401	498	299	326	439	319
MG1014	ENSMUSG00000020541,ENSMUSG00000020544	52	45	72	71	111	123	77	81	120	28	34	22	42	29	31	271	275	212	198	222	228	142	120	78	212	223	165
MG1015	ENSMUSG00000024761,ENSMUSG00000025825	377	469	349	366	338	394	278	400	282	510	577	399	461	545	485	352	324	295	174	244	313	384	455	272	259	311	286
MG1016	ENSMUSG00000057605,ENSMUSG00000067121,ENSMUSG00000084106	628	691	578	717	716	907	832	713	647	191	173	182	124	138	158	870	824	1103	501	663	515	1072	945	723	1270	1440	1204
MG1017	ENSMUSG00000046330,ENSMUSG00000061272,ENSMUSG00000074800,ENSMUSG00000076227,ENSMUSG00000076230,ENSMUSG00000076231,ENSMUSG00000076236,ENSMUSG00000076237,ENSMUSG00000081751,ENSMUSG00000082478,ENSMUSG00000084072	1073	1132	1057	1380	1418	1500	1576	1373	1083	433	368	401	347	340	395	1427	1131	1785	803	1124	1120	1838	2092	1774	2322	2221	2162
MG1018	ENSMUSG00000027706,ENSMUSG00000097786	93	75	101	91	94	59	89	92	30	110	85	91	55	45	68	199	176	188	146	151	167	115	108	82	124	155	109
MG1019	ENSMUSG00000048758,ENSMUSG00000078240,ENSMUSG00000081594,ENSMUSG00000082328,ENSMUSG00000082399,ENSMUSG00000083833,ENSMUSG00000091785,ENSMUSG00000094497,ENSMUSG00000096474,ENSMUSG00000103011	254	221	213	221	275	331	234	222	201	78	63	50	39	25	67	309	248	351	148	228	115	311	322	348	378	325	307
MG1020	ENSMUSG00000038900,ENSMUSG00000063328,ENSMUSG00000069682	1537	1212	1065	1249	1371	1706	1842	1274	1096	463	369	347	264	276	348	2238	1648	2827	796	941	1048	2894	2807	2331	4123	3928	3717
MG1021	ENSMUSG00000035212,ENSMUSG00000045952	217	227	322	270	291	141	176	218	108	122	119	93	47	42	38	240	135	230	105	78	173	184	182	130	102	145	122
MG1022	ENSMUSG00000098496,ENSMUSG00000101970	888	1007	797	1687	1809	2178	1774	2057	1988	1386	1290	1320	830	781	870	1212	1035	1184	915	1847	924	2336	2455	2057	3226	3461	3166
MG1023	ENSMUSG00000059743,ENSMUSG00000090610,ENSMUSG00000093651	102	75	94	103	114	111	123	76	46	20	23	10	6	8	6	487	436	357	351	454	511	157	112	189	106	151	77
MG1024	ENSMUSG00000028979,ENSMUSG00000041459	86	131	96	188	122	288	202	498	302	290	316	279	216	255	212	570	737	564	743	563	569	263	372	235	765	900	744
MG1025	ENSMUSG00000028630,ENSMUSG00000104443	232	208	193	100	153	364	155	177	130	95	90	68	33	48	46	193	169	160	186	172	208	199	192	209	268	370	345
MG1026	ENSMUSG00000028124,ENSMUSG00000055795,ENSMUSG00000057359,ENSMUSG00000058050,ENSMUSG00000062933,ENSMUSG00000063830,ENSMUSG00000071866,ENSMUSG00000087701,ENSMUSG00000093392,ENSMUSG00000096726	125	93	108	77	115	147	93	118	76	32	34	27	23	19	11	153	117	133	47	104	63	115	91	100	100	111	79
MG1027	ENSMUSG00000096795	223	193	189	211	233	244	209	223	212	49	59	54	45	44	37	409	393	510	262	454	237	316	398	217	417	444	414
MG1028	ENSMUSG00000045055,ENSMUSG00000047676,ENSMUSG00000082895,ENSMUSG00000083033,ENSMUSG00000100561	310	314	227	205	320	255	337	379	267	88	55	63	43	48	56	322	227	451	96	150	125	355	320	392	549	568	435
MG1029	ENSMUSG00000028668,ENSMUSG00000085714	204	152	284	442	324	107	266	239	377	190	221	166	139	137	142	263	195	239	203	183	177	209	241	184	192	338	222
MG1030	ENSMUSG00000030435,ENSMUSG00000104309	1330	1330	1533	1402	1553	1517	1765	1527	1475	1068	875	948	492	547	467	1584	1276	1564	750	1020	739	1856	1530	1191	1904	2110	2142
MG1031	ENSMUSG00000038145	339	223	415	1072	1078	438	645	1424	937	486	762	523	1696	1391	1185	972	840	807	730	704	809	646	1071	527	1161	1255	1607
MG1032	ENSMUSG00000026279,ENSMUSG00000101952	252	266	288	171	257	133	184	158	134	126	119	68	22	48	50	518	349	621	156	136	188	235	251	225	182	236	178
MG1033	ENSMUSG00000013033,ENSMUSG00000074219	34	79	26	58	49	154	244	353	189	12	11	20	38	47	48	258	400	195	352	421	518	309	407	190	538	670	634
MG1034	ENSMUSG00000070025,ENSMUSG00000071343,ENSMUSG00000072432,ENSMUSG00000073737,ENSMUSG00000078162,ENSMUSG00000078300,ENSMUSG00000078308,ENSMUSG00000078592,ENSMUSG00000078636,ENSMUSG00000078965,ENSMUSG00000078967,ENSMUSG00000079360,ENSMUSG00000079501,ENSMUSG00000080914,ENSMUSG00000080994,ENSMUSG00000081221,ENSMUSG00000081494,ENSMUSG00000081600,ENSMUSG00000083773,ENSMUSG00000094708,ENSMUSG00000095042,…	472	479	517	477	403	487	356	249	133	294	207	306	226	187	250	545	306	487	69	32	125	375	420	321	129	237	132
MG1035	ENSMUSG00000073411	409	314	553	318	274	303	414	426	463	202	138	195	378	342	380	225	185	169	115	128	72	336	296	351	348	383	266
MG1036	ENSMUSG00000030890,ENSMUSG00000043866,ENSMUSG00000080966	540	550	575	727	826	509	573	671	565	487	382	397	252	359	333	694	486	560	450	446	460	702	570	412	635	759	641
MG1037	ENSMUSG00000052397	48	57	32	154	140	113	66	125	110	182	188	177	287	209	223	258	185	304	101	186	92	130	146	108	91	161	82
MG1038	ENSMUSG00000048285	98	87	87	54	52	129	198	376	226	212	173	180	186	193	160	399	488	266	921	500	1038	220	303	126	553	848	614
MG1039	ENSMUSG00000068629,ENSMUSG00000074553,ENSMUSG00000075288	41	74	43	98	103	90	94	89	81	146	142	144	172	276	224	114	74	78	48	132	64	83	103	94	134	152	134
MG1040	ENSMUSG00000061983,ENSMUSG00000067038,ENSMUSG00000069862,ENSMUSG00000078087,ENSMUSG00000080486,ENSMUSG00000082746	187	245	177	212	178	266	264	220	160	77	44	85	43	54	63	242	200	323	126	225	125	352	341	336	388	326	324
MG1041	ENSMUSG00000078974,ENSMUSG00000090136	463	379	346	391	516	678	437	449	467	190	152	176	42	55	88	784	631	655	404	385	334	589	516	463	411	424	390
MG1042	ENSMUSG00000042111	222	173	263	625	625	258	312	203	251	157	99	126	61	77	84	288	179	311	150	175	120	287	272	213	258	344	275
MG1043	ENSMUSG00000057236	102	124	138	221	202	92	115	185	189	135	117	121	92	49	68	274	173	242	97	109	138	169	199	190	161	251	192
MG1044	ENSMUSG00000025544	220	162	307	312	265	117	143	315	175	92	90	125	100	87	103	625	490	537	420	301	420	350	336	215	335	401	343
MG1045	ENSMUSG00000029622	713	771	806	739	755	672	929	640	626	802	530	701	413	439	490	446	241	504	132	79	113	757	589	542	395	533	375
MG1046	ENSMUSG00000021131	228	279	216	233	259	267	266	110	139	87	71	114	51	34	38	372	277	378	166	185	121	355	326	227	212	236	236
MG1047	ENSMUSG00000060467,ENSMUSG00000060680	121	103	118	137	169	120	115	121	109	99	63	68	98	54	80	191	133	148	135	145	50	151	117	108	147	177	120
MG1048	ENSMUSG00000044211,ENSMUSG00000071533	503	586	604	676	737	720	676	910	672	649	627	647	529	441	512	1137	788	1051	775	850	646	877	829	662	954	1210	939
MG1049	ENSMUSG00000042079,ENSMUSG00000044757,ENSMUSG00000081953,ENSMUSG00000100454	315	324	327	399	468	399	477	555	441	280	316	282	147	197	163	584	380	493	209	249	210	551	370	365	435	542	603
MG1050	ENSMUSG00000047676	1174	1122	796	849	1007	1003	1542	1678	1206	327	256	312	119	99	155	1448	955	1804	541	746	813	1344	1349	1464	2107	2067	1840
MG1051	ENSMUSG00000034729	97	127	107	136	162	181	99	55	79	44	29	48	4	11	17	298	182	383	138	98	160	213	181	116	134	121	146
MG1052	ENSMUSG00000003423,ENSMUSG00000007833	190	136	151	196	190	129	158	139	125	111	109	89	41	47	34	146	143	153	95	85	113	208	155	148	150	174	118
MG1053	ENSMUSG00000057605,ENSMUSG00000067121,ENSMUSG00000091086	510	515	392	556	567	575	538	821	617	189	140	157	89	154	142	676	606	762	387	439	510	831	770	633	952	1117	868
MG1054	ENSMUSG00000010358,ENSMUSG00000086347	198	298	149	228	305	313	456	523	266	294	121	232	115	151	137	272	174	281	120	182	153	310	242	274	294	351	395
MG1055	ENSMUSG00000057841,ENSMUSG00000100441	714	719	610	781	849	944	1018	904	1036	240	161	223	122	103	123	1083	886	1332	381	616	636	1005	1245	894	1177	1193	1195
MG1056	ENSMUSG00000045868,ENSMUSG00000063286,ENSMUSG00000078606,ENSMUSG00000086513	185	204	220	251	165	437	832	675	545	185	144	187	366	366	300	56	17	49	29	22	19	327	259	263	375	423	521
MG1057	ENSMUSG00000046667,ENSMUSG00000052137	222	234	320	367	258	470	354	363	345	246	287	249	149	79	131	748	660	796	377	579	506	703	552	342	513	518	646
MG1058	ENSMUSG00000035295,ENSMUSG00000062997,ENSMUSG00000069439,ENSMUSG00000078193	244	237	187	204	215	338	242	249	236	67	37	63	29	39	21	300	194	302	107	191	117	330	362	308	351	382	316
MG1059	ENSMUSG00000061838	217	147	202	239	326	173	131	308	145	37	30	24	17	4	39	689	522	676	457	382	398	313	251	182	309	360	340
MG1060	ENSMUSG00000052477,ENSMUSG00000070034,ENSMUSG00000079808,ENSMUSG00000099693	64	74	101	179	87	142	182	161	220	59	35	57	148	118	102	24	18	22	33	22	35	163	110	98	212	190	233
MG1061	ENSMUSG00000066595,ENSMUSG00000097845	277	281	199	52	64	85	126	65	135	111	79	55	115	192	249	107	96	108	130	60	52	152	132	82	52	92	59
MG1062	ENSMUSG00000062933,ENSMUSG00000071866,ENSMUSG00000083713,ENSMUSG00000087701	147	184	158	225	204	182	161	78	222	79	67	85	18	19	27	370	245	319	139	207	169	217	218	191	186	210	194
MG1063	ENSMUSG00000057244,ENSMUSG00000061833,ENSMUSG00000072789,ENSMUSG00000074250,ENSMUSG00000080972,ENSMUSG00000081170,ENSMUSG00000081684,ENSMUSG00000082762,ENSMUSG00000082792,ENSMUSG00000083087,ENSMUSG00000083382,ENSMUSG00000085893,ENSMUSG00000087286,ENSMUSG00000090544,ENSMUSG00000091957,ENSMUSG00000095406,ENSMUSG00000095427,ENSMUSG00000100922	278	295	255	222	308	317	296	255	285	127	87	88	42	23	46	572	372	675	139	252	174	360	470	357	411	383	346
MG1064	ENSMUSG00000056880,ENSMUSG00000080848,ENSMUSG00000085342,ENSMUSG00000098274,ENSMUSG00000098371	576	749	593	630	674	952	831	1035	789	213	204	229	189	206	195	1090	747	1129	532	717	676	974	908	672	1086	1213	931
MG1065	ENSMUSG00000042303,ENSMUSG00000103565	637	679	972	1794	1731	546	427	450	383	395	307	335	142	187	163	3675	3167	4945	1630	1488	1864	931	1142	727	614	913	804
MG1066	ENSMUSG00000026933,ENSMUSG00000103845	114	99	140	82	94	104	147	95	110	40	35	30	22	18	30	470	349	444	131	254	237	183	148	145	215	265	236
MG1067	ENSMUSG00000059511,ENSMUSG00000085415,ENSMUSG00000095905	86	100	98	112	119	177	192	157	173	155	160	180	384	352	394	145	89	160	87	72	20	121	142	118	159	147	127
MG1068	ENSMUSG00000018559,ENSMUSG00000018565	139	131	132	134	161	118	111	108	85	94	86	92	27	39	50	257	143	217	180	104	114	179	193	111	168	163	116
MG1069	ENSMUSG00000096544	171	161	171	329	285	304	286	247	213	103	89	88	51	46	50	642	534	622	194	256	273	410	320	215	343	490	339
MG1070	ENSMUSG00000063286,ENSMUSG00000086513	174	129	163	156	125	454	687	598	398	271	154	233	477	491	394	41	22	33	13	36	34	218	203	262	322	473	463
MG1071	ENSMUSG00000068629,ENSMUSG00000074553	156	269	122	213	177	275	318	318	312	286	293	311	505	557	492	219	192	188	206	188	120	203	279	264	290	351	238
MG1072	ENSMUSG00000004056	767	870	853	852	1022	599	674	721	639	1482	1002	1160	1146	1134	1228	1771	1596	1111	1266	1289	1269	932	962	969	1321	1476	1176
MG1073	ENSMUSG00000080002	854	911	882	1006	1109	1062	805	810	451	197	101	154	31	43	68	1284	692	1156	331	379	562	1300	872	766	673	650	592
MG1074	ENSMUSG00000074417	95	143	95	58	82	119	104	145	196	347	236	323	1206	1351	1428	1	0	2	0	0	0	96	136	90	70	170	108
MG1075	ENSMUSG00000036751,ENSMUSG00000103396	238	213	313	290	359	192	228	207	144	177	173	163	97	69	113	390	241	312	210	178	216	179	296	238	172	151	137
MG1076	ENSMUSG00000032399,ENSMUSG00000101795	4706	5142	4043	5310	5806	5746	6029	7140	6210	1323	905	1211	914	869	1166	7513	6276	8616	4544	4903	5215	7836	7192	6459	10462	12219	10179
MG1077	ENSMUSG00000025201,ENSMUSG00000057506	215	168	146	128	148	208	215	248	275	165	124	120	116	113	145	260	158	245	118	90	23	202	159	167	188	210	210
MG1078	ENSMUSG00000063480	698	938	704	914	927	678	717	604	451	421	303	445	203	301	278	1749	1247	1669	911	872	1172	1124	937	795	912	1131	944
MG1079	ENSMUSG00000040945,ENSMUSG00000093071	94	136	75	119	131	102	155	136	117	101	66	91	30	19	23	187	136	236	128	141	131	180	177	105	198	202	220
MG1080	ENSMUSG00000078193,ENSMUSG00000083911,ENSMUSG00000084116	161	169	131	137	166	180	133	151	71	46	48	42	30	17	30	211	158	210	67	124	110	243	258	140	290	228	265
MG1081	ENSMUSG00000003038	256	275	199	709	725	165	119	98	123	308	267	331	282	336	393	267	241	205	84	151	155	391	281	230	271	351	238
MG1082	ENSMUSG00000021591	642	687	763	701	853	758	475	552	364	1364	991	1211	2690	2666	2962	1600	1083	829	785	904	875	1125	814	833	467	734	371
MG1083	ENSMUSG00000043223,ENSMUSG00000046440,ENSMUSG00000062270,ENSMUSG00000096976,ENSMUSG00000103986	328	295	385	517	521	397	403	600	430	358	382	430	288	244	258	531	466	487	239	401	343	417	401	440	436	507	456
MG1084	ENSMUSG00000018899,ENSMUSG00000091191	249	204	241	108	96	389	542	409	316	413	363	289	225	225	246	420	266	561	102	107	101	379	311	358	339	398	368
MG1085	ENSMUSG00000003429,ENSMUSG00000081929	1508	1599	1271	1973	2034	2345	2045	2122	1913	573	419	505	349	339	367	1749	1260	2018	893	1240	902	2695	2442	1884	2799	3248	2836
MG1086	ENSMUSG00000063696,ENSMUSG00000067274	1425	1501	1082	1696	1633	1621	1800	1872	1690	631	485	574	256	295	369	2088	1548	2697	889	1242	1060	2458	2485	1801	2625	2751	2184
MG1087	ENSMUSG00000003970,ENSMUSG00000100405	1194	1126	996	1274	1380	1274	1374	1288	1462	549	394	513	266	331	383	1516	1423	1691	825	1325	1205	1828	1835	1607	2397	2320	2093
MG1088	ENSMUSG00000029580,ENSMUSG00000087235,ENSMUSG00000087569,ENSMUSG00000099104	735	711	640	994	1062	622	658	604	501	554	365	347	489	512	660	562	263	583	181	209	188	680	509	532	460	581	413
MG1089	ENSMUSG00000017721	182	151	173	196	217	108	113	84	221	110	99	94	19	31	32	321	245	350	75	98	99	275	267	141	182	199	167
MG1090	ENSMUSG00000047215,ENSMUSG00000062456	369	447	222	443	435	412	405	544	423	178	149	163	176	185	167	463	368	398	346	453	381	548	471	507	797	789	775
MG1091	ENSMUSG00000048758,ENSMUSG00000082417	103	114	50	81	140	69	110	90	54	33	29	14	17	6	27	101	76	111	42	15	124	133	142	101	135	136	106
MG1092	ENSMUSG00000058818,ENSMUSG00000080917	306	283	376	144	212	281	356	324	271	299	224	270	412	448	525	24	5	26	0	0	0	226	123	139	67	103	79
MG1093	ENSMUSG00000021012,ENSMUSG00000051166	337	299	376	405	426	270	227	436	265	315	391	310	239	144	260	1006	857	705	870	824	874	492	575	284	656	848	630
MG1094	ENSMUSG00000093514,ENSMUSG00000097154,ENSMUSG00000100865	91	96	103	80	103	109	163	112	119	27	22	28	17	17	33	147	104	181	46	47	55	136	152	109	301	263	237
MG1095	ENSMUSG00000096780	146	159	179	264	257	155	156	167	49	107	81	104	194	153	102	266	295	254	224	317	253	205	239	142	200	259	242
MG1096	ENSMUSG00000062647,ENSMUSG00000062758,ENSMUSG00000067147,ENSMUSG00000070778,ENSMUSG00000090305,ENSMUSG00000092577,ENSMUSG00000099927	145	214	190	100	169	175	260	267	261	33	27	46	28	21	41	200	118	183	93	143	77	187	184	183	273	215	168
MG1097	ENSMUSG00000063316,ENSMUSG00000073640,ENSMUSG00000079137,ENSMUSG00000081604	757	823	594	921	1035	1143	1042	854	876	348	244	311	318	269	284	1052	832	1302	627	626	695	1315	1305	1216	1745	1620	1574
MG1098	ENSMUSG00000062353,ENSMUSG00000063754,ENSMUSG00000070271,ENSMUSG00000083328	379	300	288	310	376	388	634	540	374	120	89	124	83	81	91	416	373	507	342	356	316	512	457	478	761	740	704
MG1099	ENSMUSG00000019437,ENSMUSG00000058546,ENSMUSG00000078126,ENSMUSG00000085442	558	620	485	645	862	868	775	862	613	273	213	243	155	200	200	1217	840	1446	574	590	705	1205	1231	796	1425	1420	1282
MG1100	ENSMUSG00000023004,ENSMUSG00000043091,ENSMUSG00000058625,ENSMUSG00000072235,ENSMUSG00000082809,ENSMUSG00000091269,ENSMUSG00000091639	3573	4175	3114	5058	5565	3383	3597	2589	3108	3276	3067	3045	2865	3127	3188	5326	3732	4637	1883	2443	1684	4572	4139	3458	3946	5168	3346
MG1101	ENSMUSG00000054091	142	195	166	260	230	190	131	115	109	176	196	191	61	62	66	316	227	257	146	182	151	222	246	178	135	161	152
MG1102	ENSMUSG00000025290,ENSMUSG00000100865	572	565	430	633	601	612	621	833	538	185	143	184	175	161	157	1023	669	1077	456	534	496	1158	1282	999	1649	1685	1462
MG1103	ENSMUSG00000013698,ENSMUSG00000026554	428	495	434	202	295	232	259	194	174	34	14	39	20	20	38	210	109	219	149	123	67	328	276	215	284	290	372
MG1104	ENSMUSG00000029012,ENSMUSG00000039221,ENSMUSG00000083974,ENSMUSG00000084235,ENSMUSG00000104444	83	98	91	109	104	130	183	166	81	28	26	28	42	49	41	208	165	162	73	101	90	195	179	98	262	274	199
MG1105	ENSMUSG00000037722	141	140	107	137	162	161	162	270	75	68	70	86	45	45	30	967	651	1026	414	628	311	409	296	246	267	412	311
MG1106	ENSMUSG00000067344	1053	1145	1136	1137	1197	1820	1795	1922	1430	639	553	598	505	478	454	1281	1059	1434	788	665	913	1802	1511	1384	2093	2253	2025
MG1107	ENSMUSG00000060550,ENSMUSG00000073409	989	1268	456	645	554	1361	2237	1456	2379	434	276	343	554	529	460	653	723	393	272	628	310	2639	2720	2046	5368	6158	4638
MG1108	ENSMUSG00000059552	170	165	176	184	248	219	260	256	186	114	103	115	68	84	55	146	97	82	56	159	137	336	229	160	337	346	345
MG1109	ENSMUSG00000029622,ENSMUSG00000046993	6689	6451	7591	6307	8145	7268	7945	7403	6137	8107	4996	6694	4351	4390	4907	4492	2446	4356	1116	1118	1289	6763	5557	5117	3589	4351	3550
MG1110	ENSMUSG00000022884	3069	3436	2829	4694	4377	7387	7217	10561	6876	3256	3552	3604	3171	3025	3136	6591	5225	5324	5431	6116	5643	6378	5561	5661	10311	11018	9269
MG1111	ENSMUSG00000017404,ENSMUSG00000081094,ENSMUSG00000089988	385	397	400	282	464	493	626	582	559	128	109	154	61	120	83	510	442	640	254	183	224	660	648	611	856	767	707
MG1112	ENSMUSG00000083852,ENSMUSG00000101878	430	366	303	496	535	534	475	468	503	130	154	136	172	151	137	670	352	690	103	93	130	496	479	318	306	376	277
MG1113	ENSMUSG00000042625,ENSMUSG00000071054	753	794	1116	767	826	1256	1302	1025	914	826	885	701	566	667	630	1327	1181	1374	682	858	648	1261	1265	886	1321	1514	1388
MG1114	ENSMUSG00000071796,ENSMUSG00000095403	519	444	527	557	504	671	688	627	547	235	291	280	116	85	127	998	747	1079	504	619	580	785	707	456	939	1281	1024
MG1115	ENSMUSG00000021871,ENSMUSG00000103730	410	518	478	589	591	483	544	636	401	414	568	473	107	86	108	427	312	367	185	214	300	526	443	440	385	391	242
MG1116	ENSMUSG00000051223,ENSMUSG00000083465	590	643	606	722	649	611	654	672	524	407	488	427	451	355	371	1289	752	1282	388	398	650	866	761	553	677	1016	817
MG1117	ENSMUSG00000081201,ENSMUSG00000083101,ENSMUSG00000084838,ENSMUSG00000085738,ENSMUSG00000086436	111	163	139	171	176	152	164	97	119	79	63	71	25	9	38	271	232	261	91	174	83	235	197	148	171	167	172
MG1118	ENSMUSG00000060377	501	507	400	576	667	653	490	590	431	127	108	134	56	105	111	978	651	1132	370	524	396	1019	1023	726	1145	1090	1050
MG1119	ENSMUSG00000021963,ENSMUSG00000061104,ENSMUSG00000080768	112	103	134	181	209	151	112	168	136	194	195	173	154	197	134	225	146	223	75	126	97	180	191	134	196	231	186
MG1120	ENSMUSG00000002820,ENSMUSG00000035047	610	491	747	701	734	1185	1357	796	1254	785	546	557	280	388	370	700	623	826	469	602	436	1034	1060	846	1302	1183	1159
MG1121	ENSMUSG00000059495,ENSMUSG00000070031	157	173	138	216	153	205	213	258	230	318	162	299	975	1000	1032	153	139	164	100	151	141	269	213	153	248	290	296
MG1122	ENSMUSG00000052488,ENSMUSG00000052794	285	267	415	348	388	271	355	405	279	298	323	302	103	173	146	566	355	663	129	388	281	446	597	353	479	542	506
MG1123	ENSMUSG00000042079,ENSMUSG00000082510	96	68	91	113	110	161	101	89	161	87	90	73	32	61	39	137	112	170	61	100	46	174	145	90	131	175	150
MG1124	ENSMUSG00000010277	350	320	430	324	338	330	342	360	279	154	129	135	85	67	77	743	656	644	304	513	442	502	512	295	460	491	487
MG1125	ENSMUSG00000037805,ENSMUSG00000080198,ENSMUSG00000084416	2186	2138	2051	1931	2362	2034	2135	2242	1860	405	238	355	210	213	285	2976	2126	3431	1284	1456	1449	2993	2655	2319	3442	3617	3125
MG1126	ENSMUSG00000034437,ENSMUSG00000071172	440	516	374	506	541	750	1012	593	842	492	526	506	308	306	332	656	508	674	389	463	521	730	705	524	841	1069	866
MG1127	ENSMUSG00000037563,ENSMUSG00000060419	3863	3659	3238	3738	4362	5308	5822	4957	5002	1970	1461	1785	1370	1713	1624	4504	3400	5257	2232	2843	2316	6864	6590	5774	9338	9362	8400
MG1128	ENSMUSG00000055413,ENSMUSG00000060550,ENSMUSG00000073411	824	788	1029	489	543	748	774	661	884	568	331	447	851	996	893	526	490	329	217	212	183	905	625	444	846	1029	840
MG1129	ENSMUSG00000057666,ENSMUSG00000069939,ENSMUSG00000070025,ENSMUSG00000070490,ENSMUSG00000071102,ENSMUSG00000071343,ENSMUSG00000072432,ENSMUSG00000073737,ENSMUSG00000078162,ENSMUSG00000078300,ENSMUSG00000078308,ENSMUSG00000078370,ENSMUSG00000078592,ENSMUSG00000078636,ENSMUSG00000078965,ENSMUSG00000078967,ENSMUSG00000079360,ENSMUSG00000079501,ENSMUSG00000080994,ENSMUSG00000081221,ENSMUSG00000081600,…	157	128	175	223	298	224	140	29	62	182	96	130	69	80	131	231	160	312	29	74	41	193	212	210	76	101	68
MG1130	ENSMUSG00000008668	586	720	581	590	806	753	821	863	749	169	122	159	74	68	105	1116	904	1482	451	588	420	1080	1069	852	1362	1306	1334
MG1131	ENSMUSG00000092278,ENSMUSG00000092560	444	461	179	341	322	253	890	476	727	267	214	302	174	188	104	311	201	248	163	191	338	339	304	218	738	1086	440
MG1132	ENSMUSG00000061669,ENSMUSG00000066116,ENSMUSG00000068396,ENSMUSG00000081263,ENSMUSG00000082655,ENSMUSG00000093686	818	927	652	706	920	1170	1133	1510	1068	340	276	338	286	390	328	1329	1064	1590	532	827	956	1704	1403	1156	1777	1595	1574
MG1133	ENSMUSG00000063556,ENSMUSG00000071532,ENSMUSG00000078126,ENSMUSG00000078180,ENSMUSG00000078291,ENSMUSG00000083723,ENSMUSG00000084139,ENSMUSG00000085442	86	78	74	111	115	133	99	132	181	40	24	29	34	39	32	142	129	168	71	49	94	131	163	167	167	209	144
MG1134	ENSMUSG00000039159,ENSMUSG00000096980	1236	1226	1389	1210	1470	1213	1035	1498	1293	2169	2623	1934	3058	3429	3554	2842	1839	2941	1484	1381	1735	2203	2527	1858	2859	3509	3002
MG1135	ENSMUSG00000057666,ENSMUSG00000069939,ENSMUSG00000078636,ENSMUSG00000078965,ENSMUSG00000081221,ENSMUSG00000082186,ENSMUSG00000082424,ENSMUSG00000083773,ENSMUSG00000094708,ENSMUSG00000095042,ENSMUSG00000095937,ENSMUSG00000096617,ENSMUSG00000097989	532	489	571	478	767	672	395	270	303	396	224	319	184	212	225	567	355	609	142	156	96	562	475	470	199	291	164
MG1136	ENSMUSG00000084353	65	62	31	158	264	149	197	192	174	352	356	326	238	265	229	106	58	75	0	14	0	124	211	171	80	148	78
MG1137	ENSMUSG00000002365	227	292	337	238	273	212	152	185	179	157	125	194	97	104	114	365	199	256	75	161	149	371	254	159	320	331	272
MG1138	ENSMUSG00000029390,ENSMUSG00000079884	2034	1978	2027	1936	2265	1848	1573	2008	1699	2112	1908	1807	1059	1166	1071	3901	2760	3370	1619	1825	2224	2467	2193	1518	1651	2530	1654
MG1139	ENSMUSG00000026135,ENSMUSG00000026173	126	142	184	206	231	188	206	131	202	87	78	63	48	54	65	322	262	262	111	225	181	256	242	178	272	337	297
MG1140	ENSMUSG00000029475,ENSMUSG00000081309	193	220	172	101	137	255	264	231	306	72	81	84	52	60	56	224	188	166	113	196	135	247	265	127	317	395	304
MG1141	ENSMUSG00000038664,ENSMUSG00000100130	153	196	173	103	110	122	199	170	171	233	202	159	161	124	148	155	118	124	109	84	121	189	182	192	218	368	268
MG1142	ENSMUSG00000040435	15358	15119	15949	2496	2709	9204	8542	5961	7637	11151	9562	8975	6071	6907	5706	1243	633	1048	661	1191	854	6898	7324	6251	9986	11554	7657
MG1143	ENSMUSG00000027130,ENSMUSG00000096764	1208	1028	1603	1575	1349	2145	2376	3203	2391	3841	3918	3498	3022	2839	3040	1466	894	1655	976	1067	807	2644	2829	2367	3637	4584	4692
MG1144	ENSMUSG00000031320,ENSMUSG00000044609,ENSMUSG00000101735	145	161	125	123	138	173	172	234	180	34	20	17	20	30	42	231	192	249	149	165	134	249	228	154	315	342	328
MG1145	ENSMUSG00000011960,ENSMUSG00000091050	73	20	32	103	68	131	151	100	114	133	110	79	84	95	101	86	74	76	32	28	102	106	77	121	142	180	131
MG1146	ENSMUSG00000045411,ENSMUSG00000101166	74	114	52	118	106	207	158	105	179	47	39	47	23	6	25	185	191	295	101	101	60	214	247	129	321	321	289
MG1147	ENSMUSG00000039041,ENSMUSG00000042165	1522	1384	1527	1404	1578	1342	1304	1219	1175	939	902	919	302	437	383	2780	1856	2817	1100	1310	1029	1818	1838	1491	1456	1821	1519
MG1148	ENSMUSG00000021270,ENSMUSG00000082896,ENSMUSG00000083899,ENSMUSG00000100615	1073	871	493	1503	1978	1968	2652	4594	2945	528	517	598	468	465	694	1202	895	1285	603	1113	1212	1724	1403	653	2983	4802	3214
MG1149	ENSMUSG00000051723,ENSMUSG00000062896,ENSMUSG00000067870,ENSMUSG00000073702,ENSMUSG00000083192,ENSMUSG00000094191	203	155	191	144	175	262	283	201	289	55	54	39	35	32	33	278	220	338	109	349	236	215	273	262	308	292	342
MG1150	ENSMUSG00000021871,ENSMUSG00000068417	676	639	758	769	823	754	996	886	702	653	817	643	132	238	171	590	397	524	205	255	288	750	579	520	483	602	312
MG1151	ENSMUSG00000025224,ENSMUSG00000086816	102	92	87	62	70	75	151	118	82	68	87	94	72	92	53	215	138	197	96	136	173	145	125	99	148	188	151
MG1152	ENSMUSG00000060938,ENSMUSG00000062353,ENSMUSG00000063754,ENSMUSG00000070271	297	303	200	223	303	336	376	487	344	80	67	83	47	46	60	306	265	389	237	253	274	361	291	339	440	524	472
MG1153	ENSMUSG00000058745,ENSMUSG00000066149	125	103	121	203	145	97	176	153	129	83	75	84	50	22	57	228	175	232	164	109	192	187	169	108	199	237	188
MG1154	ENSMUSG00000038521,ENSMUSG00000079343	37	38	15	41	64	123	251	292	178	16	15	22	73	44	138	796	350	523	142	105	198	347	350	151	1745	2577	822
MG1155	ENSMUSG00000062232	350	271	198	153	108	291	169	276	201	168	160	191	223	211	205	195	96	191	70	137	56	207	254	184	208	272	220
MG1156	ENSMUSG00000025968,ENSMUSG00000084799	216	268	300	329	324	133	172	199	257	165	156	129	131	91	101	618	356	617	239	233	340	303	309	195	310	347	297
MG1157	ENSMUSG00000018574,ENSMUSG00000020888	916	960	1216	2071	2263	800	1020	924	808	951	1055	811	606	666	612	2533	2149	2562	1413	1629	1919	1513	1748	1067	1659	1842	1419
MG1158	ENSMUSG00000043716,ENSMUSG00000080776,ENSMUSG00000081281	1435	1424	1034	1351	1650	1703	1562	1900	1592	406	366	386	368	403	457	2487	1907	2780	1476	1657	1652	2333	2071	1981	2965	3030	2693
MG1159	ENSMUSG00000047215,ENSMUSG00000062456,ENSMUSG00000081797,ENSMUSG00000082475,ENSMUSG00000094989	193	239	168	297	342	188	211	272	225	113	102	104	102	110	146	280	216	284	207	307	298	342	367	240	474	482	463
MG1160	ENSMUSG00000020372	851	802	637	1013	1035	815	891	1000	1026	204	109	164	120	137	188	1087	821	1336	528	481	779	1148	1132	994	1399	1472	1330
MG1161	ENSMUSG00000018171	206	240	318	92	129	418	185	197	66	457	450	523	483	429	691	753	390	903	252	240	212	327	378	307	156	195	161
MG1162	ENSMUSG00000059195,ENSMUSG00000062825,ENSMUSG00000081350	1900	2006	1740	1658	1765	2084	2170	2235	1728	1869	1224	1563	2610	2982	3450	1673	1173	1818	620	763	842	1881	1217	1555	1018	1527	1185
MG1163	ENSMUSG00000095595	1153	928	946	914	1053	473	474	839	449	535	484	498	312	218	361	2169	2241	1702	2106	2469	2262	1107	975	884	1194	1040	1166
MG1164	ENSMUSG00000062480,ENSMUSG00000068039	640	771	619	746	730	743	515	533	589	256	216	243	43	73	88	1582	890	1704	512	624	772	1028	1122	833	991	980	850
MG1165	ENSMUSG00000001847	2242	2546	2690	3244	3868	2211	2283	2983	2047	1144	1133	1069	986	1095	1060	2964	2020	2708	1459	1485	1687	2737	2074	1637	1645	2319	2007
MG1166	ENSMUSG00000032518,ENSMUSG00000045055,ENSMUSG00000047676,ENSMUSG00000080746,ENSMUSG00000081076,ENSMUSG00000082895	985	1036	667	762	953	1116	1252	1557	1243	349	263	330	132	129	195	1203	892	1568	431	640	699	1513	1366	1416	2016	2013	1907
MG1167	ENSMUSG00000084216	145	141	144	214	191	241	243	222	289	124	87	127	100	74	83	322	235	359	89	195	129	290	226	224	232	255	248
MG1168	ENSMUSG00000028497,ENSMUSG00000038368	355	315	655	155	264	124	84	138	109	132	53	96	145	183	201	189	97	187	35	52	59	303	223	203	138	165	102
MG1169	ENSMUSG00000006498,ENSMUSG00000090860	1382	1236	1527	1483	1515	1379	1327	1018	1347	504	439	548	189	171	237	2081	1467	2109	716	1200	796	1991	1815	1501	1947	2161	1723
MG1170	ENSMUSG00000062611,ENSMUSG00000081992,ENSMUSG00000083320	668	660	499	694	631	798	677	811	583	232	198	227	204	158	222	1117	800	1432	464	778	881	1065	1025	978	1440	1663	1375
MG1171	ENSMUSG00000061306,ENSMUSG00000085636	284	226	229	131	235	118	227	118	143	138	123	102	50	52	77	351	265	333	72	131	143	197	203	154	204	258	218
MG1172	ENSMUSG00000038900,ENSMUSG00000063328,ENSMUSG00000066983,ENSMUSG00000069682,ENSMUSG00000082419	122	174	125	91	135	142	124	129	116	36	19	37	16	17	35	179	147	256	64	98	66	219	266	223	366	377	290
MG1173	ENSMUSG00000058558,ENSMUSG00000082064,ENSMUSG00000082193,ENSMUSG00000086583,ENSMUSG00000091194	210	189	199	198	213	156	198	298	177	62	49	50	29	45	48	281	235	321	225	197	218	346	320	331	439	530	452
MG1174	ENSMUSG00000058558,ENSMUSG00000082064,ENSMUSG00000086583	1625	1944	1362	1940	2024	1739	1786	2086	1729	513	330	442	385	346	389	2326	1971	2807	1786	1931	1755	2549	2250	2275	3517	3909	3548
MG1175	ENSMUSG00000103034	336	256	224	268	344	410	572	643	398	459	489	448	540	515	633	344	291	372	144	180	241	463	485	286	567	712	740
MG1176	ENSMUSG00000027088,ENSMUSG00000031167,ENSMUSG00000081857,ENSMUSG00000099875	537	557	445	710	740	641	810	792	761	490	503	368	269	350	341	694	477	909	234	270	312	746	931	596	926	934	636
MG1177	ENSMUSG00000078578,ENSMUSG00000083283	215	240	268	309	346	220	302	328	299	379	346	399	374	399	346	399	284	377	181	118	178	253	333	303	250	434	283
MG1178	ENSMUSG00000047215,ENSMUSG00000047965,ENSMUSG00000062456	362	379	297	327	403	358	438	555	409	153	151	151	146	161	194	437	435	540	304	340	307	543	471	503	830	833	766
MG1179	ENSMUSG00000081461,ENSMUSG00000082260,ENSMUSG00000083061,ENSMUSG00000085791	116	145	89	164	122	191	165	194	132	55	51	71	60	63	62	188	136	190	54	162	145	302	188	165	330	310	268
MG1180	ENSMUSG00000046330,ENSMUSG00000074800,ENSMUSG00000082828,ENSMUSG00000090467	245	195	163	212	173	268	279	238	207	87	55	64	64	54	77	243	186	234	90	178	162	358	323	259	365	337	351
MG1181	ENSMUSG00000026603,ENSMUSG00000104435	248	211	254	38	47	132	143	43	102	28	26	19	6	17	22	733	408	894	62	159	222	337	493	198	177	213	210
MG1182	ENSMUSG00000059005,ENSMUSG00000059179,ENSMUSG00000060989,ENSMUSG00000066538,ENSMUSG00000069014,ENSMUSG00000081205,ENSMUSG00000081441,ENSMUSG00000082095,ENSMUSG00000082262,ENSMUSG00000082990,ENSMUSG00000083468,ENSMUSG00000089640,ENSMUSG00000090674,ENSMUSG00000092086,ENSMUSG00000096156,ENSMUSG00000100514	198	112	185	156	193	252	252	221	181	115	110	114	49	41	78	312	217	276	179	151	110	176	180	187	179	245	173
MG1183	ENSMUSG00000026553,ENSMUSG00000103380	252	289	263	299	291	181	231	189	304	150	130	127	115	57	75	398	293	332	210	185	223	249	229	169	286	368	179
MG1184	ENSMUSG00000000708	104	119	135	141	120	140	138	306	166	191	179	192	154	185	163	361	227	317	273	222	249	211	283	175	267	324	243
MG1185	ENSMUSG00000060636,ENSMUSG00000067575,ENSMUSG00000068324,ENSMUSG00000081214,ENSMUSG00000081491,ENSMUSG00000081740,ENSMUSG00000083424,ENSMUSG00000093885,ENSMUSG00000094664,ENSMUSG00000095526	518	574	420	573	625	638	701	705	484	242	211	270	174	167	167	666	513	651	408	587	428	748	780	650	1119	1056	973
MG1186	ENSMUSG00000036438	1849	1998	2269	2536	2376	1607	1504	2235	1870	2107	1899	2338	2712	2947	2715	4965	3606	4647	2792	2958	3038	2583	2600	2057	2368	3173	2148
MG1187	ENSMUSG00000021905,ENSMUSG00000021906	121	118	157	203	172	211	176	222	186	232	231	268	352	375	349	280	156	246	42	38	177	223	226	177	220	281	218
MG1188	ENSMUSG00000034252,ENSMUSG00000084917	65	68	64	123	66	97	83	128	124	122	116	140	102	82	83	182	139	209	95	171	187	121	125	77	172	225	172
MG1189	ENSMUSG00000071203,ENSMUSG00000078942	693	568	1191	1287	1109	1462	1414	1349	1582	253	218	202	113	140	150	172	62	260	8	22	1	504	384	343	249	350	229
MG1190	ENSMUSG00000053716	78	74	120	99	121	97	138	135	124	65	33	33	28	43	35	269	144	277	146	192	149	179	181	122	160	173	196
MG1191	ENSMUSG00000030246,ENSMUSG00000045104	199	90	324	13	8	93	70	126	82	11	22	17	20	11	20	635	1076	309	834	1138	1015	107	112	61	248	296	155
MG1192	ENSMUSG00000027088	267	221	292	238	269	413	368	361	352	202	204	166	127	168	145	302	230	418	103	177	187	229	343	194	298	300	264
MG1193	ENSMUSG00000006740,ENSMUSG00000091165	130	106	144	163	117	95	123	227	70	133	163	118	87	63	112	306	224	252	227	77	221	175	166	128	176	259	177
MG1194	ENSMUSG00000047945	1159	1583	539	176	211	1203	856	605	774	14131	11921	11628	8212	6872	6692	562	309	640	165	327	211	2551	4585	3789	1167	1459	920
MG1195	ENSMUSG00000056770	208	255	229	256	224	178	186	239	179	127	124	118	102	67	82	349	248	289	258	276	171	321	258	221	293	308	247
MG1196	ENSMUSG00000003038,ENSMUSG00000070713	807	666	753	2078	2138	436	389	407	514	991	872	932	904	1015	1139	942	619	717	358	426	309	975	908	731	923	1094	840
MG1197	ENSMUSG00000025290,ENSMUSG00000081810,ENSMUSG00000083344,ENSMUSG00000100865	82	79	82	102	52	170	122	142	199	23	24	38	16	20	26	166	127	160	60	148	93	165	174	194	290	315	254
MG1198	ENSMUSG00000090516	505	601	436	673	670	670	771	678	747	182	139	156	74	125	133	538	384	744	243	396	427	919	827	689	1000	1082	967
MG1199	ENSMUSG00000094936,ENSMUSG00000096370	295	292	304	404	279	310	341	299	188	186	176	160	55	71	82	728	599	837	386	373	332	411	443	292	397	431	454
MG1200	ENSMUSG00000020460,ENSMUSG00000058838,ENSMUSG00000097175	117	170	129	154	104	140	169	270	241	66	51	72	67	48	90	196	145	190	79	102	84	177	215	186	223	220	236
MG1201	ENSMUSG00000025314,ENSMUSG00000085547,ENSMUSG00000093625	151	137	245	73	75	208	302	408	216	152	107	135	219	187	216	151	76	102	45	117	120	150	118	104	185	200	193
MG1202	ENSMUSG00000030068,ENSMUSG00000093661	116	133	136	19	40	176	252	302	235	72	66	81	33	35	40	110	144	65	152	185	132	160	136	76	105	230	136
MG1203	ENSMUSG00000063902	1251	1113	1115	1208	1339	1516	1375	1497	1189	1111	1020	918	565	550	613	2081	1565	2002	862	1045	1214	1531	1322	1107	1493	1959	1478
MG1204	ENSMUSG00000034158,ENSMUSG00000083405,ENSMUSG00000087235,ENSMUSG00000087569	166	185	149	229	263	177	130	143	166	129	84	102	147	147	222	141	80	141	45	73	43	230	144	126	108	174	155
MG1205	ENSMUSG00000007815	2195	2357	2443	3366	3558	2492	2480	3512	1974	2494	2310	2482	1541	1321	1680	3125	2080	2587	1724	1849	1826	2759	2319	2135	2396	2973	2794
MG1206	ENSMUSG00000022365	894	793	1040	1259	1436	820	873	1156	950	1024	965	872	635	612	736	1362	1080	1073	625	768	814	1128	807	870	969	1290	1018
MG1207	ENSMUSG00000071713,ENSMUSG00000099059	152	154	200	180	135	106	97	84	67	311	263	272	228	286	224	16	6	6	0	0	0	154	125	88	33	67	22
MG1208	ENSMUSG00000016319,ENSMUSG00000067161,ENSMUSG00000089785	116	129	104	120	208	146	164	180	202	35	36	31	48	38	47	132	125	112	60	75	84	114	84	65	86	118	58
MG1209	ENSMUSG00000046434,ENSMUSG00000046636,ENSMUSG00000058922,ENSMUSG00000082107,ENSMUSG00000083311,ENSMUSG00000086743	318	277	259	325	288	458	406	432	361	143	119	136	122	86	117	501	441	514	249	231	304	473	392	326	631	808	597
MG1210	ENSMUSG00000049124,ENSMUSG00000057278	582	687	502	704	771	905	860	801	549	478	374	442	129	131	153	1173	746	1364	414	419	451	1274	1223	973	1350	1387	1325
MG1211	ENSMUSG00000029131,ENSMUSG00000089698	172	185	192	135	100	114	123	143	137	242	229	217	242	266	278	203	125	219	41	99	106	218	180	113	164	249	162
MG1212	ENSMUSG00000067274,ENSMUSG00000081434,ENSMUSG00000097906	203	263	169	196	299	298	293	281	307	95	79	82	45	52	66	341	243	413	175	159	144	361	400	411	426	430	353
MG1213	ENSMUSG00000032518,ENSMUSG00000045055,ENSMUSG00000047676,ENSMUSG00000065041	127	152	102	115	164	104	162	320	269	44	25	37	14	37	36	222	144	250	91	95	78	249	208	193	331	294	283
MG1214	ENSMUSG00000094090,ENSMUSG00000094568	109	178	95	163	139	107	123	167	74	52	68	60	42	24	54	183	135	200	51	109	140	153	145	117	173	182	144
MG1215	ENSMUSG00000036112	570	710	725	895	952	557	584	595	430	184	149	181	73	40	67	1574	991	1435	685	586	947	805	677	517	608	835	600
MG1216	ENSMUSG00000050043,ENSMUSG00000071035,ENSMUSG00000101645	126	55	87	111	101	54	70	107	53	31	36	20	15	6	8	195	199	183	118	153	108	106	113	43	93	122	117
MG1217	ENSMUSG00000092500	150	204	191	63	95	208	142	154	232	4475	4685	4038	1757	1385	1474	320	201	325	93	133	99	877	1607	1216	497	716	594
MG1218	ENSMUSG00000059447	441	382	630	1037	1116	342	267	442	254	190	201	183	158	167	148	924	478	952	384	385	333	563	609	397	442	606	477
MG1219	ENSMUSG00000046434,ENSMUSG00000046636,ENSMUSG00000058922,ENSMUSG00000083311	723	814	543	499	639	1070	1056	909	895	318	218	260	156	227	215	1070	858	1128	449	574	722	1054	970	814	1198	1429	1145
MG1220	ENSMUSG00000036752,ENSMUSG00000095159,ENSMUSG00000099997	248	305	237	808	826	271	335	177	491	188	205	188	230	288	258	1229	1146	1054	1092	1043	731	518	514	401	770	1086	469
MG1221	ENSMUSG00000081094,ENSMUSG00000082013,ENSMUSG00000098281,ENSMUSG00000098798	950	880	814	856	1017	1240	1283	1356	1422	361	252	337	170	223	233	1289	1148	1673	661	600	749	1489	1471	1301	2060	2051	1852
MG1222	ENSMUSG00000001783,ENSMUSG00000085111	141	163	160	113	116	127	98	106	103	28	22	21	15	9	27	154	126	163	74	114	90	171	120	118	163	193	138
MG1223	ENSMUSG00000079641,ENSMUSG00000082099	695	842	625	940	867	1099	997	1050	754	304	212	256	206	247	208	1227	781	1380	510	551	587	1402	1413	1070	1633	1545	1435
MG1224	ENSMUSG00000057666,ENSMUSG00000069939,ENSMUSG00000070025,ENSMUSG00000073737,ENSMUSG00000078162,ENSMUSG00000078300,ENSMUSG00000078636,ENSMUSG00000078965,ENSMUSG00000078967,ENSMUSG00000079311,ENSMUSG00000079360,ENSMUSG00000079501,ENSMUSG00000081221,ENSMUSG00000082424,ENSMUSG00000083773,ENSMUSG00000092257,ENSMUSG00000094708,ENSMUSG00000095042,ENSMUSG00000095937,ENSMUSG00000096438,ENSMUSG00000096617,…	1017	994	977	1129	1405	1255	727	433	318	728	484	632	398	440	537	1144	709	1242	221	394	253	1028	1071	850	438	620	352
MG1225	ENSMUSG00000071796	150	84	110	132	106	152	134	212	187	67	79	48	34	25	33	259	215	266	145	231	102	196	205	147	218	358	233
MG1226	ENSMUSG00000013736	65	95	108	107	111	75	83	137	65	65	77	88	53	78	89	225	129	257	51	104	78	202	216	174	156	162	147
MG1227	ENSMUSG00000060860	1642	1634	1120	2051	2490	1941	1915	1764	2421	1865	1629	1667	1246	1652	1499	2597	1800	2093	975	1453	1349	2724	2963	2122	2785	3400	2157
MG1228	ENSMUSG00000047675,ENSMUSG00000060198,ENSMUSG00000087412	1281	1311	1043	1361	1528	1427	1334	1378	1295	483	346	402	283	285	340	1813	1527	1982	1113	1384	1272	1863	1683	1548	2409	2585	2209
MG1229	ENSMUSG00000063480,ENSMUSG00000063543,ENSMUSG00000086846,ENSMUSG00000091655	135	129	137	168	239	193	181	180	232	110	87	114	62	95	79	244	201	281	150	166	137	249	209	169	278	302	237
MG1230	ENSMUSG00000001964,ENSMUSG00000035530,ENSMUSG00000058463,ENSMUSG00000058622,ENSMUSG00000066270,ENSMUSG00000068629,ENSMUSG00000074553,ENSMUSG00000081375,ENSMUSG00000089906,ENSMUSG00000093826	1197	1073	1080	1182	1299	1648	1871	1799	1742	2307	2049	2301	3190	3374	3521	1504	1354	1305	849	1151	1243	1684	1824	1831	2102	2713	1861
MG1231	ENSMUSG00000016619,ENSMUSG00000083815	101	90	114	135	50	126	119	59	57	98	118	91	68	63	92	142	97	140	74	33	79	125	110	92	157	184	110
MG1232	ENSMUSG00000026715,ENSMUSG00000043467	79	73	128	144	139	219	113	229	167	195	219	204	194	130	147	480	421	550	411	437	501	449	433	233	493	480	543
MG1233	ENSMUSG00000069917,ENSMUSG00000069919,ENSMUSG00000073063	852	713	389	255	245	870	495	2128	170	645	1056	2170	857	779	2950	718	319	582	323	285	2374	5952	42992	32695	3034	6635	27707
MG1234	ENSMUSG00000031754,ENSMUSG00000039617	424	425	408	524	638	540	593	748	510	187	206	194	84	59	116	1052	689	1182	322	429	480	735	711	606	731	874	668
MG1235	ENSMUSG00000037108,ENSMUSG00000046245	180	121	240	821	844	398	211	160	97	577	263	485	402	389	586	192	67	251	6	32	11	438	253	258	152	179	143
MG1236	ENSMUSG00000066629,ENSMUSG00000091845	296	320	288	298	422	563	435	347	424	152	131	156	71	67	76	440	374	550	172	338	212	537	610	436	707	638	581
MG1237	ENSMUSG00000103986	175	194	209	277	285	228	230	202	237	187	194	180	184	120	143	283	234	260	260	141	246	204	182	177	256	308	268
MG1238	ENSMUSG00000062647,ENSMUSG00000062758,ENSMUSG00000062874,ENSMUSG00000067147,ENSMUSG00000068579,ENSMUSG00000071052,ENSMUSG00000078177,ENSMUSG00000079965,ENSMUSG00000080783,ENSMUSG00000081675,ENSMUSG00000082579,ENSMUSG00000082861,ENSMUSG00000082920,ENSMUSG00000083553,ENSMUSG00000083826,ENSMUSG00000086925,ENSMUSG00000090305,ENSMUSG00000090489,ENSMUSG00000099313,ENSMUSG00000099927,ENSMUSG00000099980	107	104	125	163	127	142	157	147	110	42	30	28	48	34	34	178	148	201	90	38	110	132	172	128	192	187	175
MG1239	ENSMUSG00000066362,ENSMUSG00000069972	916	776	677	814	937	1114	1292	1123	1097	380	284	357	289	341	316	865	731	1087	432	586	550	1304	1305	1077	1824	1784	1581
MG1240	ENSMUSG00000032518,ENSMUSG00000081076,ENSMUSG00000081695,ENSMUSG00000082128,ENSMUSG00000102117	820	1002	666	729	923	926	1001	925	917	263	208	268	64	86	110	1024	749	1298	349	678	499	1233	1511	1243	1701	1614	1484
MG1241	ENSMUSG00000060036,ENSMUSG00000068262,ENSMUSG00000084131,ENSMUSG00000084349	1337	1309	1284	1249	1338	1410	1444	1611	1296	250	199	241	168	221	211	1757	1555	2136	1153	1246	1157	2031	1711	1538	2561	2773	2232
MG1242	ENSMUSG00000076432	1823	1898	1720	1813	1732	1667	1616	2005	1891	768	632	734	473	338	542	6128	4086	5469	2747	3007	2809	2701	2248	1695	2538	3193	2629
MG1243	ENSMUSG00000080982,ENSMUSG00000082330	100	107	115	88	142	155	83	62	47	110	69	109	63	64	66	251	156	213	154	116	90	156	119	120	63	120	89
MG1244	ENSMUSG00000044533,ENSMUSG00000057244,ENSMUSG00000066487,ENSMUSG00000074034,ENSMUSG00000083087,ENSMUSG00000083382,ENSMUSG00000084333,ENSMUSG00000085361,ENSMUSG00000091019,ENSMUSG00000095427,ENSMUSG00000096177,ENSMUSG00000098713,ENSMUSG00000104280	140	117	104	119	125	91	94	98	76	63	35	36	16	36	33	243	127	330	74	62	33	157	195	155	122	187	119
MG1245	ENSMUSG00000034401,ENSMUSG00000059005,ENSMUSG00000061288,ENSMUSG00000069014	127	156	136	112	149	194	154	208	174	86	94	84	58	23	52	214	154	140	64	85	114	202	166	97	173	196	138
MG1246	ENSMUSG00000074886	45	39	53	117	77	122	92	130	138	89	103	109	110	96	127	44	38	53	62	31	22	151	161	127	238	214	206
MG1247	ENSMUSG00000080845,ENSMUSG00000082718	269	240	178	137	148	287	255	285	72	131	109	147	291	425	384	152	114	119	43	123	54	217	200	208	229	292	213
MG1248	ENSMUSG00000016831	207	236	206	195	172	178	250	230	250	251	264	247	209	145	204	182	105	179	57	99	35	232	218	192	173	247	218
MG1249	ENSMUSG00000044533,ENSMUSG00000057244,ENSMUSG00000066487,ENSMUSG00000068604,ENSMUSG00000074034,ENSMUSG00000081170,ENSMUSG00000081684,ENSMUSG00000082762,ENSMUSG00000084333,ENSMUSG00000085893,ENSMUSG00000090544,ENSMUSG00000091957,ENSMUSG00000095427,ENSMUSG00000104074	98	112	123	93	109	103	122	132	113	39	20	28	26	14	37	159	122	202	45	77	30	169	173	150	102	138	106
MG1250	ENSMUSG00000028049,ENSMUSG00000086718	539	642	743	552	633	407	476	454	455	544	443	430	202	256	238	1078	742	1056	410	379	451	798	863	611	820	907	821
MG1251	ENSMUSG00000087595,ENSMUSG00000087679	103	92	121	113	94	50	38	82	79	87	57	49	20	22	21	262	247	222	176	150	162	167	154	75	134	129	120
MG1252	ENSMUSG00000030888,ENSMUSG00000030890	279	240	302	326	318	218	287	261	236	177	144	142	117	113	133	275	187	230	133	157	195	332	251	194	261	285	260
MG1253	ENSMUSG00000054545,ENSMUSG00000089675,ENSMUSG00000089943,ENSMUSG00000089960,ENSMUSG00000090124,ENSMUSG00000090145,ENSMUSG00000090165,ENSMUSG00000090171,ENSMUSG00000090175,ENSMUSG00000092220	1590	1528	2455	2498	2452	1293	2046	2897	1573	2779	2050	2078	3161	3497	4060	6137	4048	8716	1542	2164	1985	2219	2318	1684	1028	1601	769
MG1254	ENSMUSG00000039640,ENSMUSG00000097658	207	248	301	402	395	232	177	240	226	63	55	77	6	10	27	598	433	595	148	282	251	378	361	237	260	259	287
MG1255	ENSMUSG00000049751,ENSMUSG00000071141	2224	2588	2089	2736	3090	3631	3475	3485	2633	757	497	819	277	214	329	3133	3321	2648	2372	2959	2891	3259	2532	2460	3397	3651	3163
MG1256	ENSMUSG00000022635	117	107	109	160	139	141	86	96	93	107	79	106	61	36	77	240	143	182	94	94	89	119	191	118	146	168	132
MG1257	ENSMUSG00000031231,ENSMUSG00000100551	192	187	208	289	323	190	194	118	139	122	76	119	27	26	26	386	255	393	149	153	158	366	239	161	136	174	127
MG1258	ENSMUSG00000060036,ENSMUSG00000084349	2376	2374	2255	2328	2765	2633	2904	2620	2290	537	440	443	330	388	459	3520	3016	3871	2144	1833	2274	3681	3415	2969	4709	5269	4325
MG1259	ENSMUSG00000052414,ENSMUSG00000099083	284	245	291	271	261	377	416	583	424	228	236	214	145	136	168	702	550	683	349	422	505	362	352	253	573	760	727
MG1260	ENSMUSG00000042901,ENSMUSG00000074482,ENSMUSG00000097544	183	150	155	256	193	224	242	282	86	41	40	59	25	78	55	276	146	335	99	126	170	311	177	158	268	338	290
MG1261	ENSMUSG00000080715,ENSMUSG00000086922	250	296	299	454	376	286	218	307	160	151	143	197	64	81	84	406	286	381	215	230	244	381	333	226	269	338	287
MG1262	ENSMUSG00000029610,ENSMUSG00000029613	238	183	271	367	340	286	174	213	139	121	112	78	72	42	64	598	379	585	169	144	171	422	370	271	321	385	302
MG1263	ENSMUSG00000014778,ENSMUSG00000014856	90	115	125	107	110	148	128	159	164	178	155	160	60	51	63	216	190	256	118	116	80	146	173	64	103	129	122
MG1264	ENSMUSG00000009927,ENSMUSG00000079962	228	294	234	329	291	276	276	270	281	153	124	150	101	84	93	292	211	310	135	174	207	361	343	242	423	427	412
MG1265	ENSMUSG00000033307,ENSMUSG00000083669	621	606	596	311	367	895	457	192	248	491	354	409	82	71	122	957	640	1018	354	283	328	903	868	654	536	525	462
MG1266	ENSMUSG00000057236,ENSMUSG00000096944	587	562	622	864	796	387	462	651	585	581	536	497	286	223	300	1163	744	1072	494	584	522	922	886	642	1037	1237	1015
MG1267	ENSMUSG00000027236,ENSMUSG00000043424	1651	1716	1623	2387	2451	1926	1849	2240	2147	1291	1212	1440	734	920	886	2888	1777	2820	1018	1532	1623	2054	2013	1721	1716	2499	1844
MG1268	ENSMUSG00000029622,ENSMUSG00000029623	345	244	380	315	303	309	325	413	297	249	189	246	91	98	133	359	266	365	167	258	288	293	381	212	283	377	270
MG1269	ENSMUSG00000045055,ENSMUSG00000047676,ENSMUSG00000081076,ENSMUSG00000082978,ENSMUSG00000083033,ENSMUSG00000100561,ENSMUSG00000102117	877	818	588	659	810	820	948	915	842	247	186	232	71	98	116	945	692	1160	426	535	422	1119	1164	948	1483	1434	1342
MG1270	ENSMUSG00000032423,ENSMUSG00000092541	425	506	572	572	568	719	471	474	419	284	221	269	136	73	126	662	552	748	233	347	354	658	598	554	573	660	583
MG1271	ENSMUSG00000020372,ENSMUSG00000064725	56	98	95	140	137	191	175	68	163	21	17	23	13	18	9	113	83	139	76	129	31	151	176	144	193	214	189
MG1272	ENSMUSG00000097879	55	60	89	90	64	112	167	113	106	130	76	108	74	111	78	120	100	189	36	14	74	108	137	48	55	114	58
MG1273	ENSMUSG00000026341,ENSMUSG00000085917	184	268	201	182	150	222	259	472	208	173	140	174	277	281	301	173	75	150	82	26	66	262	189	192	163	242	218
MG1274	ENSMUSG00000036552	533	464	673	432	631	524	643	709	694	383	493	458	230	254	262	824	689	870	561	621	635	615	746	483	966	1048	979
MG1275	ENSMUSG00000027639	64	45	59	68	76	204	119	159	175	339	224	297	361	276	259	28	29	25	10	72	2	146	160	159	197	175	132
MG1276	ENSMUSG00000034673,ENSMUSG00000034786	936	964	1102	1575	1580	1135	1146	975	1004	2308	1656	1772	2009	2110	2462	171	76	131	73	66	61	1336	1311	999	1198	1205	1106
MG1277	ENSMUSG00000036390,ENSMUSG00000087231	604	512	585	238	265	632	414	195	629	1855	1709	1733	2285	3284	2880	484	267	483	248	340	156	690	918	817	681	980	429
MG1278	ENSMUSG00000026126,ENSMUSG00000100280	405	313	200	318	258	460	467	487	472	842	561	739	456	590	617	318	428	299	427	537	405	711	846	725	747	676	571
MG1279	ENSMUSG00000060743,ENSMUSG00000063314,ENSMUSG00000081176,ENSMUSG00000081416,ENSMUSG00000082029,ENSMUSG00000082284,ENSMUSG00000087415,ENSMUSG00000094518,ENSMUSG00000094865,ENSMUSG00000096789,ENSMUSG00000101209	1938	2025	1906	1688	1909	3085	3301	3926	2745	2963	2397	2614	3742	3975	4163	2021	1669	1968	1296	1150	1233	2561	2250	1817	2896	2971	2979
MG1280	ENSMUSG00000001630,ENSMUSG00000089791	386	449	303	114	173	564	275	113	62	516	292	440	215	205	170	480	238	471	212	157	234	354	262	232	201	275	221
MG1281	ENSMUSG00000059195,ENSMUSG00000062825,ENSMUSG00000081350,ENSMUSG00000091426	130	172	139	132	108	121	134	183	106	136	118	118	187	198	272	150	73	111	45	38	65	179	80	80	89	135	103
MG1282	ENSMUSG00000064281,ENSMUSG00000081094,ENSMUSG00000082109	932	1077	967	897	1060	1431	1423	1702	1536	407	322	368	225	270	243	1435	1092	1871	945	902	1099	1555	1536	1374	2201	2044	2026
MG1283	ENSMUSG00000020611,ENSMUSG00000056687	732	742	787	317	363	1002	508	304	342	1112	744	870	534	555	520	232	188	177	167	200	157	554	560	632	424	541	492
MG1284	ENSMUSG00000037674,ENSMUSG00000098573	211	137	156	249	255	207	208	205	136	112	108	106	156	139	143	259	179	303	142	212	201	374	269	241	601	696	512
MG1285	ENSMUSG00000057841,ENSMUSG00000063816,ENSMUSG00000068969,ENSMUSG00000100696	71	97	72	86	84	125	150	151	100	18	23	19	2	7	3	106	92	126	45	116	81	124	132	142	171	127	122
MG1286	ENSMUSG00000037519	233	191	245	265	290	159	147	194	140	204	181	246	164	79	138	383	326	332	294	289	273	303	330	240	331	360	341
MG1287	ENSMUSG00000000711,ENSMUSG00000081787	447	376	501	419	404	249	259	373	191	491	510	390	247	253	354	658	637	677	571	503	812	467	379	278	348	473	435
MG1288	ENSMUSG00000057113,ENSMUSG00000081865	493	576	396	352	478	479	452	550	459	110	95	130	54	42	65	951	574	1127	242	400	185	751	719	526	623	741	622
MG1289	ENSMUSG00000027573	55	108	114	177	141	129	90	142	128	115	110	94	94	81	67	193	134	232	133	125	111	135	121	116	133	176	127
MG1290	ENSMUSG00000050708,ENSMUSG00000058542,ENSMUSG00000062382,ENSMUSG00000082062	48020	45463	64070	30036	36171	19664	20043	18038	16859	24246	16520	17989	15521	19439	17093	14010	7429	12784	4199	5272	4213	27163	17580	24740	8574	11728	6691
MG1291	ENSMUSG00000039001,ENSMUSG00000092827	147	87	171	101	123	198	251	210	176	40	36	63	57	61	47	161	143	215	93	101	82	160	227	271	231	177	206
MG1292	ENSMUSG00000040952,ENSMUSG00000096942	880	895	721	758	786	1193	1280	1081	1113	281	220	254	115	125	141	1225	1283	1451	1069	1617	1146	972	1148	1189	1536	1475	1564
MG1293	ENSMUSG00000070034,ENSMUSG00000079455	117	177	136	60	45	116	154	144	132	85	31	82	297	212	183	7	33	24	17	11	38	190	148	131	304	219	352
MG1294	ENSMUSG00000026131,ENSMUSG00000103405,ENSMUSG00000103888	361	317	452	695	710	125	121	30	58	23	20	16	8	4	7	711	475	760	289	116	268	335	214	195	111	252	106
MG1295	ENSMUSG00000021917	278	399	432	414	521	282	186	350	277	176	202	187	96	108	102	910	581	861	371	436	376	496	409	319	281	374	253
MG1296	ENSMUSG00000010067,ENSMUSG00000097099	871	849	890	1536	1522	1910	1950	1742	1789	658	556	621	335	416	379	988	683	1147	567	515	645	1386	1251	760	1370	1497	1379
MG1297	ENSMUSG00000024205,ENSMUSG00000091845	208	191	153	201	250	334	307	235	354	113	80	88	32	32	40	285	220	314	164	172	225	291	337	290	393	452	389
MG1298	ENSMUSG00000021040,ENSMUSG00000079036	142	188	172	180	145	175	151	139	69	37	42	47	7	11	8	221	157	182	110	146	59	154	163	134	85	93	105
MG1299	ENSMUSG00000063696,ENSMUSG00000067274,ENSMUSG00000081640	2275	2489	1636	2086	2562	2366	2933	3105	2716	924	745	771	429	549	554	3392	2540	4306	1365	1845	1529	3431	3284	2904	3694	4249	3573
MG1300	ENSMUSG00000092274,ENSMUSG00000098986	290	359	528	283	308	628	564	418	370	772	605	580	721	825	732	2309	2835	2532	1575	1823	1473	735	778	556	749	854	677
MG1301	ENSMUSG00000031362,ENSMUSG00000067768,ENSMUSG00000079845	74	103	49	116	81	210	107	166	141	40	16	15	38	13	31	30	39	51	55	118	30	341	405	302	439	454	473
MG1302	ENSMUSG00000026399	5	0	1	5	16	89	73	132	175	40	21	21	83	41	149	121	146	90	177	255	185	182	76	228	924	1032	931
MG1303	ENSMUSG00000065947,ENSMUSG00000067736	22384	23167	33985	24910	25856	25460	22075	15797	25284	5498	4580	7643	2449	2375	3569	33854	34905	32246	38070	72421	36272	22189	33172	36612	34146	38922	30621
MG1304	ENSMUSG00000027708,ENSMUSG00000096252,ENSMUSG00000103229	109	122	151	207	249	199	227	250	152	118	157	134	206	180	237	449	236	449	176	213	78	225	195	187	203	287	241
MG1305	ENSMUSG00000028936,ENSMUSG00000080877	265	285	226	323	439	324	342	392	375	130	108	117	46	61	47	483	420	485	225	326	247	409	415	374	546	531	476
MG1306	ENSMUSG00000058927,ENSMUSG00000062038,ENSMUSG00000063694,ENSMUSG00000080839,ENSMUSG00000080977	94	97	111	160	162	257	215	189	224	62	78	72	40	26	42	191	116	169	51	132	62	182	102	150	104	139	106
MG1307	ENSMUSG00000058064,ENSMUSG00000070343,ENSMUSG00000091742	669	709	549	588	728	758	827	756	673	215	148	161	129	161	171	752	693	844	455	457	461	911	828	649	1172	1144	1099
MG1308	ENSMUSG00000048668,ENSMUSG00000097253	72	54	90	128	146	104	145	222	93	76	52	57	33	48	40	292	202	287	97	164	113	262	261	206	203	178	219
MG1309	ENSMUSG00000034799,ENSMUSG00000034807	2442	2201	3161	3214	3500	1218	775	692	641	636	596	617	384	475	444	2768	1362	3107	393	486	275	2103	1879	1476	1116	926	1043
MG1310	ENSMUSG00000018559,ENSMUSG00000091004	183	161	262	154	218	189	208	142	121	90	88	103	34	81	52	229	217	216	129	160	193	196	179	223	119	160	185
MG1311	ENSMUSG00000015127,ENSMUSG00000035521	142	171	175	289	319	314	284	396	525	229	250	225	119	111	134	640	599	525	475	474	651	428	429	286	745	798	742
MG1312	ENSMUSG00000036560,ENSMUSG00000057092	213	355	316	77	97	77	98	87	12	32	25	33	12	27	14	658	315	1036	41	103	68	289	205	128	218	251	139
MG1313	ENSMUSG00000040078,ENSMUSG00000081789	216	290	190	174	279	154	129	239	158	149	127	146	57	48	70	363	289	293	255	181	196	229	173	190	208	286	302
MG1314	ENSMUSG00000001323,ENSMUSG00000038335	416	523	597	700	608	538	597	359	505	151	96	122	96	54	86	1599	1078	1798	817	750	555	878	702	591	847	1091	892
MG1315	ENSMUSG00000041846,ENSMUSG00000097121	250	317	181	265	322	255	346	327	179	251	248	195	72	104	111	357	284	288	204	205	163	506	434	367	458	550	427
MG1316	ENSMUSG00000044533,ENSMUSG00000057244,ENSMUSG00000061833,ENSMUSG00000066487,ENSMUSG00000068604,ENSMUSG00000072789,ENSMUSG00000074034,ENSMUSG00000081170,ENSMUSG00000081210,ENSMUSG00000081676,ENSMUSG00000081684,ENSMUSG00000082480,ENSMUSG00000082762,ENSMUSG00000084333,ENSMUSG00000084373,ENSMUSG00000091410,ENSMUSG00000091957,ENSMUSG00000095427,ENSMUSG00000096177	293	300	256	252	281	262	309	197	202	116	92	117	37	57	82	581	311	641	141	148	177	426	472	389	356	435	336
MG1317	ENSMUSG00000057666,ENSMUSG00000069376,ENSMUSG00000069939,ENSMUSG00000070025,ENSMUSG00000070443,ENSMUSG00000071343,ENSMUSG00000072432,ENSMUSG00000078162,ENSMUSG00000078300,ENSMUSG00000078592,ENSMUSG00000078636,ENSMUSG00000078965,ENSMUSG00000078967,ENSMUSG00000079311,ENSMUSG00000079360,ENSMUSG00000079501,ENSMUSG00000080994,ENSMUSG00000081221,ENSMUSG00000081600,ENSMUSG00000082424,ENSMUSG00000082816,…	725	851	824	916	1172	1014	570	419	432	629	378	518	332	389	442	1058	569	1103	207	243	238	908	775	659	310	504	278
MG1318	ENSMUSG00000059058,ENSMUSG00000091537	191	166	226	319	260	297	219	244	124	162	118	177	91	98	140	251	200	195	67	151	126	321	254	197	210	236	210
MG1319	ENSMUSG00000053754,ENSMUSG00000097533	410	435	335	539	545	491	674	529	699	427	369	281	253	157	186	598	391	564	394	497	446	588	599	480	819	921	893
MG1320	ENSMUSG00000058050,ENSMUSG00000062933,ENSMUSG00000071866,ENSMUSG00000083780	359	354	297	387	433	346	343	234	303	151	111	136	56	45	53	563	444	635	233	334	347	403	391	309	327	424	363
MG1321	ENSMUSG00000031715,ENSMUSG00000052912,ENSMUSG00000081179,ENSMUSG00000081885,ENSMUSG00000082195,ENSMUSG00000082925,ENSMUSG00000083027	484	448	505	740	739	525	519	434	443	571	591	574	333	337	439	1043	555	941	373	424	556	755	693	624	658	1059	696
MG1322	ENSMUSG00000042688	807	697	1030	1723	1800	1834	1460	1292	958	3041	2486	2302	1692	1551	1785	1094	498	937	327	266	270	1226	1548	1040	796	1030	834
MG1323	ENSMUSG00000089929,ENSMUSG00000099974	1487	1508	1571	948	953	1010	390	56	112	3157	3117	3544	693	589	589	107	54	70	59	11	67	1178	1397	1344	167	241	174
MG1324	ENSMUSG00000063506,ENSMUSG00000087639	1869	1902	1427	290	253	715	371	68	102	104	67	83	6	8	30	620	365	797	118	119	91	863	991	571	202	270	268
MG1325	ENSMUSG00000043618,ENSMUSG00000078812,ENSMUSG00000080747	101	111	110	176	181	115	106	70	127	118	77	104	43	64	43	278	131	278	96	33	66	171	135	147	87	123	63
MG1326	ENSMUSG00000038742,ENSMUSG00000038884	106	41	190	264	197	81	80	133	105	30	21	15	29	11	25	173	151	171	157	252	184	202	183	85	278	236	259
MG1327	ENSMUSG00000058064,ENSMUSG00000059291,ENSMUSG00000070343	2257	2251	2021	2398	2936	2948	3005	3022	2379	845	630	830	515	485	644	2913	2483	3392	1954	2279	2074	3642	3342	2755	4404	4563	4021
MG1328	ENSMUSG00000020818,ENSMUSG00000034120	406	352	248	676	745	445	768	482	587	303	233	240	126	192	172	550	487	579	296	273	267	789	645	384	738	1044	550
MG1329	ENSMUSG00000034842,ENSMUSG00000034855	1300	1374	1083	276	312	658	192	129	137	307	167	292	18	35	14	53	32	35	12	0	0	293	161	299	62	65	23
MG1330	ENSMUSG00000034674,ENSMUSG00000085666,ENSMUSG00000098009	95	85	78	36	54	159	74	112	98	130	145	122	75	61	69	189	121	158	97	89	82	150	162	107	93	174	152
MG1331	ENSMUSG00000007033,ENSMUSG00000073415,ENSMUSG00000090877,ENSMUSG00000091971	11235	7567	3529	10097	15155	24651	36520	41917	32369	3234	2053	2673	1086	1500	2849	5487	3342	9757	1410	2115	6104	19599	18290	4697	29818	38149	38067
MG1332	ENSMUSG00000001416,ENSMUSG00000083764	96	125	117	123	170	156	181	67	77	42	36	41	8	16	13	401	234	415	87	83	106	168	194	128	100	99	134
MG1333	ENSMUSG00000031950,ENSMUSG00000101834	59	68	68	131	88	82	82	81	45	95	94	112	106	52	88	229	179	206	169	142	191	124	137	92	120	138	139
MG1334	ENSMUSG00000078784,ENSMUSG00000092072	168	215	198	357	294	417	260	307	225	147	93	138	31	40	45	658	361	695	250	175	225	381	311	272	253	300	215
MG1335	ENSMUSG00000029110	175	174	177	195	215	133	147	188	230	128	112	94	80	81	67	350	213	308	103	127	199	236	197	199	239	315	260
MG1336	ENSMUSG00000024283	1238	1333	1379	1312	1382	1477	1447	1608	1286	2851	3520	3705	3147	3681	3529	2144	1436	2035	918	1515	1358	1717	2225	2065	2011	2575	2046
MG1337	ENSMUSG00000059436	72	124	106	84	95	129	95	185	163	122	223	110	144	160	216	123	101	97	76	124	111	127	146	107	122	186	190
MG1338	ENSMUSG00000062083,ENSMUSG00000074129,ENSMUSG00000081159,ENSMUSG00000083992,ENSMUSG00000098217	65	104	52	106	61	110	127	144	134	24	18	29	22	12	29	90	107	127	33	121	82	150	149	192	193	203	160
MG1339	ENSMUSG00000024140	29	27	56	121	77	68	258	876	567	13	20	33	41	39	77	613	643	351	834	645	697	86	148	97	567	938	1138
MG1340	ENSMUSG00000021807,ENSMUSG00000074479	461	534	470	564	649	448	465	754	288	96	99	75	59	38	79	922	526	928	335	335	465	530	491	403	434	523	429
MG1341	ENSMUSG00000031672,ENSMUSG00000080935	169	180	135	132	250	122	175	125	115	135	195	131	96	72	106	284	205	268	81	63	120	211	244	154	135	179	149
MG1342	ENSMUSG00000036305,ENSMUSG00000079641,ENSMUSG00000081376,ENSMUSG00000082099	313	404	227	292	352	428	387	415	337	111	90	103	67	92	96	524	313	590	179	230	158	667	454	416	572	560	602
MG1343	ENSMUSG00000067038	1832	1602	1439	1348	1671	2193	2243	1888	1910	759	560	608	418	526	508	2159	1843	2854	1287	1358	1184	2229	2356	2230	3059	2952	2598
MG1344	ENSMUSG00000022992	228	228	319	287	351	364	309	270	440	185	163	160	88	41	94	764	605	774	361	480	393	511	581	418	579	510	563
MG1345	ENSMUSG00000035530,ENSMUSG00000058622,ENSMUSG00000066270,ENSMUSG00000095762	132	122	94	136	106	151	181	233	188	207	196	228	431	387	322	164	131	159	113	151	95	153	191	207	222	252	195
MG1346	ENSMUSG00000067212,ENSMUSG00000073411,ENSMUSG00000092243	162	156	256	125	134	89	134	238	186	114	74	91	165	192	176	105	79	71	40	38	23	138	97	108	135	177	154
MG1347	ENSMUSG00000038717,ENSMUSG00000067719,ENSMUSG00000084168	608	524	448	693	714	528	519	580	292	475	368	469	402	404	412	700	538	665	459	504	455	679	628	524	530	572	468
MG1348	ENSMUSG00000041453,ENSMUSG00000061242,ENSMUSG00000064315,ENSMUSG00000066443,ENSMUSG00000068014,ENSMUSG00000068397,ENSMUSG00000075276,ENSMUSG00000082190,ENSMUSG00000083394,ENSMUSG00000083596,ENSMUSG00000083910,ENSMUSG00000084383,ENSMUSG00000094256,ENSMUSG00000094326,ENSMUSG00000095524	154	162	116	145	165	217	164	230	202	74	53	68	47	48	67	360	337	364	322	389	334	320	352	241	414	434	373
MG1349	ENSMUSG00000032872,ENSMUSG00000050550	647	874	893	481	665	608	636	929	536	1004	968	979	885	896	1045	671	459	620	423	308	524	780	707	825	556	733	618
MG1350	ENSMUSG00000032518,ENSMUSG00000047676,ENSMUSG00000080746,ENSMUSG00000081076,ENSMUSG00000082978,ENSMUSG00000083033,ENSMUSG00000102117	1171	1328	832	1139	1294	1092	1200	1379	1233	444	296	399	188	163	192	1522	1024	1975	646	835	835	1856	1952	1539	2358	2505	2201
MG1351	ENSMUSG00000081094,ENSMUSG00000089988	220	241	205	218	282	214	267	204	326	96	62	65	35	43	54	351	246	364	215	101	145	364	340	311	462	521	457
MG1352	ENSMUSG00000026535,ENSMUSG00000026536,ENSMUSG00000039997,ENSMUSG00000054203,ENSMUSG00000090272,ENSMUSG00000103588	162	108	138	177	73	501	496	526	348	8	0	12	31	13	20	70	36	74	30	13	0	181	153	148	218	213	271
MG1353	ENSMUSG00000025981	271	274	220	203	232	252	158	98	126	1013	940	1039	1038	995	1136	152	95	117	66	144	27	270	341	290	175	269	238
MG1354	ENSMUSG00000056849,ENSMUSG00000059912,ENSMUSG00000060566,ENSMUSG00000061684,ENSMUSG00000062152,ENSMUSG00000064315,ENSMUSG00000066180,ENSMUSG00000066443,ENSMUSG00000068014,ENSMUSG00000068397,ENSMUSG00000069986,ENSMUSG00000071475,ENSMUSG00000075276,ENSMUSG00000078125,ENSMUSG00000078917,ENSMUSG00000083016,ENSMUSG00000083106,ENSMUSG00000083394,ENSMUSG00000083596,ENSMUSG00000084041,ENSMUSG00000084383,…	136	152	110	117	139	214	272	173	198	61	40	48	25	9	44	232	229	278	255	291	424	211	261	235	297	302	263
MG1355	ENSMUSG00000020224,ENSMUSG00000081459,ENSMUSG00000083364	321	342	309	354	532	412	392	385	176	247	206	246	136	136	136	394	261	346	180	189	87	469	465	306	410	479	445
MG1356	ENSMUSG00000058838,ENSMUSG00000097175	391	398	301	280	375	496	444	509	551	214	134	182	172	176	220	469	307	535	278	390	288	619	541	527	631	637	572
MG1357	ENSMUSG00000019782,ENSMUSG00000083179	352	392	344	513	468	413	387	495	218	274	219	274	69	109	118	601	334	483	248	289	189	538	498	386	412	491	449
MG1358	ENSMUSG00000081992	578	634	539	628	748	661	719	767	625	216	168	229	187	181	184	1044	733	1177	512	730	564	1041	1025	985	1272	1402	1242
MG1359	ENSMUSG00000045868,ENSMUSG00000073902,ENSMUSG00000078606,ENSMUSG00000095457,ENSMUSG00000095649	108	155	204	319	186	243	470	525	325	68	55	54	59	54	74	30	18	36	11	6	0	276	150	168	297	307	423
MG1360	ENSMUSG00000040904,ENSMUSG00000093989	2343	2500	2972	2512	2700	2047	1913	1506	1691	2078	1861	1675	1083	1214	1200	2438	2263	1946	1462	1624	1851	2375	2181	1708	1658	1856	1639
MG1361	ENSMUSG00000025980	761	629	694	838	1034	893	1034	1128	1005	255	171	258	177	175	309	2003	1046	2070	394	782	383	1719	1478	725	1786	2082	2049
MG1362	ENSMUSG00000029640	1032	708	1082	506	513	681	803	1180	843	390	293	325	302	254	210	510	374	506	312	497	290	562	504	508	546	665	625
MG1363	ENSMUSG00000025781	263	222	219	260	297	169	166	252	172	93	93	120	102	73	86	346	224	287	179	180	188	215	216	212	212	232	245
MG1364	ENSMUSG00000044424,ENSMUSG00000095597	1625	1517	1275	1972	1917	1854	1799	2209	1797	438	359	447	337	428	505	2033	1565	2564	1463	1711	1326	2623	2243	2536	3942	4049	3639
MG1365	ENSMUSG00000017754,ENSMUSG00000017760	3790	3143	4482	3416	3192	1399	1877	4241	2593	335	268	303	267	235	322	1060	931	813	1196	1377	1043	2129	1747	1387	2357	2926	4193
MG1366	ENSMUSG00000068523,ENSMUSG00000082241,ENSMUSG00000096173	219	231	250	299	406	245	209	132	184	370	261	310	136	189	189	324	189	383	94	160	75	224	221	232	120	162	127
MG1367	ENSMUSG00000029629	142	153	239	248	229	285	302	410	337	173	161	144	120	91	118	315	272	327	121	159	200	288	285	222	330	471	424
MG1368	ENSMUSG00000030735,ENSMUSG00000073838	914	995	1041	1318	1416	848	813	719	563	266	198	196	80	71	95	2103	1409	2163	733	783	995	1266	1151	955	899	962	890
MG1369	ENSMUSG00000052144,ENSMUSG00000083736,ENSMUSG00000095367,ENSMUSG00000095709	323	388	330	251	308	439	561	444	474	453	415	431	195	258	259	783	546	724	394	367	429	506	505	429	476	610	597
MG1370	ENSMUSG00000021660,ENSMUSG00000089782,ENSMUSG00000101945	132	113	73	119	122	194	118	193	105	77	50	71	61	38	35	153	110	150	74	114	120	126	124	100	154	182	134
MG1371	ENSMUSG00000001445,ENSMUSG00000085262	152	209	154	339	277	151	230	189	144	165	143	123	77	83	116	412	292	413	174	147	246	279	290	175	279	292	250
MG1372	ENSMUSG00000031010,ENSMUSG00000091058	164	158	156	95	93	124	113	67	185	102	97	93	127	86	113	242	215	211	126	167	133	99	156	118	133	163	133
MG1373	ENSMUSG00000063314,ENSMUSG00000071193,ENSMUSG00000081176,ENSMUSG00000081416,ENSMUSG00000082029,ENSMUSG00000082284,ENSMUSG00000096789,ENSMUSG00000101209	420	381	417	338	408	649	966	921	622	580	489	578	855	939	871	470	361	476	221	215	293	554	433	602	696	651	607
MG1374	ENSMUSG00000034663	928	1273	751	435	468	788	641	361	351	839	567	650	384	383	448	213	168	182	196	231	181	796	631	594	969	1222	1143
MG1375	ENSMUSG00000060680,ENSMUSG00000080021,ENSMUSG00000084817,ENSMUSG00000090841	398	423	423	569	578	550	376	473	463	273	228	311	244	253	302	648	501	554	262	457	357	423	464	391	400	423	353
MG1376	ENSMUSG00000046330,ENSMUSG00000061272,ENSMUSG00000074800,ENSMUSG00000090467,ENSMUSG00000101219	678	586	644	618	740	935	941	977	755	291	202	267	207	195	239	837	767	907	512	729	532	1111	1260	891	1341	1311	1256
MG1377	ENSMUSG00000023988,ENSMUSG00000034165	327	344	290	659	689	945	1835	1574	1392	718	1165	745	1081	1033	1140	940	1043	738	622	981	793	887	1422	939	1332	1067	1245
MG1378	ENSMUSG00000022702,ENSMUSG00000099908	742	866	844	838	959	939	1034	968	813	723	809	604	298	325	393	1723	1392	1800	842	1086	1181	1167	1369	791	1551	2000	1628
MG1379	ENSMUSG00000042079,ENSMUSG00000100454	90	105	150	135	173	173	139	185	96	110	116	117	39	82	33	187	136	181	57	59	30	151	149	108	158	221	209
MG1380	ENSMUSG00000021660	1269	1119	962	1448	1573	1852	1414	1992	1338	789	718	944	609	611	591	2402	1381	2427	1136	1380	990	2128	1879	1542	1812	2016	1720
MG1381	ENSMUSG00000071414,ENSMUSG00000100309,ENSMUSG00000102145	189	197	232	520	614	143	169	182	130	38	12	22	4	10	21	318	257	219	256	162	327	285	161	181	213	243	185
MG1382	ENSMUSG00000031711,ENSMUSG00000083064	246	260	257	263	263	328	333	346	144	136	136	119	142	155	168	443	306	458	183	176	152	308	315	237	315	408	379
MG1383	ENSMUSG00000028563,ENSMUSG00000092325	141	115	200	228	346	192	109	180	89	117	111	119	38	67	75	353	241	295	180	204	240	158	135	132	162	191	156
MG1384	ENSMUSG00000008318	287	311	324	237	310	477	497	495	379	635	496	522	185	183	210	31	17	44	0	21	0	391	412	337	155	211	218
MG1385	ENSMUSG00000000204,ENSMUSG00000072620	631	668	925	574	574	1143	752	803	462	2981	3382	3032	3596	3218	3897	118	14	56	8	9	11	690	1345	1012	272	350	255
MG1386	ENSMUSG00000059343,ENSMUSG00000082076	404	310	453	376	435	398	218	174	157	287	173	236	102	136	119	267	210	287	113	149	143	432	266	280	183	217	158
MG1387	ENSMUSG00000016554,ENSMUSG00000097057	1462	1249	1157	1171	1371	1515	1615	1598	1367	822	575	660	246	330	372	2322	1583	2277	640	851	827	1748	1552	1273	1536	1914	1806
MG1388	ENSMUSG00000026771,ENSMUSG00000078578	2100	1834	2096	2596	2683	2390	2223	2570	2445	2705	2353	2939	2466	2409	2475	3230	2146	3082	1702	1730	2015	2684	2587	2170	2442	3331	2480
MG1389	ENSMUSG00000048100,ENSMUSG00000058073	89	110	92	59	113	141	191	134	142	128	149	126	94	168	127	137	103	139	21	68	54	109	130	96	126	168	129
MG1390	ENSMUSG00000083736,ENSMUSG00000095367,ENSMUSG00000095709	195	168	175	186	139	222	231	243	183	219	188	212	106	146	153	406	212	337	213	303	130	225	202	159	215	370	276
MG1391	ENSMUSG00000025402,ENSMUSG00000085731	555	480	826	580	698	707	600	503	349	281	165	213	155	97	105	634	761	633	458	323	410	689	491	370	641	670	577
MG1392	ENSMUSG00000083283	204	254	151	178	222	206	211	214	283	259	251	248	214	221	233	252	175	222	95	219	140	230	225	201	203	283	205
MG1393	ENSMUSG00000046330,ENSMUSG00000074800,ENSMUSG00000076231,ENSMUSG00000076236,ENSMUSG00000076445,ENSMUSG00000081751,ENSMUSG00000090467	827	683	693	933	860	1001	888	941	921	242	223	306	212	248	236	1024	753	1134	567	677	581	1053	1243	1085	1588	1563	1426
MG1394	ENSMUSG00000030432,ENSMUSG00000058603,ENSMUSG00000058905	1244	1364	1146	1342	1691	1847	1714	1797	1581	432	334	350	203	239	317	1588	1117	1951	724	831	800	1664	1768	1518	2000	2135	1734
MG1395	ENSMUSG00000057506	259	317	207	202	236	350	372	458	417	218	168	213	146	225	204	355	221	358	129	178	212	310	321	287	278	295	248
MG1396	ENSMUSG00000074781,ENSMUSG00000083971	219	188	208	246	210	278	232	234	146	199	183	170	134	164	164	315	251	290	123	118	156	226	199	144	150	250	141
MG1397	ENSMUSG00000026179	212	199	220	253	300	156	121	115	135	81	89	60	20	18	46	419	385	420	222	246	256	267	262	179	208	217	244
MG1398	ENSMUSG00000021270,ENSMUSG00000082896,ENSMUSG00000083899	5916	4954	3096	8590	11123	11733	17603	24413	19088	3370	2871	3380	2546	2776	3751	7093	5479	8066	4363	8185	5102	10142	8702	4626	18303	28834	20404
MG1399	ENSMUSG00000027342,ENSMUSG00000067608	3310	3534	2880	4661	4381	3303	4190	3593	3328	2580	2219	2459	1321	1742	1423	3850	2310	3106	969	1571	1387	3995	3482	2672	3752	5002	3061
MG1400	ENSMUSG00000045128,ENSMUSG00000066620,ENSMUSG00000081051,ENSMUSG00000081382,ENSMUSG00000091732	484	510	434	544	592	657	927	971	770	254	222	308	282	260	316	1021	770	1270	471	431	492	1010	1023	762	1406	1494	1324
MG1401	ENSMUSG00000057244,ENSMUSG00000061833,ENSMUSG00000072789,ENSMUSG00000074250,ENSMUSG00000081170,ENSMUSG00000081684,ENSMUSG00000082762,ENSMUSG00000083087,ENSMUSG00000083382,ENSMUSG00000085893,ENSMUSG00000087286,ENSMUSG00000090544,ENSMUSG00000091957,ENSMUSG00000095406,ENSMUSG00000095427,ENSMUSG00000098713,ENSMUSG00000100922,ENSMUSG00000103880,ENSMUSG00000104280	625	519	537	567	711	575	501	410	439	212	136	178	92	153	94	1108	593	1336	300	478	446	850	1056	736	842	820	666
MG1402	ENSMUSG00000070493,ENSMUSG00000083019	262	294	262	381	463	274	220	333	194	328	323	347	163	133	156	719	466	647	261	611	230	486	589	362	453	451	396
MG1403	ENSMUSG00000024414,ENSMUSG00000071867	162	151	179	165	198	117	133	111	110	45	34	32	14	21	23	324	282	280	181	212	157	194	142	90	125	169	137
MG1404	ENSMUSG00000062083,ENSMUSG00000065628,ENSMUSG00000074129,ENSMUSG00000081159,ENSMUSG00000083992	133	141	103	166	98	249	177	217	209	55	38	45	31	29	41	198	156	216	93	90	119	166	292	164	282	326	267
MG1405	ENSMUSG00000021807,ENSMUSG00000041355,ENSMUSG00000074479	489	528	433	707	624	410	293	551	499	68	91	76	37	42	55	820	500	893	418	458	358	566	538	449	436	513	483
MG1406	ENSMUSG00000060680,ENSMUSG00000090841	157	190	135	173	245	235	148	139	126	124	51	117	58	88	88	257	187	230	158	124	148	177	177	98	120	156	122
MG1407	ENSMUSG00000062328,ENSMUSG00000066475,ENSMUSG00000066714,ENSMUSG00000075587,ENSMUSG00000080996,ENSMUSG00000081855,ENSMUSG00000081895,ENSMUSG00000084345,ENSMUSG00000090451,ENSMUSG00000102193	133	67	102	172	142	164	156	158	197	47	45	49	41	42	78	166	128	208	72	115	85	233	196	218	285	284	259
MG1408	ENSMUSG00000041638,ENSMUSG00000083708	171	189	189	156	190	158	212	167	187	149	135	115	44	31	47	292	262	282	95	193	153	339	275	191	377	336	395
MG1409	ENSMUSG00000029614,ENSMUSG00000057605,ENSMUSG00000067121,ENSMUSG00000083982,ENSMUSG00000084106,ENSMUSG00000091086	1904	1901	1507	1728	2002	2034	2015	2182	1750	550	435	507	357	372	444	2424	1933	2918	1424	1765	1553	2899	2655	2179	3350	3843	3198
MG1410	ENSMUSG00000090231,ENSMUSG00000092511	2866	3345	4338	2869	3131	2984	2368	1337	1225	320	232	224	69	21	104	10360	4414	12120	106	132	205	7499	3501	3560	1416	2093	666
MG1411	ENSMUSG00000013701,ENSMUSG00000068165,ENSMUSG00000069622	449	438	536	578	549	463	392	441	287	346	194	329	70	102	86	794	455	744	224	303	309	565	597	519	362	462	409
MG1412	ENSMUSG00000042079,ENSMUSG00000081953,ENSMUSG00000083754	353	391	353	520	492	428	472	473	461	424	357	335	144	131	209	624	418	543	222	216	267	585	474	364	533	642	642
MG1413	ENSMUSG00000062328,ENSMUSG00000066475,ENSMUSG00000066543,ENSMUSG00000081855,ENSMUSG00000081895,ENSMUSG00000082035,ENSMUSG00000084345,ENSMUSG00000090008,ENSMUSG00000102193	940	953	718	872	1058	1262	1378	1372	1132	428	278	348	410	524	511	1253	990	1632	816	1028	851	1562	1615	1424	2017	2116	1793
MG1414	ENSMUSG00000059291,ENSMUSG00000066592,ENSMUSG00000070343	1710	1745	1459	1717	1715	2323	2097	2157	2019	554	446	554	343	361	473	2105	1680	2167	1191	1387	1327	2490	2253	1713	2883	3045	2797
MG1415	ENSMUSG00000018381,ENSMUSG00000038811	239	166	383	92	110	433	439	528	321	745	590	639	159	172	151	32	29	38	48	33	31	264	329	283	216	179	224
MG1416	ENSMUSG00000062203,ENSMUSG00000097537	352	254	374	397	420	361	340	247	207	120	136	124	76	70	73	684	453	686	204	336	353	455	316	278	275	431	358
MG1417	ENSMUSG00000057762,ENSMUSG00000081833	185	279	202	521	532	310	264	256	293	513	393	441	399	499	631	1201	770	1136	331	498	378	526	517	332	315	429	309
MG1418	ENSMUSG00000062580,ENSMUSG00000083774	130	189	119	142	196	136	121	177	104	92	61	100	12	4	13	367	224	387	99	115	120	177	200	166	141	172	148
MG1419	ENSMUSG00000057113,ENSMUSG00000081603,ENSMUSG00000090602	442	355	388	568	583	493	431	474	433	169	112	161	80	67	78	1137	534	1336	257	342	282	804	813	544	638	937	670
MG1420	ENSMUSG00000022427	310	329	332	415	423	344	261	381	335	343	280	311	220	235	276	571	339	558	280	428	449	412	406	390	315	371	345
MG1421	ENSMUSG00000015656,ENSMUSG00000097554,ENSMUSG00000100801,ENSMUSG00000101262	3349	3373	3347	3195	3757	4282	5355	6639	4613	1062	1044	1151	635	777	871	3090	1997	3544	1013	1590	1792	3982	2896	2267	4136	6029	5444
MG1422	ENSMUSG00000038664,ENSMUSG00000050503	177	145	214	169	181	141	88	235	121	149	143	172	167	151	122	145	124	139	177	219	214	274	227	122	267	313	283
MG1423	ENSMUSG00000020857,ENSMUSG00000080002,ENSMUSG00000091228	1108	1191	1196	1253	1613	1386	1192	1120	642	245	148	206	23	62	85	1689	1008	1651	467	435	522	1508	1233	999	800	905	813
MG1424	ENSMUSG00000034994,ENSMUSG00000082575,ENSMUSG00000084183	319	384	290	312	416	291	380	345	451	139	127	136	110	117	141	574	491	562	396	271	606	410	479	359	567	701	610
MG1425	ENSMUSG00000029614,ENSMUSG00000083362	320	322	280	342	351	421	426	341	286	83	80	67	62	52	55	354	295	505	198	246	179	414	393	456	493	541	475
MG1426	ENSMUSG00000047676,ENSMUSG00000083033,ENSMUSG00000102117	227	191	121	238	215	178	149	218	165	83	43	74	10	12	37	284	181	253	151	85	161	350	283	225	407	439	378
MG1427	ENSMUSG00000062825	46120	50991	46548	50495	53023	49710	50482	57540	40049	48283	33210	42213	75297	75998	89923	49794	33087	46012	16643	24217	19407	51889	41051	42380	33615	42139	33027
MG1428	ENSMUSG00000068874,ENSMUSG00000068877	356	258	288	308	334	244	386	979	501	53	40	71	146	56	361	7774	13826	6248	11966	12698	14846	687	901	461	3417	4743	2643
MG1429	ENSMUSG00000034998	127	130	167	140	154	195	192	245	205	125	131	127	195	183	171	131	65	108	64	73	114	177	168	99	141	260	178
MG1430	ENSMUSG00000024248,ENSMUSG00000066553	1111	1126	1028	1290	1385	893	979	1587	1175	392	376	350	413	517	617	1415	1191	2056	973	1180	1293	1316	1263	1072	1676	1981	1762
MG1431	ENSMUSG00000063229,ENSMUSG00000082632	186	198	229	224	231	213	174	100	71	190	115	150	70	108	108	403	263	380	190	244	234	303	245	234	179	227	156
MG1432	ENSMUSG00000069939,ENSMUSG00000070025,ENSMUSG00000070490,ENSMUSG00000073737,ENSMUSG00000078162,ENSMUSG00000078300,ENSMUSG00000078636,ENSMUSG00000078965,ENSMUSG00000078967,ENSMUSG00000079311,ENSMUSG00000079501,ENSMUSG00000082424,ENSMUSG00000083245,ENSMUSG00000083773,ENSMUSG00000092257,ENSMUSG00000094708,ENSMUSG00000095042,ENSMUSG00000095937,ENSMUSG00000096438,ENSMUSG00000096617,ENSMUSG00000096810,…	370	371	437	344	385	431	273	194	171	180	138	218	125	196	149	293	202	313	61	146	55	322	258	358	100	151	120
MG1433	ENSMUSG00000046364,ENSMUSG00000057036	1887	2010	1757	1944	1966	3073	2891	2905	2609	809	587	744	584	641	704	2487	1921	3117	1743	1995	1671	2846	3068	2665	3788	3944	3528
MG1434	ENSMUSG00000029505,ENSMUSG00000082381	120	131	180	185	162	235	320	170	173	207	243	184	109	195	127	244	188	242	197	180	108	213	240	217	302	437	349
MG1435	ENSMUSG00000030432,ENSMUSG00000058603,ENSMUSG00000058905,ENSMUSG00000083454	781	837	628	750	884	1140	770	839	1040	261	227	224	154	120	196	1096	686	1130	424	550	586	1156	1076	795	1228	1279	1148
MG1436	ENSMUSG00000034377	1444	1554	2000	1684	1779	1239	1970	2042	1947	775	751	735	484	364	460	5525	3647	5998	2353	2618	2844	2730	2661	1654	3129	4036	3403
MG1437	ENSMUSG00000053769,ENSMUSG00000094935	204	200	325	379	304	264	290	397	324	188	263	173	240	174	237	346	342	381	302	229	319	381	479	345	425	468	464
MG1438	ENSMUSG00000015656,ENSMUSG00000097554,ENSMUSG00000100801	33155	33892	34297	35460	38489	44677	56206	65877	49017	10864	10838	11787	6765	7965	8812	30336	19774	36588	12329	18944	16341	37555	30312	24098	44543	61900	56576
MG1439	ENSMUSG00000057580,ENSMUSG00000081485	146	150	189	197	227	200	170	142	96	93	88	83	54	65	62	305	239	335	95	104	99	233	221	199	169	170	178
MG1440	ENSMUSG00000025786,ENSMUSG00000025787	175	184	227	254	266	136	174	161	148	166	108	98	64	44	73	629	808	492	1058	1177	1012	253	221	148	286	369	260
MG1441	ENSMUSG00000024982	132	138	150	123	113	102	56	135	87	56	55	48	12	21	27	450	360	500	161	266	315	190	197	115	107	153	126
MG1442	ENSMUSG00000030103,ENSMUSG00000087341	1175	1326	1025	818	1142	1593	1004	478	636	2279	1865	1685	570	661	695	1078	476	922	325	307	256	1069	1068	1189	547	850	589
MG1443	ENSMUSG00000042079,ENSMUSG00000044757,ENSMUSG00000081953,ENSMUSG00000082382,ENSMUSG00000083754,ENSMUSG00000100454	1407	1744	1681	2139	2217	1692	2161	1891	1768	1637	1542	1417	737	661	796	2663	1815	2602	919	1018	1058	2409	1956	1746	2259	2670	2637
MG1444	ENSMUSG00000029500,ENSMUSG00000097367	467	472	546	501	626	425	410	372	365	413	372	356	91	147	163	1073	573	1127	261	330	359	883	798	493	628	650	585
MG1445	ENSMUSG00000061232,ENSMUSG00000067212,ENSMUSG00000073411,ENSMUSG00000092243	289	272	310	195	187	230	279	286	286	234	136	155	201	252	286	200	212	153	124	89	78	379	264	210	359	450	355
MG1446	ENSMUSG00000022336	727	764	615	933	994	896	1037	1261	971	186	167	211	106	96	173	1102	742	1236	812	734	872	1085	927	920	1335	1512	1318
MG1447	ENSMUSG00000046330,ENSMUSG00000074800	583	561	569	646	645	893	1108	901	689	220	183	193	188	161	199	682	544	923	376	566	409	930	946	1132	1274	1122	1094
MG1448	ENSMUSG00000079941,ENSMUSG00000103974	637	514	512	689	645	645	519	474	496	447	419	455	238	238	277	931	583	1053	274	368	454	811	800	593	487	538	419
MG1449	ENSMUSG00000037999,ENSMUSG00000101439	179	208	133	45	58	84	244	242	373	32	23	33	51	70	57	271	116	273	93	174	141	358	259	291	512	860	727
MG1450	ENSMUSG00000016831,ENSMUSG00000022160	349	404	342	346	453	275	425	509	427	336	282	340	256	161	225	512	372	542	273	386	432	419	426	330	508	596	473
MG1451	ENSMUSG00000049517,ENSMUSG00000058174,ENSMUSG00000058932,ENSMUSG00000063001,ENSMUSG00000065952,ENSMUSG00000066902,ENSMUSG00000074412,ENSMUSG00000081620,ENSMUSG00000086167,ENSMUSG00000100755	1046	967	873	925	1147	1348	1316	1449	1278	362	291	329	299	290	321	1440	1108	1664	691	1136	875	1714	1589	1351	2164	2282	2145
MG1452	ENSMUSG00000012405,ENSMUSG00000057262,ENSMUSG00000059565,ENSMUSG00000061167,ENSMUSG00000078377,ENSMUSG00000080932,ENSMUSG00000082061,ENSMUSG00000082874,ENSMUSG00000083004,ENSMUSG00000098915,ENSMUSG00000101496	5773	5790	4874	5751	6473	7075	6898	6747	5704	1797	1381	1713	897	900	1182	10861	7121	12734	3528	4602	4363	8918	8748	7040	8916	9524	8612
MG1453	ENSMUSG00000063316,ENSMUSG00000073640,ENSMUSG00000081604,ENSMUSG00000083121	502	496	386	623	600	528	736	623	501	203	169	177	192	207	160	668	487	702	396	339	296	790	836	620	1093	952	984
MG1454	ENSMUSG00000046711,ENSMUSG00000078249	2696	2632	2764	2583	3045	3476	3068	2537	2204	3216	2476	2290	2423	3589	3012	8198	4017	11837	1263	1200	1509	5566	6595	3350	2159	2701	1974
MG1455	ENSMUSG00000019836,ENSMUSG00000060096,ENSMUSG00000063953,ENSMUSG00000075232,ENSMUSG00000083823	50	75	58	163	146	108	145	162	161	47	79	63	54	74	83	206	166	153	45	137	89	130	106	101	115	203	184
MG1456	ENSMUSG00000074570,ENSMUSG00000087633	136	194	91	42	62	415	275	357	358	4318	2871	3082	2303	1786	2247	15	6	13	16	56	0	676	900	778	182	422	197
MG1457	ENSMUSG00000064281,ENSMUSG00000081094,ENSMUSG00000082013,ENSMUSG00000082109	340	350	275	363	324	447	405	406	394	152	99	127	81	98	113	510	413	548	283	236	302	597	613	412	740	698	639
MG1458	ENSMUSG00000015942,ENSMUSG00000015950	1683	1759	1855	1427	1667	1205	900	852	1116	9673	7279	6645	3645	3561	4159	230	106	132	75	62	68	2216	3010	2959	764	1123	821
MG1459	ENSMUSG00000029713,ENSMUSG00000098597	637	569	637	858	1150	899	872	1087	987	912	674	792	460	458	577	844	786	891	560	438	691	770	688	612	645	716	612
MG1460	ENSMUSG00000022387	125	136	162	90	143	116	125	148	212	143	127	146	65	75	80	183	172	250	182	229	141	148	162	186	225	300	272
MG1461	ENSMUSG00000058818,ENSMUSG00000081665,ENSMUSG00000089942	169	143	221	137	120	156	233	254	142	156	132	146	248	303	406	28	6	25	0	0	22	114	73	92	46	62	42
MG1462	ENSMUSG00000089832,ENSMUSG00000092367	356	240	297	234	343	413	424	394	399	445	414	310	251	336	247	340	224	250	107	127	180	379	382	311	305	392	360
MG1463	ENSMUSG00000037316,ENSMUSG00000091514	155	103	173	201	226	127	144	103	208	82	97	60	34	45	48	544	364	594	238	243	296	284	226	168	272	460	288
MG1464	ENSMUSG00000025355,ENSMUSG00000047090	4274	4467	5833	1854	2271	2536	1110	469	454	352	487	246	84	72	83	937	235	479	61	207	125	2372	1544	1175	504	540	388
MG1465	ENSMUSG00000060743,ENSMUSG00000063314,ENSMUSG00000071193,ENSMUSG00000081244,ENSMUSG00000082029,ENSMUSG00000082032,ENSMUSG00000092428,ENSMUSG00000094518,ENSMUSG00000095343,ENSMUSG00000096789,ENSMUSG00000097347	652	581	634	566	576	1011	985	1290	878	882	768	849	1193	1305	1337	650	460	594	334	562	330	708	634	634	962	868	869
MG1466	ENSMUSG00000063253	623	663	961	347	347	218	228	296	225	48	49	70	59	40	44	855	507	807	377	238	314	613	467	391	331	432	370
MG1467	ENSMUSG00000031821,ENSMUSG00000031822	955	991	1211	1302	1525	1200	1492	1380	1492	1732	1296	1356	1112	961	1081	2630	2730	2748	2014	2356	2192	1836	1870	1501	2408	3053	2570
MG1468	ENSMUSG00000037742,ENSMUSG00000081453,ENSMUSG00000082536,ENSMUSG00000089993	1352	1129	1126	859	1165	1357	1421	1506	1625	340	267	308	222	235	261	1330	1204	1728	942	925	864	1668	1169	1508	1899	2248	1785
MG1469	ENSMUSG00000025290,ENSMUSG00000081810,ENSMUSG00000083344,ENSMUSG00000086567,ENSMUSG00000100865	80	47	68	79	108	129	127	172	148	26	36	24	10	36	26	143	89	182	76	183	42	157	210	170	235	231	223
MG1470	ENSMUSG00000022858,ENSMUSG00000069011,ENSMUSG00000083838	245	222	205	241	338	311	375	348	419	170	178	152	99	107	99	201	155	190	127	170	131	278	249	248	365	482	386
MG1471	ENSMUSG00000028560,ENSMUSG00000103921	324	351	281	631	690	337	460	602	537	141	185	146	98	84	98	673	435	595	387	335	534	597	470	322	662	955	628
MG1472	ENSMUSG00000024524,ENSMUSG00000062526	164	142	166	256	231	184	313	294	374	209	207	186	163	263	216	249	299	240	325	248	304	331	437	266	660	726	604
MG1473	ENSMUSG00000024338,ENSMUSG00000092550	1618	1634	1306	1199	1159	1456	1706	1598	1238	634	337	476	312	330	345	565	599	490	350	341	157	1550	1235	940	1094	1148	1225
MG1474	ENSMUSG00000029452,ENSMUSG00000029616	634	687	674	493	597	662	704	722	587	335	289	256	205	171	249	385	288	372	210	137	232	600	448	355	390	418	371
MG1475	ENSMUSG00000080845,ENSMUSG00000091952	265	328	164	150	155	386	359	332	218	148	124	185	443	561	450	191	127	174	95	125	84	271	221	263	283	364	319
MG1476	ENSMUSG00000040952,ENSMUSG00000080006,ENSMUSG00000080059,ENSMUSG00000094974,ENSMUSG00000096681,ENSMUSG00000096699,ENSMUSG00000096942	3904	4404	3216	3815	3911	4843	4932	4662	4332	1549	1261	1474	691	586	906	5719	5983	5978	5101	5661	6077	6469	6028	5216	9176	9106	8408
MG1477	ENSMUSG00000058443,ENSMUSG00000074108,ENSMUSG00000080859,ENSMUSG00000080885	2464	2924	2136	2641	3053	2609	3256	3515	2618	871	840	891	704	716	787	3721	2999	4234	2396	2541	2783	2918	2532	2321	3074	3740	2987
MG1478	ENSMUSG00000040263,ENSMUSG00000083107	253	198	260	1251	1493	205	136	70	140	234	295	161	160	199	195	287	113	162	63	82	39	356	277	310	163	189	158
MG1479	ENSMUSG00000039630,ENSMUSG00000100725	8659	8348	8849	13547	13100	11909	14179	12667	11932	9854	9532	8801	4777	4831	5007	16424	10554	16346	7681	7809	7244	15152	13308	10259	14093	17284	13666
MG1480	ENSMUSG00000060467,ENSMUSG00000090841	533	547	455	643	714	541	471	404	436	396	302	373	256	342	353	875	624	683	405	606	625	743	570	489	581	640	536
MG1481	ENSMUSG00000041697	500	472	434	651	686	471	445	318	398	586	463	561	181	208	225	871	640	790	423	341	487	651	726	467	432	498	444
MG1482	ENSMUSG00000020163,ENSMUSG00000082487	121	159	128	183	195	114	104	80	46	52	34	58	26	8	19	210	166	221	136	73	109	107	108	89	84	107	92
MG1483	ENSMUSG00000004263,ENSMUSG00000072772	840	1001	1003	764	1057	728	930	1082	888	1133	754	1037	410	530	635	1626	1688	1749	1334	1462	1252	1472	1338	1218	1529	1533	1424
MG1484	ENSMUSG00000031155	44	47	17	20	33	148	113	95	92	53	43	35	57	35	34	105	113	114	93	106	154	244	180	219	333	266	290
MG1485	ENSMUSG00000094973,ENSMUSG00000095908	82	82	83	153	143	122	90	123	143	96	108	98	23	24	51	137	96	118	89	28	36	152	124	97	136	141	114
MG1486	ENSMUSG00000052102	740	843	1347	742	583	614	502	605	566	546	475	442	338	318	331	490	261	456	41	151	199	823	837	501	335	303	336
MG1487	ENSMUSG00000083261,ENSMUSG00000083392,ENSMUSG00000083396	196	169	108	259	347	333	641	883	630	194	206	253	398	315	435	305	195	246	196	251	260	332	306	249	579	960	743
MG1488	ENSMUSG00000037096,ENSMUSG00000091896	544	511	513	704	592	571	520	574	504	750	745	802	578	593	526	902	560	798	339	503	610	703	828	608	793	960	808
MG1489	ENSMUSG00000005417,ENSMUSG00000098404	162	205	228	251	299	280	418	431	368	253	207	216	199	187	172	1470	1293	1445	906	811	855	493	531	320	620	884	749
MG1490	ENSMUSG00000028451,ENSMUSG00000028452	1105	1197	1220	998	1069	679	621	568	556	228	224	216	110	222	155	1631	1269	1389	741	947	854	1183	871	759	730	978	781
MG1491	ENSMUSG00000073775,ENSMUSG00000090551	100	111	84	143	183	130	158	155	161	49	64	53	22	23	36	341	186	332	94	85	166	304	250	192	181	275	245
MG1492	ENSMUSG00000031865,ENSMUSG00000084277	122	133	130	136	130	77	109	108	62	121	86	60	44	52	61	144	145	194	40	38	88	168	161	109	128	175	147
MG1493	ENSMUSG00000090877,ENSMUSG00000091971	56390	37790	17723	54739	83910	117297	180550	207756	162257	17813	10610	13518	5304	7574	14850	27946	17126	50599	6831	12025	29856	99235	96432	24883	154352	198848	190465
MG1494	ENSMUSG00000032872	275	305	335	219	244	203	226	241	268	336	315	321	365	311	353	284	191	255	134	121	186	255	303	317	185	272	230
MG1495	ENSMUSG00000025156,ENSMUSG00000085783	818	656	902	966	1118	837	701	573	579	655	546	585	205	180	243	1747	1425	1525	858	753	814	1107	986	645	902	1164	903
MG1496	ENSMUSG00000099974,ENSMUSG00000102037	2366	2652	2508	2466	2248	2023	572	71	94	6412	5765	7279	815	616	611	180	69	83	28	36	24	1829	2341	2862	211	335	251
MG1497	ENSMUSG00000079487,ENSMUSG00000096056	618	531	689	540	546	736	802	615	898	439	432	372	234	225	277	761	542	859	307	455	405	887	972	684	1099	1056	1043
MG1498	ENSMUSG00000069833	4465	5198	6303	7952	6322	9153	10779	9931	6906	780	843	1174	708	701	827	7564	5307	7700	2871	2705	2666	6407	5414	2926	5384	8200	7574
MG1499	ENSMUSG00000008690,ENSMUSG00000022615,ENSMUSG00000091780	302	308	363	425	501	306	236	188	256	126	118	115	81	66	86	930	985	866	487	747	405	468	492	315	530	647	495
MG1500	ENSMUSG00000024248	2127	2417	2050	2147	2514	1580	1921	3083	2163	683	624	705	829	1089	1089	2660	2176	3274	2216	2073	2236	2502	2522	2145	3283	3407	3063
MG1501	ENSMUSG00000014232,ENSMUSG00000093575	79	50	73	86	132	74	132	97	106	155	125	139	100	79	70	225	315	202	199	187	218	161	171	104	146	211	137
MG1502	ENSMUSG00000018143,ENSMUSG00000036687	157	97	77	144	193	188	267	244	334	171	127	208	351	459	427	101	92	77	116	138	85	114	159	180	212	304	204
MG1503	ENSMUSG00000052293,ENSMUSG00000078941,ENSMUSG00000080969,ENSMUSG00000081805	159	141	156	205	238	211	171	228	186	81	68	75	73	42	61	276	165	260	134	143	100	230	188	107	224	235	212
MG1504	ENSMUSG00000022336,ENSMUSG00000091697	148	163	119	179	211	197	198	350	162	48	32	44	38	11	27	250	203	321	157	209	126	184	209	168	263	327	239
MG1505	ENSMUSG00000028710	110	94	83	86	146	65	81	75	27	37	33	30	9	0	20	280	250	333	142	197	171	144	143	112	105	115	89
MG1506	ENSMUSG00000025156	302	271	297	363	559	334	342	141	247	236	202	203	66	48	68	594	465	534	288	250	314	415	484	317	394	417	362
MG1507	ENSMUSG00000067924,ENSMUSG00000067925,ENSMUSG00000079593	107	147	117	259	220	101	99	259	126	16	11	36	25	4	30	119	77	54	92	159	78	187	183	74	241	240	409
MG1508	ENSMUSG00000034042,ENSMUSG00000085408	260	123	285	231	370	282	213	205	185	391	427	354	203	251	219	349	303	327	266	351	331	394	495	303	441	544	461
MG1509	ENSMUSG00000031799,ENSMUSG00000099397	703	977	619	428	397	806	867	1315	814	1039	633	986	2970	2596	2467	2430	1513	1957	1118	1166	1139	1263	1037	799	824	1153	1078
MG1510	ENSMUSG00000029192	93	88	139	107	144	107	88	104	57	81	106	73	49	71	108	135	57	113	30	35	70	135	137	109	137	111	102
MG1511	ENSMUSG00000043633,ENSMUSG00000043770,ENSMUSG00000074884,ENSMUSG00000080374	862	828	916	1065	1240	1041	1049	1028	1073	759	544	778	619	667	672	1087	645	896	407	567	411	1061	899	853	817	942	802
MG1512	ENSMUSG00000002393,ENSMUSG00000002396	369	386	352	493	457	200	245	299	235	154	100	100	83	79	110	1742	1365	1769	672	789	730	683	659	384	409	466	407
MG1513	ENSMUSG00000015656,ENSMUSG00000096263,ENSMUSG00000097554,ENSMUSG00000100801	125	169	123	187	157	203	286	300	169	46	59	53	27	40	35	130	111	188	78	124	54	170	120	103	205	265	251
MG1514	ENSMUSG00000081629	180	246	222	328	324	267	348	517	279	76	44	72	19	60	58	355	272	407	224	277	226	459	332	321	535	577	481
MG1515	ENSMUSG00000028639,ENSMUSG00000086688	2626	2571	2598	2392	2829	2437	2040	2371	1696	1269	1083	1184	475	584	657	3475	1946	4129	1312	1280	1172	2810	2751	2126	1972	2411	2297
MG1516	ENSMUSG00000071793,ENSMUSG00000071796,ENSMUSG00000095403	169	192	182	204	171	204	208	209	93	85	95	103	45	46	44	343	234	330	269	128	212	258	254	170	338	402	381
MG1517	ENSMUSG00000056777,ENSMUSG00000061242,ENSMUSG00000066180,ENSMUSG00000066443,ENSMUSG00000068014,ENSMUSG00000068397,ENSMUSG00000082543,ENSMUSG00000083394,ENSMUSG00000083596,ENSMUSG00000083910,ENSMUSG00000084231,ENSMUSG00000084383,ENSMUSG00000089883,ENSMUSG00000094326,ENSMUSG00000095524	700	713	514	658	735	843	898	1000	702	255	200	270	247	213	214	1200	1233	1334	1094	1270	1524	887	1107	1007	1424	1585	1291
MG1518	ENSMUSG00000029267,ENSMUSG00000063406	134	109	124	164	135	188	149	142	137	78	93	102	56	28	53	204	132	268	68	91	110	265	176	191	228	288	240
MG1519	ENSMUSG00000027329,ENSMUSG00000087405	63	35	112	279	230	36	40	72	100	14	15	17	24	3	11	222	330	211	146	422	134	114	92	107	100	111	122
MG1520	ENSMUSG00000036698,ENSMUSG00000083646	134	106	97	57	65	138	186	99	71	321	286	270	429	443	332	112	75	96	33	35	64	163	165	145	143	282	191
MG1521	ENSMUSG00000026434,ENSMUSG00000103975	182	84	162	170	204	84	107	106	47	74	72	79	18	3	39	347	264	290	139	160	166	228	190	117	221	313	212
MG1522	ENSMUSG00000046440,ENSMUSG00000103986	487	493	621	633	663	692	623	685	556	527	664	583	407	438	355	802	639	684	531	416	706	702	587	505	677	849	717
MG1523	ENSMUSG00000061950	109	78	146	114	184	127	115	200	121	97	69	84	72	62	60	158	123	181	107	51	54	100	84	83	123	124	121
MG1524	ENSMUSG00000028798	143	122	128	95	133	151	165	89	112	42	34	38	11	13	9	214	145	237	110	59	64	141	131	133	172	151	127
MG1525	ENSMUSG00000081865,ENSMUSG00000090602	179	196	125	127	141	146	181	187	281	49	25	36	5	20	26	386	231	420	105	153	50	279	226	218	229	273	270
MG1526	ENSMUSG00000057036,ENSMUSG00000065950,ENSMUSG00000074930,ENSMUSG00000099471	179	155	131	165	174	178	233	285	223	77	51	62	49	68	77	223	209	293	111	147	172	244	273	213	320	357	238
MG1527	ENSMUSG00000070871	115	132	99	166	197	135	192	231	168	552	590	648	915	921	726	371	232	364	180	78	119	284	347	287	177	310	253
MG1528	ENSMUSG00000035215,ENSMUSG00000064317	95	84	83	120	155	183	119	109	75	91	55	76	6	4	21	256	191	247	58	54	96	157	249	122	161	128	134
MG1529	ENSMUSG00000027634,ENSMUSG00000080880	120	113	107	63	129	70	60	96	108	41	26	34	22	43	31	158	124	181	75	58	71	138	73	110	150	169	165
MG1530	ENSMUSG00000060036,ENSMUSG00000084131	436	431	377	382	382	369	475	432	388	63	62	64	68	70	71	591	538	711	339	411	346	572	511	500	796	867	709
MG1531	ENSMUSG00000061787	1527	1658	1481	2097	2358	2177	1985	1602	1455	590	472	581	263	279	338	2507	2068	2705	1538	1567	1624	2463	2311	1845	2882	2996	2783
MG1532	ENSMUSG00000027944,ENSMUSG00000084013	687	820	709	400	486	597	525	556	364	333	335	372	191	223	249	1313	975	1419	455	537	707	855	841	539	436	484	546
MG1533	ENSMUSG00000031812,ENSMUSG00000057157,ENSMUSG00000062081,ENSMUSG00000082768	141	108	171	293	302	125	176	191	205	338	430	351	672	745	634	341	217	358	186	204	264	226	269	223	239	358	246
MG1534	ENSMUSG00000059291,ENSMUSG00000066592,ENSMUSG00000070343,ENSMUSG00000091742	257	367	228	298	340	378	298	285	362	102	53	90	78	66	78	306	295	402	181	259	254	409	380	309	508	500	419
MG1535	ENSMUSG00000024437,ENSMUSG00000052102	239	249	398	158	162	144	179	145	88	169	147	122	100	86	113	163	100	142	24	32	47	259	223	160	89	113	103
MG1536	ENSMUSG00000095029,ENSMUSG00000095609	203	189	283	154	172	316	294	458	403	274	116	185	86	99	105	18	0	18	0	0	0	151	125	87	16	46	22
MG1537	ENSMUSG00000010651,ENSMUSG00000036138	1210	1173	1376	5194	5761	1200	1280	1142	949	1009	692	799	560	619	653	2347	2319	2000	1442	1556	1988	1795	1283	1313	1401	1521	1366
MG1538	ENSMUSG00000013701,ENSMUSG00000066693,ENSMUSG00000068165,ENSMUSG00000069622,ENSMUSG00000083734,ENSMUSG00000089803	369	360	372	400	461	261	316	234	242	235	194	252	61	53	73	697	379	639	153	205	266	478	402	341	293	427	297
MG1539	ENSMUSG00000042228,ENSMUSG00000097860	427	330	387	485	530	628	846	1039	650	731	785	575	1067	917	934	85	54	93	40	47	26	426	447	331	421	463	485
MG1540	ENSMUSG00000025781,ENSMUSG00000081164	405	447	436	524	525	315	402	580	318	214	198	213	138	143	166	613	484	648	308	380	431	493	408	371	393	444	381
MG1541	ENSMUSG00000040158,ENSMUSG00000075312	382	403	381	621	705	331	229	323	239	109	88	79	49	62	78	1373	1237	1179	827	904	839	407	315	224	301	474	333
MG1542	ENSMUSG00000000916,ENSMUSG00000053293	232	280	257	370	441	302	344	388	315	274	248	262	136	127	147	391	318	438	177	338	298	373	404	282	502	563	471
MG1543	ENSMUSG00000082319,ENSMUSG00000085917	950	865	756	632	670	811	1125	1380	922	746	563	702	1053	1012	1039	687	386	771	249	322	271	968	702	676	718	1038	821
MG1544	ENSMUSG00000020900,ENSMUSG00000022443	205	205	240	327	231	171	306	192	171	332	303	256	293	249	259	309	155	220	59	95	102	362	228	258	241	394	314
MG1545	ENSMUSG00000024319,ENSMUSG00000092438	97	98	136	126	150	100	147	135	91	96	84	63	49	35	41	158	104	172	65	36	41	125	143	104	158	142	146
MG1546	ENSMUSG00000034333,ENSMUSG00000080078,ENSMUSG00000086377	81	107	80	121	107	74	126	69	74	139	184	171	76	45	79	246	177	290	101	178	112	122	183	85	133	148	181
MG1547	ENSMUSG00000059005,ENSMUSG00000059179,ENSMUSG00000060989,ENSMUSG00000068480,ENSMUSG00000069014,ENSMUSG00000081205,ENSMUSG00000081441,ENSMUSG00000083993,ENSMUSG00000089640,ENSMUSG00000091941,ENSMUSG00000092086,ENSMUSG00000096156,ENSMUSG00000100514	185	190	122	267	210	244	177	221	209	134	90	129	52	64	56	323	199	347	133	187	108	261	170	155	170	250	219
MG1548	ENSMUSG00000046079	84	236	154	50	54	75	192	89	115	250	444	349	736	800	571	127	51	129	124	87	55	130	292	264	246	316	220
MG1549	ENSMUSG00000071076,ENSMUSG00000080058	5139	4492	4302	11103	10423	7195	11673	10617	9666	7952	7091	6083	5606	5951	7285	6878	5003	8478	3677	5665	4823	11031	12439	7156	17126	16974	13789
MG1550	ENSMUSG00000038690	284	304	335	302	333	418	279	295	205	179	161	175	94	74	68	521	369	532	259	345	304	441	367	296	234	228	247
MG1551	ENSMUSG00000044533,ENSMUSG00000057244,ENSMUSG00000061833,ENSMUSG00000062365,ENSMUSG00000072789,ENSMUSG00000074034,ENSMUSG00000074250,ENSMUSG00000081170,ENSMUSG00000081210,ENSMUSG00000081684,ENSMUSG00000082140,ENSMUSG00000082480,ENSMUSG00000082762,ENSMUSG00000082792,ENSMUSG00000083087,ENSMUSG00000083382,ENSMUSG00000085893,ENSMUSG00000091410,ENSMUSG00000091957,ENSMUSG00000095406,ENSMUSG00000095427,…	225	243	159	234	221	197	146	131	229	77	74	103	31	47	63	486	307	526	119	140	141	332	332	280	272	300	277
MG1552	ENSMUSG00000063480,ENSMUSG00000063543,ENSMUSG00000086846,ENSMUSG00000091655,ENSMUSG00000092557	70	83	67	145	147	121	136	78	152	94	65	78	53	104	51	181	181	177	125	118	99	176	145	99	181	258	182
MG1553	ENSMUSG00000035202	2862	2962	3377	3173	2876	3430	3448	2484	4042	3519	2089	1088	615	708	3954	6408	3535	4191	1181	1805	1638	2250	3560	1925	2371	2135	3288
MG1554	ENSMUSG00000033272,ENSMUSG00000095078	289	368	271	414	364	235	359	250	146	250	231	199	118	117	142	571	438	643	317	248	236	348	376	260	394	444	365
MG1555	ENSMUSG00000052482,ENSMUSG00000057666,ENSMUSG00000069376,ENSMUSG00000069939,ENSMUSG00000070025,ENSMUSG00000070282,ENSMUSG00000070490,ENSMUSG00000071343,ENSMUSG00000072432,ENSMUSG00000078162,ENSMUSG00000078300,ENSMUSG00000078592,ENSMUSG00000078636,ENSMUSG00000078965,ENSMUSG00000078967,ENSMUSG00000079311,ENSMUSG00000079360,ENSMUSG00000079501,ENSMUSG00000080994,ENSMUSG00000081221,ENSMUSG00000083773,…	198	275	276	223	273	345	213	116	126	145	103	126	97	82	113	245	137	295	23	78	36	143	180	206	64	101	61
MG1556	ENSMUSG00000038274,ENSMUSG00000050299	9170	8862	8576	10492	11499	11363	12675	13933	13431	9998	7887	8988	9050	10555	10739	8851	6974	10584	4630	6402	5239	14539	14893	11934	19065	18483	16498
MG1557	ENSMUSG00000020265	145	108	115	148	155	100	77	138	51	43	40	42	25	2	34	266	232	259	196	207	177	148	128	132	140	185	157
MG1558	ENSMUSG00000029614,ENSMUSG00000067121,ENSMUSG00000083362,ENSMUSG00000084106,ENSMUSG00000091086	333	415	302	405	398	416	342	355	317	95	87	107	73	66	77	448	310	452	247	285	218	514	495	391	631	620	462
MG1559	ENSMUSG00000059195,ENSMUSG00000062825	17514	19112	16910	16660	18339	19764	21837	22162	16132	19446	12764	15732	29370	29864	34962	17853	12241	17973	5973	7948	7603	18445	13594	15122	11649	16486	12114
MG1560	ENSMUSG00000028691	2255	2142	3522	1743	1832	861	461	503	478	202	115	188	62	39	56	2879	1639	2614	771	1278	985	2176	1340	1336	624	800	555
MG1561	ENSMUSG00000035545,ENSMUSG00000043432	176	171	204	393	346	408	327	346	328	618	575	567	652	524	646	616	616	686	565	776	525	442	653	321	673	929	640
MG1562	ENSMUSG00000081461,ENSMUSG00000083061,ENSMUSG00000085791	117	107	96	173	153	125	184	220	182	66	43	48	49	59	51	208	164	192	108	123	146	196	218	153	249	291	273
MG1563	ENSMUSG00000037742,ENSMUSG00000082536	20874	20892	17540	19095	21137	18877	21280	23930	18992	6765	5529	6049	4040	3944	4868	28055	22853	31715	17946	17984	20139	26736	22552	20798	32403	39639	31528
MG1564	ENSMUSG00000041453,ENSMUSG00000057685,ENSMUSG00000060899,ENSMUSG00000081559,ENSMUSG00000084149	117	177	110	139	130	184	156	254	145	47	42	47	41	40	46	302	236	295	248	353	234	233	209	202	330	335	319
MG1565	ENSMUSG00000055763,ENSMUSG00000072872	414	389	365	372	453	822	697	690	540	1702	1752	1496	2552	3102	2701	789	645	640	485	775	598	675	786	677	729	1014	930
MG1566	ENSMUSG00000053293	127	96	100	195	205	150	150	164	210	140	127	100	86	80	78	161	123	151	125	116	93	175	198	81	193	306	203
MG1567	ENSMUSG00000053317	383	414	278	325	371	521	494	445	469	200	153	185	129	113	159	477	370	344	255	299	256	426	381	299	326	321	251
MG1568	ENSMUSG00000026341,ENSMUSG00000082319,ENSMUSG00000085917	682	853	736	624	656	848	933	1140	876	602	519	621	892	1073	993	602	393	653	165	123	144	795	607	531	641	865	638
MG1569	ENSMUSG00000071379	313	318	458	530	564	246	305	277	296	145	121	113	119	154	196	344	207	295	84	99	186	245	224	267	162	207	206
MG1570	ENSMUSG00000073640,ENSMUSG00000079137,ENSMUSG00000081604,ENSMUSG00000082171,ENSMUSG00000082633,ENSMUSG00000082867,ENSMUSG00000083121	624	674	489	791	885	916	868	927	788	302	254	286	233	254	270	930	716	1085	472	575	501	1273	1186	872	1363	1331	1230
MG1571	ENSMUSG00000068882,ENSMUSG00000089902	90	106	141	184	192	117	140	123	114	46	65	80	42	42	45	203	130	170	113	108	133	212	186	96	170	200	164
MG1572	ENSMUSG00000055413,ENSMUSG00000067212	144	156	104	71	89	117	184	156	198	74	48	54	60	91	77	75	89	33	37	32	36	158	140	126	224	279	244
MG1573	ENSMUSG00000082456	128	196	171	188	203	210	167	89	116	202	161	176	110	67	84	348	242	265	96	74	125	233	247	123	138	129	99
MG1574	ENSMUSG00000055452,ENSMUSG00000075600	688	680	951	775	887	1150	1125	1005	1168	1144	1156	752	674	767	689	1127	868	1299	443	382	401	1041	1127	840	1247	1418	1489
MG1575	ENSMUSG00000046434,ENSMUSG00000058922,ENSMUSG00000083311,ENSMUSG00000086743	186	224	145	132	178	209	243	132	274	73	48	84	36	44	65	320	239	267	195	135	238	357	296	184	331	369	327
MG1576	ENSMUSG00000057666,ENSMUSG00000078967,ENSMUSG00000097148	519	509	560	685	802	607	299	211	209	399	263	355	230	278	302	615	312	669	93	129	56	502	562	432	189	241	187
MG1577	ENSMUSG00000043962	938	1014	1127	1509	1390	1224	1160	1482	1268	921	820	968	401	405	384	1777	1325	1667	1174	1296	1156	1502	1565	1207	1865	2324	1778
MG1578	ENSMUSG00000063556,ENSMUSG00000071532,ENSMUSG00000078126,ENSMUSG00000078180,ENSMUSG00000078289,ENSMUSG00000078291,ENSMUSG00000080998,ENSMUSG00000085442,ENSMUSG00000096623	1212	1222	957	1260	1434	1689	1526	1791	1212	509	364	487	340	353	358	2265	1696	2691	907	1521	1078	2085	2136	1925	2659	2728	2483
MG1579	ENSMUSG00000035530,ENSMUSG00000068629	43	88	86	102	84	91	111	135	153	126	119	133	160	184	211	83	107	94	64	153	129	99	105	101	134	217	123
MG1580	ENSMUSG00000028676,ENSMUSG00000104218	51	36	35	43	83	97	125	114	103	56	71	53	34	29	45	161	164	153	119	137	73	164	103	72	185	207	175
MG1581	ENSMUSG00000014077	1426	1509	1722	3270	3507	944	770	986	698	1819	2127	1958	3075	2811	3037	2280	1662	2066	1343	1081	1469	1616	1626	1444	1075	1460	1041
MG1582	ENSMUSG00000045799,ENSMUSG00000080974,ENSMUSG00000096544	109	129	106	120	164	190	188	232	197	66	51	44	35	30	37	387	213	356	206	181	191	253	167	158	190	247	259
MG1583	ENSMUSG00000057069	734	837	667	758	606	699	756	1024	791	517	351	385	505	607	615	264	251	329	210	345	269	918	461	586	1684	1760	1780
MG1584	ENSMUSG00000027829,ENSMUSG00000103041	848	765	562	1017	1099	1114	1513	1152	1110	2641	2292	2153	1443	1669	1697	359	237	319	95	143	149	733	1133	980	681	865	552
MG1585	ENSMUSG00000032301,ENSMUSG00000085172	546	624	630	617	918	792	615	711	508	192	209	223	173	147	169	1022	598	968	368	565	380	764	591	494	457	607	428
MG1586	ENSMUSG00000066407,ENSMUSG00000067288,ENSMUSG00000069188,ENSMUSG00000072940	1006	1096	977	1033	1122	1390	1372	1140	1067	473	306	498	140	176	229	1731	1445	2265	624	979	622	1651	1798	1395	1773	1816	1667
MG1587	ENSMUSG00000028124,ENSMUSG00000057359,ENSMUSG00000062933,ENSMUSG00000093392	176	156	133	171	161	189	176	184	162	81	62	68	23	26	27	339	254	330	122	104	138	253	207	113	231	226	189
MG1588	ENSMUSG00000068798	1046	1054	1137	1201	1355	1411	1341	2107	1402	563	469	574	513	533	561	1080	716	893	541	329	764	1030	895	728	955	1213	1098
MG1589	ENSMUSG00000068856	96	125	91	148	137	87	103	67	32	74	73	92	39	15	37	232	186	259	108	124	67	185	145	150	156	154	142
MG1590	ENSMUSG00000025878,ENSMUSG00000074516,ENSMUSG00000078097,ENSMUSG00000080701,ENSMUSG00000082399,ENSMUSG00000083833,ENSMUSG00000094446,ENSMUSG00000094497,ENSMUSG00000096712	439	357	352	426	441	540	442	533	416	142	136	146	135	108	112	656	480	677	385	320	419	477	596	396	607	676	629
MG1591	ENSMUSG00000027247	362	426	488	635	630	472	434	560	446	212	232	191	162	125	186	1156	877	1214	531	763	552	698	595	489	696	712	651
MG1592	ENSMUSG00000034674	204	162	255	214	233	301	236	299	184	327	324	312	184	137	159	485	326	444	223	458	248	316	452	258	334	552	369
MG1593	ENSMUSG00000032086,ENSMUSG00000042790	138	87	142	89	132	120	120	154	95	64	98	78	40	37	65	594	448	752	363	319	316	257	270	153	286	310	236
MG1594	ENSMUSG00000055676,ENSMUSG00000057666,ENSMUSG00000069376,ENSMUSG00000069939,ENSMUSG00000070025,ENSMUSG00000070443,ENSMUSG00000070490,ENSMUSG00000072432,ENSMUSG00000073737,ENSMUSG00000078162,ENSMUSG00000078300,ENSMUSG00000078592,ENSMUSG00000078636,ENSMUSG00000078965,ENSMUSG00000078967,ENSMUSG00000079360,ENSMUSG00000079501,ENSMUSG00000081221,ENSMUSG00000081600,ENSMUSG00000082424,ENSMUSG00000082778,…	327	348	349	369	464	425	259	169	243	282	192	232	198	133	149	382	224	430	76	156	132	358	334	217	151	211	132
MG1595	ENSMUSG00000000290,ENSMUSG00000083046	649	677	834	577	628	300	287	281	329	438	268	305	359	381	511	94	27	61	7	8	0	459	220	370	161	223	208
MG1596	ENSMUSG00000047215,ENSMUSG00000047965,ENSMUSG00000062456,ENSMUSG00000082475,ENSMUSG00000094989,ENSMUSG00000095847	416	390	270	484	470	428	396	513	473	178	141	177	148	200	194	504	380	451	414	372	369	642	486	471	866	913	742
MG1597	ENSMUSG00000058655,ENSMUSG00000082189	346	318	379	353	370	274	342	297	310	105	121	82	81	52	76	674	416	755	315	307	346	398	396	318	349	456	383
MG1598	ENSMUSG00000023452,ENSMUSG00000093574,ENSMUSG00000095041	307	290	393	301	307	288	249	223	253	163	159	103	76	73	70	489	443	486	480	335	390	361	429	155	336	296	360
MG1599	ENSMUSG00000030303,ENSMUSG00000030304	486	482	499	593	565	620	523	444	515	976	764	971	444	471	499	1271	708	1207	351	489	575	811	832	661	814	876	870
MG1600	ENSMUSG00000053835,ENSMUSG00000056116,ENSMUSG00000061232,ENSMUSG00000067203,ENSMUSG00000067212,ENSMUSG00000067235,ENSMUSG00000073403,ENSMUSG00000073406,ENSMUSG00000073411,ENSMUSG00000073980,ENSMUSG00000079492,ENSMUSG00000079507,ENSMUSG00000091705,ENSMUSG00000092224,ENSMUSG00000092243,ENSMUSG00000092366	3347	3054	3649	1950	2119	2649	3065	3238	3829	2108	1568	1702	3128	3377	2745	2218	2152	1565	891	1094	1272	3076	2906	2378	3671	3953	3319
MG1601	ENSMUSG00000057666,ENSMUSG00000067224,ENSMUSG00000069376,ENSMUSG00000069939,ENSMUSG00000070025,ENSMUSG00000070443,ENSMUSG00000072432,ENSMUSG00000078162,ENSMUSG00000078300,ENSMUSG00000078592,ENSMUSG00000078636,ENSMUSG00000078965,ENSMUSG00000078967,ENSMUSG00000079311,ENSMUSG00000079360,ENSMUSG00000079501,ENSMUSG00000080994,ENSMUSG00000081221,ENSMUSG00000081494,ENSMUSG00000081600,ENSMUSG00000082424,…	447	440	459	375	566	662	321	220	224	284	193	264	195	200	207	428	256	537	71	106	70	397	395	372	130	214	116
MG1602	ENSMUSG00000057626,ENSMUSG00000058443,ENSMUSG00000080859,ENSMUSG00000101597	426	344	348	448	580	474	506	501	446	157	120	135	100	167	99	691	488	739	367	482	434	596	494	518	537	662	495
MG1603	ENSMUSG00000042772	150	95	174	149	185	175	194	250	253	138	145	134	146	127	133	241	201	255	89	114	107	212	200	177	302	357	371
MG1604	ENSMUSG00000000740,ENSMUSG00000066315,ENSMUSG00000084111	1305	1117	598	1292	1247	813	1018	906	718	405	239	346	216	213	337	1662	1292	1935	686	800	722	2190	1871	1566	2294	2077	1799
MG1605	ENSMUSG00000035929,ENSMUSG00000067203,ENSMUSG00000079492	135	139	125	135	88	210	273	223	280	99	107	86	125	103	145	92	82	67	57	15	22	207	228	191	397	448	334
MG1606	ENSMUSG00000017778	270	202	272	301	353	246	188	200	104	125	119	140	68	83	72	497	358	534	129	151	116	291	292	269	266	296	212
MG1607	ENSMUSG00000056851,ENSMUSG00000099112	470	412	416	439	552	470	447	600	436	462	391	375	424	412	359	639	615	639	294	336	306	559	581	494	644	755	699
MG1608	ENSMUSG00000057685,ENSMUSG00000060899,ENSMUSG00000081559,ENSMUSG00000084149	102	81	71	86	86	101	68	92	54	33	17	41	14	20	32	160	156	147	181	184	171	185	164	114	186	183	193
MG1609	ENSMUSG00000017002,ENSMUSG00000098489	169	161	179	786	756	412	211	180	213	1669	920	1245	3032	3386	3788	189	231	802	13	88	63	429	399	548	200	274	126
MG1610	ENSMUSG00000030786,ENSMUSG00000062997,ENSMUSG00000078193,ENSMUSG00000083911,ENSMUSG00000084116	239	300	204	159	219	344	240	281	198	66	68	64	44	57	52	251	198	324	115	190	84	282	336	382	382	365	314
MG1611	ENSMUSG00000026511,ENSMUSG00000082908	391	581	420	465	595	721	510	604	423	409	350	448	258	140	206	639	475	610	437	535	497	599	562	469	529	672	458
MG1612	ENSMUSG00000022130,ENSMUSG00000097358	73	66	84	85	91	125	41	101	55	115	128	104	81	44	97	173	132	171	63	91	91	135	155	97	131	127	151
MG1613	ENSMUSG00000056144,ENSMUSG00000057143	49	61	82	118	58	69	89	130	77	143	126	135	250	195	254	84	48	83	32	66	52	114	141	100	146	174	177
MG1614	ENSMUSG00000035215,ENSMUSG00000064317,ENSMUSG00000082580	87	81	100	100	128	186	159	129	44	81	46	71	9	9	9	253	178	247	74	104	72	191	235	169	150	145	152
MG1615	ENSMUSG00000036752,ENSMUSG00000089958	103	108	96	318	346	110	136	92	256	75	77	68	122	128	85	485	533	445	398	505	202	227	195	130	253	422	167
MG1616	ENSMUSG00000045868,ENSMUSG00000078606,ENSMUSG00000095457,ENSMUSG00000095649	500	540	608	1135	749	1428	2262	1881	1348	121	71	111	195	168	232	174	94	189	196	108	101	1051	883	1012	1236	1299	1725
MG1617	ENSMUSG00000011752,ENSMUSG00000082016,ENSMUSG00000083761	1198	1308	1664	399	541	1172	702	586	478	670	548	431	397	462	303	1000	503	1063	257	195	234	1201	900	701	278	336	309
MG1618	ENSMUSG00000020163,ENSMUSG00000084093	231	227	278	212	289	188	161	130	118	118	104	99	48	55	55	487	406	400	262	277	265	293	213	163	164	176	177
MG1619	ENSMUSG00000007892,ENSMUSG00000060019	5310	5034	4541	6052	7431	4998	5180	4612	4183	1870	1466	1695	1047	1074	1242	5845	4614	7560	2788	3656	3138	7690	8022	7513	10102	10062	9041
MG1620	ENSMUSG00000020740,ENSMUSG00000093505	133	141	136	158	118	178	168	106	126	140	101	109	52	52	54	140	101	133	37	63	71	195	158	114	164	156	206
MG1621	ENSMUSG00000051255,ENSMUSG00000078427	357	322	378	631	572	666	559	536	429	236	203	267	117	94	133	755	557	674	356	526	388	549	604	445	512	606	635
MG1622	ENSMUSG00000025450,ENSMUSG00000062822	253	216	246	320	253	348	375	304	302	243	310	217	261	264	275	304	267	416	220	260	179	358	525	229	514	551	432
MG1623	ENSMUSG00000095567,ENSMUSG00000096351	680	656	756	826	882	894	856	658	699	420	224	364	226	184	217	646	389	793	175	312	215	782	776	561	742	913	778
MG1624	ENSMUSG00000052337	154	111	162	195	229	117	124	154	110	75	69	61	22	20	29	314	189	309	135	108	210	222	203	130	181	183	203
MG1625	ENSMUSG00000024205,ENSMUSG00000057863,ENSMUSG00000066068,ENSMUSG00000066629	374	409	355	428	580	691	598	487	553	208	144	182	71	95	107	516	453	530	278	432	330	664	706	514	830	801	728
MG1626	ENSMUSG00000028284	147	160	216	210	159	143	227	163	216	158	145	144	116	125	112	212	158	216	139	148	233	204	188	141	216	255	190
MG1627	ENSMUSG00000056888,ENSMUSG00000063334	1617	1540	1539	1063	1076	1177	1421	1463	1065	815	646	809	1170	1270	1643	698	578	827	216	474	299	1128	862	804	602	743	689
MG1628	ENSMUSG00000015656,ENSMUSG00000101262	955	1022	903	1055	1115	1291	1554	1764	1264	346	296	376	176	278	238	865	580	1075	315	575	435	1153	923	654	1274	1768	1549
MG1629	ENSMUSG00000068262,ENSMUSG00000084349	120	88	84	100	121	96	126	46	112	17	16	9	8	15	17	148	123	145	77	76	77	191	114	94	171	187	190
MG1630	ENSMUSG00000000743,ENSMUSG00000103206	277	251	304	239	325	208	233	262	253	224	227	197	125	162	174	342	303	453	177	168	153	318	332	180	307	383	309
MG1631	ENSMUSG00000069014,ENSMUSG00000092086	192	140	162	187	232	188	221	269	219	141	110	133	51	65	47	377	236	394	165	236	184	297	246	163	192	299	230
MG1632	ENSMUSG00000060073	267	279	333	396	411	283	269	312	141	160	157	158	82	74	82	383	337	360	239	339	183	271	238	280	248	316	224
MG1633	ENSMUSG00000064351,ENSMUSG00000101249	185708	188669	247142	196017	206294	193183	176673	124476	235984	31201	22370	40528	20518	22571	25468	246175	198308	270982	192586	351465	176973	167133	249824	345590	215978	224892	175716
MG1634	ENSMUSG00000034563,ENSMUSG00000089865	1666	1401	2247	2995	3459	1268	1806	3056	2303	7256	7876	6389	8306	9215	9403	3221	4112	2844	4112	3988	4620	2758	3404	2444	2805	4006	2869
MG1635	ENSMUSG00000002103,ENSMUSG00000002109	820	645	1098	834	757	462	278	324	223	329	433	345	172	135	226	773	778	892	539	714	630	1049	928	668	845	869	858
MG1636	ENSMUSG00000029270,ENSMUSG00000058558	330	300	290	847	859	341	438	572	451	67	57	88	58	90	103	747	469	887	489	443	438	530	437	332	622	744	541
MG1637	ENSMUSG00000025922,ENSMUSG00000043716,ENSMUSG00000080776	1300	1185	1019	1414	1537	1614	1499	1804	1563	406	356	395	359	325	469	2518	1865	2833	1418	1632	1451	2276	2141	1875	2726	2793	2542
MG1638	ENSMUSG00000027981,ENSMUSG00000074264	47	19	35	129	71	85	45	97	135	83	69	85	37	40	49	261	267	269	262	218	221	129	131	65	116	148	104
MG1639	ENSMUSG00000022285,ENSMUSG00000082329,ENSMUSG00000091421	289	155	275	299	366	342	458	469	437	352	319	352	509	479	427	596	292	586	253	263	219	374	337	310	373	545	410
MG1640	ENSMUSG00000025290,ENSMUSG00000081810	149	159	81	143	142	161	162	190	140	24	26	30	24	46	38	212	141	285	89	186	99	242	221	246	390	384	348
MG1641	ENSMUSG00000059810	231	353	264	235	121	362	565	488	442	1503	839	935	368	399	673	209	233	170	84	262	102	665	658	557	477	541	540
MG1642	ENSMUSG00000062382,ENSMUSG00000082062	1853	1730	2607	1042	1295	778	824	741	565	878	594	670	615	821	675	537	330	439	207	170	143	1259	772	927	330	420	278
MG1643	ENSMUSG00000024896,ENSMUSG00000082678	141	136	156	140	146	89	97	73	28	28	21	26	17	2	18	350	186	381	106	95	141	166	163	85	163	164	142
MG1644	ENSMUSG00000006699,ENSMUSG00000081329	441	296	353	445	422	352	339	279	244	396	318	369	202	243	292	271	141	279	134	115	152	349	324	314	288	311	255
MG1645	ENSMUSG00000082967,ENSMUSG00000085342,ENSMUSG00000098274,ENSMUSG00000098371	106	107	80	81	113	121	131	126	141	24	27	23	19	22	33	136	93	132	61	91	117	132	142	167	133	119	129
MG1646	ENSMUSG00000011179,ENSMUSG00000080950,ENSMUSG00000083500,ENSMUSG00000091952	190	116	105	119	92	228	171	192	193	99	73	92	231	288	234	119	92	131	38	69	9	161	119	136	178	218	229
MG1647	ENSMUSG00000029475	427	304	299	135	196	394	367	376	383	156	106	119	86	129	101	354	310	290	277	331	229	431	451	292	532	523	480
MG1648	ENSMUSG00000075528,ENSMUSG00000097239	498	596	515	946	862	432	528	409	346	215	179	207	40	68	91	1007	991	905	591	495	538	696	691	483	678	747	714
MG1649	ENSMUSG00000009927,ENSMUSG00000067344,ENSMUSG00000085099	340	351	271	345	418	383	369	397	307	230	184	174	156	159	127	375	272	404	163	306	305	490	493	296	570	660	640
MG1650	ENSMUSG00000028559,ENSMUSG00000093402	244	246	349	361	389	310	344	246	230	925	1310	1034	1082	1029	829	607	438	410	291	492	429	414	532	517	396	595	394
MG1651	ENSMUSG00000027714,ENSMUSG00000027715	259	237	233	429	442	237	152	110	174	64	68	77	36	9	32	845	424	610	81	327	104	414	507	289	254	379	241
MG1652	ENSMUSG00000062997,ENSMUSG00000078193,ENSMUSG00000083911,ENSMUSG00000091449	390	379	347	423	461	525	527	416	521	95	53	76	49	59	77	487	332	531	223	246	233	515	488	579	662	596	573
MG1653	ENSMUSG00000096433	156	115	210	226	228	205	152	226	189	110	109	90	22	30	23	311	196	352	130	220	85	230	210	185	198	268	195
MG1654	ENSMUSG00000032436,ENSMUSG00000052724	178	176	84	128	82	116	125	150	173	308	164	218	49	95	136	66	33	73	24	4	2	271	225	192	161	103	130
MG1655	ENSMUSG00000041777	114	107	81	147	140	91	188	210	312	141	152	143	88	124	106	382	394	361	356	321	378	223	188	158	299	307	276
MG1656	ENSMUSG00000038593,ENSMUSG00000067575,ENSMUSG00000068324,ENSMUSG00000068674,ENSMUSG00000081214,ENSMUSG00000082645,ENSMUSG00000083424,ENSMUSG00000085340,ENSMUSG00000093885,ENSMUSG00000094557,ENSMUSG00000094664,ENSMUSG00000095526	129	173	116	221	173	285	244	297	186	84	61	77	59	49	53	186	142	224	109	182	175	188	210	205	238	257	245
MG1657	ENSMUSG00000033029,ENSMUSG00000033039	524	644	679	613	641	560	631	682	453	869	826	825	310	452	319	2408	3028	2043	1663	2029	2058	1149	1244	795	1333	1785	1568
MG1658	ENSMUSG00000047675,ENSMUSG00000060198,ENSMUSG00000066626,ENSMUSG00000071303,ENSMUSG00000074547,ENSMUSG00000082901,ENSMUSG00000083481,ENSMUSG00000083619,ENSMUSG00000084323,ENSMUSG00000087412,ENSMUSG00000089657,ENSMUSG00000100228	4030	3793	3075	3790	4277	4419	4234	3939	3756	1317	1009	1198	905	948	932	5485	4406	6166	3082	4019	3612	5714	5339	4940	7124	7503	6682
MG1659	ENSMUSG00000081049,ENSMUSG00000083344,ENSMUSG00000100215	160	195	106	182	221	156	173	269	176	49	41	47	38	30	56	260	226	359	102	237	101	262	295	272	467	388	329
MG1660	ENSMUSG00000048874,ENSMUSG00000084071	90	110	70	125	120	66	83	132	126	141	197	132	63	107	87	221	173	290	127	114	136	132	125	112	114	235	188
MG1661	ENSMUSG00000016319,ENSMUSG00000067106,ENSMUSG00000086174,ENSMUSG00000101610	152	132	151	229	294	238	233	178	242	59	52	63	52	62	53	214	202	206	80	100	158	197	127	138	131	183	110
MG1662	ENSMUSG00000056579,ENSMUSG00000098503	30	32	42	43	43	120	80	66	81	223	314	288	239	246	183	131	62	123	49	80	87	148	148	83	84	139	104
MG1663	ENSMUSG00000030342,ENSMUSG00000101162,ENSMUSG00000101191	289	321	400	1125	1224	114	49	39	64	451	280	374	290	352	350	244	109	218	44	107	123	278	188	299	67	128	70
MG1664	ENSMUSG00000051149,ENSMUSG00000093752	1768	1539	1860	2162	1925	1720	1671	1755	1557	982	1156	1067	847	757	941	6539	4823	6610	3039	3359	3604	3177	3345	1888	2994	3835	2992
MG1665	ENSMUSG00000074516,ENSMUSG00000083833,ENSMUSG00000092617	177	150	162	167	216	315	243	191	168	69	57	47	45	56	43	214	157	238	92	124	190	202	217	143	298	303	319
MG1666	ENSMUSG00000061167,ENSMUSG00000072324,ENSMUSG00000078377,ENSMUSG00000098915	155	163	114	190	181	145	217	229	131	49	32	52	14	21	31	326	173	323	112	110	88	246	201	155	244	278	234
MG1667	ENSMUSG00000024925,ENSMUSG00000024926	257	300	282	341	405	389	333	253	381	202	198	193	176	165	139	446	415	486	363	243	366	388	362	341	455	470	355
MG1668	ENSMUSG00000032518,ENSMUSG00000045055,ENSMUSG00000047676,ENSMUSG00000081076,ENSMUSG00000082128,ENSMUSG00000082978,ENSMUSG00000102117	188	205	177	171	253	221	178	199	274	63	58	64	18	20	34	293	238	374	116	131	33	380	399	264	489	500	484
MG1669	ENSMUSG00000059058,ENSMUSG00000078183	106	103	141	186	166	159	160	140	170	85	81	84	50	91	64	168	140	149	83	46	49	194	165	120	138	176	125
MG1670	ENSMUSG00000029379,ENSMUSG00000058427	5119	5128	5719	3249	3461	7450	2775	1709	1246	61785	55199	52188	24743	27973	22687	463	145	222	30	48	2	9798	20285	14745	951	1273	1021
MG1671	ENSMUSG00000031060,ENSMUSG00000082264	185	192	198	264	240	278	358	280	243	104	119	104	46	76	67	566	533	522	312	431	249	432	421	242	458	523	487
MG1672	ENSMUSG00000015656,ENSMUSG00000064791	185	225	252	332	293	527	482	410	305	152	117	150	13	40	58	195	95	405	46	66	40	580	606	146	593	667	482
MG1673	ENSMUSG00000022820,ENSMUSG00000083380	498	493	480	604	631	461	455	457	292	320	297	300	147	186	125	911	700	777	650	591	569	657	547	397	498	530	470
MG1674	ENSMUSG00000028333,ENSMUSG00000090323	117	161	120	195	234	184	192	124	169	55	62	72	14	18	26	163	108	140	45	96	91	245	194	130	185	195	185
MG1675	ENSMUSG00000046806,ENSMUSG00000057137	871	692	984	520	663	273	346	676	409	284	273	275	260	275	312	780	575	1005	474	305	416	659	701	516	660	615	755
MG1676	ENSMUSG00000032540,ENSMUSG00000093598	301	299	524	755	970	187	85	139	142	142	129	153	193	258	198	763	939	325	1171	601	1187	301	241	257	238	371	205
MG1677	ENSMUSG00000063696,ENSMUSG00000067274,ENSMUSG00000097906	4681	4745	3820	4826	5531	5262	6139	6297	5623	2114	1615	1830	957	1006	1198	7368	5310	9223	3022	3948	3309	7320	7757	5868	7923	9080	7768
MG1678	ENSMUSG00000066278,ENSMUSG00000102725	1466	1155	741	575	722	2613	4151	5125	5754	12419	6393	9664	41817	53851	46821	1803	1301	1944	1216	2295	869	3682	4747	9225	9088	11753	9189
MG1679	ENSMUSG00000052310	1045	1039	1402	884	987	543	470	270	374	919	840	789	177	172	250	1996	1182	2121	385	539	526	1209	939	791	601	672	482
MG1680	ENSMUSG00000043223,ENSMUSG00000046440,ENSMUSG00000062270,ENSMUSG00000103986	210	206	235	281	267	248	297	283	268	246	235	212	108	156	137	297	211	316	224	119	261	256	210	225	302	373	301
MG1681	ENSMUSG00000097703,ENSMUSG00000101878	288	288	228	333	341	311	417	252	210	78	100	90	73	84	102	495	296	527	111	118	117	453	390	201	184	221	180
MG1682	ENSMUSG00000034892	887	831	635	743	715	1036	1087	1151	967	392	376	351	241	210	252	548	580	545	408	478	523	1069	1064	892	1591	1561	1516
MG1683	ENSMUSG00000025137	181	182	214	301	287	236	226	170	197	112	99	86	56	40	61	418	471	378	321	637	638	253	270	212	323	370	309
MG1684	ENSMUSG00000022216,ENSMUSG00000100018	258	401	244	287	235	332	350	349	349	136	76	152	68	89	90	465	363	377	318	295	413	393	369	317	385	391	405
MG1685	ENSMUSG00000055676,ENSMUSG00000057666,ENSMUSG00000069236,ENSMUSG00000069939,ENSMUSG00000070443,ENSMUSG00000070490,ENSMUSG00000071343,ENSMUSG00000072432,ENSMUSG00000073737,ENSMUSG00000078162,ENSMUSG00000078300,ENSMUSG00000078370,ENSMUSG00000078592,ENSMUSG00000078636,ENSMUSG00000078965,ENSMUSG00000078967,ENSMUSG00000079311,ENSMUSG00000079360,ENSMUSG00000079501,ENSMUSG00000081221,ENSMUSG00000081600,…	5061	5194	5442	5148	6293	6205	3834	2728	2315	3642	2388	3243	2149	2412	2737	5613	3175	5975	1193	1186	1466	5283	4253	3881	2080	2903	2005
MG1686	ENSMUSG00000025508,ENSMUSG00000045690,ENSMUSG00000100259	2742	2487	2422	3217	3598	3600	3583	3483	2941	1605	1384	1477	737	817	855	3136	2538	3883	1769	2140	1717	4892	5503	4485	5766	5395	5187
MG1687	ENSMUSG00000037791,ENSMUSG00000087050	141	139	122	228	134	129	129	180	170	94	142	120	56	66	94	240	237	236	164	267	204	249	216	156	311	348	256
MG1688	ENSMUSG00000014077,ENSMUSG00000103847	478	504	541	893	1046	229	266	323	417	618	719	546	876	796	1025	714	578	729	336	314	358	527	453	471	290	462	297
MG1689	ENSMUSG00000032803	1986	2049	2277	2696	2652	2097	2009	2167	1851	1143	1014	1092	1077	921	1160	3468	2207	3274	1683	2148	1534	2571	1897	1854	2204	3269	2743
MG1690	ENSMUSG00000017707,ENSMUSG00000081775	308	194	368	353	301	260	447	948	774	325	474	274	588	747	570	267	392	278	284	192	231	294	622	364	464	596	675
MG1691	ENSMUSG00000030869,ENSMUSG00000083626,ENSMUSG00000091989	264	285	255	355	311	152	152	192	129	92	88	104	35	17	40	484	366	464	131	441	196	312	284	238	198	182	207
MG1692	ENSMUSG00000029208,ENSMUSG00000029209	194	156	224	339	319	94	78	135	139	28	22	19	33	11	27	478	306	452	362	390	328	246	245	168	256	332	207
MG1693	ENSMUSG00000068262,ENSMUSG00000083011,ENSMUSG00000084131,ENSMUSG00000084349	1129	1266	1146	1096	1209	1210	1365	1178	1173	253	217	209	133	169	202	1713	1419	1898	942	1092	1498	2008	1678	1306	2209	2463	2069
MG1694	ENSMUSG00000028936,ENSMUSG00000081631,ENSMUSG00000083378,ENSMUSG00000095600	136	160	146	175	218	240	191	219	123	59	58	66	20	29	20	258	178	296	104	102	92	186	220	206	219	266	178
MG1695	ENSMUSG00000035399,ENSMUSG00000078151	1055	1155	657	1463	1513	1366	2455	2602	2926	864	906	945	1297	1435	1265	784	636	786	621	613	743	1037	1055	980	2037	2545	1980
MG1696	ENSMUSG00000029390	3586	3839	4281	4485	4786	3403	3085	4204	2866	3903	3907	3733	2140	1975	2106	7804	5490	6486	3787	4817	4256	4910	4555	3321	3718	4940	3546
MG1697	ENSMUSG00000057113,ENSMUSG00000090602	413	310	319	324	363	426	427	382	338	102	78	88	63	52	57	836	461	915	194	197	278	692	612	390	546	718	550
MG1698	ENSMUSG00000024792,ENSMUSG00000100621	89	87	83	122	187	128	67	84	164	82	54	69	16	56	48	248	191	207	93	180	120	133	152	100	123	200	148
MG1699	ENSMUSG00000032097,ENSMUSG00000083116	451	348	426	322	290	348	421	462	542	1261	967	1181	2116	2103	1930	617	471	496	372	354	473	601	509	546	665	1069	785
MG1700	ENSMUSG00000037742,ENSMUSG00000081453	1883	1975	1785	1699	1944	1648	2235	2321	1888	576	496	511	312	355	481	2439	1890	2837	1807	1610	1875	2629	1974	2155	3173	4070	3034
MG1701	ENSMUSG00000043223,ENSMUSG00000046440,ENSMUSG00000103986	501	458	562	669	642	573	534	693	611	542	527	525	348	344	311	724	580	636	364	433	415	594	578	505	677	750	734
MG1702	ENSMUSG00000021124,ENSMUSG00000021125	180	202	217	16	34	240	75	34	35	2250	2523	2627	2751	3182	2727	288	370	164	173	239	296	343	805	634	150	249	141
MG1703	ENSMUSG00000040952,ENSMUSG00000096699,ENSMUSG00000096942	474	492	313	407	469	487	574	517	506	130	116	152	64	72	68	577	606	585	522	667	601	617	614	496	949	972	863
MG1704	ENSMUSG00000026584,ENSMUSG00000041406	186	146	228	267	207	220	222	191	208	125	176	120	77	115	102	283	180	344	137	194	130	283	310	189	257	363	223
MG1705	ENSMUSG00000060036,ENSMUSG00000084131,ENSMUSG00000084349	583	668	490	522	596	655	661	672	655	127	93	102	71	88	118	803	674	860	463	684	687	833	818	645	1090	1131	973
MG1706	ENSMUSG00000060791	64	49	44	134	101	129	125	211	243	298	234	289	348	389	360	25	17	26	4	39	8	153	235	158	186	241	147
MG1707	ENSMUSG00000023904,ENSMUSG00000041319	73	109	124	157	132	155	143	152	181	47	37	46	19	15	25	128	91	159	38	10	46	156	116	105	132	131	118
MG1708	ENSMUSG00000067274,ENSMUSG00000097906	3075	3080	2603	3130	3656	3654	4090	3941	3717	1301	1098	1198	571	698	759	4898	3621	6134	2200	2574	2538	4381	4638	3904	5191	5962	4884
MG1709	ENSMUSG00000021366	105	124	107	132	119	119	80	61	134	163	180	170	127	116	137	144	88	98	87	78	71	163	153	123	170	187	151
MG1710	ENSMUSG00000053173,ENSMUSG00000059070,ENSMUSG00000083716,ENSMUSG00000097956	858	835	610	803	919	1214	1090	1372	1310	446	311	379	303	277	317	1219	1190	1664	622	1071	728	1426	1379	1355	1958	1718	1600
MG1711	ENSMUSG00000052477,ENSMUSG00000070031,ENSMUSG00000072109,ENSMUSG00000079192,ENSMUSG00000079794,ENSMUSG00000079800,ENSMUSG00000089844,ENSMUSG00000095500	135	167	110	60	58	68	140	163	132	110	83	123	452	555	428	16	21	24	37	0	0	121	88	84	201	152	196
MG1712	ENSMUSG00000045128,ENSMUSG00000081051,ENSMUSG00000081382,ENSMUSG00000091732	731	719	681	834	817	1323	1405	1433	1195	406	315	401	319	401	444	1392	1143	1765	691	857	821	1634	1368	1366	1998	1960	1954
MG1713	ENSMUSG00000060743,ENSMUSG00000081176,ENSMUSG00000081244,ENSMUSG00000094518,ENSMUSG00000095343,ENSMUSG00000101209	125	133	88	74	106	228	240	254	206	165	115	133	217	228	212	108	94	102	84	62	30	178	94	168	177	148	184
MG1714	ENSMUSG00000042508,ENSMUSG00000079659	44	29	81	68	47	140	71	196	99	169	130	191	90	57	119	1077	1085	350	1002	761	1095	230	133	139	343	466	321
MG1715	ENSMUSG00000021134	1162	923	840	1770	1800	1948	2318	2308	2593	2150	2318	2303	2587	2306	2211	1233	1194	962	1277	1418	1379	1774	1942	1675	2915	3704	2580
MG1716	ENSMUSG00000021022,ENSMUSG00000095595	257	131	238	343	239	176	209	294	163	90	110	116	100	72	67	424	425	369	412	588	449	290	218	208	309	362	343
MG1717	ENSMUSG00000022361,ENSMUSG00000022362	93	62	128	167	219	126	81	193	202	54	70	64	28	19	36	234	224	146	163	284	151	168	176	87	220	215	236
MG1718	ENSMUSG00000047675,ENSMUSG00000060198,ENSMUSG00000071303,ENSMUSG00000074547,ENSMUSG00000082901,ENSMUSG00000083481,ENSMUSG00000083619,ENSMUSG00000084323,ENSMUSG00000087412,ENSMUSG00000100228,ENSMUSG00000101199,ENSMUSG00000102135	2273	2114	1964	2111	2541	2616	2216	2226	2074	849	581	711	435	502	544	3003	2475	3357	1798	2080	1956	3499	3477	2683	4128	4374	3817
MG1719	ENSMUSG00000037070	135	120	106	227	167	126	190	133	160	109	117	101	34	22	44	329	187	311	131	114	105	215	195	194	166	224	195
MG1720	ENSMUSG00000006673,ENSMUSG00000032604	777	683	664	893	808	870	701	783	842	527	552	494	367	300	338	947	610	1044	392	755	754	969	869	711	1069	1307	981
MG1721	ENSMUSG00000084131,ENSMUSG00000084349,ENSMUSG00000103286,ENSMUSG00000104028	146	138	168	150	204	192	193	169	211	47	28	22	1	12	27	228	193	236	157	106	115	241	201	168	245	324	289
MG1722	ENSMUSG00000024667,ENSMUSG00000034820	165	161	191	248	235	388	351	181	346	294	216	255	140	217	183	305	231	323	170	170	183	268	306	201	369	441	397
MG1723	ENSMUSG00000037742,ENSMUSG00000081067,ENSMUSG00000081453,ENSMUSG00000082536,ENSMUSG00000089993,ENSMUSG00000091549,ENSMUSG00000100078	4068	3905	3379	3952	4445	3332	3990	4839	3904	1327	993	1103	711	700	946	5081	4286	6164	3386	3679	3995	5096	4358	4227	6285	7378	6143
MG1724	ENSMUSG00000034892,ENSMUSG00000059064,ENSMUSG00000063180,ENSMUSG00000068243,ENSMUSG00000081344,ENSMUSG00000094189	540	582	419	477	578	569	602	663	540	276	241	258	121	159	183	412	410	469	263	428	341	787	663	751	1030	994	1012
MG1725	ENSMUSG00000082044,ENSMUSG00000090553	178	167	144	318	215	208	245	191	187	130	99	117	37	49	32	405	194	471	126	75	113	305	316	232	308	269	238
MG1726	ENSMUSG00000062647,ENSMUSG00000062758,ENSMUSG00000062874,ENSMUSG00000067147,ENSMUSG00000068579,ENSMUSG00000070778,ENSMUSG00000071052,ENSMUSG00000078177,ENSMUSG00000079965,ENSMUSG00000080783,ENSMUSG00000081675,ENSMUSG00000082012,ENSMUSG00000082579,ENSMUSG00000082861,ENSMUSG00000082920,ENSMUSG00000083553,ENSMUSG00000083826,ENSMUSG00000086925,ENSMUSG00000090305,ENSMUSG00000098893,ENSMUSG00000099313,…	2345	2226	1986	2481	2742	2967	2975	2803	2369	639	468	573	286	482	519	2909	2327	3120	1483	1559	1627	2781	3006	2330	3311	3634	2867
MG1727	ENSMUSG00000059005,ENSMUSG00000060989,ENSMUSG00000066538,ENSMUSG00000069014,ENSMUSG00000081205,ENSMUSG00000081441,ENSMUSG00000090994,ENSMUSG00000091941,ENSMUSG00000092086,ENSMUSG00000099979,ENSMUSG00000100514	79	46	93	131	116	125	185	163	143	65	62	64	15	10	33	178	125	152	57	94	26	134	106	99	105	183	198
MG1728	ENSMUSG00000070733	185	234	241	366	333	197	217	239	291	167	170	195	295	216	256	637	414	639	293	321	376	454	458	325	628	640	642
MG1729	ENSMUSG00000016319,ENSMUSG00000086174,ENSMUSG00000101610	72	110	119	138	240	139	162	130	184	45	30	38	19	20	32	138	145	130	68	37	73	122	103	70	102	148	89
MG1730	ENSMUSG00000014767,ENSMUSG00000014771	282	283	300	434	390	322	321	288	262	165	118	174	65	36	65	837	553	887	305	399	418	667	593	375	542	580	519
MG1731	ENSMUSG00000064281,ENSMUSG00000081094	808	803	824	727	795	1259	1210	1181	1265	327	230	305	184	212	231	1095	964	1336	562	739	900	1267	1254	1150	1622	1537	1555
MG1732	ENSMUSG00000004846,ENSMUSG00000059518	389	349	490	461	639	242	424	480	345	142	108	116	79	63	111	317	223	274	98	67	220	268	191	196	166	214	198
MG1733	ENSMUSG00000027679,ENSMUSG00000027680	150	110	110	98	110	147	171	179	93	70	77	79	37	52	61	266	183	301	108	93	80	137	149	104	166	220	144
MG1734	ENSMUSG00000059743,ENSMUSG00000090610	390	391	426	355	521	308	553	335	278	78	82	72	11	32	46	1936	1686	1419	1165	1837	1687	723	467	569	426	718	383
MG1735	ENSMUSG00000089999,ENSMUSG00000104126	1364	1407	1640	1945	2235	4072	2878	4156	2414	4049	3239	3214	2786	3503	3112	1442	1166	1296	925	1325	1313	1997	2235	1779	2490	2751	3219
MG1736	ENSMUSG00000024301,ENSMUSG00000079553	198	193	171	346	526	49	85	23	183	125	115	95	32	20	47	395	270	431	14	34	24	385	514	218	243	350	174
MG1737	ENSMUSG00000031320,ENSMUSG00000044609	3262	3315	2690	3506	3941	3958	4181	4575	4109	609	457	533	550	505	807	5359	3894	6228	2541	3359	2586	5158	4765	4604	7356	7669	7094
MG1738	ENSMUSG00000045868,ENSMUSG00000078606,ENSMUSG00000086513,ENSMUSG00000093378	91	132	148	219	171	231	551	363	232	28	24	26	57	42	32	37	27	28	27	18	38	217	149	175	260	285	352
MG1739	ENSMUSG00000021927,ENSMUSG00000058922	308	307	199	256	255	393	401	354	336	107	112	92	40	78	108	507	335	522	241	272	280	390	366	333	491	584	501
MG1740	ENSMUSG00000030577,ENSMUSG00000101029	934	776	1380	694	771	319	347	311	273	218	132	196	179	151	272	162	83	191	89	136	101	1165	421	626	2449	1845	2228
MG1741	ENSMUSG00000007815,ENSMUSG00000084260	1434	1257	1505	1787	2049	1532	1499	2105	1341	1768	1658	1738	1086	1011	1143	1947	1357	1557	984	824	1403	1748	1388	1260	1506	1715	1661
MG1742	ENSMUSG00000057945,ENSMUSG00000071193,ENSMUSG00000082029,ENSMUSG00000083922,ENSMUSG00000092428,ENSMUSG00000095343,ENSMUSG00000096789	297	349	297	260	281	519	478	626	369	452	371	433	683	657	596	340	286	314	150	185	259	356	345	293	408	469	439
MG1743	ENSMUSG00000057666,ENSMUSG00000069376,ENSMUSG00000069939,ENSMUSG00000070025,ENSMUSG00000070282,ENSMUSG00000070443,ENSMUSG00000070490,ENSMUSG00000072432,ENSMUSG00000078162,ENSMUSG00000078300,ENSMUSG00000078592,ENSMUSG00000078636,ENSMUSG00000078965,ENSMUSG00000078967,ENSMUSG00000079501,ENSMUSG00000080994,ENSMUSG00000081034,ENSMUSG00000081221,ENSMUSG00000081600,ENSMUSG00000081607,ENSMUSG00000082322,…	529	491	485	488	651	612	381	319	293	395	261	355	132	265	263	592	302	595	69	249	127	528	468	408	247	263	165
MG1744	ENSMUSG00000022962,ENSMUSG00000085337	269	367	454	389	381	445	345	376	351	151	99	105	39	28	53	722	634	867	325	398	527	580	561	332	381	459	427
MG1745	ENSMUSG00000021022	246	191	247	425	465	433	321	335	333	224	234	199	179	133	158	334	305	352	205	285	209	410	317	263	398	448	358
MG1746	ENSMUSG00000009013,ENSMUSG00000064063	70	75	80	147	128	175	113	136	111	93	78	83	49	56	50	256	151	275	85	117	93	138	107	100	83	102	86
MG1747	ENSMUSG00000042289,ENSMUSG00000042308	1361	1325	1408	1702	1980	1642	1841	1891	1781	1434	1498	1206	527	532	605	2333	1906	2383	1219	1345	1875	2043	2301	1568	2734	3349	2644
MG1748	ENSMUSG00000020224	223	206	235	398	468	310	243	303	264	205	176	196	54	99	130	324	204	330	116	172	148	343	286	277	354	358	345
MG1749	ENSMUSG00000027399,ENSMUSG00000085498	5308	5244	6072	1219	1021	6502	1016	61	82	21506	18615	19902	977	875	996	279	34	157	12	3	0	4237	5878	6247	100	226	117
MG1750	ENSMUSG00000039997	346	333	432	229	214	1461	1224	1363	1225	60	31	50	101	63	124	255	185	465	107	231	115	865	739	707	1012	1161	1426
MG1751	ENSMUSG00000037851,ENSMUSG00000100204	176	179	194	195	286	193	208	171	113	59	31	57	13	17	9	522	287	574	93	179	126	227	220	168	208	217	207
MG1752	ENSMUSG00000019883,ENSMUSG00000038876	520	561	697	1441	1344	568	382	667	641	383	505	323	234	231	309	1572	1040	1340	1170	1253	934	967	797	727	1002	1369	1107
MG1753	ENSMUSG00000028410,ENSMUSG00000083392,ENSMUSG00000083396	303	199	236	392	552	634	1221	1870	1054	288	263	357	479	487	620	412	347	390	293	437	549	553	569	357	1031	1480	1270
MG1754	ENSMUSG00000067924,ENSMUSG00000067925	524	561	522	1403	1069	409	702	1633	769	86	67	120	185	101	188	725	687	343	809	774	802	811	854	583	1322	1405	2422
MG1755	ENSMUSG00000044795	47	40	95	72	55	63	101	77	102	104	143	105	131	138	77	239	225	228	109	192	165	155	158	66	199	257	180
MG1756	ENSMUSG00000026701,ENSMUSG00000050114	124	102	108	55	64	151	146	171	177	230	241	233	271	163	278	324	397	333	368	440	325	119	175	178	167	301	154
MG1757	ENSMUSG00000026176	1158	1143	1304	1464	1614	1281	1856	2356	1714	1615	1216	1366	1706	1724	2139	2739	2682	2747	1957	2269	2163	1821	1836	1393	2501	3015	2773
MG1758	ENSMUSG00000011179,ENSMUSG00000082718	157	217	136	85	107	298	183	186	77	93	63	101	263	310	229	93	98	87	56	87	99	158	132	146	165	213	151
MG1759	ENSMUSG00000081185,ENSMUSG00000087635,ENSMUSG00000091905	272	270	289	153	222	185	258	300	186	387	339	343	316	314	361	381	229	325	225	250	222	326	275	276	295	373	282
MG1760	ENSMUSG00000018040,ENSMUSG00000096160	162	178	225	240	262	258	180	186	113	70	62	38	12	28	26	309	247	336	112	64	188	243	187	163	170	215	230
MG1761	ENSMUSG00000037805,ENSMUSG00000084416	6997	6912	6499	7033	7412	7170	6831	7330	6119	1458	932	1262	750	596	974	10178	7321	12223	4413	5443	5052	10077	9356	8104	11190	11555	10307
MG1762	ENSMUSG00000006782,ENSMUSG00000014195	361	262	334	445	494	406	596	641	498	157	176	160	130	147	165	510	423	620	326	287	308	616	563	422	711	871	783
MG1763	ENSMUSG00000008682,ENSMUSG00000058443,ENSMUSG00000080885	462	426	406	611	675	604	629	692	693	162	127	183	106	142	107	656	544	942	489	641	577	540	573	566	596	666	528
MG1764	ENSMUSG00000028691,ENSMUSG00000048164,ENSMUSG00000094530	2481	2248	3431	1831	2092	923	547	569	393	185	136	190	38	32	56	2713	1555	2712	798	878	724	1789	1014	1283	501	698	465
MG1765	ENSMUSG00000042079,ENSMUSG00000044757,ENSMUSG00000082510,ENSMUSG00000083754	176	129	148	191	246	155	197	238	153	163	163	153	63	49	82	230	208	248	93	58	75	264	239	147	223	249	253
MG1766	ENSMUSG00000022994,ENSMUSG00000100220	289	567	212	106	108	67	105	98	52	32	17	20	29	19	30	1064	753	1231	421	354	525	425	426	221	347	359	345
MG1767	ENSMUSG00000054199,ENSMUSG00000078684	519	554	652	663	564	807	893	644	581	649	642	477	203	178	176	1477	1042	1741	542	680	870	1053	1033	625	1096	1186	1112
MG1768	ENSMUSG00000031353	201	185	170	273	242	153	125	87	152	69	67	70	49	27	43	577	358	498	219	251	270	339	279	251	289	405	304
MG1769	ENSMUSG00000047187	581	686	709	861	756	702	497	886	594	630	648	625	486	512	491	1548	1137	1428	848	712	1045	796	786	620	721	917	757
MG1770	ENSMUSG00000004951	40	6	22	14	22	100	108	252	254	21	11	32	53	50	60	723	269	1089	127	252	505	329	525	136	455	437	663
MG1771	ENSMUSG00000037742,ENSMUSG00000091549	4172	4325	3508	3804	4148	3671	4191	4772	3479	1325	1039	1214	787	852	926	5706	4648	6595	3547	3809	4054	5426	4767	4294	6068	7056	6119
MG1772	ENSMUSG00000020397,ENSMUSG00000097457	376	349	368	381	388	614	436	612	425	842	834	967	763	713	752	436	282	477	267	258	225	522	722	459	682	685	863
MG1773	ENSMUSG00000023284,ENSMUSG00000081865	255	261	187	219	244	224	242	204	188	51	39	41	31	23	49	562	261	676	190	148	198	423	287	302	309	396	345
MG1774	ENSMUSG00000033450,ENSMUSG00000052031,ENSMUSG00000090069	1223	1254	810	397	487	1675	1679	1388	1548	2437	1557	1607	879	985	1191	490	490	556	258	447	303	1713	1548	1093	2196	2942	3570
MG1775	ENSMUSG00000027940,ENSMUSG00000058126	9887	10514	9794	10820	11003	10980	10831	11568	10511	10264	9019	9879	8186	7286	8434	16389	9729	16821	5441	5957	5594	13979	11995	9996	10968	14159	11913
MG1776	ENSMUSG00000025287,ENSMUSG00000047565	369	291	291	361	429	255	255	457	196	151	137	137	175	181	204	512	268	469	167	163	244	334	312	342	253	359	252
MG1777	ENSMUSG00000082330,ENSMUSG00000083836,ENSMUSG00000084215	134	196	176	138	231	222	195	142	147	127	121	163	86	76	99	418	300	361	145	189	220	188	216	187	83	151	92
MG1778	ENSMUSG00000072235	148	219	77	70	76	150	252	250	301	94	49	83	26	108	91	388	328	319	245	439	159	306	266	163	529	609	473
MG1779	ENSMUSG00000030738,ENSMUSG00000097810	347	308	318	299	298	236	316	318	223	153	115	120	99	26	49	485	352	537	254	181	209	396	265	260	245	396	337
MG1780	ENSMUSG00000036478,ENSMUSG00000082838	4561	4600	4222	2479	2556	9066	5236	6916	4537	12362	9935	10761	15946	17843	15836	1749	1019	1752	768	1165	1097	6158	6189	6886	6248	7144	7813
MG1781	ENSMUSG00000093930	301	308	296	324	421	197	267	299	159	56	68	73	64	23	48	1007	586	612	691	470	438	444	275	309	222	388	290
MG1782	ENSMUSG00000067038,ENSMUSG00000069862,ENSMUSG00000098181	363	366	202	306	357	384	412	295	334	164	124	116	130	105	111	487	348	572	255	254	312	446	486	371	537	593	510
MG1783	ENSMUSG00000041638	225	226	251	190	282	300	224	211	312	197	184	179	60	113	64	339	244	353	137	382	203	382	465	258	455	368	428
MG1784	ENSMUSG00000036073,ENSMUSG00000036078	133	117	122	101	170	93	206	150	218	104	78	82	69	61	54	161	187	215	161	94	88	192	169	113	254	267	194
MG1785	ENSMUSG00000020460,ENSMUSG00000055093,ENSMUSG00000058838,ENSMUSG00000080860,ENSMUSG00000081394,ENSMUSG00000081642	596	548	575	538	619	762	827	1075	759	320	249	375	252	396	429	868	630	916	454	589	476	916	1092	705	1152	1214	1055
MG1786	ENSMUSG00000042548	131	102	172	250	183	94	112	107	163	129	214	137	113	95	89	412	311	459	219	315	182	249	323	152	250	214	231
MG1787	ENSMUSG00000054199,ENSMUSG00000078684,ENSMUSG00000098912	1171	1386	1606	1329	1331	1749	1867	1347	1385	1324	1396	1028	410	389	514	3567	2515	3799	1369	1448	1612	2701	2240	1524	2413	2711	2585
MG1788	ENSMUSG00000024742,ENSMUSG00000064032	465	443	460	845	864	390	410	326	539	278	281	220	162	116	140	1036	525	927	196	225	178	867	767	498	735	1112	660
MG1789	ENSMUSG00000007892,ENSMUSG00000060019,ENSMUSG00000082870,ENSMUSG00000090460	830	858	615	1056	1265	737	717	666	535	336	269	280	136	177	202	941	837	1113	467	576	428	1166	1271	1069	1526	1683	1498
MG1790	ENSMUSG00000037820,ENSMUSG00000092283	4621	5751	6529	6231	6755	11549	4421	3803	7792	35477	22654	28310	47290	49951	41709	4399	1825	3737	757	645	758	8536	9778	14546	5250	12553	5093
MG1791	ENSMUSG00000042682	272	259	249	277	343	383	477	515	369	477	453	501	1055	972	873	386	290	415	235	266	447	371	406	298	520	578	477
MG1792	ENSMUSG00000083380	129	234	154	175	185	171	124	93	106	75	64	113	56	36	50	255	253	270	150	116	217	159	173	123	139	167	149
MG1793	ENSMUSG00000078765,ENSMUSG00000091271	194	189	202	257	318	172	222	229	186	114	128	93	83	53	67	258	262	248	238	187	193	308	297	231	335	407	349
MG1794	ENSMUSG00000057696,ENSMUSG00000058600,ENSMUSG00000062582,ENSMUSG00000071671,ENSMUSG00000080873,ENSMUSG00000082260,ENSMUSG00000082741,ENSMUSG00000083061,ENSMUSG00000083411,ENSMUSG00000085791	1870	1812	1448	1859	2197	2002	2160	2310	1950	702	560	786	569	817	810	2539	2112	3176	1564	1955	1707	3272	2906	2458	4172	4405	3945
MG1795	ENSMUSG00000060938,ENSMUSG00000062353,ENSMUSG00000070271	421	412	393	437	425	623	463	558	429	135	117	132	102	74	100	570	391	584	330	465	364	548	532	509	795	733	730
MG1796	ENSMUSG00000029635	486	541	663	472	477	417	333	377	205	223	289	231	168	169	190	926	776	803	606	992	715	510	571	285	525	697	449
MG1797	ENSMUSG00000028691,ENSMUSG00000048164	2981	2857	4667	2431	2460	1189	805	772	552	251	172	214	35	16	69	3521	2162	3475	951	1051	1449	2466	1404	1823	693	964	608
MG1798	ENSMUSG00000073079,ENSMUSG00000079108	2531	1753	2783	2748	3045	2192	2175	2870	1266	1988	2159	2060	1381	1248	1147	5170	4284	4403	3323	3594	4028	3402	2599	2258	3047	2661	3136
MG1799	ENSMUSG00000071793,ENSMUSG00000071796,ENSMUSG00000073647,ENSMUSG00000087153,ENSMUSG00000096401	51	79	98	74	87	129	71	129	129	41	64	45	32	11	26	158	140	158	126	114	185	130	141	122	149	208	199
MG1800	ENSMUSG00000070493,ENSMUSG00000094320	80	146	98	144	134	112	93	107	90	109	77	98	39	40	52	183	156	206	70	91	137	143	125	123	105	142	126
MG1801	ENSMUSG00000009927,ENSMUSG00000043923	126	132	124	159	148	157	194	152	73	116	134	101	92	101	79	178	147	177	118	130	66	143	192	150	225	230	182
MG1802	ENSMUSG00000035295,ENSMUSG00000062997,ENSMUSG00000078193	1131	1196	978	1028	1156	1331	1182	1122	1105	301	190	284	149	171	169	1346	1008	1457	578	912	658	1722	1461	1432	1850	1797	1482
MG1803	ENSMUSG00000005417,ENSMUSG00000086536	158	206	261	420	417	259	492	624	485	254	185	236	180	239	163	1412	1317	1429	865	1346	1029	529	634	415	770	798	745
MG1804	ENSMUSG00000060393,ENSMUSG00000094973,ENSMUSG00000095908	102	87	89	176	123	144	127	120	133	151	110	118	52	74	54	166	134	162	42	123	60	166	153	118	131	200	163
MG1805	ENSMUSG00000011179,ENSMUSG00000080845,ENSMUSG00000091952	290	352	181	169	156	393	313	253	163	167	85	146	368	514	408	165	140	136	71	58	61	256	230	211	255	312	251
MG1806	ENSMUSG00000062611,ENSMUSG00000081992	1660	1814	1353	1811	1903	2087	2132	2353	2069	654	531	645	450	583	584	3132	2316	3523	1643	2196	2048	2923	2697	2518	4197	4323	3906
MG1807	ENSMUSG00000058174,ENSMUSG00000058932,ENSMUSG00000065952,ENSMUSG00000066902,ENSMUSG00000074412,ENSMUSG00000081620,ENSMUSG00000082609,ENSMUSG00000089806,ENSMUSG00000100755	685	534	564	651	593	914	820	747	765	201	159	210	156	148	214	750	609	858	354	546	507	987	1064	806	1221	1313	1103
MG1808	ENSMUSG00000037894,ENSMUSG00000097703,ENSMUSG00000101878	676	779	528	856	879	662	946	731	778	247	255	222	199	266	232	1181	616	1213	218	285	203	1010	959	561	532	651	406
MG1809	ENSMUSG00000021771	1639	1472	1876	1460	1884	1008	933	1005	632	716	675	633	304	432	413	2092	1125	2218	476	616	521	1382	1350	1137	794	935	722
MG1810	ENSMUSG00000028234	4045	3965	3323	4733	5112	5310	4573	4799	4125	1066	828	992	698	596	895	5743	4590	7249	3086	4063	3277	7633	7131	6032	9932	10027	9571
MG1811	ENSMUSG00000048076,ENSMUSG00000100701	647	695	748	605	767	662	791	755	519	794	770	785	479	520	526	1179	1037	916	730	611	942	805	758	585	718	872	692
MG1812	ENSMUSG00000021178,ENSMUSG00000083692	502	504	684	534	575	449	465	546	512	248	222	193	94	107	112	1075	750	914	466	590	562	609	561	479	503	573	521
MG1813	ENSMUSG00000043889,ENSMUSG00000059195,ENSMUSG00000062825,ENSMUSG00000074978	4517	5539	4819	4422	4613	5746	6139	5834	4397	5594	3844	4704	7855	8456	10065	5151	3440	4725	1559	2376	2159	4976	3717	3991	3140	4557	3512
MG1814	ENSMUSG00000104043	112	112	62	154	96	56	106	146	121	36	17	29	7	4	15	175	149	251	77	147	87	138	163	191	199	211	186
MG1815	ENSMUSG00000008348,ENSMUSG00000072612	2206	2124	2336	1982	2142	3266	4542	4079	2820	4708	3650	3500	4248	4530	3703	1259	731	1503	562	570	806	2185	2418	1616	2437	3371	2965
MG1816	ENSMUSG00000062328,ENSMUSG00000066475,ENSMUSG00000066714,ENSMUSG00000075587,ENSMUSG00000080748,ENSMUSG00000081855,ENSMUSG00000081895,ENSMUSG00000084345,ENSMUSG00000090451,ENSMUSG00000099694,ENSMUSG00000102193	176	148	119	153	165	193	238	186	176	63	62	73	86	76	63	184	159	245	144	188	124	255	271	230	364	330	288
MG1817	ENSMUSG00000050565	94	87	103	299	302	90	56	67	118	29	26	29	26	28	33	260	155	190	113	96	113	140	110	116	130	147	112
MG1818	ENSMUSG00000033813,ENSMUSG00000067869,ENSMUSG00000081254	182	243	240	238	259	143	181	318	90	150	172	168	98	89	85	378	268	374	117	172	125	297	233	228	285	359	299
MG1819	ENSMUSG00000031431	90	86	160	202	279	296	267	528	400	132	289	203	246	240	266	175	125	111	108	136	214	398	499	269	906	976	1183
MG1820	ENSMUSG00000042272	311	168	362	58	55	452	361	303	136	10	8	18	19	3	11	394	238	430	165	170	138	180	175	135	111	125	75
MG1821	ENSMUSG00000020029	107	92	94	124	89	63	99	165	219	1608	1644	1698	2120	1798	1614	642	486	452	171	412	331	394	615	412	246	339	223
MG1822	ENSMUSG00000029616,ENSMUSG00000042719	240	246	313	294	391	455	495	364	301	91	67	80	52	48	49	630	418	570	251	395	282	431	326	282	344	382	424
MG1823	ENSMUSG00000044533,ENSMUSG00000057244,ENSMUSG00000061833,ENSMUSG00000062365,ENSMUSG00000072789,ENSMUSG00000074034,ENSMUSG00000081170,ENSMUSG00000081210,ENSMUSG00000081684,ENSMUSG00000082140,ENSMUSG00000082480,ENSMUSG00000082535,ENSMUSG00000083087,ENSMUSG00000083382,ENSMUSG00000085893,ENSMUSG00000091410,ENSMUSG00000091957,ENSMUSG00000095427,ENSMUSG00000098713,ENSMUSG00000103880,ENSMUSG00000104280	1512	1334	1261	1232	1477	1538	1345	1012	1102	602	459	515	255	299	337	2851	1673	3312	775	722	730	1925	2390	1858	1781	1904	1490
MG1824	ENSMUSG00000001228,ENSMUSG00000083668	132	169	62	201	165	68	111	42	119	24	7	17	4	1	7	386	206	321	12	35	20	295	189	96	118	213	116
MG1825	ENSMUSG00000057666	1418	1361	1648	1953	2124	2119	1017	718	801	1150	678	974	402	664	720	1640	1034	1753	332	459	393	1714	1573	1325	821	1116	631
MG1826	ENSMUSG00000071497,ENSMUSG00000094111	95	122	130	133	169	113	166	99	83	39	32	40	15	11	7	283	166	356	86	109	121	164	154	116	79	139	88
MG1827	ENSMUSG00000058064,ENSMUSG00000059291,ENSMUSG00000066592,ENSMUSG00000070343,ENSMUSG00000091742	337	291	347	373	381	465	404	366	406	117	96	108	63	73	97	408	340	472	189	258	300	595	464	402	622	670	616
MG1828	ENSMUSG00000015341,ENSMUSG00000083670	237	190	317	313	351	263	257	258	222	229	235	231	112	131	93	340	239	389	172	174	255	362	301	229	262	251	276
MG1829	ENSMUSG00000037742,ENSMUSG00000081453,ENSMUSG00000082536,ENSMUSG00000091549	201	250	164	251	310	229	199	210	128	77	79	82	48	36	65	325	269	273	170	150	102	362	268	153	423	512	415
MG1830	ENSMUSG00000043223,ENSMUSG00000046440	125	89	105	161	123	108	171	167	114	99	97	113	62	82	67	146	87	149	88	116	133	154	95	116	177	193	145
MG1831	ENSMUSG00000030744,ENSMUSG00000080811	287	249	227	239	250	344	423	467	351	102	80	94	76	81	93	249	217	271	223	192	258	357	296	490	515	533	464
MG1832	ENSMUSG00000059796,ENSMUSG00000084708	155	127	130	256	225	577	603	512	343	190	208	201	83	82	123	112	66	86	97	95	65	242	284	180	316	374	225
MG1833	ENSMUSG00000042557,ENSMUSG00000086728	100	97	61	181	74	81	61	136	72	159	197	119	67	46	61	151	124	161	118	49	130	97	149	118	142	185	151
MG1834	ENSMUSG00000045005,ENSMUSG00000102140	42	59	32	27	44	66	141	48	48	61	61	44	67	104	102	361	263	487	127	108	253	104	157	48	144	208	115
MG1835	ENSMUSG00000049517,ENSMUSG00000058174,ENSMUSG00000100755	768	731	585	691	798	1063	1013	993	911	275	192	250	187	196	227	945	696	1177	538	650	732	1307	1166	838	1609	1495	1371
MG1836	ENSMUSG00000004096	176	148	166	324	205	196	196	209	221	114	125	114	57	64	84	261	178	235	185	149	147	199	206	180	207	205	212
MG1837	ENSMUSG00000032803,ENSMUSG00000090389	157	199	202	150	247	194	170	265	194	133	105	118	113	81	137	329	242	278	95	168	45	177	175	129	193	297	256
MG1838	ENSMUSG00000059040,ENSMUSG00000063524,ENSMUSG00000064193,ENSMUSG00000102298	254	280	311	117	150	440	291	190	139	250	158	199	102	90	93	259	114	233	13	39	64	299	268	228	116	169	125
MG1839	ENSMUSG00000028809	254	282	264	314	236	373	419	349	281	376	373	301	129	110	159	346	298	352	250	318	244	335	408	270	399	525	367
MG1840	ENSMUSG00000020929,ENSMUSG00000097410	151	120	91	145	134	220	110	127	150	87	94	66	24	14	32	240	201	239	39	83	140	175	161	121	190	231	195
MG1841	ENSMUSG00000022884,ENSMUSG00000064880	134	140	116	185	189	389	343	517	301	258	291	256	244	192	172	222	172	160	183	239	276	263	329	294	500	512	370
MG1842	ENSMUSG00000078139,ENSMUSG00000090187	39	81	59	44	65	103	87	133	54	210	166	149	212	178	214	201	142	162	90	88	156	91	149	104	128	218	187
MG1843	ENSMUSG00000002274,ENSMUSG00000097518	204	137	152	141	258	119	113	136	234	113	110	121	10	12	26	284	200	325	108	176	109	262	365	205	245	292	208
MG1844	ENSMUSG00000050490,ENSMUSG00000068749	272	425	415	388	367	350	351	353	179	155	120	125	76	45	52	922	487	998	220	178	157	443	516	411	246	346	264
MG1845	ENSMUSG00000020460,ENSMUSG00000055093,ENSMUSG00000058838	1881	1917	1770	1941	2195	2927	2738	3103	2498	999	835	1050	1054	1301	1138	2581	2070	3030	1491	1604	1800	3035	3224	2610	3653	3927	3377
MG1846	ENSMUSG00000067106,ENSMUSG00000067161,ENSMUSG00000100319	120	119	126	211	263	151	144	162	118	51	53	59	36	38	63	168	162	152	90	88	128	131	89	59	114	123	92
MG1847	ENSMUSG00000027931,ENSMUSG00000087411	47	120	46	49	78	77	145	488	240	4	1	9	54	73	33	876	1362	407	1780	1819	1829	118	146	87	495	700	728
MG1848	ENSMUSG00000021703	48	55	67	33	56	32	42	112	29	85	111	87	93	110	151	171	181	109	178	257	206	102	127	88	219	217	172
MG1849	ENSMUSG00000029364	265	285	373	120	177	115	71	52	101	328	325	321	70	66	73	202	158	157	124	48	116	225	185	179	72	102	87
MG1850	ENSMUSG00000020812,ENSMUSG00000057286	60	68	41	178	126	125	113	75	84	15	16	24	4	15	10	131	94	181	115	53	79	128	133	119	168	152	197
MG1851	ENSMUSG00000007815,ENSMUSG00000084104	469	444	530	533	612	367	475	647	461	546	542	568	299	244	346	613	404	535	280	232	312	552	406	355	408	511	538
MG1852	ENSMUSG00000024826	335	280	335	405	420	383	376	456	445	347	335	308	124	125	163	622	490	661	389	472	478	491	584	430	547	548	617
MG1853	ENSMUSG00000101625	140	188	182	97	85	125	55	96	58	1340	1230	1289	728	513	601	346	127	296	32	45	68	268	532	417	103	205	131
MG1854	ENSMUSG00000028426	747	725	714	707	763	654	628	670	510	381	331	369	240	91	152	1254	863	968	721	939	561	863	768	571	697	887	813
MG1855	ENSMUSG00000020993	135	157	151	215	223	180	76	225	144	88	85	115	40	93	73	212	273	154	179	413	262	201	143	131	243	245	215
MG1856	ENSMUSG00000047965,ENSMUSG00000062456	132	184	141	141	175	96	134	247	255	51	58	56	104	74	81	179	148	177	198	188	123	257	194	227	327	396	334
MG1857	ENSMUSG00000063785,ENSMUSG00000097197	313	353	380	425	542	413	378	565	501	239	202	254	127	188	156	396	277	444	165	130	98	396	325	274	369	385	386
MG1858	ENSMUSG00000042079,ENSMUSG00000044757,ENSMUSG00000081953,ENSMUSG00000082510,ENSMUSG00000083754,ENSMUSG00000100454	685	724	835	976	1009	754	984	1020	999	756	665	699	226	387	385	1215	929	1144	395	500	499	1285	972	876	1099	1251	1335
MG1859	ENSMUSG00000081094,ENSMUSG00000083772,ENSMUSG00000089988	477	418	285	292	389	426	463	463	439	116	109	127	78	110	108	465	388	588	306	331	276	537	651	540	771	728	710
MG1860	ENSMUSG00000027288	666	571	695	576	608	436	466	637	616	1151	838	1042	920	975	1009	1186	855	1258	661	595	725	838	934	671	722	1039	897
MG1861	ENSMUSG00000066551,ENSMUSG00000082585,ENSMUSG00000092281,ENSMUSG00000096006	128	109	129	201	180	207	217	144	187	141	121	168	62	105	86	465	335	493	320	306	437	354	309	216	383	471	382
MG1862	ENSMUSG00000031145,ENSMUSG00000031146	99	134	90	301	314	117	106	141	88	286	216	218	177	280	304	566	441	578	167	215	159	295	357	209	172	208	179
MG1863	ENSMUSG00000082016,ENSMUSG00000083761	354	418	483	102	164	338	208	185	136	219	185	149	128	106	87	285	125	292	77	95	98	357	283	253	106	135	90
MG1864	ENSMUSG00000039834,ENSMUSG00000039849	729	566	869	925	1000	947	1246	1045	1109	919	892	785	650	523	615	1261	1036	1276	582	929	886	1142	1374	864	1544	1636	1543
MG1865	ENSMUSG00000025878,ENSMUSG00000074516,ENSMUSG00000078240,ENSMUSG00000080205,ENSMUSG00000081030,ENSMUSG00000083833,ENSMUSG00000092617,ENSMUSG00000094446,ENSMUSG00000094497	314	342	248	267	304	449	370	313	334	77	84	82	90	65	79	383	256	392	178	280	189	325	381	262	346	371	371
MG1866	ENSMUSG00000011179,ENSMUSG00000080845,ENSMUSG00000080950	297	295	191	151	179	416	272	318	130	167	89	176	384	453	419	171	148	145	68	77	120	261	196	293	232	303	290
MG1867	ENSMUSG00000068036	91	93	127	221	228	63	90	150	48	41	17	30	25	18	27	431	373	402	281	157	309	102	87	59	102	174	173
MG1868	ENSMUSG00000050490,ENSMUSG00000083678	163	125	166	137	163	118	145	110	44	45	57	58	33	19	33	395	238	469	76	40	100	230	208	179	154	130	162
MG1869	ENSMUSG00000062083,ENSMUSG00000083992	769	773	528	672	773	914	935	1010	768	234	241	255	273	226	243	1032	732	1169	669	566	976	1517	1412	1192	2292	2135	2100
MG1870	ENSMUSG00000038280,ENSMUSG00000086434	167	177	240	57	157	82	77	67	79	115	115	102	44	22	65	131	112	55	86	82	57	147	135	117	72	127	91
MG1871	ENSMUSG00000022617,ENSMUSG00000079242	258	214	230	423	419	297	421	372	354	279	242	288	260	291	230	286	237	270	119	165	213	278	326	254	445	560	429
MG1872	ENSMUSG00000017404,ENSMUSG00000064281,ENSMUSG00000081094,ENSMUSG00000082013,ENSMUSG00000089988,ENSMUSG00000098281,ENSMUSG00000098798,ENSMUSG00000098842,ENSMUSG00000098992	904	854	765	792	1015	1073	1192	1339	1519	334	289	325	220	205	294	1337	1005	1472	727	668	916	1558	1395	1150	1998	2133	1812
MG1873	ENSMUSG00000034424	149	100	138	98	108	187	136	93	53	23	22	21	73	61	67	298	152	341	52	133	104	170	183	102	77	94	86
MG1874	ENSMUSG00000062997,ENSMUSG00000069439,ENSMUSG00000091449	149	123	104	80	147	150	118	137	161	30	17	27	5	9	19	117	66	175	60	79	100	120	136	141	173	152	144
MG1875	ENSMUSG00000057666,ENSMUSG00000067224,ENSMUSG00000069376,ENSMUSG00000069939,ENSMUSG00000070025,ENSMUSG00000070443,ENSMUSG00000072432,ENSMUSG00000078162,ENSMUSG00000078300,ENSMUSG00000078592,ENSMUSG00000078636,ENSMUSG00000078965,ENSMUSG00000078967,ENSMUSG00000079311,ENSMUSG00000079360,ENSMUSG00000079501,ENSMUSG00000080994,ENSMUSG00000081221,ENSMUSG00000081494,ENSMUSG00000081600,ENSMUSG00000081974,…	133	185	148	250	190	225	87	21	100	109	76	101	34	65	84	166	130	169	27	72	78	133	122	77	45	70	54
MG1876	ENSMUSG00000028081,ENSMUSG00000059751,ENSMUSG00000062611	5298	5472	4966	5728	5807	6402	6736	7048	5809	1959	1573	1799	1419	1459	1749	9499	7057	11003	5046	6874	5413	8819	7987	8075	12084	12691	11642
MG1877	ENSMUSG00000038607,ENSMUSG00000092345	2162	2295	1495	1635	1452	1836	2240	2816	2145	1475	1437	1677	728	775	673	412	325	313	287	144	225	1742	1639	1195	1415	1736	1674
MG1878	ENSMUSG00000025878,ENSMUSG00000074516,ENSMUSG00000078240,ENSMUSG00000080205,ENSMUSG00000082399,ENSMUSG00000082599,ENSMUSG00000082711,ENSMUSG00000083374,ENSMUSG00000083833,ENSMUSG00000083885,ENSMUSG00000089807,ENSMUSG00000091695,ENSMUSG00000094446,ENSMUSG00000094497,ENSMUSG00000094772,ENSMUSG00000096474,ENSMUSG00000096712	84	75	83	130	105	76	118	153	122	39	25	36	28	33	30	125	105	138	69	117	130	142	130	136	140	143	127
MG1879	ENSMUSG00000059796,ENSMUSG00000063586,ENSMUSG00000101188	1023	976	1016	924	1028	1254	1280	1066	951	536	369	510	513	642	638	1076	517	1041	256	432	373	1102	732	606	632	878	599
MG1880	ENSMUSG00000061518	199	143	159	231	210	179	167	148	162	175	147	128	81	104	93	361	250	344	88	157	123	279	226	201	182	170	209
MG1881	ENSMUSG00000003518,ENSMUSG00000093467	689	539	1063	699	670	678	636	1043	504	46	34	73	58	30	84	505	414	353	469	423	492	456	381	393	388	510	698
MG1882	ENSMUSG00000000278,ENSMUSG00000087338	770	619	768	229	212	411	444	422	244	26	17	14	13	19	29	382	260	413	96	72	225	338	198	197	228	371	186
MG1883	ENSMUSG00000029614,ENSMUSG00000084106	1740	1803	1545	1702	1707	1923	2079	2143	1783	547	391	433	313	318	362	2219	1741	2320	1254	1431	1300	2352	2383	1886	2937	3222	2832
MG1884	ENSMUSG00000022680,ENSMUSG00000022681	598	520	688	641	710	512	523	553	433	384	387	351	238	296	286	1893	1480	2113	964	1037	790	830	952	527	950	933	875
MG1885	ENSMUSG00000028975,ENSMUSG00000086740	265	339	317	522	697	287	282	291	330	272	195	235	123	158	113	626	464	626	405	380	325	376	363	376	383	492	384
MG1886	ENSMUSG00000020745,ENSMUSG00000097041	148	189	159	134	147	186	232	231	233	229	238	222	271	283	292	252	178	173	66	93	131	179	195	137	174	235	205
MG1887	ENSMUSG00000016559	10128	9680	10808	14492	14908	26253	16665	37546	15515	22773	20955	22628	20059	20793	20471	11528	8022	9072	8630	10233	9693	13563	13535	11691	15907	17099	22608
MG1888	ENSMUSG00000082286,ENSMUSG00000095041	3887	3286	4552	3758	3918	3343	2954	2463	2252	1736	1852	1331	1049	1330	1230	5553	6166	6524	5803	4652	4698	4814	5440	2318	4588	3811	4870
MG1889	ENSMUSG00000046687,ENSMUSG00000076441	1490	1716	992	237	234	2990	1620	698	956	72	34	37	32	25	42	336	441	260	317	436	498	1471	872	936	639	956	700
MG1890	ENSMUSG00000022992,ENSMUSG00000097530	490	544	573	581	655	738	711	731	847	333	333	284	173	152	173	1440	1237	1656	591	637	739	1001	865	613	1144	1169	1197
MG1891	ENSMUSG00000063696,ENSMUSG00000067274,ENSMUSG00000081434,ENSMUSG00000081640	505	581	392	467	565	689	680	738	678	193	169	174	89	124	129	785	641	924	396	380	405	769	746	625	806	836	747
MG1892	ENSMUSG00000037443,ENSMUSG00000038085,ENSMUSG00000096979	1550	1534	2576	1876	1886	2890	2839	1922	1715	606	909	697	607	536	430	6816	3149	8891	645	978	551	2801	6198	4986	5187	2349	3202
MG1893	ENSMUSG00000027961,ENSMUSG00000033439	111	113	201	240	271	270	270	251	204	159	179	148	68	71	83	289	201	460	119	137	71	277	388	237	325	296	326
MG1894	ENSMUSG00000067058,ENSMUSG00000081087,ENSMUSG00000083022,ENSMUSG00000083757	259	375	273	348	353	495	397	592	333	89	82	103	89	67	88	426	322	407	247	233	389	630	511	639	936	904	852
MG1895	ENSMUSG00000030468	150	116	96	55	42	157	127	80	118	151	50	87	190	125	144	32	17	27	38	113	35	313	174	210	850	548	756
MG1896	ENSMUSG00000029036	139	115	152	188	214	230	184	136	126	74	39	60	17	7	23	338	227	377	100	135	118	244	198	150	220	203	272
MG1897	ENSMUSG00000064360,ENSMUSG00000101939	18852	18530	23974	17797	18350	17643	15008	13651	20221	4266	3675	6195	1926	1813	2736	16368	17573	14964	23883	39551	24748	17387	21168	28249	22996	23257	19710
MG1898	ENSMUSG00000031388,ENSMUSG00000031389	269	172	162	239	201	355	361	211	266	196	135	177	37	44	83	704	459	784	235	253	227	438	465	348	375	382	353
MG1899	ENSMUSG00000021631,ENSMUSG00000061474,ENSMUSG00000081911	159	162	216	210	150	161	130	67	76	33	30	29	11	4	10	283	175	244	87	228	158	208	139	102	122	139	106
MG1900	ENSMUSG00000098923,ENSMUSG00000103212	932	851	960	945	1044	1351	1091	1105	1091	1267	1231	1223	527	684	685	833	497	716	171	302	249	953	985	807	656	705	692
MG1901	ENSMUSG00000040158	866	1036	935	1562	1923	611	617	716	307	264	234	230	124	122	152	3685	3100	3126	1987	2556	2243	1191	998	820	786	1172	846
MG1902	ENSMUSG00000015127	200	165	167	240	232	251	338	324	410	238	220	212	97	79	107	573	478	594	400	390	388	508	469	258	758	869	748
MG1903	ENSMUSG00000042043,ENSMUSG00000084304	343	376	414	460	519	237	190	204	185	64	53	86	47	39	33	564	311	525	261	325	201	440	307	296	273	347	285
MG1904	ENSMUSG00000073411,ENSMUSG00000091705	405	325	363	229	234	283	325	388	409	266	120	194	309	373	314	199	151	155	73	80	54	269	247	218	281	361	280
MG1905	ENSMUSG00000002996,ENSMUSG00000035933	115	104	161	154	147	138	140	143	179	183	218	186	240	195	197	232	216	230	261	227	184	138	194	118	238	350	214
MG1906	ENSMUSG00000083261,ENSMUSG00000083396	540	583	392	775	859	835	1583	2487	1755	631	505	758	1119	1171	1369	988	892	723	742	813	786	855	747	603	1354	2339	1735
MG1907	ENSMUSG00000076490,ENSMUSG00000076498	99	43	35	147	167	787	697	484	1288	168	119	103	80	98	257	309	357	498	201	667	388	3357	3383	2828	5281	5909	4937
MG1908	ENSMUSG00000020022,ENSMUSG00000080893	213	300	269	259	387	245	213	149	172	143	119	175	59	34	35	565	420	492	218	210	229	365	328	206	198	272	193
MG1909	ENSMUSG00000056612,ENSMUSG00000080875	365	300	367	622	659	305	228	162	232	71	29	63	22	34	27	850	379	938	134	149	213	658	641	302	234	236	234
MG1910	ENSMUSG00000095041	2692	2423	3471	3092	3213	2577	2155	1760	1656	1356	1412	1009	603	763	818	4361	4289	5400	4338	3937	3670	3576	4124	1983	3066	2793	3480
MG1911	ENSMUSG00000051223	1340	1314	1497	1381	1605	1119	1166	1595	1377	963	871	945	836	715	750	2888	1683	2825	931	1155	964	2028	1751	1440	1584	2015	1649
MG1912	ENSMUSG00000017801,ENSMUSG00000019303	162	130	182	127	176	173	134	178	66	153	108	97	32	54	55	284	289	285	111	80	245	266	186	138	183	160	187
MG1913	ENSMUSG00000045216,ENSMUSG00000104523	431	404	493	651	793	259	220	211	314	30	29	31	44	18	38	518	432	566	187	356	253	304	236	237	230	332	212
MG1914	ENSMUSG00000027710	120	118	124	179	141	96	105	139	20	58	75	84	38	71	45	374	215	450	171	156	235	220	196	102	174	213	198
MG1915	ENSMUSG00000004815,ENSMUSG00000013495	342	281	335	336	367	284	272	260	129	205	221	192	93	167	161	481	373	487	279	435	332	453	459	276	451	420	361
MG1916	ENSMUSG00000035311,ENSMUSG00000087429	123	186	176	215	261	128	101	142	104	18	25	14	19	2	8	372	293	186	210	105	215	138	139	76	132	175	113
MG1917	ENSMUSG00000071653,ENSMUSG00000096740	88	95	85	63	138	122	93	168	58	98	82	99	96	89	33	134	109	166	103	68	100	184	125	103	124	114	81
MG1918	ENSMUSG00000024073,ENSMUSG00000097546	128	168	114	173	141	149	252	169	165	215	211	184	148	107	118	280	167	234	83	56	134	245	268	191	226	433	410
MG1919	ENSMUSG00000038271,ENSMUSG00000103627	609	669	814	2037	2396	841	927	1104	871	313	361	244	229	308	307	376	167	495	103	130	130	879	991	577	960	801	946
MG1920	ENSMUSG00000054385,ENSMUSG00000074272	624	689	664	126	157	1237	1970	4937	2840	1057	664	830	1600	1554	2210	3689	2056	2419	1082	1027	1442	870	734	529	1087	1347	1381
MG1921	ENSMUSG00000013663	853	769	921	945	819	942	733	1347	731	912	1189	944	1123	936	1320	1423	852	1270	659	802	686	1290	1154	897	1375	1478	1386
MG1922	ENSMUSG00000047215,ENSMUSG00000062456,ENSMUSG00000081797,ENSMUSG00000082196,ENSMUSG00000094989,ENSMUSG00000095847	319	314	338	356	443	413	426	433	583	178	160	153	201	263	217	493	389	516	375	359	419	709	544	491	814	913	908
MG1923	ENSMUSG00000019873	274	223	340	391	424	143	85	200	146	261	289	286	124	163	169	365	185	241	180	114	98	237	265	173	190	223	215
MG1924	ENSMUSG00000031143,ENSMUSG00000103436	906	720	1217	907	1092	758	900	706	407	428	276	295	125	164	123	1072	695	1065	372	457	421	886	969	659	597	665	614
MG1925	ENSMUSG00000074129,ENSMUSG00000081159,ENSMUSG00000083992	423	355	331	358	372	448	464	444	483	139	100	115	126	98	125	556	445	654	267	346	267	578	795	675	808	769	767
MG1926	ENSMUSG00000041453,ENSMUSG00000061242,ENSMUSG00000061684,ENSMUSG00000066443,ENSMUSG00000068014,ENSMUSG00000068397,ENSMUSG00000075276,ENSMUSG00000083394,ENSMUSG00000083596,ENSMUSG00000083910,ENSMUSG00000084383,ENSMUSG00000094256,ENSMUSG00000094326,ENSMUSG00000095524	557	460	363	607	545	621	603	822	611	196	144	177	167	183	189	937	984	1090	878	1208	1015	698	845	848	1134	1095	1031
MG1927	ENSMUSG00000060032	51	93	71	133	111	134	104	90	103	99	81	104	64	57	86	161	219	139	171	252	202	127	127	71	129	121	82
MG1928	ENSMUSG00000020532	694	838	888	907	944	659	664	689	410	271	276	184	95	85	161	4357	5335	2456	5161	4161	6106	1032	603	602	1321	2175	1443
MG1929	ENSMUSG00000081281	237	273	184	221	301	279	302	392	299	93	78	74	115	74	90	530	367	623	262	359	425	447	421	346	540	618	562
MG1930	ENSMUSG00000058558,ENSMUSG00000081550,ENSMUSG00000086583	113	81	115	83	95	100	128	135	60	23	22	26	16	28	17	123	103	127	165	51	92	99	99	113	200	189	196
MG1931	ENSMUSG00000071414,ENSMUSG00000082087,ENSMUSG00000100309,ENSMUSG00000102145	476	397	578	1181	1236	284	312	434	353	65	42	39	18	47	37	711	678	560	496	409	522	663	479	403	479	610	521
MG1932	ENSMUSG00000067038,ENSMUSG00000069862,ENSMUSG00000078087,ENSMUSG00000082746	1953	2128	1532	1776	2026	2050	1990	2119	1841	774	724	799	473	613	538	2637	2063	3137	1468	2035	1790	3061	3233	2373	3294	3434	3134
MG1933	ENSMUSG00000059291,ENSMUSG00000070343	1315	1269	1155	1236	1324	1386	1403	1472	1348	437	343	394	287	342	341	1492	1225	1791	952	1094	841	1810	1734	1451	2090	2181	1941
MG1934	ENSMUSG00000027088,ENSMUSG00000031167,ENSMUSG00000066245,ENSMUSG00000081857,ENSMUSG00000099875	285	288	223	231	367	296	320	354	206	190	234	149	129	210	151	325	223	404	91	87	171	299	445	259	322	344	235
MG1935	ENSMUSG00000040078,ENSMUSG00000071072	360	328	331	439	502	276	282	380	311	228	245	252	93	82	163	604	433	534	317	275	402	414	255	325	358	526	521
MG1936	ENSMUSG00000024410,ENSMUSG00000024413	452	509	735	584	604	156	137	182	176	107	126	155	130	87	84	517	441	290	372	570	452	407	288	277	202	245	178
MG1937	ENSMUSG00000064345,ENSMUSG00000064346	112	83	167	110	130	90	108	110	152	65	53	91	11	25	30	266	245	135	269	544	411	194	175	136	263	287	252
MG1938	ENSMUSG00000029922,ENSMUSG00000068601	201	142	73	175	122	80	76	75	83	218	205	151	86	127	120	58	83	70	53	34	93	222	282	153	89	105	107
MG1939	ENSMUSG00000023944	2426	2144	2041	2781	3216	3291	4138	3882	4107	583	450	678	382	456	564	4958	3071	6465	1416	1621	1313	5044	4658	2735	5363	7085	5453
MG1940	ENSMUSG00000064341,ENSMUSG00000064342	146	83	181	250	179	176	72	72	250	66	53	70	12	11	21	172	237	164	163	349	295	158	270	160	230	252	200
MG1941	ENSMUSG00000059070,ENSMUSG00000083337,ENSMUSG00000083716	662	687	515	711	813	895	998	1059	1044	410	260	326	166	197	224	1121	954	1314	574	785	596	1055	1073	906	1491	1544	1277
MG1942	ENSMUSG00000067058,ENSMUSG00000081087,ENSMUSG00000084314	472	454	429	534	522	707	630	709	744	172	106	167	97	85	150	652	470	761	502	515	484	918	1014	865	1382	1340	1318
MG1943	ENSMUSG00000044768,ENSMUSG00000084348	192	233	256	198	266	295	332	404	353	189	170	169	97	134	196	329	195	379	26	78	97	361	208	196	241	287	327
MG1944	ENSMUSG00000034926,ENSMUSG00000085023	168	204	238	173	256	91	136	140	46	18	17	20	9	3	32	875	860	757	701	1051	970	375	257	314	359	489	356
MG1945	ENSMUSG00000030738,ENSMUSG00000084342	580	767	634	677	744	548	579	477	395	306	259	228	58	68	110	1118	761	1030	377	509	498	850	865	576	699	850	735
MG1946	ENSMUSG00000087362	114	190	136	42	48	49	149	152	126	190	375	300	544	781	516	113	85	83	69	155	74	110	270	292	253	400	325
MG1947	ENSMUSG00000025290,ENSMUSG00000081810,ENSMUSG00000100865	325	296	207	363	311	477	338	414	394	88	55	68	66	97	61	454	324	535	201	350	175	512	493	508	729	675	590
MG1948	ENSMUSG00000020288,ENSMUSG00000056342	934	939	1197	1172	1148	1075	998	1023	1145	1162	1047	1081	761	786	885	2451	1632	2370	1373	1459	1713	1693	1799	1353	1985	2562	2243
MG1949	ENSMUSG00000058407	386	339	378	437	494	362	330	417	213	114	138	143	99	94	107	622	441	691	264	227	245	434	309	293	265	336	340
MG1950	ENSMUSG00000044533,ENSMUSG00000057244,ENSMUSG00000061833,ENSMUSG00000062365,ENSMUSG00000072789,ENSMUSG00000074034,ENSMUSG00000074250,ENSMUSG00000079906,ENSMUSG00000081170,ENSMUSG00000081676,ENSMUSG00000081684,ENSMUSG00000082140,ENSMUSG00000082480,ENSMUSG00000082762,ENSMUSG00000082792,ENSMUSG00000083087,ENSMUSG00000083382,ENSMUSG00000085893,ENSMUSG00000087286,ENSMUSG00000091957,ENSMUSG00000095406,…	321	401	352	312	299	366	307	276	369	144	112	156	72	65	72	666	387	739	209	201	152	565	598	459	507	535	416
MG1951	ENSMUSG00000049076	119	84	100	119	80	92	130	182	240	162	221	170	182	176	168	84	55	77	46	71	53	88	111	111	111	165	148
MG1952	ENSMUSG00000001910,ENSMUSG00000081126	342	317	344	341	330	268	327	375	233	243	195	178	86	73	93	954	693	909	278	463	378	436	342	250	353	534	414
MG1953	ENSMUSG00000017404,ENSMUSG00000064281,ENSMUSG00000081094,ENSMUSG00000089988	1071	1029	998	879	1021	1389	1455	1516	1406	430	283	361	232	269	274	1384	1188	1702	757	894	954	1753	1779	1478	2098	2037	1915
MG1954	ENSMUSG00000039747	670	708	544	656	597	1061	1089	1143	1461	3312	3032	2865	2054	2055	2002	740	477	839	152	300	196	1876	1950	1413	2185	2596	2121
MG1955	ENSMUSG00000006057,ENSMUSG00000091478	881	792	829	1049	1266	894	663	463	393	387	282	353	65	57	84	1303	964	1310	305	464	371	926	901	800	592	661	572
MG1956	ENSMUSG00000009687,ENSMUSG00000098783	138	139	163	337	378	344	377	317	361	580	424	476	730	745	649	40	7	46	0	0	0	309	294	273	160	205	157
MG1957	ENSMUSG00000059776,ENSMUSG00000059835,ENSMUSG00000066315,ENSMUSG00000078192,ENSMUSG00000082806,ENSMUSG00000083007,ENSMUSG00000083539,ENSMUSG00000084111	1365	1356	1069	1589	1527	1471	1412	1873	1505	391	306	370	258	215	374	1773	1343	2128	833	1118	886	2241	2157	1916	2712	2608	2464
MG1958	ENSMUSG00000062896,ENSMUSG00000067870,ENSMUSG00000070667,ENSMUSG00000073702,ENSMUSG00000083192,ENSMUSG00000090753,ENSMUSG00000094122	1444	1340	1084	1166	1392	1522	1661	1561	1322	429	392	430	252	246	359	1977	1399	2276	1008	1066	963	1975	1867	1552	2290	2676	2408
MG1959	ENSMUSG00000038346	354	265	401	369	430	353	375	374	299	293	322	312	147	119	183	329	307	358	224	282	184	397	387	326	359	404	373
MG1960	ENSMUSG00000028495,ENSMUSG00000081406,ENSMUSG00000082465,ENSMUSG00000083496	697	781	570	641	807	797	845	1120	952	266	211	282	228	200	228	1013	848	1017	707	799	895	1337	1278	1061	1680	1739	1497
MG1961	ENSMUSG00000023004,ENSMUSG00000058625,ENSMUSG00000082809	218	248	172	405	430	179	132	131	89	44	27	49	9	19	15	289	176	227	72	97	74	256	176	137	191	220	180
MG1962	ENSMUSG00000041231	123	149	136	383	382	184	179	222	208	402	432	379	291	294	287	476	452	444	381	351	315	329	449	201	477	396	426
MG1963	ENSMUSG00000037742,ENSMUSG00000081453,ENSMUSG00000082536	12283	11937	9841	11663	12532	10666	12176	14882	10962	4148	3311	3626	2209	2439	2925	16413	13005	18676	10681	10665	11896	15999	13411	12212	18552	22394	18099
MG1964	ENSMUSG00000038241,ENSMUSG00000074646	233	138	245	314	289	322	313	326	262	123	116	84	42	53	81	389	238	476	87	162	79	436	450	218	388	426	407
MG1965	ENSMUSG00000057322,ENSMUSG00000059159,ENSMUSG00000080921,ENSMUSG00000083326	728	804	731	750	903	1214	1128	1223	934	423	329	435	204	186	242	1174	942	1373	499	771	506	1477	1593	1211	1734	1633	1659
MG1966	ENSMUSG00000029247	446	386	383	353	471	295	364	281	254	75	88	90	31	25	45	1813	1275	1842	863	872	1029	730	555	394	511	699	534
MG1967	ENSMUSG00000008668,ENSMUSG00000069117,ENSMUSG00000083914,ENSMUSG00000097346	171	142	119	114	158	215	185	264	136	19	23	27	4	31	29	170	169	257	115	68	101	202	233	217	266	286	209
MG1968	ENSMUSG00000031068,ENSMUSG00000100863	1206	1022	1247	1320	1353	1088	903	836	686	262	183	270	99	70	96	1449	868	1499	630	681	984	1212	965	951	874	1101	860
MG1969	ENSMUSG00000062896,ENSMUSG00000067870,ENSMUSG00000083192	545	457	550	398	536	971	898	857	600	141	76	125	134	61	122	616	507	718	400	414	265	712	570	711	1018	806	745
MG1970	ENSMUSG00000094873,ENSMUSG00000095203,ENSMUSG00000104083	118	97	149	79	103	175	103	86	52	144	103	126	97	89	113	129	58	177	35	32	46	135	129	126	52	81	34
MG1971	ENSMUSG00000081208,ENSMUSG00000082575,ENSMUSG00000084183	142	131	153	140	170	124	157	174	199	72	45	44	46	48	44	239	182	230	247	159	167	206	200	127	245	287	238
MG1972	ENSMUSG00000036309	178	226	209	356	371	160	173	249	229	191	183	172	169	112	169	999	728	885	480	853	646	374	419	272	518	497	404
MG1973	ENSMUSG00000015291,ENSMUSG00000081758	194	167	196	233	230	220	242	299	179	381	307	353	536	428	467	361	327	365	221	201	279	320	343	249	400	511	465
MG1974	ENSMUSG00000035569	291	245	316	359	402	441	399	305	356	644	679	664	722	753	761	440	298	458	213	207	273	530	713	476	594	759	593
MG1975	ENSMUSG00000089906,ENSMUSG00000095762	184	177	118	204	175	182	223	174	215	308	326	356	496	590	499	239	194	155	134	149	155	223	237	235	334	425	260
MG1976	ENSMUSG00000066270,ENSMUSG00000093826	183	248	171	271	249	263	450	288	346	388	419	410	632	755	671	306	264	261	235	192	312	305	312	238	409	509	423
MG1977	ENSMUSG00000067058,ENSMUSG00000067351,ENSMUSG00000083757	117	70	111	95	129	155	181	237	111	24	29	25	29	18	22	145	118	181	95	57	123	177	222	188	300	297	259
MG1978	ENSMUSG00000062284,ENSMUSG00000069125,ENSMUSG00000100865	331	298	231	401	450	428	316	374	470	99	78	126	72	84	75	555	333	726	189	275	219	669	733	599	847	899	789
MG1979	ENSMUSG00000005774,ENSMUSG00000087660	317	253	227	346	292	329	394	177	273	214	154	161	185	116	144	606	541	534	440	529	572	534	512	285	812	711	748
MG1980	ENSMUSG00000015478	154	143	157	159	211	105	108	113	112	105	72	91	20	60	54	374	314	319	169	208	193	159	116	112	104	93	103
MG1981	ENSMUSG00000033852,ENSMUSG00000098789	117	185	151	364	456	144	251	291	319	68	42	55	45	20	57	635	526	710	276	241	279	366	395	253	465	448	474
MG1982	ENSMUSG00000063286,ENSMUSG00000095457,ENSMUSG00000095649	129	128	190	160	161	327	543	521	353	208	141	209	345	300	319	27	20	30	33	29	37	253	149	239	289	372	384
MG1983	ENSMUSG00000091952	140	76	56	31	78	151	128	136	56	68	43	82	160	202	164	105	48	55	46	81	65	149	90	110	116	153	133
MG1984	ENSMUSG00000008683,ENSMUSG00000084314	176	128	127	128	194	196	260	170	212	55	37	44	33	37	35	172	168	242	138	152	121	348	262	172	389	415	448
MG1985	ENSMUSG00000031007	525	419	608	380	431	250	241	185	226	544	534	478	334	258	235	365	234	336	124	198	128	409	347	247	171	233	135
MG1986	ENSMUSG00000020831,ENSMUSG00000040904	715	708	623	871	1111	908	857	758	750	775	631	576	174	255	248	892	793	810	559	593	662	1078	1142	678	1240	1233	1142
MG1987	ENSMUSG00000050708,ENSMUSG00000062382	88998	84751	131135	56634	65490	42203	42061	37646	33449	43663	29607	34378	28577	37636	32128	26167	14122	24003	8203	12105	8722	55760	34837	48834	16558	21634	13227
MG1988	ENSMUSG00000014867,ENSMUSG00000014873	136	179	185	195	181	153	142	172	114	181	167	161	63	90	113	292	206	242	116	186	166	237	228	145	218	203	174
MG1989	ENSMUSG00000044533,ENSMUSG00000057244,ENSMUSG00000061833,ENSMUSG00000066487,ENSMUSG00000068604,ENSMUSG00000072789,ENSMUSG00000074034,ENSMUSG00000081170,ENSMUSG00000081210,ENSMUSG00000081684,ENSMUSG00000082140,ENSMUSG00000082480,ENSMUSG00000082605,ENSMUSG00000082762,ENSMUSG00000084333,ENSMUSG00000084373,ENSMUSG00000087286,ENSMUSG00000091410,ENSMUSG00000091957,ENSMUSG00000095427,ENSMUSG00000096177	911	779	362	805	892	501	457	397	425	374	270	334	117	191	194	1760	1163	1782	455	439	538	1414	1401	924	846	861	667
MG1990	ENSMUSG00000044609,ENSMUSG00000081733	175	163	180	229	216	261	245	356	287	35	34	45	35	42	50	283	230	307	167	161	160	314	353	280	442	477	439
MG1991	ENSMUSG00000101834	70	107	101	109	100	81	110	129	54	118	112	118	51	99	107	220	164	207	158	139	177	122	165	122	123	144	160
MG1992	ENSMUSG00000060743,ENSMUSG00000094518	332	338	317	306	304	444	603	709	475	522	355	431	663	731	691	296	277	299	248	110	189	446	348	326	495	562	495
MG1993	ENSMUSG00000008683,ENSMUSG00000067058,ENSMUSG00000083022,ENSMUSG00000084314	281	236	247	250	242	330	356	432	366	68	61	89	45	46	75	269	272	372	185	341	229	515	455	529	835	657	691
MG1994	ENSMUSG00000041231,ENSMUSG00000101316	146	101	134	353	354	117	159	241	230	413	446	362	381	317	351	481	361	457	395	113	392	336	422	217	442	420	371
MG1995	ENSMUSG00000027193	840	944	944	1278	1205	983	983	1419	964	678	721	574	457	385	521	1248	770	1146	558	356	666	1123	957	760	837	1275	1067
MG1996	ENSMUSG00000092274,ENSMUSG00000098543	316	364	623	326	326	728	680	386	373	938	663	680	662	994	756	2737	3577	2915	1966	2083	1736	865	869	499	968	1018	770
MG1997	ENSMUSG00000008450,ENSMUSG00000071497,ENSMUSG00000094111	227	169	198	229	309	183	213	197	143	63	48	54	11	17	18	494	291	556	148	119	152	321	263	206	195	186	191
MG1998	ENSMUSG00000070572	136	74	129	151	184	166	161	141	125	97	70	84	13	42	39	194	161	210	95	113	83	151	178	137	156	136	133
MG1999	ENSMUSG00000000275	550	493	684	584	658	669	565	883	410	677	612	554	301	289	329	251	165	191	140	210	101	452	520	328	295	436	411
[truncated: 2,848 more rows]
