# Supplementary material for: Errors in RNA-Seq quantification affect genes of relevance to human disease
Source: Genome Biol. 2015 Sep 3;16(1):177. doi: 10.1186/s13059-015-0734-x (PMC4558956; doi:10.1186/s13059-015-0734-x)
Supplement: Additional file 9: Table S5. — EdgeR results from unique counts. Differential expression results calculated by edgeR for gene counts produced by the stage 1 analysis. Can be downloaded from [43]. (XLSX 2159 kb) [file 13059_2015_734_MOESM9_ESM.xlsx]

## Sheet: edgeR_analysis_genes
	logFC	logCPM	PValue	FDR
ENSMUSG00000047517	-9.47253	7.00693	2.86968e-169	1.25201e-164
ENSMUSG00000045991	-10.281	5.56905	3.95541e-144	8.62852e-140
ENSMUSG00000020609	-10.0455	5.64364	2.43519e-135	3.54149e-131
ENSMUSG00000017950	-10.1449	4.5036	9.37182e-107	1.02221e-102
ENSMUSG00000047230	-7.61859	5.93731	3.79031e-100	3.30735e-96
ENSMUSG00000029260	-10.2375	4.89595	2.49367e-95	1.81328e-91
ENSMUSG00000025383	-8.39934	6.26306	4.71308e-89	2.93753e-85
ENSMUSG00000056758	-8.94778	3.85006	1.73889e-77	9.48325e-74
ENSMUSG00000031635	-10.659	3.3857	1.93451e-73	9.37786e-70
ENSMUSG00000023349	-5.03787	7.64066	3.15246e-73	1.37539e-69
ENSMUSG00000029304	-6.23483	10.6542	4.4193e-73	1.75282e-69
ENSMUSG00000024803	-5.17247	4.57024	2.72283e-71	9.89953e-68
ENSMUSG00000044303	-6.61711	4.06921	3.07846e-70	1.03315e-66
ENSMUSG00000031430	-8.46664	4.06167	2.1272e-69	6.62912e-66
ENSMUSG00000043501	-6.90833	3.81309	5.17186e-69	1.50429e-65
ENSMUSG00000027399	-5.88005	9.1689	4.8058e-66	1.31045e-62
ENSMUSG00000024401	-3.81794	9.25056	7.15e-63	1.83498e-59
ENSMUSG00000035775	-8.66538	4.70795	4.12375e-61	9.99528e-58
ENSMUSG00000029915	-4.20663	6.08076	1.70053e-60	3.90487e-57
ENSMUSG00000030607	-12.7731	3.73452	2.4583e-60	5.36265e-57
ENSMUSG00000032327	-7.12277	4.4794	2.893e-60	6.01041e-57
ENSMUSG00000085295	-4.93943	4.62515	1.95601e-57	3.87903e-54
ENSMUSG00000028217	-4.53929	4.21654	2.078e-57	3.94178e-54
ENSMUSG00000029816	-5.14799	8.81076	8.01543e-55	1.45711e-51
ENSMUSG00000022037	-4.04869	9.24068	1.53067e-54	2.67127e-51
ENSMUSG00000027801	-11.4268	2.38886	4.08761e-52	6.85917e-49
ENSMUSG00000003477	4.67237	8.17908	7.29418e-52	1.17866e-48
ENSMUSG00000026167	-5.72194	3.51793	1.19598e-51	1.86355e-48
ENSMUSG00000023992	-4.41534	6.05139	1.26149e-51	1.89785e-48
ENSMUSG00000032487	-3.76285	10.1098	2.66323e-50	3.87314e-47
ENSMUSG00000045545	-11.1475	2.11092	1.67842e-48	2.36218e-45
ENSMUSG00000036098	-4.51946	5.6747	3.92425e-48	5.35035e-45
ENSMUSG00000026204	-4.56366	4.23544	6.9359e-48	9.16989e-45
ENSMUSG00000021822	-3.45056	6.50153	7.28123e-48	9.34332e-45
ENSMUSG00000043953	-4.02643	10.676	3.75448e-47	4.68012e-44
ENSMUSG00000063011	-7.15948	6.13754	8.85583e-47	1.07325e-43
ENSMUSG00000025497	-7.68757	2.59451	3.32227e-46	3.9175e-43
ENSMUSG00000031438	-3.3788	5.28554	4.71188e-46	5.40985e-43
ENSMUSG00000031444	-3.58994	5.84989	7.24477e-45	8.10466e-42
ENSMUSG00000041237	-7.33207	1.99489	9.76852e-45	1.06548e-41
ENSMUSG00000041782	-3.62591	4.35175	1.19618e-44	1.27288e-41
ENSMUSG00000028494	-2.69194	8.28607	1.96715e-44	2.04345e-41
ENSMUSG00000021281	-3.06829	9.37656	7.16323e-44	7.26801e-41
ENSMUSG00000034918	-11.2949	2.25916	8.71601e-44	8.64252e-41
ENSMUSG00000020911	-3.32643	6.98636	6.36551e-43	6.17157e-40
ENSMUSG00000025044	-4.82532	5.74959	3.52894e-42	3.34704e-39
ENSMUSG00000027398	-4.10673	11.1846	4.72161e-42	4.38296e-39
ENSMUSG00000058427	-3.971	11.7259	3.75018e-41	3.40868e-38
ENSMUSG00000036905	-3.44223	8.00041	4.43546e-41	3.94928e-38
ENSMUSG00000024827	-7.01386	3.62874	1.03616e-40	9.04134e-38
ENSMUSG00000021950	-4.30841	5.89569	2.09367e-40	1.79107e-37
ENSMUSG00000028327	-4.23197	4.37493	2.76507e-40	2.31994e-37
ENSMUSG00000040026	-5.36357	3.48519	4.84014e-40	3.98435e-37
ENSMUSG00000044811	-2.84085	6.15638	5.42771e-40	4.38529e-37
ENSMUSG00000041605	-4.25403	3.713	7.76545e-40	6.15998e-37
ENSMUSG00000061353	2.74635	6.55432	8.1102e-40	6.31857e-37
ENSMUSG00000038587	2.96416	6.63747	1.43977e-39	1.10203e-36
ENSMUSG00000085498	-5.38977	4.81897	3.73938e-39	2.81285e-36
ENSMUSG00000026175	-4.82062	3.02311	1.84285e-38	1.36274e-35
ENSMUSG00000041324	-4.28429	3.81686	2.07228e-38	1.50686e-35
ENSMUSG00000026149	-7.08507	1.77074	2.39314e-38	1.71165e-35
ENSMUSG00000036887	-3.19327	7.88801	4.09858e-38	2.88414e-35
ENSMUSG00000000544	-8.84825	1.5857	9.49028e-38	6.57225e-35
ENSMUSG00000050578	-4.60494	4.74307	3.02111e-37	2.0595e-34
ENSMUSG00000023915	-2.78586	5.62365	5.29144e-37	3.5517e-34
ENSMUSG00000053338	-4.42196	3.86053	9.65948e-37	6.38535e-34
ENSMUSG00000055114	-9.05946	2.55898	2.22678e-36	1.45003e-33
ENSMUSG00000013643	-10.8765	1.84548	2.92421e-36	1.85918e-33
ENSMUSG00000102037	-4.1756	4.5848	2.94032e-36	1.85918e-33
ENSMUSG00000063234	-6.30864	4.28079	7.95718e-36	4.95949e-33
ENSMUSG00000036362	-3.91599	4.51636	8.4155e-36	5.17126e-33
ENSMUSG00000029379	-4.11165	6.79684	1.07576e-35	6.51864e-33
ENSMUSG00000037033	-10.8496	1.81408	1.22022e-35	7.29272e-33
ENSMUSG00000029371	-6.60871	3.42478	3.02116e-35	1.76684e-32
ENSMUSG00000036896	-3.31472	7.51224	3.03726e-35	1.76684e-32
ENSMUSG00000033213	-3.83596	5.30369	3.884e-35	2.22967e-32
ENSMUSG00000090066	-5.90589	2.63876	7.20761e-35	4.08391e-32
ENSMUSG00000050359	-5.69502	4.7144	1.18274e-34	6.61561e-32
ENSMUSG00000024679	-3.31284	5.84145	1.29663e-34	7.16082e-32
ENSMUSG00000029646	-7.35476	1.3715	1.34565e-34	7.25689e-32
ENSMUSG00000026405	-7.6869	1.19418	1.34729e-34	7.25689e-32
ENSMUSG00000025854	-3.59724	5.47877	1.44343e-34	7.67995e-32
ENSMUSG00000015354	3.87308	5.99334	1.48844e-34	7.82399e-32
ENSMUSG00000017607	-4.17791	3.9438	2.5261e-34	1.31204e-31
ENSMUSG00000041268	-2.95149	7.61136	4.79587e-34	2.46164e-31
ENSMUSG00000002985	-3.01159	11.0429	6.91922e-34	3.51022e-31
ENSMUSG00000028357	-7.96234	1.47664	7.99074e-34	4.00722e-31
ENSMUSG00000033327	3.79762	7.19561	9.62162e-34	4.77024e-31
ENSMUSG00000024032	-9.03231	1.75414	2.02176e-33	9.91096e-31
ENSMUSG00000046623	-5.90079	1.66009	2.69317e-33	1.30556e-30
ENSMUSG00000041577	2.94025	6.17427	2.81839e-33	1.35125e-30
ENSMUSG00000040600	-9.16284	1.89065	9.33065e-33	4.42486e-30
ENSMUSG00000056501	-2.36135	7.48821	1.79949e-32	8.44195e-30
ENSMUSG00000037736	3.11007	6.35787	1.90236e-32	8.82957e-30
ENSMUSG00000061175	-2.53011	5.82453	3.11397e-32	1.4301e-29
ENSMUSG00000058952	-4.75667	2.12189	5.7955e-32	2.63387e-29
ENSMUSG00000020902	3.2763	5.73658	6.56762e-32	2.95401e-29
ENSMUSG00000002992	-3.89829	3.15754	6.77063e-32	3.01424e-29
ENSMUSG00000035105	-3.84075	5.0294	9.1472e-32	4.03114e-29
ENSMUSG00000028019	-3.75313	3.89663	9.54737e-32	4.16542e-29
ENSMUSG00000019987	-3.4938	6.17717	1.86258e-31	8.0458e-29
ENSMUSG00000056973	3.8089	6.2817	2.00925e-31	8.59428e-29
ENSMUSG00000025150	4.5925	9.29696	2.29974e-31	9.7413e-29
ENSMUSG00000017724	-5.20001	2.82562	2.41658e-31	1.01378e-28
ENSMUSG00000025784	4.0294	6.26369	6.67907e-31	2.77525e-28
ENSMUSG00000027356	-4.76303	3.68049	9.80878e-31	4.03724e-28
ENSMUSG00000028874	-2.29671	7.14229	1.22265e-30	4.98531e-28
ENSMUSG00000014361	-2.557	6.19505	5.19349e-30	2.09803e-27
ENSMUSG00000034810	2.9475	6.54168	5.5085e-30	2.20486e-27
ENSMUSG00000023122	-6.44321	1.35995	6.1605e-30	2.44342e-27
ENSMUSG00000029082	-3.12161	6.06577	9.16566e-30	3.6026e-27
ENSMUSG00000061808	-8.26096	0.997096	1.42245e-29	5.52549e-27
ENSMUSG00000064294	4.28098	5.75435	1.43111e-29	5.52549e-27
ENSMUSG00000013415	-6.80158	1.95516	2.5939e-29	9.92714e-27
ENSMUSG00000031906	-3.41265	4.36205	7.80226e-29	2.96004e-26
ENSMUSG00000024292	-7.49834	1.50498	9.18444e-29	3.45438e-26
ENSMUSG00000026879	3.1794	11.347	1.16472e-28	4.34322e-26
ENSMUSG00000030142	-3.5134	9.35556	1.37335e-28	5.07777e-26
ENSMUSG00000043461	-5.08431	2.15427	1.62773e-28	5.96774e-26
ENSMUSG00000028599	-2.10971	8.88725	1.6728e-28	6.08189e-26
ENSMUSG00000019832	-2.43485	5.63448	1.70419e-28	6.14481e-26
ENSMUSG00000089929	-3.20027	4.49082	1.99313e-28	7.12773e-26
ENSMUSG00000025877	-2.32673	5.78079	2.32262e-28	8.23852e-26
ENSMUSG00000023043	-2.55787	6.78799	3.25164e-28	1.14408e-25
ENSMUSG00000034652	-2.26404	6.32586	3.70092e-28	1.29174e-25
ENSMUSG00000031523	2.5407	6.11933	4.88866e-28	1.69276e-25
ENSMUSG00000025068	-2.47759	6.43549	7.95041e-28	2.73125e-25
ENSMUSG00000039013	-3.33316	6.58284	1.00107e-27	3.41215e-25
ENSMUSG00000064325	4.39901	5.76258	1.50194e-27	5.07971e-25
ENSMUSG00000028238	-3.76705	7.26873	1.77595e-27	5.96024e-25
ENSMUSG00000006369	3.56464	6.85177	1.94003e-27	6.4612e-25
ENSMUSG00000000982	-2.6034	9.77653	2.00406e-27	6.62386e-25
ENSMUSG00000046805	-2.86944	9.64105	2.14079e-27	7.02258e-25
ENSMUSG00000054162	-7.13546	0.660767	2.24169e-27	7.29872e-25
ENSMUSG00000026574	3.62652	6.64217	2.35996e-27	7.62686e-25
ENSMUSG00000035004	-2.54254	6.37858	2.49064e-27	7.99002e-25
ENSMUSG00000074677	-3.42022	4.06043	3.32442e-27	1.05869e-24
ENSMUSG00000035258	3.71643	5.45211	3.38855e-27	1.0713e-24
ENSMUSG00000038642	-3.00074	10.3645	4.50301e-27	1.41339e-24
ENSMUSG00000018862	-6.61709	1.94963	4.54706e-27	1.41703e-24
ENSMUSG00000032226	-8.83403	1.58049	5.24201e-27	1.62201e-24
ENSMUSG00000067006	-7.22668	0.746526	7.67973e-27	2.35957e-24
ENSMUSG00000015947	-3.39629	4.477	7.74855e-27	2.36407e-24
ENSMUSG00000059089	-3.16865	5.0293	8.71376e-27	2.64009e-24
ENSMUSG00000051439	-3.25111	9.97853	1.13155e-26	3.40471e-24
ENSMUSG00000014599	-2.31249	8.39062	1.23247e-26	3.68298e-24
ENSMUSG00000058755	-2.54977	8.42779	1.41663e-26	4.20451e-24
ENSMUSG00000030162	-3.42734	6.56488	1.81272e-26	5.34372e-24
ENSMUSG00000038301	-2.26316	6.21696	1.94239e-26	5.68756e-24
ENSMUSG00000027611	-3.11578	3.94665	2.08704e-26	6.07035e-24
ENSMUSG00000021943	3.91632	4.40619	2.36934e-26	6.84581e-24
ENSMUSG00000007891	-3.25775	11.6274	2.47e-26	7.08972e-24
ENSMUSG00000021939	-2.64771	10.6125	2.82621e-26	8.05914e-24
ENSMUSG00000029644	-7.96627	1.48826	2.95629e-26	8.37533e-24
ENSMUSG00000024029	-7.10072	0.612836	3.10185e-26	8.73102e-24
ENSMUSG00000020950	-9.81698	0.78904	3.18465e-26	8.90662e-24
ENSMUSG00000049723	-4.01089	7.85218	3.38668e-26	9.3792e-24
ENSMUSG00000025207	-3.42694	3.61482	3.39663e-26	9.3792e-24
ENSMUSG00000024486	-2.47273	5.4877	5.13637e-26	1.4094e-23
ENSMUSG00000001497	-5.85976	0.792383	8.25848e-26	2.25193e-23
ENSMUSG00000037613	-2.99609	4.27977	8.7227e-26	2.36374e-23
ENSMUSG00000021390	3.58531	6.26541	1.10507e-25	2.97613e-23
ENSMUSG00000059498	-2.68444	7.61973	1.25723e-25	3.36513e-23
ENSMUSG00000019929	3.70848	8.31865	1.29284e-25	3.43934e-23
ENSMUSG00000049130	-2.61574	7.6288	1.30144e-25	3.44124e-23
ENSMUSG00000099974	-3.38308	4.01057	1.34323e-25	3.53035e-23
ENSMUSG00000040488	3.42374	8.48713	1.42898e-25	3.73322e-23
ENSMUSG00000033386	-2.44222	4.76514	1.78521e-25	4.63613e-23
ENSMUSG00000050335	-2.51611	8.8827	2.03589e-25	5.22808e-23
ENSMUSG00000026674	3.00522	5.91727	2.03712e-25	5.22808e-23
ENSMUSG00000001025	-2.37546	8.93917	2.15438e-25	5.49669e-23
ENSMUSG00000075122	-3.07603	5.76806	2.71334e-25	6.88257e-23
ENSMUSG00000062960	2.72308	5.82919	4.10515e-25	1.03528e-22
ENSMUSG00000053113	-2.06946	9.257	4.17808e-25	1.04762e-22
ENSMUSG00000005054	-2.28819	6.78963	4.53576e-25	1.1308e-22
ENSMUSG00000019368	3.68388	4.68751	5.06442e-25	1.25543e-22
ENSMUSG00000043496	4.13779	2.72681	5.51525e-25	1.35946e-22
ENSMUSG00000056124	-2.71861	5.14947	8.00527e-25	1.96215e-22
ENSMUSG00000016150	-7.94618	0.700983	8.95455e-25	2.18256e-22
ENSMUSG00000047793	2.6731	5.57564	1.0675e-24	2.58744e-22
ENSMUSG00000047592	-4.48326	1.99351	1.10563e-24	2.66506e-22
ENSMUSG00000058624	-2.37496	7.18862	1.33785e-24	3.20709e-22
ENSMUSG00000040969	3.88271	4.57613	1.36762e-24	3.26055e-22
ENSMUSG00000038415	-4.33313	2.83645	1.55443e-24	3.68577e-22
ENSMUSG00000053093	5.13481	3.42065	1.59691e-24	3.76602e-22
ENSMUSG00000038508	-4.39438	6.92732	2.31064e-24	5.41993e-22
ENSMUSG00000045551	-2.85149	4.79816	3.06301e-24	7.14632e-22
ENSMUSG00000027995	-2.49066	7.95715	3.92445e-24	9.10744e-22
ENSMUSG00000034708	-2.08621	8.8192	3.99639e-24	9.22532e-22
ENSMUSG00000045027	-6.24544	0.625572	4.62571e-24	1.06218e-21
ENSMUSG00000022076	-8.18733	0.938515	4.88311e-24	1.11542e-21
ENSMUSG00000040711	-2.46871	6.72125	4.93335e-24	1.12103e-21
ENSMUSG00000049791	2.57959	4.59468	5.11066e-24	1.1553e-21
ENSMUSG00000049382	-2.60604	6.34507	5.56608e-24	1.25177e-21
ENSMUSG00000043613	2.76156	4.97023	6.25042e-24	1.39846e-21
ENSMUSG00000034427	-4.46535	4.21616	9.20069e-24	2.04354e-21
ENSMUSG00000047798	-3.01869	8.28437	9.22729e-24	2.04354e-21
ENSMUSG00000032691	-3.1399	9.75374	1.14848e-23	2.53066e-21
ENSMUSG00000041134	3.43246	5.23282	1.29051e-23	2.82933e-21
ENSMUSG00000018774	-2.86634	7.91234	1.61062e-23	3.51349e-21
ENSMUSG00000015652	-5.12474	1.86929	1.62038e-23	3.51518e-21
ENSMUSG00000043157	-2.63504	4.9411	1.62751e-23	3.51518e-21
ENSMUSG00000063564	3.37054	4.3339	1.85864e-23	3.99462e-21
ENSMUSG00000022534	-2.97909	5.76057	2.52957e-23	5.40993e-21
ENSMUSG00000002588	5.70269	2.82729	2.5866e-23	5.50492e-21
ENSMUSG00000025075	-6.55773	0.590133	2.71416e-23	5.74835e-21
ENSMUSG00000040907	-1.92147	6.31756	3.16974e-23	6.6808e-21
ENSMUSG00000031098	-5.46618	2.93996	3.23097e-23	6.77711e-21
ENSMUSG00000054619	2.27074	6.41104	3.52438e-23	7.35719e-21
ENSMUSG00000020810	3.31933	5.92566	4.50582e-23	9.36117e-21
ENSMUSG00000043631	3.81344	3.94171	5.00231e-23	1.03434e-20
ENSMUSG00000066842	3.39602	5.6632	6.94146e-23	1.42853e-20
ENSMUSG00000027322	-3.6075	6.25986	7.04636e-23	1.44331e-20
ENSMUSG00000078945	-2.26559	5.47199	8.58433e-23	1.75012e-20
ENSMUSG00000098207	-7.9203	0.662739	8.69371e-23	1.76418e-20
ENSMUSG00000060445	-2.95953	4.19874	1.02087e-22	2.06202e-20
ENSMUSG00000023914	-7.42214	0.178584	1.09906e-22	2.20972e-20
ENSMUSG00000023067	-2.3375	8.12189	1.48898e-22	2.97993e-20
ENSMUSG00000025355	-2.97248	6.25479	1.5089e-22	3.00602e-20
ENSMUSG00000039953	1.9813	6.50892	1.56415e-22	3.08924e-20
ENSMUSG00000034714	-2.94339	4.7604	1.56484e-22	3.08924e-20
ENSMUSG00000023224	3.40172	7.80749	2.10889e-22	4.14453e-20
ENSMUSG00000004609	-2.8177	6.72483	2.35354e-22	4.60459e-20
ENSMUSG00000026749	-2.27076	5.94843	2.39085e-22	4.65671e-20
ENSMUSG00000028859	-2.51684	9.05173	2.63745e-22	5.11419e-20
ENSMUSG00000038009	-5.06941	1.74846	3.24505e-22	6.26453e-20
ENSMUSG00000026688	-2.32478	4.34365	4.02174e-22	7.7297e-20
ENSMUSG00000020183	2.99209	6.77211	4.32446e-22	8.27509e-20
ENSMUSG00000023886	4.09074	3.91252	4.4243e-22	8.42917e-20
ENSMUSG00000022951	-2.49228	6.21072	4.47077e-22	8.48067e-20
ENSMUSG00000044976	-5.50386	1.25338	4.75793e-22	8.98632e-20
ENSMUSG00000049988	-2.37099	5.40834	4.84149e-22	9.10471e-20
ENSMUSG00000020399	-2.28635	5.82965	5.20447e-22	9.74532e-20
ENSMUSG00000066438	3.10709	3.64458	6.17777e-22	1.15184e-19
ENSMUSG00000024512	-9.00764	0.000778764	6.84056e-22	1.26999e-19
ENSMUSG00000028369	3.02329	4.73992	8.30071e-22	1.53454e-19
ENSMUSG00000102715	-5.17135	1.28303	8.90908e-22	1.63721e-19
ENSMUSG00000048337	-5.37099	0.713167	8.93113e-22	1.63721e-19
ENSMUSG00000056529	-2.48343	8.12908	1.14398e-21	2.08832e-19
ENSMUSG00000031790	2.39022	5.94668	1.31508e-21	2.39066e-19
ENSMUSG00000001510	-6.22828	0.640473	1.34203e-21	2.42952e-19
ENSMUSG00000026928	-2.12941	5.43667	1.43539e-21	2.58779e-19
ENSMUSG00000033880	-1.88886	7.67195	1.59942e-21	2.87166e-19
ENSMUSG00000074622	-2.34325	6.48657	1.62334e-21	2.90266e-19
ENSMUSG00000041608	-5.69084	5.74494	1.8032e-21	3.2111e-19
ENSMUSG00000079105	4.10105	5.81715	1.81287e-21	3.2152e-19
ENSMUSG00000061451	-3.14873	3.1519	1.97827e-21	3.49432e-19
ENSMUSG00000053964	-2.40571	5.84615	1.99593e-21	3.51131e-19
ENSMUSG00000045502	-2.85835	9.07868	2.31926e-21	4.06373e-19
ENSMUSG00000039004	3.59501	4.74873	2.45687e-21	4.28763e-19
ENSMUSG00000024621	-2.29936	8.14932	2.50859e-21	4.36046e-19
ENSMUSG00000054728	2.74378	3.64104	2.62651e-21	4.5473e-19
ENSMUSG00000030474	-2.90779	5.00955	2.66522e-21	4.59608e-19
ENSMUSG00000040522	-3.16217	4.92177	3.41732e-21	5.86984e-19
ENSMUSG00000045312	-3.27446	6.23956	3.69835e-21	6.32766e-19
ENSMUSG00000034855	-2.81366	6.06317	4.12498e-21	7.03003e-19
ENSMUSG00000021190	-1.95907	8.13892	4.70749e-21	7.99155e-19
ENSMUSG00000057163	-4.44306	1.61289	4.8016e-21	8.11972e-19
ENSMUSG00000039982	-2.19906	5.77927	4.82236e-21	8.12335e-19
ENSMUSG00000031661	2.41058	5.66403	5.09063e-21	8.54227e-19
ENSMUSG00000022824	-3.91881	1.99279	5.3098e-21	8.8759e-19
ENSMUSG00000020377	-3.02058	3.79955	5.53928e-21	9.22417e-19
ENSMUSG00000038550	2.2395	5.74137	5.59902e-21	9.28819e-19
ENSMUSG00000001128	-1.94941	6.61311	6.01703e-21	9.94383e-19
ENSMUSG00000048779	-2.45105	4.43727	7.77396e-21	1.27989e-18
ENSMUSG00000040722	-2.81067	3.66207	7.93721e-21	1.30185e-18
ENSMUSG00000029287	2.341	5.67099	8.3079e-21	1.35755e-18
ENSMUSG00000003051	-3.42208	5.34757	8.46196e-21	1.37756e-18
ENSMUSG00000020044	2.95475	7.69264	9.02512e-21	1.46378e-18
ENSMUSG00000035540	-4.36386	2.04533	9.45839e-21	1.52837e-18
ENSMUSG00000006386	3.54202	6.35738	1.19068e-20	1.9169e-18
ENSMUSG00000022226	-10.464	3.16425	1.37221e-20	2.20104e-18
ENSMUSG00000032420	-2.20754	6.38346	1.52686e-20	2.44013e-18
ENSMUSG00000056427	3.20482	5.81976	1.60495e-20	2.55557e-18
ENSMUSG00000030000	-4.94522	0.625399	1.61643e-20	2.56448e-18
ENSMUSG00000025666	2.63042	3.53601	1.75827e-20	2.77941e-18
ENSMUSG00000070524	-4.03823	2.45515	1.8043e-20	2.84187e-18
ENSMUSG00000055653	3.16723	6.44354	2.14287e-20	3.363e-18
ENSMUSG00000031765	-1.76222	7.05778	2.23845e-20	3.50041e-18
ENSMUSG00000058099	-1.94354	6.85258	2.44153e-20	3.80434e-18
ENSMUSG00000026180	-3.44267	5.47405	2.51597e-20	3.90639e-18
ENSMUSG00000020642	2.01304	6.39702	2.53726e-20	3.92546e-18
ENSMUSG00000079293	-2.77676	8.47885	2.79747e-20	4.31275e-18
ENSMUSG00000027199	-2.73549	5.05912	3.1209e-20	4.79443e-18
ENSMUSG00000019122	-2.39362	7.27348	3.42356e-20	5.24093e-18
ENSMUSG00000027217	3.08522	5.16092	3.66846e-20	5.5962e-18
ENSMUSG00000028003	4.28169	3.4886	4.79165e-20	7.28414e-18
ENSMUSG00000041445	3.41286	4.15123	4.92785e-20	7.46518e-18
ENSMUSG00000002847	-3.41837	2.87502	4.94522e-20	7.46557e-18
ENSMUSG00000039831	2.37065	5.55668	5.78552e-20	8.70402e-18
ENSMUSG00000052270	-3.01809	4.99815	6.28658e-20	9.42533e-18
ENSMUSG00000078532	-4.25243	1.10454	6.34173e-20	9.47545e-18
ENSMUSG00000027931	2.37115	5.56448	6.63271e-20	9.8764e-18
ENSMUSG00000029231	3.14528	5.83907	6.68777e-20	9.89283e-18
ENSMUSG00000037902	-2.38815	8.37373	6.68909e-20	9.89283e-18
ENSMUSG00000026712	-2.61783	7.41017	6.93146e-20	1.02166e-17
ENSMUSG00000024661	-2.09999	11.9046	7.16918e-20	1.05315e-17
ENSMUSG00000001348	-2.12768	8.1097	9.04556e-20	1.32433e-17
ENSMUSG00000056749	-1.88728	6.94645	9.22045e-20	1.34542e-17
ENSMUSG00000054676	-2.03247	6.20505	1.0046e-19	1.46037e-17
ENSMUSG00000085183	-9.1397	0.14068	1.0099e-19	1.46037e-17
ENSMUSG00000020154	3.1146	7.84442	1.01087e-19	1.46037e-17
ENSMUSG00000026228	-4.31643	1.47647	1.11551e-19	1.60623e-17
ENSMUSG00000021986	-4.89377	2.50976	1.22449e-19	1.75734e-17
ENSMUSG00000033032	2.72633	5.79645	1.30457e-19	1.86614e-17
ENSMUSG00000048960	2.89524	5.52677	1.6133e-19	2.30021e-17
ENSMUSG00000031762	-2.00076	5.9502	1.69108e-19	2.40326e-17
ENSMUSG00000028469	2.7552	5.53259	1.80279e-19	2.55369e-17
ENSMUSG00000049690	3.11475	4.83721	1.81161e-19	2.55789e-17
ENSMUSG00000056457	-7.16984	-0.0646767	1.95538e-19	2.75198e-17
ENSMUSG00000022150	-2.28937	7.12113	2.00246e-19	2.80917e-17
ENSMUSG00000028036	4.89961	2.53063	2.09092e-19	2.92387e-17
ENSMUSG00000031443	-3.28485	6.2918	2.10457e-19	2.93355e-17
ENSMUSG00000071714	-2.30799	7.13021	2.11682e-19	2.94124e-17
ENSMUSG00000051314	-3.4574	3.73174	2.2838e-19	3.16317e-17
ENSMUSG00000071713	-2.18445	8.35245	2.35924e-19	3.25732e-17
ENSMUSG00000010307	-2.15747	4.63948	2.72203e-19	3.74635e-17
ENSMUSG00000021720	-3.08897	3.10117	2.86231e-19	3.92703e-17
ENSMUSG00000026185	2.42166	6.73257	2.99617e-19	4.0978e-17
ENSMUSG00000025789	5.52147	3.68491	3.09761e-19	4.22331e-17
ENSMUSG00000034947	-2.5043	5.4352	3.29936e-19	4.48435e-17
ENSMUSG00000062778	4.6722	5.05427	3.34035e-19	4.52597e-17
ENSMUSG00000030701	2.84784	4.32799	3.40721e-19	4.60226e-17
ENSMUSG00000004207	-2.19874	11.7739	3.60532e-19	4.85483e-17
ENSMUSG00000072620	-2.1351	8.44456	3.90803e-19	5.24626e-17
ENSMUSG00000046245	-2.56669	5.91452	4.05358e-19	5.42497e-17
ENSMUSG00000024388	-5.75702	1.38863	4.14349e-19	5.52833e-17
ENSMUSG00000006589	-1.70014	6.4576	4.44002e-19	5.9059e-17
ENSMUSG00000029581	-2.06763	6.07191	4.46747e-19	5.92435e-17
ENSMUSG00000026981	-3.35518	9.77015	5.71989e-19	7.56221e-17
ENSMUSG00000029380	-3.87633	6.73182	6.20151e-19	8.17418e-17
ENSMUSG00000003541	-2.42858	7.99695	6.69502e-19	8.7981e-17
ENSMUSG00000104068	-4.04899	1.69667	6.72598e-19	8.80999e-17
ENSMUSG00000051041	3.81239	2.79565	6.74445e-19	8.80999e-17
ENSMUSG00000019278	4.09194	5.32827	7.94749e-19	1.03505e-16
ENSMUSG00000045065	-3.09246	3.01046	8.03309e-19	1.04308e-16
ENSMUSG00000022227	-8.39986	1.11934	9.07647e-19	1.17507e-16
ENSMUSG00000022667	-2.4782	4.60742	9.20127e-19	1.1877e-16
ENSMUSG00000031937	-5.72415	1.52627	9.56667e-19	1.23122e-16
ENSMUSG00000007097	3.74538	5.34363	9.80284e-19	1.25791e-16
ENSMUSG00000024168	2.81146	5.14419	1.03351e-18	1.32232e-16
ENSMUSG00000037852	-2.49893	6.17731	1.03975e-18	1.3264e-16
ENSMUSG00000000126	3.49288	2.01751	1.19221e-18	1.51647e-16
ENSMUSG00000030117	-5.14837	1.36447	1.20375e-18	1.5267e-16
ENSMUSG00000044165	-4.04627	1.98849	1.40906e-18	1.78192e-16
ENSMUSG00000028518	3.05608	2.88645	1.48915e-18	1.87775e-16
ENSMUSG00000032454	-5.9227	1.88333	1.51478e-18	1.90457e-16
ENSMUSG00000027800	-1.949	7.45396	1.59565e-18	2.00048e-16
ENSMUSG00000026193	-2.74393	10.2901	1.84006e-18	2.30029e-16
ENSMUSG00000022687	3.06539	4.51678	1.84566e-18	2.30069e-16
ENSMUSG00000005413	-2.45428	7.51589	1.93323e-18	2.40299e-16
ENSMUSG00000040136	-4.60846	1.04055	1.98907e-18	2.46537e-16
ENSMUSG00000074743	2.58066	7.30162	2.0011e-18	2.47325e-16
ENSMUSG00000027380	3.719	5.08926	2.07139e-18	2.5529e-16
ENSMUSG00000021763	3.65672	2.12862	2.19906e-18	2.70262e-16
ENSMUSG00000016256	-2.00868	8.8549	2.56667e-18	3.14553e-16
ENSMUSG00000005057	-2.21008	5.57829	2.75258e-18	3.36392e-16
ENSMUSG00000078607	3.44015	2.54176	2.79426e-18	3.40533e-16
ENSMUSG00000030909	-8.83518	-0.161298	2.84625e-18	3.45902e-16
ENSMUSG00000073490	-2.30481	5.92237	2.85503e-18	3.46005e-16
ENSMUSG00000029377	-5.14913	4.53928	3.56011e-18	4.30261e-16
ENSMUSG00000025534	-1.85681	7.13464	3.59154e-18	4.3286e-16
ENSMUSG00000048612	-1.96819	7.90799	3.74309e-18	4.49883e-16
ENSMUSG00000043333	-6.26507	0.675651	4.12102e-18	4.93944e-16
ENSMUSG00000030587	-3.01584	3.32821	4.39188e-18	5.24968e-16
ENSMUSG00000026358	-1.5863	9.67145	4.67356e-18	5.57111e-16
ENSMUSG00000030306	2.93108	5.14184	4.73399e-18	5.62778e-16
ENSMUSG00000033420	2.1462	6.36502	5.42745e-18	6.43463e-16
ENSMUSG00000059824	2.72116	5.21579	5.64686e-18	6.67661e-16
ENSMUSG00000021118	-3.31244	1.92397	5.66838e-18	6.68394e-16
ENSMUSG00000028517	2.301	6.28518	5.71187e-18	6.71707e-16
ENSMUSG00000091721	-8.61744	-0.37036	6.57197e-18	7.70776e-16
ENSMUSG00000025804	-2.27093	8.10204	7.35917e-18	8.60786e-16
ENSMUSG00000022032	3.53022	5.16788	7.44853e-18	8.68909e-16
ENSMUSG00000086564	-2.92302	6.03647	7.51273e-18	8.73134e-16
ENSMUSG00000031626	-3.50584	3.81707	7.52477e-18	8.73134e-16
ENSMUSG00000018217	1.81017	6.1301	7.66397e-18	8.86926e-16
ENSMUSG00000044583	-2.0595	5.05061	8.36969e-18	9.66035e-16
ENSMUSG00000075705	-2.02996	7.57193	8.75702e-18	1.00807e-15
ENSMUSG00000037138	1.74574	6.39485	9.38927e-18	1.07801e-15
ENSMUSG00000068874	2.10679	5.66892	9.68638e-18	1.10921e-15
ENSMUSG00000038233	4.12069	1.61837	9.72037e-18	1.11018e-15
ENSMUSG00000002289	-2.29441	4.95322	1.04956e-17	1.19559e-15
ENSMUSG00000050069	3.68669	5.21905	1.07354e-17	1.21973e-15
ENSMUSG00000062515	-2.59885	4.88974	1.2531e-17	1.42003e-15
ENSMUSG00000042759	-1.58872	6.55719	1.26116e-17	1.42547e-15
ENSMUSG00000036862	2.77742	3.78091	1.33719e-17	1.5075e-15
ENSMUSG00000000957	-2.06141	6.61388	1.38158e-17	1.55353e-15
ENSMUSG00000057098	2.19832	6.20425	1.4859e-17	1.66654e-15
ENSMUSG00000053897	2.65465	5.3233	1.52419e-17	1.7051e-15
ENSMUSG00000029553	-3.42847	3.977	1.63787e-17	1.82759e-15
ENSMUSG00000022057	-3.2464	3.6369	1.65515e-17	1.84216e-15
ENSMUSG00000021876	2.03784	7.46441	1.92453e-17	2.13652e-15
ENSMUSG00000040987	2.93399	2.17629	1.95641e-17	2.16635e-15
ENSMUSG00000050967	-4.16005	1.83154	1.96133e-17	2.16635e-15
ENSMUSG00000028356	-5.61183	0.581448	2.08935e-17	2.30192e-15
ENSMUSG00000030739	2.09678	6.30162	2.14724e-17	2.35975e-15
ENSMUSG00000027530	5.12137	0.452483	2.17025e-17	2.37904e-15
ENSMUSG00000009633	-2.65285	8.13881	2.36754e-17	2.58881e-15
ENSMUSG00000073418	2.48755	6.92208	2.49443e-17	2.71601e-15
ENSMUSG00000048583	2.95723	3.16207	2.49632e-17	2.71601e-15
ENSMUSG00000004631	2.71033	4.08064	2.61393e-17	2.83689e-15
ENSMUSG00000004231	-10.0309	1.02195	2.65562e-17	2.87001e-15
ENSMUSG00000030554	2.254	3.76894	2.6576e-17	2.87001e-15
ENSMUSG00000031170	3.65223	2.59998	2.84186e-17	3.06142e-15
ENSMUSG00000029484	-1.61666	7.11196	2.895e-17	3.11098e-15
ENSMUSG00000022305	-2.86982	5.72378	3.03797e-17	3.2566e-15
ENSMUSG00000020758	-2.41767	4.74977	3.12522e-17	3.34192e-15
ENSMUSG00000045555	3.35152	1.49308	3.16265e-17	3.37368e-15
ENSMUSG00000040181	3.02165	6.38824	3.2788e-17	3.48904e-15
ENSMUSG00000017688	-6.95881	-0.247576	3.37312e-17	3.58067e-15
ENSMUSG00000058715	-1.8262	7.99443	3.38234e-17	3.58175e-15
ENSMUSG00000032046	-1.81777	7.04124	3.40223e-17	3.59409e-15
ENSMUSG00000031652	-2.1051	7.57349	3.88933e-17	4.09873e-15
ENSMUSG00000029556	-5.71544	0.43698	3.99548e-17	4.20045e-15
ENSMUSG00000048216	-3.12715	1.41082	4.16309e-17	4.36614e-15
ENSMUSG00000090124	-2.14867	4.36894	4.17707e-17	4.37029e-15
ENSMUSG00000034854	-2.24171	5.4031	4.25305e-17	4.43915e-15
ENSMUSG00000030789	-2.04306	8.72898	5.32087e-17	5.54044e-15
ENSMUSG00000067231	-6.57718	0.139219	5.40173e-17	5.61124e-15
ENSMUSG00000032925	3.64695	3.45631	5.59977e-17	5.80314e-15
ENSMUSG00000056492	2.30765	8.51933	5.66602e-17	5.85789e-15
ENSMUSG00000031451	2.30434	7.06776	6.03758e-17	6.22727e-15
ENSMUSG00000066113	3.36699	3.37264	6.55783e-17	6.74792e-15
ENSMUSG00000024028	-5.90999	4.13499	6.89901e-17	7.08228e-15
ENSMUSG00000057751	2.86036	5.47326	7.4145e-17	7.5936e-15
ENSMUSG00000039126	-2.91749	3.96969	7.46659e-17	7.62903e-15
ENSMUSG00000022548	3.96521	3.33436	7.96545e-17	8.11973e-15
ENSMUSG00000007279	4.3771	2.39796	8.31934e-17	8.46072e-15
ENSMUSG00000028476	2.3797	4.43339	9.02108e-17	9.15304e-15
ENSMUSG00000043760	-4.47873	2.01781	9.70385e-17	9.82295e-15
ENSMUSG00000001750	-1.57439	8.68215	1.02892e-16	1.03914e-14
ENSMUSG00000028789	2.54252	3.77461	1.15734e-16	1.16614e-14
ENSMUSG00000026073	-2.45491	9.77472	1.16638e-16	1.17253e-14
ENSMUSG00000054252	2.31186	5.36097	1.29671e-16	1.30055e-14
ENSMUSG00000048234	-1.79687	7.57398	1.31718e-16	1.31805e-14
ENSMUSG00000039115	2.35196	5.9102	1.37839e-16	1.37615e-14
ENSMUSG00000033278	1.98546	5.34492	1.50067e-16	1.49481e-14
ENSMUSG00000059326	-1.64738	8.15627	1.55046e-16	1.54088e-14
ENSMUSG00000079440	-10.0805	1.07147	1.57691e-16	1.56085e-14
ENSMUSG00000026062	-3.03406	2.13749	1.5777e-16	1.56085e-14
ENSMUSG00000040658	-3.02602	1.57564	1.68057e-16	1.65886e-14
ENSMUSG00000104348	-2.55971	6.76308	1.84472e-16	1.81677e-14
ENSMUSG00000021904	3.09754	6.10292	1.89516e-16	1.86225e-14
ENSMUSG00000021069	-2.24963	7.16137	1.92563e-16	1.88794e-14
ENSMUSG00000038776	1.61131	6.32436	2.08188e-16	2.03655e-14
ENSMUSG00000024781	-2.45499	7.85275	2.33857e-16	2.28254e-14
ENSMUSG00000031283	3.78315	2.4279	2.44827e-16	2.38427e-14
ENSMUSG00000039005	-1.87039	5.15234	2.78736e-16	2.70845e-14
ENSMUSG00000028024	3.57182	6.04984	2.84988e-16	2.76306e-14
ENSMUSG00000062609	2.86538	5.08798	2.98118e-16	2.88395e-14
ENSMUSG00000095788	-2.38002	3.35435	3.13512e-16	3.02615e-14
ENSMUSG00000071984	2.89204	5.47728	3.15458e-16	3.03821e-14
ENSMUSG00000025479	4.26121	3.30888	3.19058e-16	3.06612e-14
ENSMUSG00000019846	2.91637	5.5321	3.26728e-16	3.13293e-14
ENSMUSG00000056812	-8.41761	-0.562698	3.31233e-16	3.16587e-14
ENSMUSG00000026343	-3.41899	1.80179	3.31615e-16	3.16587e-14
ENSMUSG00000053797	-8.94748	-0.0823644	3.36328e-16	3.20385e-14
ENSMUSG00000059588	2.31924	7.16601	3.46889e-16	3.29725e-14
ENSMUSG00000026285	-3.38001	4.5164	3.53758e-16	3.35194e-14
ENSMUSG00000040037	4.50276	0.66345	3.54178e-16	3.35194e-14
ENSMUSG00000074802	-2.56607	3.89319	3.60688e-16	3.40616e-14
ENSMUSG00000031504	-2.38367	6.19111	3.7859e-16	3.5675e-14
ENSMUSG00000035811	-6.11796	0.176005	3.79877e-16	3.57191e-14
ENSMUSG00000044220	-6.1991	1.16768	4.09183e-16	3.83706e-14
ENSMUSG00000044350	-1.80736	4.77681	4.09835e-16	3.83706e-14
ENSMUSG00000032827	3.20939	5.23389	4.63661e-16	4.32324e-14
ENSMUSG00000043668	3.01165	1.97283	4.63745e-16	4.32324e-14
ENSMUSG00000055013	-1.60822	5.86622	4.71716e-16	4.38817e-14
ENSMUSG00000037712	1.64281	5.74153	4.77197e-16	4.4297e-14
ENSMUSG00000042428	-3.4138	4.01537	4.83973e-16	4.48307e-14
ENSMUSG00000041707	-2.93833	3.99311	5.05243e-16	4.67018e-14
ENSMUSG00000080242	-1.82594	4.73107	5.14417e-16	4.74493e-14
ENSMUSG00000026814	2.47891	7.26729	5.20399e-16	4.78998e-14
ENSMUSG00000000567	-3.00822	3.37032	5.73946e-16	5.27172e-14
ENSMUSG00000000530	2.08564	7.24311	6.14556e-16	5.63287e-14
ENSMUSG00000030849	3.72725	6.42144	6.24941e-16	5.71605e-14
ENSMUSG00000020566	4.00943	4.83978	7.24797e-16	6.61281e-14
ENSMUSG00000020889	2.06289	6.45106	7.27359e-16	6.61281e-14
ENSMUSG00000015950	-2.05154	8.72917	7.27532e-16	6.61281e-14
ENSMUSG00000003949	2.96025	4.30199	7.5689e-16	6.86535e-14
ENSMUSG00000022416	2.20136	6.27662	7.88077e-16	7.1334e-14
ENSMUSG00000020486	2.06561	4.90781	7.95707e-16	7.18756e-14
ENSMUSG00000021594	-2.92259	2.10223	8.42343e-16	7.5931e-14
ENSMUSG00000017057	-1.73505	6.18174	8.66301e-16	7.79296e-14
ENSMUSG00000021665	-1.48966	7.07997	8.80352e-16	7.90306e-14
ENSMUSG00000025950	-1.89595	6.32103	8.87134e-16	7.9476e-14
ENSMUSG00000033777	-2.61624	6.73021	9.27596e-16	8.29305e-14
ENSMUSG00000045518	-7.50755	0.2833	9.65907e-16	8.6179e-14
ENSMUSG00000038332	1.6417	7.09168	1.09464e-15	9.73124e-14
ENSMUSG00000020709	-2.29982	3.71069	1.09515e-15	9.73124e-14
ENSMUSG00000034981	-2.91634	3.71012	1.10291e-15	9.78022e-14
ENSMUSG00000031903	-2.17507	6.19663	1.12102e-15	9.92071e-14
ENSMUSG00000062310	-4.64318	1.06631	1.18984e-15	1.05084e-13
ENSMUSG00000042436	2.43394	6.72892	1.30024e-15	1.14602e-13
ENSMUSG00000020717	1.89736	7.82153	1.31684e-15	1.15756e-13
ENSMUSG00000062593	-2.12126	8.97639	1.31864e-15	1.15756e-13
ENSMUSG00000035493	-2.07637	8.90486	1.33871e-15	1.17282e-13
ENSMUSG00000030134	2.31491	4.8306	1.36818e-15	1.19624e-13
ENSMUSG00000024953	-1.68322	7.49416	1.42134e-15	1.24024e-13
ENSMUSG00000074934	-4.88145	3.00539	1.48933e-15	1.29696e-13
ENSMUSG00000030772	2.39537	5.38129	1.52337e-15	1.32396e-13
ENSMUSG00000039883	3.66328	2.95382	1.54087e-15	1.33652e-13
ENSMUSG00000017978	2.9234	3.15757	1.54425e-15	1.33678e-13
ENSMUSG00000021732	3.81971	2.57132	1.62098e-15	1.40043e-13
ENSMUSG00000024737	-1.74932	7.83897	2.0103e-15	1.73334e-13
ENSMUSG00000033192	-1.70212	6.17957	2.06776e-15	1.77938e-13
ENSMUSG00000028940	4.85844	0.602042	2.17578e-15	1.86864e-13
ENSMUSG00000020814	2.17973	3.95654	2.23203e-15	1.91318e-13
ENSMUSG00000102918	2.34633	3.63655	2.26751e-15	1.93625e-13
ENSMUSG00000058665	-8.53856	-0.459355	2.26781e-15	1.93625e-13
ENSMUSG00000029417	-3.62884	3.49513	2.27693e-15	1.94024e-13
ENSMUSG00000101389	-2.74134	3.90796	2.33877e-15	1.98905e-13
ENSMUSG00000028328	2.89389	2.00573	2.36889e-15	2.01075e-13
ENSMUSG00000039782	-2.07898	6.69057	2.65193e-15	2.24662e-13
ENSMUSG00000085939	-2.02526	6.24992	2.66107e-15	2.25e-13
ENSMUSG00000028444	2.84899	2.31015	2.74439e-15	2.31596e-13
ENSMUSG00000039616	-1.9762	4.12821	2.81436e-15	2.37042e-13
ENSMUSG00000021186	2.57927	4.46859	2.8366e-15	2.38455e-13
ENSMUSG00000040640	-3.04336	1.82109	2.88936e-15	2.42423e-13
ENSMUSG00000053199	2.67205	2.62756	2.92828e-15	2.45217e-13
ENSMUSG00000024672	-3.03234	4.29496	2.95698e-15	2.47146e-13
ENSMUSG00000042379	3.14425	3.43925	2.99004e-15	2.49431e-13
ENSMUSG00000032013	-2.51668	4.67218	3.07005e-15	2.55617e-13
ENSMUSG00000071226	2.18608	4.50326	3.27418e-15	2.72094e-13
ENSMUSG00000029695	3.37678	1.8875	3.81959e-15	3.16816e-13
ENSMUSG00000047104	-5.21211	-0.0395427	3.93147e-15	3.25476e-13
ENSMUSG00000075254	1.77217	6.93472	4.1068e-15	3.39347e-13
ENSMUSG00000035459	2.71739	3.94481	4.14351e-15	3.41734e-13
ENSMUSG00000032294	-1.43906	8.84263	4.24704e-15	3.49612e-13
ENSMUSG00000017760	-1.6209	8.81012	4.52508e-15	3.71798e-13
ENSMUSG00000024331	-4.51043	0.664324	4.57758e-15	3.75405e-13
ENSMUSG00000055541	-2.02607	5.17367	4.64592e-15	3.80294e-13
ENSMUSG00000020334	-2.83025	2.13102	4.75492e-15	3.88488e-13
ENSMUSG00000028600	2.9531	5.11622	4.8921e-15	3.98949e-13
ENSMUSG00000026278	-2.28952	4.06347	5.0696e-15	4.12652e-13
ENSMUSG00000028713	2.86837	5.65225	5.40644e-15	4.39251e-13
ENSMUSG00000097742	-4.57014	0.36989	5.54476e-15	4.49136e-13
ENSMUSG00000032179	3.43746	3.97041	5.5487e-15	4.49136e-13
ENSMUSG00000046491	2.89751	2.18464	5.72327e-15	4.62408e-13
ENSMUSG00000023945	-9.60408	0.607024	5.74661e-15	4.63436e-13
ENSMUSG00000002944	1.87509	8.61111	5.76078e-15	4.63722e-13
ENSMUSG00000023011	4.35613	2.62872	5.92051e-15	4.75702e-13
ENSMUSG00000026594	1.86281	7.08608	5.95406e-15	4.77518e-13
ENSMUSG00000052212	-3.3948	5.31027	6.13035e-15	4.90754e-13
ENSMUSG00000044103	-2.87572	5.82043	6.16513e-15	4.92635e-13
ENSMUSG00000063632	2.94109	2.40493	6.31471e-15	5.03665e-13
ENSMUSG00000056004	2.93591	2.54396	6.3382e-15	5.04615e-13
ENSMUSG00000032315	5.11664	1.537	6.36281e-15	5.05652e-13
ENSMUSG00000031380	2.67688	3.8051	6.49661e-15	5.15346e-13
ENSMUSG00000003363	-2.20706	8.28738	6.95669e-15	5.50841e-13
ENSMUSG00000021745	2.2702	5.43758	7.27203e-15	5.74767e-13
ENSMUSG00000030825	-3.4669	0.835453	7.31652e-15	5.77238e-13
ENSMUSG00000036353	-2.27883	2.90603	7.37691e-15	5.80951e-13
ENSMUSG00000040717	2.41976	3.55931	7.59879e-15	5.9729e-13
ENSMUSG00000038296	2.49687	4.43955	7.61176e-15	5.9729e-13
ENSMUSG00000056476	-2.65983	3.95459	8.40708e-15	6.58265e-13
ENSMUSG00000024736	-1.74985	5.02414	8.41899e-15	6.58265e-13
ENSMUSG00000044042	-2.6609	3.00251	8.89944e-15	6.94586e-13
ENSMUSG00000027035	-1.57969	6.62435	9.12304e-15	7.10766e-13
ENSMUSG00000044708	-3.04092	1.49815	9.17851e-15	7.13813e-13
ENSMUSG00000017631	-1.45302	7.86856	9.4056e-15	7.30172e-13
ENSMUSG00000054169	-3.6627	1.79839	1.00889e-14	7.81825e-13
ENSMUSG00000079092	-9.15581	0.166094	1.04872e-14	8.11254e-13
ENSMUSG00000010601	-8.83078	-0.169186	1.11537e-14	8.61286e-13
ENSMUSG00000092570	-8.88935	-0.0975864	1.12119e-14	8.6318e-13
ENSMUSG00000030249	3.90207	4.89912	1.12178e-14	8.6318e-13
ENSMUSG00000002997	-2.14717	5.13104	1.14735e-14	8.81295e-13
ENSMUSG00000019970	-1.90567	9.13761	1.17542e-14	9.01269e-13
ENSMUSG00000027698	-1.90585	6.38412	1.18777e-14	9.09144e-13
ENSMUSG00000028307	-6.06833	-0.3522	1.19263e-14	9.11241e-13
ENSMUSG00000050721	-1.46093	7.87674	1.19469e-14	9.11241e-13
ENSMUSG00000000555	-1.4586	6.89262	1.2043e-14	9.16974e-13
ENSMUSG00000021360	-1.90276	6.64802	1.23715e-14	9.40344e-13
ENSMUSG00000013974	-2.20343	6.3072	1.38474e-14	1.0507e-12
ENSMUSG00000009281	2.78607	3.84778	1.40296e-14	1.06267e-12
ENSMUSG00000049999	-2.58733	3.88951	1.42293e-14	1.07593e-12
ENSMUSG00000042367	-3.79828	2.20889	1.46522e-14	1.10599e-12
ENSMUSG00000029086	-2.16811	4.39568	1.53045e-14	1.15323e-12
ENSMUSG00000051748	-2.58043	4.39526	1.53539e-14	1.15496e-12
ENSMUSG00000060216	-1.58865	7.81393	1.65684e-14	1.24417e-12
ENSMUSG00000038034	-1.61196	6.23409	1.88873e-14	1.41586e-12
ENSMUSG00000016494	1.98362	6.34678	1.9694e-14	1.47381e-12
ENSMUSG00000018585	-1.51434	6.17704	2.00477e-14	1.49771e-12
ENSMUSG00000100029	-4.46312	0.892579	2.01184e-14	1.50042e-12
ENSMUSG00000031962	-4.77135	0.305425	2.06887e-14	1.54032e-12
ENSMUSG00000057457	3.37573	1.43665	2.22141e-14	1.65107e-12
ENSMUSG00000047945	-2.10311	7.58659	2.23808e-14	1.66064e-12
ENSMUSG00000066684	-2.28014	3.11861	2.3998e-14	1.7776e-12
ENSMUSG00000046997	-4.45682	-0.00379961	2.41651e-14	1.78695e-12
ENSMUSG00000090665	-2.79674	2.13917	2.5665e-14	1.89465e-12
ENSMUSG00000022893	2.12368	7.08365	2.61804e-14	1.92944e-12
ENSMUSG00000022371	2.84584	6.98275	2.65833e-14	1.95583e-12
ENSMUSG00000048373	3.17063	1.88598	2.99211e-14	2.19769e-12
ENSMUSG00000046229	-2.19587	4.16623	3.05768e-14	2.24207e-12
ENSMUSG00000026347	2.24028	4.62739	3.15139e-14	2.30691e-12
ENSMUSG00000040055	3.71068	0.962341	3.17782e-14	2.32237e-12
ENSMUSG00000031871	2.64805	7.48875	3.24991e-14	2.37107e-12
ENSMUSG00000030579	-1.68752	8.65466	3.32184e-14	2.41951e-12
ENSMUSG00000029522	3.6451	2.17238	3.38961e-14	2.46475e-12
ENSMUSG00000005583	1.70844	6.86296	3.62884e-14	2.63432e-12
ENSMUSG00000031591	-1.5466	7.54966	3.7207e-14	2.69652e-12
ENSMUSG00000024397	-1.90172	4.32489	3.73889e-14	2.70521e-12
ENSMUSG00000103585	4.65505	0.0388726	3.80566e-14	2.74896e-12
ENSMUSG00000042453	2.51754	2.75495	3.83388e-14	2.76477e-12
ENSMUSG00000026821	-1.45553	7.37381	3.86255e-14	2.78085e-12
ENSMUSG00000053007	-2.51425	3.572	3.90625e-14	2.80767e-12
ENSMUSG00000040289	2.41465	4.45921	3.93774e-14	2.82565e-12
ENSMUSG00000003352	-1.63604	5.38854	4.0765e-14	2.92042e-12
ENSMUSG00000027442	4.84703	1.07896	4.08861e-14	2.92429e-12
ENSMUSG00000020315	1.44796	9.41515	4.33932e-14	3.09853e-12
ENSMUSG00000045288	-6.35495	-0.836513	4.35861e-14	3.10722e-12
ENSMUSG00000061959	4.9874	0.570088	4.36845e-14	3.10916e-12
ENSMUSG00000036242	3.79125	2.27853	4.54509e-14	3.22961e-12
ENSMUSG00000053158	-1.43943	7.19919	4.63913e-14	3.29107e-12
ENSMUSG00000037709	2.66913	3.17951	4.68927e-14	3.32124e-12
ENSMUSG00000061080	5.76194	1.68497	5.05646e-14	3.5755e-12
ENSMUSG00000081906	-4.08988	1.38802	5.07984e-14	3.58622e-12
ENSMUSG00000062980	3.20999	5.09289	5.16721e-14	3.642e-12
ENSMUSG00000030350	2.94176	2.84589	5.42085e-14	3.81462e-12
ENSMUSG00000020524	3.4976	2.42305	5.58131e-14	3.92121e-12
ENSMUSG00000041731	3.31878	2.88188	5.82085e-14	4.08292e-12
ENSMUSG00000070476	-2.03111	3.77775	5.85292e-14	4.09883e-12
ENSMUSG00000024140	2.33408	9.13424	6.00653e-14	4.19872e-12
ENSMUSG00000023092	2.69719	7.10498	6.01481e-14	4.19872e-12
ENSMUSG00000028063	-1.40813	7.94478	6.0467e-14	4.21424e-12
ENSMUSG00000022836	2.01926	6.69248	6.36108e-14	4.42628e-12
ENSMUSG00000000305	3.69135	2.66999	6.50309e-14	4.51789e-12
ENSMUSG00000001156	-2.06337	9.46386	6.78789e-14	4.70825e-12
ENSMUSG00000042607	-3.39514	0.592212	7.04262e-14	4.87718e-12
ENSMUSG00000025557	3.47013	1.11433	7.72401e-14	5.34058e-12
ENSMUSG00000038291	1.79334	5.89769	8.05486e-14	5.56053e-12
ENSMUSG00000026888	2.66808	4.42102	8.16447e-14	5.6273e-12
ENSMUSG00000000753	2.95149	5.79061	8.51125e-14	5.85706e-12
ENSMUSG00000041828	4.06599	6.19031	8.5341e-14	5.86353e-12
ENSMUSG00000086196	-5.38667	3.15799	8.63274e-14	5.92198e-12
ENSMUSG00000036446	3.27556	4.96012	8.93618e-14	6.12051e-12
ENSMUSG00000034310	5.42205	1.98671	9.07498e-14	6.20584e-12
ENSMUSG00000028961	-1.5583	7.81738	9.49718e-14	6.48439e-12
ENSMUSG00000056054	-2.02722	8.34594	9.52961e-14	6.49636e-12
ENSMUSG00000047875	-2.2676	4.05111	9.56893e-14	6.51299e-12
ENSMUSG00000066682	-2.43477	3.41244	9.58803e-14	6.51583e-12
ENSMUSG00000015452	1.70601	7.13334	1.01866e-13	6.91185e-12
ENSMUSG00000049303	-3.34135	0.555283	1.11488e-13	7.55294e-12
ENSMUSG00000019899	3.81851	5.63325	1.1291e-13	7.63742e-12
ENSMUSG00000030352	1.76327	5.90325	1.14457e-13	7.73009e-12
ENSMUSG00000046727	-1.83972	5.47296	1.15463e-13	7.78602e-12
ENSMUSG00000040552	-2.63146	5.1576	1.16723e-13	7.8588e-12
ENSMUSG00000002111	-1.61273	7.24355	1.1756e-13	7.90295e-12
ENSMUSG00000058818	-1.50514	6.67747	1.21626e-13	8.16371e-12
ENSMUSG00000021356	1.79457	8.15841	1.22914e-13	8.23752e-12
ENSMUSG00000054200	-2.07518	3.20221	1.23616e-13	8.27182e-12
ENSMUSG00000027646	-1.58147	5.40269	1.24543e-13	8.32112e-12
ENSMUSG00000045930	3.23917	6.26819	1.25979e-13	8.40417e-12
ENSMUSG00000001802	3.01684	2.11224	1.26356e-13	8.4165e-12
ENSMUSG00000014030	2.06793	6.09806	1.29417e-13	8.60721e-12
ENSMUSG00000027907	-1.45717	6.92385	1.29747e-13	8.61069e-12
ENSMUSG00000026956	-1.50641	5.92782	1.29864e-13	8.61069e-12
ENSMUSG00000034472	3.3579	2.88834	1.4039e-13	9.29453e-12
ENSMUSG00000036834	-3.53608	2.65292	1.50053e-13	9.91919e-12
ENSMUSG00000063524	-1.43514	6.27471	1.50757e-13	9.95067e-12
ENSMUSG00000046634	-4.3825	-0.049597	1.59167e-13	1.04898e-11
ENSMUSG00000095028	-2.33941	3.61796	1.66756e-13	1.09734e-11
ENSMUSG00000031163	-6.33425	-0.843678	1.67305e-13	1.0993e-11
ENSMUSG00000074570	-1.97319	5.29918	1.67671e-13	1.10005e-11
ENSMUSG00000060988	4.98924	0.321961	1.68103e-13	1.10123e-11
ENSMUSG00000045333	2.93383	1.06198	1.7053e-13	1.11545e-11
ENSMUSG00000041347	3.24396	1.68935	1.71368e-13	1.11925e-11
ENSMUSG00000021025	-1.79583	10.8116	1.72615e-13	1.12571e-11
ENSMUSG00000028035	1.34721	7.22539	1.793e-13	1.16757e-11
ENSMUSG00000089635	5.54514	-0.481378	1.80214e-13	1.17177e-11
ENSMUSG00000035852	-2.70596	2.68603	1.93907e-13	1.25892e-11
ENSMUSG00000020839	-4.01499	1.30379	1.95477e-13	1.26723e-11
ENSMUSG00000043673	3.23366	2.3575	2.04545e-13	1.32405e-11
ENSMUSG00000084289	-1.60837	7.13298	2.06191e-13	1.33272e-11
ENSMUSG00000044499	-8.03307	-0.904374	2.10833e-13	1.36019e-11
ENSMUSG00000002602	-1.93758	8.44158	2.11064e-13	1.36019e-11
ENSMUSG00000025467	-6.78079	-0.415685	2.11698e-13	1.36227e-11
ENSMUSG00000030605	-1.69463	7.5292	2.13208e-13	1.36997e-11
ENSMUSG00000030049	-8.79292	-0.241571	2.16818e-13	1.39111e-11
ENSMUSG00000001943	2.59375	3.09803	2.19293e-13	1.40493e-11
ENSMUSG00000019232	-5.99762	-0.431738	2.32213e-13	1.48551e-11
ENSMUSG00000086054	-7.99526	-0.942592	2.46833e-13	1.57673e-11
ENSMUSG00000024747	2.61063	3.98421	2.47379e-13	1.57791e-11
ENSMUSG00000029334	-2.37977	3.81102	2.48548e-13	1.58162e-11
ENSMUSG00000025232	-1.76164	7.83989	2.48785e-13	1.58162e-11
ENSMUSG00000026271	-1.80787	6.34945	2.49048e-13	1.58162e-11
ENSMUSG00000030203	-2.204	7.3457	2.65637e-13	1.68451e-11
ENSMUSG00000018604	2.34158	4.4919	2.66027e-13	1.68454e-11
ENSMUSG00000077704	-2.87183	1.60275	2.68192e-13	1.69579e-11
ENSMUSG00000021493	-1.72259	6.99748	2.81197e-13	1.77544e-11
ENSMUSG00000028031	-3.11207	1.90737	2.86091e-13	1.80374e-11
ENSMUSG00000027314	2.41562	4.58853	2.86544e-13	1.80398e-11
ENSMUSG00000025351	-1.87702	6.37348	3.03276e-13	1.90657e-11
ENSMUSG00000030148	-2.14636	4.3574	3.06011e-13	1.92064e-11
ENSMUSG00000037966	-1.78567	7.03875	3.06394e-13	1.92064e-11
ENSMUSG00000045038	1.61369	5.28589	3.27986e-13	2.05304e-11
ENSMUSG00000031584	-2.12239	8.03237	3.34982e-13	2.09383e-11
ENSMUSG00000073489	-2.14474	4.24578	3.50446e-13	2.18736e-11
ENSMUSG00000102895	-5.02829	-0.204716	3.72246e-13	2.31711e-11
ENSMUSG00000018920	-1.70375	7.00067	3.72297e-13	2.31711e-11
ENSMUSG00000028111	-3.54143	7.30592	3.80019e-13	2.3618e-11
ENSMUSG00000031271	-4.80304	-0.431649	3.86164e-13	2.39658e-11
ENSMUSG00000046207	-1.723	4.71094	4.13272e-13	2.56117e-11
ENSMUSG00000028613	-1.92368	3.85006	4.18704e-13	2.59116e-11
ENSMUSG00000099065	2.37086	7.37363	4.1972e-13	2.59376e-11
ENSMUSG00000050097	4.85706	-0.292787	4.28478e-13	2.64414e-11
ENSMUSG00000027506	-1.46233	7.30353	4.45665e-13	2.74631e-11
ENSMUSG00000025701	-1.78502	6.01717	4.46607e-13	2.74824e-11
ENSMUSG00000051343	-1.74013	5.46942	4.4803e-13	2.75311e-11
ENSMUSG00000037003	1.84164	6.48739	4.65862e-13	2.85866e-11
ENSMUSG00000026700	-3.80918	0.816472	4.70256e-13	2.88157e-11
ENSMUSG00000062585	1.61621	6.37517	4.72362e-13	2.89042e-11
ENSMUSG00000020681	2.17874	8.06706	4.97933e-13	3.04262e-11
ENSMUSG00000030786	-1.7536	8.87881	5.05479e-13	3.08441e-11
ENSMUSG00000042961	2.78548	3.97602	5.12615e-13	3.12359e-11
ENSMUSG00000002204	1.53632	7.88893	5.19834e-13	3.16316e-11
ENSMUSG00000042265	-2.22751	8.52881	5.21474e-13	3.16528e-11
ENSMUSG00000025407	2.87034	4.26636	5.21634e-13	3.16528e-11
ENSMUSG00000021313	2.57737	2.08461	5.37611e-13	3.2577e-11
ENSMUSG00000074207	2.96206	5.67438	5.60902e-13	3.39412e-11
ENSMUSG00000024730	-2.87572	4.69306	5.66953e-13	3.42599e-11
ENSMUSG00000053040	-2.06718	4.02294	5.89872e-13	3.55955e-11
ENSMUSG00000067586	2.13206	3.69407	6.17888e-13	3.72346e-11
ENSMUSG00000023039	-1.67663	6.22028	6.22955e-13	3.74448e-11
ENSMUSG00000036611	-1.94511	4.91018	6.23093e-13	3.74448e-11
ENSMUSG00000096957	-3.01033	3.84115	6.24813e-13	3.74965e-11
ENSMUSG00000042978	1.80866	6.49333	6.46633e-13	3.87527e-11
ENSMUSG00000036062	3.72103	3.43099	6.48593e-13	3.88168e-11
ENSMUSG00000039431	-2.10846	3.87095	6.66961e-13	3.98614e-11
ENSMUSG00000074805	-3.09632	4.04217	6.74012e-13	4.02277e-11
ENSMUSG00000022500	-1.79537	9.01834	6.78018e-13	4.04115e-11
ENSMUSG00000032473	1.97948	6.55507	6.92776e-13	4.12348e-11
ENSMUSG00000069601	2.585	5.17977	7.03973e-13	4.18442e-11
ENSMUSG00000000628	-2.26718	6.75038	7.12155e-13	4.22729e-11
ENSMUSG00000004508	-1.62923	6.60057	7.37672e-13	4.37281e-11
ENSMUSG00000032122	-1.78604	5.22076	7.60333e-13	4.50103e-11
ENSMUSG00000029364	-1.44688	5.69729	7.64377e-13	4.51883e-11
ENSMUSG00000059049	3.19239	2.64002	7.69108e-13	4.54065e-11
ENSMUSG00000078780	-2.03013	3.61925	7.88075e-13	4.64634e-11
ENSMUSG00000055254	2.38909	3.41289	7.97751e-13	4.69704e-11
ENSMUSG00000053687	-1.73277	4.84931	8.06937e-13	4.74473e-11
ENSMUSG00000036006	1.39908	8.09	8.4196e-13	4.944e-11
ENSMUSG00000042286	-1.48625	7.39254	8.58466e-13	5.03414e-11
ENSMUSG00000060227	1.6527	5.23884	8.63326e-13	5.05584e-11
ENSMUSG00000023959	2.06618	6.17505	8.88745e-13	5.19773e-11
ENSMUSG00000025558	1.78958	6.83762	9.23884e-13	5.396e-11
ENSMUSG00000059901	1.56113	5.9165	9.38187e-13	5.47222e-11
ENSMUSG00000068105	2.02064	5.69644	9.66767e-13	5.63139e-11
ENSMUSG00000018102	-1.69047	4.65468	9.80734e-13	5.70513e-11
ENSMUSG00000051236	2.03833	4.81288	9.90791e-13	5.75595e-11
ENSMUSG00000021466	1.93354	6.11386	9.97196e-13	5.78546e-11
ENSMUSG00000014075	-1.95341	3.52715	1.03501e-12	5.9969e-11
ENSMUSG00000038843	-1.61629	5.85985	1.04205e-12	6.02964e-11
ENSMUSG00000028214	1.46325	7.75091	1.07274e-12	6.19901e-11
ENSMUSG00000061535	3.11501	3.58777	1.1024e-12	6.362e-11
ENSMUSG00000022040	-3.2136	3.07329	1.11178e-12	6.40762e-11
ENSMUSG00000022309	2.4211	3.449	1.15161e-12	6.62845e-11
ENSMUSG00000023046	2.2106	5.52413	1.15344e-12	6.63025e-11
ENSMUSG00000004668	-4.10768	3.40694	1.16247e-12	6.67333e-11
ENSMUSG00000025867	2.42275	2.80139	1.17438e-12	6.73287e-11
ENSMUSG00000028068	-2.31952	3.9904	1.19831e-12	6.86101e-11
ENSMUSG00000031255	2.97647	1.30946	1.20108e-12	6.8679e-11
ENSMUSG00000058914	4.57987	1.04146	1.21473e-12	6.93681e-11
ENSMUSG00000007655	1.6896	7.75734	1.25911e-12	7.18087e-11
ENSMUSG00000026414	-2.81755	2.30646	1.32637e-12	7.55457e-11
ENSMUSG00000019762	5.72219	0.192939	1.34163e-12	7.63156e-11
ENSMUSG00000025347	-5.54682	-0.0234769	1.35991e-12	7.72546e-11
ENSMUSG00000022106	-1.39362	5.98401	1.39364e-12	7.90675e-11
ENSMUSG00000033191	2.64988	6.42486	1.41378e-12	8.01065e-11
ENSMUSG00000063060	2.44051	3.95122	1.44785e-12	8.19305e-11
ENSMUSG00000027660	-1.71534	8.66026	1.47011e-12	8.3082e-11
ENSMUSG00000022053	5.12628	0.488979	1.51124e-12	8.52959e-11
ENSMUSG00000020620	2.94568	3.4891	1.60671e-12	9.05675e-11
ENSMUSG00000001930	1.77155	7.3608	1.62797e-12	9.16472e-11
ENSMUSG00000040829	-1.86649	5.03636	1.63178e-12	9.17432e-11
ENSMUSG00000030800	2.78022	3.55404	1.70729e-12	9.58656e-11
ENSMUSG00000005125	-1.50307	5.90086	1.72676e-12	9.68342e-11
ENSMUSG00000044749	3.21926	2.72398	1.73771e-12	9.73227e-11
ENSMUSG00000025154	-1.81658	4.60285	1.88084e-12	1.05204e-10
ENSMUSG00000036777	-2.22584	4.19486	1.90421e-12	1.06375e-10
ENSMUSG00000041261	3.05401	5.34327	1.97513e-12	1.10195e-10
ENSMUSG00000036545	2.51729	5.96142	1.99297e-12	1.11049e-10
ENSMUSG00000022126	-1.98382	9.9641	2.03338e-12	1.13156e-10
ENSMUSG00000060477	-1.56163	7.67714	2.19099e-12	1.21772e-10
ENSMUSG00000028691	-1.67004	7.34697	2.24544e-12	1.24639e-10
ENSMUSG00000006818	-1.45991	6.56245	2.25488e-12	1.25004e-10
ENSMUSG00000045875	4.38651	-0.0273381	2.34589e-12	1.29885e-10
ENSMUSG00000086552	-5.40344	-0.520127	2.40479e-12	1.32976e-10
ENSMUSG00000038453	3.50898	2.71495	2.42841e-12	1.34113e-10
ENSMUSG00000021556	-1.36975	6.73712	2.54087e-12	1.40146e-10
ENSMUSG00000030472	-3.82573	0.13449	2.57147e-12	1.41655e-10
ENSMUSG00000005087	-1.41448	9.23296	2.76556e-12	1.52155e-10
ENSMUSG00000087230	-5.08856	-0.788591	2.81693e-12	1.54786e-10
ENSMUSG00000001946	1.94629	5.81336	2.88592e-12	1.58377e-10
ENSMUSG00000031089	2.89824	3.04382	2.94873e-12	1.61621e-10
ENSMUSG00000020363	2.37323	4.27401	2.96426e-12	1.62268e-10
ENSMUSG00000027827	-2.70495	1.88345	2.98304e-12	1.63091e-10
ENSMUSG00000033508	-2.11404	5.8809	3.02279e-12	1.65058e-10
ENSMUSG00000054630	-7.71147	-1.20904	3.06983e-12	1.67417e-10
ENSMUSG00000029994	-1.62806	7.38232	3.17805e-12	1.73102e-10
ENSMUSG00000022231	2.18972	3.84962	3.29187e-12	1.79079e-10
ENSMUSG00000053820	-2.98172	1.67792	3.37841e-12	1.83473e-10
ENSMUSG00000044217	2.12728	5.28679	3.38105e-12	1.83473e-10
ENSMUSG00000032068	-3.01095	6.62285	3.49907e-12	1.89641e-10
ENSMUSG00000029762	-2.06874	4.37193	3.52457e-12	1.90786e-10
ENSMUSG00000025776	4.5101	0.881135	3.66856e-12	1.98334e-10
ENSMUSG00000044646	-2.79311	2.30797	3.67429e-12	1.98398e-10
ENSMUSG00000013089	2.81807	5.85016	3.68697e-12	1.98836e-10
ENSMUSG00000032531	1.57502	5.56534	3.70247e-12	1.99426e-10
ENSMUSG00000037418	-2.69984	3.23754	3.72249e-12	2.00257e-10
ENSMUSG00000097262	-2.93478	2.37282	3.80429e-12	2.04406e-10
ENSMUSG00000041992	1.76538	4.50052	3.82147e-12	2.05076e-10
ENSMUSG00000059182	-1.34603	6.48232	3.86181e-12	2.06986e-10
ENSMUSG00000062082	-2.50958	4.57943	3.90956e-12	2.09288e-10
ENSMUSG00000074361	-2.49123	3.4792	3.95079e-12	2.11237e-10
ENSMUSG00000029075	-2.03451	4.25611	3.96752e-12	2.11871e-10
ENSMUSG00000032109	-1.63115	4.69554	4.02917e-12	2.14901e-10
ENSMUSG00000070780	-1.79053	5.06382	4.07187e-12	2.16913e-10
ENSMUSG00000061815	-2.74366	3.63039	4.20785e-12	2.23883e-10
ENSMUSG00000042684	-2.33943	2.03551	4.21499e-12	2.2399e-10
ENSMUSG00000017969	1.99608	5.05056	4.34953e-12	2.30858e-10
ENSMUSG00000020120	-1.85387	10.696	4.37459e-12	2.31907e-10
ENSMUSG00000091572	-8.50108	-0.526909	4.4404e-12	2.3511e-10
ENSMUSG00000035780	-7.93303	-0.987977	4.46881e-12	2.36327e-10
ENSMUSG00000070704	-8.68896	-0.273129	4.77398e-12	2.5216e-10
ENSMUSG00000035356	-1.64811	9.93427	4.78428e-12	2.52398e-10
ENSMUSG00000036395	2.23736	2.70618	4.81119e-12	2.53511e-10
ENSMUSG00000069830	-2.29312	1.91521	4.81906e-12	2.5362e-10
ENSMUSG00000021913	-3.84322	0.65515	4.84095e-12	2.54465e-10
ENSMUSG00000025227	-1.84735	3.91364	4.98495e-12	2.61719e-10
ENSMUSG00000024659	-1.30249	7.84929	5.00698e-12	2.62559e-10
ENSMUSG00000024883	-2.3954	3.20961	5.27875e-12	2.76239e-10
ENSMUSG00000048327	-2.99764	5.20395	5.28051e-12	2.76239e-10
ENSMUSG00000042750	4.43666	3.48671	5.38681e-12	2.81463e-10
ENSMUSG00000038811	-1.75172	5.75361	5.43375e-12	2.83511e-10
ENSMUSG00000029373	-1.87889	3.77547	5.44456e-12	2.83511e-10
ENSMUSG00000021367	1.82777	4.39164	5.44552e-12	2.83511e-10
ENSMUSG00000019810	-1.3636	6.45377	5.51792e-12	2.86938e-10
ENSMUSG00000025757	-1.71438	6.38444	5.52792e-12	2.87116e-10
ENSMUSG00000057092	-3.20883	0.502751	5.5672e-12	2.88813e-10
ENSMUSG00000029657	1.96394	9.66782	5.64989e-12	2.92754e-10
ENSMUSG00000040170	3.37395	7.52345	5.72182e-12	2.96129e-10
ENSMUSG00000055632	3.5248	3.68529	5.84209e-12	3.01996e-10
ENSMUSG00000089727	1.80194	4.63919	5.87992e-12	3.03592e-10
ENSMUSG00000021792	-1.55314	5.04297	6.03746e-12	3.11358e-10
ENSMUSG00000022817	-1.76388	7.02267	6.36209e-12	3.27712e-10
ENSMUSG00000102418	-2.03454	4.15132	6.54678e-12	3.36827e-10
ENSMUSG00000031596	-2.56899	6.52406	6.60885e-12	3.3962e-10
ENSMUSG00000042659	-1.45942	5.34534	6.75397e-12	3.4667e-10
ENSMUSG00000074300	-4.86273	0.248428	7.09236e-12	3.6361e-10
ENSMUSG00000031402	-1.33057	6.38179	7.39289e-12	3.78573e-10
ENSMUSG00000033361	3.09636	5.04799	7.83116e-12	4.00546e-10
ENSMUSG00000050234	2.24379	3.31413	7.93414e-12	4.05338e-10
ENSMUSG00000055322	1.25742	8.12129	8.17605e-12	4.16519e-10
ENSMUSG00000050966	-4.46021	0.00339165	8.17657e-12	4.16519e-10
ENSMUSG00000070390	-1.76882	4.44086	8.18163e-12	4.16519e-10
ENSMUSG00000010154	-3.00614	2.2076	8.58083e-12	4.36332e-10
ENSMUSG00000062760	4.55235	-0.0434914	8.66917e-12	4.40311e-10
ENSMUSG00000031075	-1.72612	4.6649	8.7001e-12	4.41368e-10
ENSMUSG00000036820	-1.49475	5.38394	8.83608e-12	4.47746e-10
ENSMUSG00000025934	2.63424	3.37949	9.04876e-12	4.57991e-10
ENSMUSG00000102975	-2.49752	4.61359	9.25061e-12	4.6758e-10
ENSMUSG00000018796	-1.60218	6.31476	9.25965e-12	4.6758e-10
ENSMUSG00000090084	3.43781	3.24475	9.75294e-12	4.91889e-10
ENSMUSG00000035352	-2.79577	1.76057	9.76359e-12	4.91889e-10
ENSMUSG00000062421	-1.53227	6.10893	9.89697e-12	4.97697e-10
ENSMUSG00000033389	2.60744	3.983	9.9017e-12	4.97697e-10
ENSMUSG00000039395	-2.03088	4.33996	9.93918e-12	4.99006e-10
ENSMUSG00000031024	1.87952	5.12614	1.01677e-11	5.09891e-10
ENSMUSG00000046743	2.92507	3.82682	1.0288e-11	5.15333e-10
ENSMUSG00000072941	2.81975	6.99731	1.07135e-11	5.36033e-10
ENSMUSG00000040147	2.33846	4.0782	1.09415e-11	5.46812e-10
ENSMUSG00000033209	1.50895	5.32912	1.12481e-11	5.61491e-10
ENSMUSG00000018171	-1.39971	7.05923	1.14247e-11	5.69654e-10
ENSMUSG00000031841	-1.78903	4.28772	1.14645e-11	5.70985e-10
ENSMUSG00000030761	-1.48339	6.28377	1.1688e-11	5.81454e-10
ENSMUSG00000092222	2.12407	2.4908	1.17963e-11	5.86172e-10
ENSMUSG00000037922	1.96139	6.96888	1.19871e-11	5.94976e-10
ENSMUSG00000070509	2.67657	2.70701	1.23418e-11	6.11888e-10
ENSMUSG00000032554	-1.71149	4.74867	1.25134e-11	6.1969e-10
ENSMUSG00000002233	-1.30993	6.17515	1.27659e-11	6.31477e-10
ENSMUSG00000034845	2.81061	7.00567	1.31626e-11	6.50364e-10
ENSMUSG00000031007	-1.2651	7.17706	1.34547e-11	6.64044e-10
ENSMUSG00000020099	-2.044	4.78095	1.35164e-11	6.66335e-10
ENSMUSG00000020160	1.61925	4.35921	1.35668e-11	6.68067e-10
ENSMUSG00000020097	-1.34014	7.60001	1.36144e-11	6.69656e-10
ENSMUSG00000056313	-2.02083	4.97421	1.40478e-11	6.90191e-10
ENSMUSG00000031562	-2.2298	1.97859	1.44049e-11	7.06942e-10
ENSMUSG00000032186	2.01125	3.64609	1.44233e-11	7.07049e-10
ENSMUSG00000070473	1.89624	5.00652	1.47213e-11	7.20847e-10
ENSMUSG00000079355	3.62961	1.08967	1.51129e-11	7.39195e-10
ENSMUSG00000049281	2.19469	3.91472	1.5206e-11	7.4265e-10
ENSMUSG00000037157	-4.56665	0.917455	1.52176e-11	7.4265e-10
ENSMUSG00000020151	-3.34074	1.66882	1.5438e-11	7.52565e-10
ENSMUSG00000099930	-4.86637	0.800468	1.62076e-11	7.89196e-10
ENSMUSG00000044548	2.69879	2.91252	1.68201e-11	8.1811e-10
ENSMUSG00000016528	-1.49795	8.84484	1.79596e-11	8.72559e-10
ENSMUSG00000097134	-4.01862	1.06427	1.81001e-11	8.78406e-10
ENSMUSG00000032577	-1.29233	6.63615	1.87514e-11	9.09008e-10
ENSMUSG00000027074	2.11937	6.9051	1.88922e-11	9.14815e-10
ENSMUSG00000070867	2.75072	4.03605	1.93463e-11	9.35766e-10
ENSMUSG00000026475	-1.61712	5.68517	1.94179e-11	9.38186e-10
ENSMUSG00000036334	3.96469	4.51782	1.95305e-11	9.42584e-10
ENSMUSG00000034936	1.53844	5.63748	1.96252e-11	9.46109e-10
ENSMUSG00000027977	-4.26738	0.254217	2.03784e-11	9.80657e-10
ENSMUSG00000038156	2.50618	5.72922	2.03868e-11	9.80657e-10
ENSMUSG00000052921	2.54082	5.13114	2.06049e-11	9.90058e-10
ENSMUSG00000040728	2.01215	3.01678	2.10148e-11	1.00864e-09
ENSMUSG00000039960	-1.753	4.23007	2.10544e-11	1.00943e-09
ENSMUSG00000087135	-4.40889	-0.221253	2.11274e-11	1.01182e-09
ENSMUSG00000027107	-4.4133	0.528281	2.16393e-11	1.0352e-09
ENSMUSG00000030067	1.30231	8.10648	2.17008e-11	1.037e-09
ENSMUSG00000054161	-2.99543	1.43768	2.20529e-11	1.05268e-09
ENSMUSG00000027360	-2.08786	9.91987	2.21392e-11	1.05564e-09
ENSMUSG00000015312	-1.99186	8.93049	2.2826e-11	1.0872e-09
ENSMUSG00000016128	2.03111	4.54236	2.34911e-11	1.11766e-09
ENSMUSG00000104213	1.91002	8.46884	2.3888e-11	1.13414e-09
ENSMUSG00000073600	2.26075	2.27421	2.38894e-11	1.13414e-09
ENSMUSG00000068263	2.95325	1.19704	2.40559e-11	1.1408e-09
ENSMUSG00000023132	1.68559	7.54501	2.41186e-11	1.14253e-09
ENSMUSG00000039385	-2.86849	0.933148	2.44271e-11	1.15589e-09
ENSMUSG00000067235	-1.97081	5.43723	2.54415e-11	1.20131e-09
ENSMUSG00000104057	-5.00593	0.126045	2.54421e-11	1.20131e-09
ENSMUSG00000037541	2.56522	2.20933	2.55986e-11	1.2074e-09
ENSMUSG00000060548	2.9424	3.22345	2.58066e-11	1.21589e-09
ENSMUSG00000022220	2.5996	5.16395	2.60272e-11	1.22496e-09
ENSMUSG00000027208	2.86612	3.02118	2.64871e-11	1.24527e-09
ENSMUSG00000030144	-1.87869	7.85465	2.66221e-11	1.25027e-09
ENSMUSG00000024130	1.72411	7.97368	2.71268e-11	1.2726e-09
ENSMUSG00000007659	-1.6634	6.62044	2.73626e-11	1.28228e-09
ENSMUSG00000058254	2.30448	7.10879	2.75088e-11	1.28775e-09
ENSMUSG00000049625	-1.95844	4.68893	2.88617e-11	1.34963e-09
ENSMUSG00000016239	-2.11954	2.76121	2.90332e-11	1.3562e-09
ENSMUSG00000021125	-2.35119	5.6864	2.91371e-11	1.3596e-09
ENSMUSG00000025608	1.94576	6.71572	2.93018e-11	1.36582e-09
ENSMUSG00000014453	1.87051	6.79826	2.95455e-11	1.37571e-09
ENSMUSG00000016756	1.37071	6.96133	2.96287e-11	1.37811e-09
ENSMUSG00000032548	1.8204	7.11361	2.96994e-11	1.37993e-09
ENSMUSG00000047728	-8.29201	-0.65199	2.98246e-11	1.38428e-09
ENSMUSG00000053279	2.0357	5.77061	3.05663e-11	1.41719e-09
ENSMUSG00000022382	-2.18451	2.20096	3.09542e-11	1.43365e-09
ENSMUSG00000016458	-3.69274	0.334232	3.21146e-11	1.48582e-09
ENSMUSG00000001751	-1.62291	5.51954	3.23403e-11	1.49468e-09
ENSMUSG00000037685	1.39974	7.38243	3.26926e-11	1.50936e-09
ENSMUSG00000094530	-1.76215	5.5344	3.29446e-11	1.51938e-09
ENSMUSG00000026938	-3.30661	1.75883	3.31673e-11	1.52787e-09
ENSMUSG00000046337	3.16491	0.529675	3.31986e-11	1.52787e-09
ENSMUSG00000040809	-2.61231	10.2245	3.35216e-11	1.54111e-09
ENSMUSG00000038775	-1.92357	4.90657	3.47124e-11	1.59418e-09
ENSMUSG00000025754	6.06373	-0.757684	3.49654e-11	1.60411e-09
ENSMUSG00000044393	-2.50654	3.33917	3.5652e-11	1.63389e-09
ENSMUSG00000055799	2.1	3.54861	3.57902e-11	1.6385e-09
ENSMUSG00000032369	-1.5642	5.48445	3.62523e-11	1.65791e-09
ENSMUSG00000046916	2.51938	3.44537	3.72175e-11	1.70028e-09
ENSMUSG00000008575	1.64817	6.03168	3.75284e-11	1.71269e-09
ENSMUSG00000005800	-2.02902	5.0699	3.78695e-11	1.72645e-09
ENSMUSG00000056481	2.39215	4.43822	3.82153e-11	1.74039e-09
ENSMUSG00000042812	2.83415	5.63034	3.91901e-11	1.78292e-09
ENSMUSG00000020627	3.14641	2.15636	3.95827e-11	1.79891e-09
ENSMUSG00000020019	1.57508	4.36164	4.0045e-11	1.81803e-09
ENSMUSG00000034324	3.74829	3.3139	4.15712e-11	1.88535e-09
ENSMUSG00000027188	2.58416	4.82194	4.30258e-11	1.9493e-09
ENSMUSG00000027555	-2.01918	3.14914	4.43431e-11	2.00689e-09
ENSMUSG00000047797	-2.76584	1.17721	4.47502e-11	2.02322e-09
ENSMUSG00000040254	3.05707	3.68011	4.61346e-11	2.08365e-09
ENSMUSG00000034127	-1.58088	5.35165	4.68343e-11	2.11306e-09
ENSMUSG00000074785	-1.29283	6.5511	4.7005e-11	2.11857e-09
ENSMUSG00000044288	5.33043	-0.222816	4.72595e-11	2.12785e-09
ENSMUSG00000021032	3.12575	0.721711	4.81319e-11	2.1649e-09
ENSMUSG00000020407	-2.3733	4.29581	4.85473e-11	2.18133e-09
ENSMUSG00000069792	-2.16931	5.64799	4.9299e-11	2.21283e-09
ENSMUSG00000005973	1.5682	5.08344	4.95796e-11	2.22313e-09
ENSMUSG00000031576	-2.93321	0.592574	4.99798e-11	2.23878e-09
ENSMUSG00000060063	-1.44886	7.5384	5.24514e-11	2.34708e-09
ENSMUSG00000046223	-1.72563	8.94945	5.43084e-11	2.42769e-09
ENSMUSG00000022686	1.3206	6.91453	5.46946e-11	2.44245e-09
ENSMUSG00000037624	3.20236	1.77653	5.47517e-11	2.4425e-09
ENSMUSG00000031803	-2.14403	4.48861	5.51527e-11	2.45787e-09
ENSMUSG00000029309	2.40463	8.36448	5.53916e-11	2.46592e-09
ENSMUSG00000044349	3.60001	4.69667	5.54463e-11	2.46592e-09
ENSMUSG00000028367	-1.4596	7.37348	5.79522e-11	2.57474e-09
ENSMUSG00000025171	-1.69547	4.44512	5.84734e-11	2.59526e-09
ENSMUSG00000023045	-2.12392	4.71264	5.9082e-11	2.6196e-09
ENSMUSG00000037960	-1.48366	5.98028	6.12863e-11	2.71458e-09
ENSMUSG00000078949	-7.59408	-1.31766	6.20294e-11	2.7447e-09
ENSMUSG00000022389	1.48249	6.84962	6.37208e-11	2.81669e-09
ENSMUSG00000017737	-2.5471	7.86748	6.73867e-11	2.97572e-09
ENSMUSG00000042770	-2.53179	5.08729	6.93704e-11	3.06022e-09
ENSMUSG00000020866	3.34678	1.50934	6.97743e-11	3.07493e-09
ENSMUSG00000032712	-1.70724	8.4442	7.05645e-11	3.10662e-09
ENSMUSG00000030530	-1.3	8.36682	7.25311e-11	3.18998e-09
ENSMUSG00000022295	-1.35053	6.16277	7.3262e-11	3.21888e-09
ENSMUSG00000028249	-1.49928	8.98364	7.40426e-11	3.24991e-09
ENSMUSG00000027546	1.63263	4.3145	7.41217e-11	3.25011e-09
ENSMUSG00000024014	-1.59643	9.68541	7.43836e-11	3.25831e-09
ENSMUSG00000041836	-1.35374	6.34982	7.46871e-11	3.26833e-09
ENSMUSG00000056737	-1.43908	7.902	7.53688e-11	3.29485e-09
ENSMUSG00000039607	1.96618	4.25849	7.62536e-11	3.3302e-09
ENSMUSG00000030217	2.42286	3.57197	7.78277e-11	3.39555e-09
ENSMUSG00000024924	2.97022	4.34781	7.79261e-11	3.39644e-09
ENSMUSG00000053702	1.55556	4.84589	7.86917e-11	3.42639e-09
ENSMUSG00000039809	-5.23697	1.0214	8.13006e-11	3.53646e-09
ENSMUSG00000047844	3.35371	1.74247	8.39328e-11	3.64732e-09
ENSMUSG00000046280	2.49665	4.22126	8.74841e-11	3.79785e-09
ENSMUSG00000048480	-3.37424	1.42231	8.82029e-11	3.82525e-09
ENSMUSG00000030562	2.69559	4.08394	8.97707e-11	3.8879e-09
ENSMUSG00000076512	5.08789	-0.889175	8.98256e-11	3.8879e-09
ENSMUSG00000079055	4.59041	-0.259269	9.07392e-11	3.92355e-09
ENSMUSG00000041538	1.69455	8.26261	9.08505e-11	3.92447e-09
ENSMUSG00000085894	-1.99864	5.96896	9.20215e-11	3.97112e-09
ENSMUSG00000019817	2.17492	3.24357	9.42055e-11	4.06135e-09
ENSMUSG00000099470	-2.65086	1.00246	9.57233e-11	4.12272e-09
ENSMUSG00000029335	3.60789	2.89783	9.74928e-11	4.19328e-09
ENSMUSG00000058806	3.292	3.57846	9.75539e-11	4.19328e-09
ENSMUSG00000022894	2.2566	3.26629	9.80206e-11	4.20919e-09
ENSMUSG00000021336	-5.3742	-0.993733	9.89833e-11	4.24635e-09
ENSMUSG00000022415	-1.93736	3.88234	1.00315e-10	4.29924e-09
ENSMUSG00000097077	-2.61889	2.72142	1.03283e-10	4.42137e-09
ENSMUSG00000024985	-2.11562	4.99108	1.03367e-10	4.42137e-09
ENSMUSG00000031827	-1.2799	9.03983	1.04574e-10	4.46774e-09
ENSMUSG00000036019	2.02298	4.15523	1.04656e-10	4.46774e-09
ENSMUSG00000074813	-2.1791	3.42989	1.05219e-10	4.4874e-09
ENSMUSG00000022464	3.65699	2.66365	1.05591e-10	4.49888e-09
ENSMUSG00000018919	-2.89655	0.740036	1.07557e-10	4.57815e-09
ENSMUSG00000041120	1.99706	6.74609	1.09072e-10	4.63812e-09
ENSMUSG00000009114	2.98769	2.78167	1.09932e-10	4.67013e-09
ENSMUSG00000028917	-1.30228	6.79533	1.12782e-10	4.78656e-09
ENSMUSG00000032172	3.72433	0.740201	1.15369e-10	4.89156e-09
ENSMUSG00000040270	1.56062	6.59093	1.15617e-10	4.89734e-09
ENSMUSG00000057286	2.08187	4.39954	1.16091e-10	4.91266e-09
ENSMUSG00000041654	-1.46545	4.72687	1.17972e-10	4.98332e-09
ENSMUSG00000006356	1.50569	6.28879	1.1799e-10	4.98332e-09
ENSMUSG00000026390	-3.24461	5.89867	1.18185e-10	4.98673e-09
ENSMUSG00000052688	-1.61112	5.2053	1.2001e-10	5.05886e-09
ENSMUSG00000001473	-1.39495	5.85725	1.21417e-10	5.11323e-09
ENSMUSG00000038650	-1.2388	7.70205	1.24064e-10	5.2163e-09
ENSMUSG00000033308	3.92714	1.86746	1.24104e-10	5.2163e-09
ENSMUSG00000015568	-2.55237	8.55068	1.28137e-10	5.38066e-09
ENSMUSG00000030351	2.42421	5.25003	1.34794e-10	5.65473e-09
ENSMUSG00000049044	1.52742	4.5799	1.36312e-10	5.71291e-09
ENSMUSG00000001627	-1.37997	9.23081	1.37193e-10	5.74432e-09
ENSMUSG00000056174	2.37723	1.88	1.39543e-10	5.83711e-09
ENSMUSG00000089874	4.07855	-0.29261	1.39796e-10	5.84211e-09
ENSMUSG00000028680	-1.39668	8.47774	1.40451e-10	5.86388e-09
ENSMUSG00000025026	1.27927	7.92112	1.42448e-10	5.94153e-09
ENSMUSG00000006529	3.19766	0.915123	1.48888e-10	6.20424e-09
ENSMUSG00000032786	-1.74996	6.99325	1.4921e-10	6.21172e-09
ENSMUSG00000027333	-1.33654	6.8142	1.54469e-10	6.42452e-09
ENSMUSG00000056214	1.86064	3.35814	1.56114e-10	6.48677e-09
ENSMUSG00000035000	1.19874	6.72756	1.61608e-10	6.70326e-09
ENSMUSG00000032231	-1.2124	9.23913	1.61632e-10	6.70326e-09
ENSMUSG00000078122	-2.72066	3.8848	1.65791e-10	6.86924e-09
ENSMUSG00000037306	-1.63799	5.61101	1.66281e-10	6.883e-09
ENSMUSG00000047880	1.70192	6.22712	1.66573e-10	6.88854e-09
ENSMUSG00000030895	-2.93962	1.87491	1.67975e-10	6.93996e-09
ENSMUSG00000056071	-1.91272	9.68682	1.71436e-10	7.07623e-09
ENSMUSG00000015437	1.57129	6.56431	1.73361e-10	7.14894e-09
ENSMUSG00000026656	-1.45325	7.61728	1.73803e-10	7.16038e-09
ENSMUSG00000045763	-2.04888	6.86029	1.73992e-10	7.16142e-09
ENSMUSG00000032946	1.31011	7.9106	1.75978e-10	7.23634e-09
ENSMUSG00000041926	-1.2532	6.28774	1.77858e-10	7.30675e-09
ENSMUSG00000031488	-1.8147	7.89441	1.80772e-10	7.41595e-09
ENSMUSG00000026489	1.39873	5.30565	1.80856e-10	7.41595e-09
ENSMUSG00000041362	-1.60507	5.57289	1.83379e-10	7.51236e-09
ENSMUSG00000028347	2.02887	2.7325	1.83984e-10	7.53006e-09
ENSMUSG00000021908	-1.81217	4.38325	1.84961e-10	7.56295e-09
ENSMUSG00000093916	-7.84447	-1.11201	1.8751e-10	7.66001e-09
ENSMUSG00000036298	2.34586	1.56937	1.88798e-10	7.7054e-09
ENSMUSG00000001482	-1.35752	5.20899	1.9011e-10	7.75169e-09
ENSMUSG00000073274	-2.84057	1.0953	1.97729e-10	8.05483e-09
ENSMUSG00000103308	-3.43763	1.5517	1.98082e-10	8.05875e-09
ENSMUSG00000074183	-5.0865	-1.26219	1.98195e-10	8.05875e-09
ENSMUSG00000022303	-3.13378	3.35244	1.99063e-10	8.08652e-09
ENSMUSG00000034641	-1.72173	6.21564	2.01391e-10	8.17348e-09
ENSMUSG00000048677	-1.26763	5.69772	2.03616e-10	8.25608e-09
ENSMUSG00000027610	-1.41758	4.80908	2.04102e-10	8.26811e-09
ENSMUSG00000062184	-2.9041	2.24196	2.09471e-10	8.47776e-09
ENSMUSG00000042251	3.46634	0.904367	2.14307e-10	8.66543e-09
ENSMUSG00000026768	3.22364	5.64243	2.19358e-10	8.86145e-09
ENSMUSG00000001496	2.2737	5.13502	2.19802e-10	8.87116e-09
ENSMUSG00000037664	2.15487	2.85911	2.21634e-10	8.93684e-09
ENSMUSG00000046794	-1.99793	4.64881	2.3376e-10	9.41711e-09
ENSMUSG00000021213	-1.81158	2.76291	2.35254e-10	9.46854e-09
ENSMUSG00000007613	-1.4118	7.03039	2.366e-10	9.51394e-09
ENSMUSG00000085569	-5.13732	-1.19846	2.37571e-10	9.54417e-09
ENSMUSG00000030313	1.64797	5.27408	2.39076e-10	9.59583e-09
ENSMUSG00000030208	-1.217	7.9354	2.51227e-10	1.00742e-08
ENSMUSG00000030724	1.83419	8.67245	2.52008e-10	1.00963e-08
ENSMUSG00000002699	-1.3301	7.51109	2.54664e-10	1.01846e-08
ENSMUSG00000036144	3.05728	2.49591	2.5468e-10	1.01846e-08
ENSMUSG00000024027	2.73461	2.67506	2.71704e-10	1.08555e-08
ENSMUSG00000018168	1.32442	7.64972	2.7751e-10	1.10773e-08
ENSMUSG00000030650	-3.82067	-0.111411	2.80755e-10	1.11966e-08
ENSMUSG00000078670	1.97977	3.40195	2.85125e-10	1.13605e-08
ENSMUSG00000026994	-1.93535	4.07576	2.91256e-10	1.15942e-08
ENSMUSG00000031877	2.01323	3.51592	2.93673e-10	1.16797e-08
ENSMUSG00000037405	-1.45194	8.1327	2.94918e-10	1.17186e-08
ENSMUSG00000039813	-1.8841	4.61943	2.98362e-10	1.18446e-08
ENSMUSG00000019838	-1.56515	4.52714	2.99874e-10	1.18938e-08
ENSMUSG00000039361	-1.30807	9.41387	3.01796e-10	1.19592e-08
ENSMUSG00000020811	3.15872	3.18767	3.04537e-10	1.20568e-08
ENSMUSG00000033082	2.08896	4.47266	3.12035e-10	1.23425e-08
ENSMUSG00000002980	1.35096	6.73609	3.24623e-10	1.28288e-08
ENSMUSG00000040562	1.83977	3.66946	3.25009e-10	1.28324e-08
ENSMUSG00000039206	-1.53915	4.96164	3.30543e-10	1.30391e-08
ENSMUSG00000030087	3.07787	3.16435	3.37401e-10	1.32976e-08
ENSMUSG00000030247	2.31853	3.39781	3.46373e-10	1.36389e-08
ENSMUSG00000023951	-1.29704	8.40979	3.4717e-10	1.36579e-08
ENSMUSG00000042364	-1.35121	7.14205	3.47538e-10	1.36601e-08
ENSMUSG00000068735	1.27042	6.73752	3.4948e-10	1.37241e-08
ENSMUSG00000032243	2.80514	1.47838	3.55906e-10	1.39639e-08
ENSMUSG00000092528	-1.94072	2.59739	3.68044e-10	1.44182e-08
ENSMUSG00000062785	3.00233	4.97266	3.68148e-10	1.44182e-08
ENSMUSG00000035158	-1.80088	4.79689	3.72783e-10	1.45867e-08
ENSMUSG00000050708	-1.36344	8.56469	3.83994e-10	1.50119e-08
ENSMUSG00000026365	1.68687	7.0116	4.02911e-10	1.57373e-08
ENSMUSG00000008206	1.28571	5.54887	4.05025e-10	1.58058e-08
ENSMUSG00000035805	3.25528	5.08498	4.09597e-10	1.59699e-08
ENSMUSG00000028965	-1.61752	4.40858	4.15552e-10	1.61876e-08
ENSMUSG00000061411	-1.51499	4.87146	4.28566e-10	1.66797e-08
ENSMUSG00000002688	2.49187	1.87173	4.39098e-10	1.70743e-08
ENSMUSG00000021749	-4.1146	0.536844	4.47915e-10	1.73965e-08
ENSMUSG00000079625	-3.34586	0.654325	4.48181e-10	1.73965e-08
ENSMUSG00000021477	-1.35667	8.00812	4.5482e-10	1.76385e-08
ENSMUSG00000035671	-1.47362	6.91355	4.55331e-10	1.76427e-08
ENSMUSG00000024663	-1.76908	4.97093	4.58575e-10	1.77526e-08
ENSMUSG00000003534	-1.38218	5.33034	4.62356e-10	1.78831e-08
ENSMUSG00000001999	-1.61634	4.82682	4.63699e-10	1.79192e-08
ENSMUSG00000036943	-1.41367	7.99845	4.66989e-10	1.80303e-08
ENSMUSG00000015980	-2.61625	2.35425	4.71482e-10	1.81877e-08
ENSMUSG00000026840	3.82677	3.69228	5.16593e-10	1.99103e-08
ENSMUSG00000034910	3.5148	2.59415	5.18803e-10	1.99778e-08
ENSMUSG00000031565	1.49572	6.15917	5.24264e-10	2.01703e-08
ENSMUSG00000023456	-1.25607	6.25339	5.28574e-10	2.03182e-08
ENSMUSG00000000440	-2.33462	4.40299	5.32932e-10	2.04677e-08
ENSMUSG00000006519	-1.28783	8.27872	5.37486e-10	2.06244e-08
ENSMUSG00000024798	-2.72796	2.01364	5.40482e-10	2.07212e-08
ENSMUSG00000029406	1.19921	6.63121	5.53287e-10	2.11673e-08
ENSMUSG00000001227	-1.87023	3.9319	5.53438e-10	2.11673e-08
ENSMUSG00000038521	2.27303	5.84879	5.53575e-10	2.11673e-08
ENSMUSG00000085236	-2.81611	0.733468	5.5789e-10	2.13136e-08
ENSMUSG00000058571	2.99378	3.72879	5.61143e-10	2.14192e-08
ENSMUSG00000040133	-2.57367	2.08106	5.68478e-10	2.16802e-08
ENSMUSG00000074342	-1.92841	2.82241	5.7901e-10	2.20511e-08
ENSMUSG00000037206	2.92358	4.47034	5.79555e-10	2.20511e-08
ENSMUSG00000004849	-1.22736	5.63824	5.79721e-10	2.20511e-08
ENSMUSG00000029636	2.87271	1.25719	5.83213e-10	2.21646e-08
ENSMUSG00000036086	-2.10359	4.08202	5.85408e-10	2.22287e-08
ENSMUSG00000036158	1.70077	4.35593	5.94194e-10	2.25427e-08
ENSMUSG00000022564	-1.43145	8.61542	5.99142e-10	2.27107e-08
ENSMUSG00000034040	3.55488	0.7333	6.03544e-10	2.28576e-08
ENSMUSG00000068246	-3.07461	0.896162	6.07936e-10	2.3004e-08
ENSMUSG00000093479	7.37246	-1.34014	6.08693e-10	2.30127e-08
ENSMUSG00000024978	2.1354	5.15931	6.31145e-10	2.38409e-08
ENSMUSG00000026399	2.0971	7.45966	6.36753e-10	2.40319e-08
ENSMUSG00000037601	-1.3507	4.89781	6.47197e-10	2.4405e-08
ENSMUSG00000037211	1.58676	5.65773	6.5273e-10	2.45924e-08
ENSMUSG00000049001	1.83166	3.50068	6.53359e-10	2.45948e-08
ENSMUSG00000037762	2.79797	3.54359	6.77475e-10	2.54806e-08
ENSMUSG00000078795	-4.78076	-0.740167	6.98307e-10	2.62416e-08
ENSMUSG00000034771	1.54851	5.2291	7.15409e-10	2.68611e-08
ENSMUSG00000055148	1.32388	9.69504	7.21372e-10	2.70617e-08
ENSMUSG00000030691	1.30832	7.02877	7.22174e-10	2.70685e-08
ENSMUSG00000045980	-1.32623	5.55149	7.32598e-10	2.74356e-08
ENSMUSG00000038143	2.23876	2.93103	7.3523e-10	2.74958e-08
ENSMUSG00000040412	2.72399	4.52115	7.35465e-10	2.74958e-08
ENSMUSG00000037202	1.58362	5.76547	7.37357e-10	2.75429e-08
ENSMUSG00000052013	1.29086	7.70227	7.44675e-10	2.77925e-08
ENSMUSG00000074480	-1.98178	2.65789	7.48721e-10	2.79196e-08
ENSMUSG00000084012	-4.0413	0.374366	7.53507e-10	2.80741e-08
ENSMUSG00000006273	-1.23684	7.67942	7.66441e-10	2.85316e-08
ENSMUSG00000041695	-1.90459	5.14766	7.89835e-10	2.93774e-08
ENSMUSG00000020926	-1.68961	3.88034	7.98586e-10	2.96776e-08
ENSMUSG00000031616	2.58632	3.86556	8.07007e-10	2.99588e-08
ENSMUSG00000091387	-3.48662	0.882316	8.07525e-10	2.99588e-08
ENSMUSG00000062661	-2.23162	2.91802	8.11066e-10	3.00646e-08
ENSMUSG00000022099	2.26544	2.24924	8.15389e-10	3.01745e-08
ENSMUSG00000004552	-1.45674	5.16471	8.15416e-10	3.01745e-08
ENSMUSG00000028957	2.25004	5.00995	8.28623e-10	3.06373e-08
ENSMUSG00000060470	-1.89821	4.72867	8.51564e-10	3.14588e-08
ENSMUSG00000067336	1.45536	7.22442	8.65038e-10	3.19295e-08
ENSMUSG00000064293	4.43458	0.88723	8.70428e-10	3.21014e-08
ENSMUSG00000019558	-1.41104	5.24728	8.93325e-10	3.2918e-08
ENSMUSG00000034911	2.3976	5.14478	8.96655e-10	3.30128e-08
ENSMUSG00000091561	2.11005	1.94777	9.08789e-10	3.34313e-08
ENSMUSG00000053062	1.79301	4.29494	9.14115e-10	3.35989e-08
ENSMUSG00000045664	-1.65026	4.0951	9.16377e-10	3.36537e-08
ENSMUSG00000066861	-2.51226	0.914424	9.17761e-10	3.36762e-08
ENSMUSG00000058470	1.31522	6.47601	9.43595e-10	3.4595e-08
ENSMUSG00000013523	-2.16128	1.28579	9.47089e-10	3.4694e-08
ENSMUSG00000025401	-2.77475	1.23301	9.76681e-10	3.5748e-08
ENSMUSG00000021944	-2.87128	0.971629	9.81498e-10	3.58942e-08
ENSMUSG00000045680	2.59199	3.22405	9.97885e-10	3.64629e-08
ENSMUSG00000027524	2.6034	1.18391	1.00655e-09	3.67487e-08
ENSMUSG00000056413	-1.3398	5.22361	1.03085e-09	3.76045e-08
ENSMUSG00000022144	2.71102	2.21862	1.05172e-09	3.83336e-08
ENSMUSG00000050556	2.32841	1.43573	1.07376e-09	3.91045e-08
ENSMUSG00000046410	-1.59124	4.31728	1.07791e-09	3.9223e-08
ENSMUSG00000051669	1.84886	3.5717	1.0806e-09	3.92879e-08
ENSMUSG00000032261	-1.88824	4.42056	1.0978e-09	3.98801e-08
ENSMUSG00000021388	2.58795	4.35604	1.10355e-09	4.00245e-08
ENSMUSG00000031662	-1.22744	6.2238	1.1043e-09	4.00245e-08
ENSMUSG00000038216	3.80912	0.428115	1.10453e-09	4.00245e-08
ENSMUSG00000033581	-2.16131	3.44945	1.11091e-09	4.02224e-08
ENSMUSG00000036867	2.04769	4.97552	1.13932e-09	4.12166e-08
ENSMUSG00000032020	-1.24505	5.67619	1.14499e-09	4.13874e-08
ENSMUSG00000031486	1.52747	4.7715	1.15464e-09	4.17019e-08
ENSMUSG00000048440	-1.46603	4.81005	1.19398e-09	4.3087e-08
ENSMUSG00000032852	7.52219	-1.21262	1.19707e-09	4.31629e-08
ENSMUSG00000015839	-1.20922	8.08794	1.22006e-09	4.39555e-08
ENSMUSG00000030187	-1.67455	4.44938	1.26114e-09	4.53978e-08
ENSMUSG00000063626	7.51257	-1.21777	1.26831e-09	4.56184e-08
ENSMUSG00000027858	1.3063	5.3452	1.29525e-09	4.65134e-08
ENSMUSG00000068323	3.03893	2.90708	1.29533e-09	4.65134e-08
ENSMUSG00000070873	-2.60262	4.40286	1.31851e-09	4.7307e-08
ENSMUSG00000003379	1.95184	7.75113	1.33129e-09	4.77263e-08
ENSMUSG00000030782	1.61415	4.69703	1.33705e-09	4.78934e-08
ENSMUSG00000053930	4.25737	-0.54477	1.34234e-09	4.80435e-08
ENSMUSG00000025340	-1.58906	7.71218	1.36716e-09	4.88916e-08
ENSMUSG00000047562	-4.19398	1.46483	1.39701e-09	4.99182e-08
ENSMUSG00000020702	-3.40553	1.66662	1.40283e-09	5.00852e-08
ENSMUSG00000025921	-1.35793	5.06953	1.41192e-09	5.03684e-08
ENSMUSG00000058869	-2.5331	1.53442	1.44406e-09	5.1473e-08
ENSMUSG00000062151	-5.63567	-0.296519	1.47903e-09	5.26765e-08
ENSMUSG00000060402	4.18898	-0.86957	1.5187e-09	5.40452e-08
ENSMUSG00000001029	1.58393	5.61572	1.52037e-09	5.40604e-08
ENSMUSG00000027408	2.40586	4.46443	1.58678e-09	5.63759e-08
ENSMUSG00000097815	-2.22063	5.13463	1.59514e-09	5.6627e-08
ENSMUSG00000028970	-1.58684	4.22479	1.62379e-09	5.7597e-08
ENSMUSG00000027287	-1.311	6.95083	1.63277e-09	5.78685e-08
ENSMUSG00000031209	2.88126	2.55127	1.68803e-09	5.97784e-08
ENSMUSG00000024479	1.46355	4.80874	1.69175e-09	5.98617e-08
ENSMUSG00000037217	-2.30564	2.09221	1.72602e-09	6.10249e-08
ENSMUSG00000060969	2.51099	4.71878	1.73725e-09	6.13721e-08
ENSMUSG00000028977	1.39647	4.98379	1.75143e-09	6.18228e-08
ENSMUSG00000078307	4.95915	-0.544007	1.75629e-09	6.19442e-08
ENSMUSG00000022197	1.77731	4.90224	1.76754e-09	6.22908e-08
ENSMUSG00000090582	-1.30649	5.58174	1.77834e-09	6.26207e-08
ENSMUSG00000018339	1.49525	6.97289	1.82666e-09	6.42706e-08
ENSMUSG00000040653	3.68099	4.36884	1.83322e-09	6.44493e-08
ENSMUSG00000031740	2.68801	6.75488	1.84301e-09	6.46922e-08
ENSMUSG00000001027	1.81811	3.64946	1.8431e-09	6.46922e-08
ENSMUSG00000071042	1.5015	6.16192	1.87076e-09	6.56103e-08
ENSMUSG00000098320	-5.02945	-0.201662	1.90051e-09	6.66003e-08
ENSMUSG00000020788	1.15149	8.99342	1.97703e-09	6.92261e-08
ENSMUSG00000024076	3.60581	1.109	1.98368e-09	6.94033e-08
ENSMUSG00000020581	-4.21113	0.923409	2.02911e-09	7.09358e-08
ENSMUSG00000024095	-1.15825	6.39753	2.13192e-09	7.44703e-08
ENSMUSG00000005360	2.77752	3.22016	2.1375e-09	7.46055e-08
ENSMUSG00000016283	-2.76937	3.63647	2.2012e-09	7.67674e-08
ENSMUSG00000003812	-1.46357	5.58483	2.20677e-09	7.68526e-08
ENSMUSG00000029765	1.79268	3.80167	2.20716e-09	7.68526e-08
ENSMUSG00000035678	-1.48615	5.10604	2.32821e-09	8.10027e-08
ENSMUSG00000086109	-2.56399	0.873905	2.33126e-09	8.10442e-08
ENSMUSG00000022594	2.01102	4.54124	2.34656e-09	8.15113e-08
ENSMUSG00000027712	-1.18305	8.30898	2.35444e-09	8.17198e-08
ENSMUSG00000027859	-2.83252	0.970275	2.42092e-09	8.39606e-08
ENSMUSG00000037990	2.37767	1.19846	2.43843e-09	8.45006e-08
ENSMUSG00000043259	2.18415	1.71199	2.48644e-09	8.60959e-08
ENSMUSG00000074766	2.21321	4.73582	2.50293e-09	8.65982e-08
ENSMUSG00000041479	2.32582	1.73469	2.50887e-09	8.67348e-08
ENSMUSG00000006538	-3.02064	0.65689	2.52705e-09	8.72944e-08
ENSMUSG00000020865	-1.42993	5.57465	2.57677e-09	8.89413e-08
ENSMUSG00000056370	3.31145	10.7146	2.57977e-09	8.89746e-08
ENSMUSG00000025993	-1.61443	4.06173	2.58463e-09	8.90716e-08
ENSMUSG00000030747	-1.75447	5.37865	2.60262e-09	8.96209e-08
ENSMUSG00000006586	2.83227	1.41896	2.65556e-09	9.13719e-08
ENSMUSG00000035934	2.60335	2.67557	2.69247e-09	9.25687e-08
ENSMUSG00000036986	1.25072	6.94518	2.7037e-09	9.28817e-08
ENSMUSG00000024885	-1.45208	5.40954	2.75334e-09	9.45126e-08
ENSMUSG00000076617	1.60106	10.3781	2.76755e-09	9.49257e-08
ENSMUSG00000052151	-1.60468	4.29781	2.80533e-09	9.61459e-08
ENSMUSG00000089922	-7.70303	-1.19551	2.85311e-09	9.77068e-08
ENSMUSG00000030844	-1.17701	5.68541	2.85556e-09	9.77141e-08
ENSMUSG00000076614	-6.35445	5.54602	2.91444e-09	9.95946e-08
ENSMUSG00000040322	-1.17478	5.97688	2.91509e-09	9.95946e-08
ENSMUSG00000050272	-2.23364	0.95845	2.9217e-09	9.97423e-08
ENSMUSG00000041754	-2.09302	4.65582	2.936e-09	1.00152e-07
ENSMUSG00000037411	-2.32782	7.56028	2.94211e-09	1.00282e-07
ENSMUSG00000022122	1.64835	3.51863	3.05965e-09	1.04207e-07
ENSMUSG00000033595	3.5309	6.67978	3.07487e-09	1.04644e-07
ENSMUSG00000001435	-1.74162	6.53416	3.15305e-09	1.07221e-07
ENSMUSG00000000094	2.26205	4.21706	3.20521e-09	1.0891e-07
ENSMUSG00000022286	2.49797	2.58591	3.2255e-09	1.09434e-07
ENSMUSG00000090576	-2.37122	2.47404	3.22567e-09	1.09434e-07
ENSMUSG00000030020	1.79064	4.58754	3.28224e-09	1.11267e-07
ENSMUSG00000027533	-1.9081	6.16172	3.3006e-09	1.11803e-07
ENSMUSG00000046711	-1.47729	4.37157	3.33442e-09	1.12861e-07
ENSMUSG00000031838	-1.30678	8.01478	3.47619e-09	1.17568e-07
ENSMUSG00000033024	1.65265	3.48751	3.52593e-09	1.19158e-07
ENSMUSG00000027699	-1.68476	3.93072	3.53631e-09	1.19416e-07
ENSMUSG00000042066	2.3331	5.14019	3.58039e-09	1.20811e-07
ENSMUSG00000036766	3.64953	1.094	3.70319e-09	1.24858e-07
ENSMUSG00000092250	-7.3906	-1.47988	3.72617e-09	1.25536e-07
ENSMUSG00000041548	1.71152	3.85076	3.74622e-09	1.26114e-07
ENSMUSG00000022332	2.45013	2.37574	3.74986e-09	1.26139e-07
ENSMUSG00000025658	-3.44983	-0.230662	3.80995e-09	1.28062e-07
ENSMUSG00000028044	-1.82765	3.61622	3.83564e-09	1.28826e-07
ENSMUSG00000042250	-3.8418	0.446146	3.90364e-09	1.31009e-07
ENSMUSG00000019856	1.89931	2.73357	3.90866e-09	1.31077e-07
ENSMUSG00000027840	2.88613	1.9338	3.91587e-09	1.31218e-07
ENSMUSG00000065422	-5.49361	-1.5772	3.93652e-09	1.31808e-07
ENSMUSG00000029778	3.14607	2.39914	3.95489e-09	1.32322e-07
ENSMUSG00000004933	-1.31219	4.8673	3.96029e-09	1.32401e-07
ENSMUSG00000038421	1.90491	6.02821	3.99599e-09	1.33492e-07
ENSMUSG00000000088	-1.36145	5.12421	4.04504e-09	1.35028e-07
ENSMUSG00000044080	-1.476	5.37019	4.06524e-09	1.35598e-07
ENSMUSG00000074364	1.23677	6.39956	4.07175e-09	1.35712e-07
ENSMUSG00000037759	-1.7926	3.06485	4.19473e-09	1.39704e-07
ENSMUSG00000035275	1.76501	3.63076	4.21511e-09	1.40275e-07
ENSMUSG00000032754	-1.19347	5.94663	4.22741e-09	1.40578e-07
ENSMUSG00000026880	-1.2875	6.50807	4.2314e-09	1.40603e-07
ENSMUSG00000020473	1.87687	6.59566	4.2903e-09	1.42452e-07
ENSMUSG00000036833	-1.13725	7.6839	4.35381e-09	1.4445e-07
ENSMUSG00000030483	2.20504	3.34864	4.37541e-09	1.45057e-07
ENSMUSG00000026065	-2.35683	3.75669	4.38427e-09	1.4524e-07
ENSMUSG00000019210	-1.17839	6.83712	4.39456e-09	1.45471e-07
ENSMUSG00000096459	1.9349	2.44561	4.43175e-09	1.4659e-07
ENSMUSG00000026447	1.52515	6.05712	4.56151e-09	1.50768e-07
ENSMUSG00000029925	-1.83046	5.7676	4.56831e-09	1.50879e-07
ENSMUSG00000096035	-3.66581	-0.444471	4.57601e-09	1.51019e-07
ENSMUSG00000002103	-1.45315	5.57423	4.58629e-09	1.51244e-07
ENSMUSG00000039252	2.63357	1.60093	4.62537e-09	1.52417e-07
ENSMUSG00000079186	-3.69406	1.94431	4.72466e-09	1.55497e-07
ENSMUSG00000076569	1.86194	2.18296	4.72595e-09	1.55497e-07
ENSMUSG00000041012	1.66255	3.39474	4.75831e-09	1.56443e-07
ENSMUSG00000030500	-4.88235	-1.44842	4.77416e-09	1.56846e-07
ENSMUSG00000032118	3.87412	0.960655	4.91988e-09	1.61512e-07
ENSMUSG00000056870	2.49879	2.68935	4.95966e-09	1.62631e-07
ENSMUSG00000025491	-1.68988	6.03582	4.96141e-09	1.62631e-07
ENSMUSG00000063856	-1.09642	8.21549	5.00586e-09	1.63964e-07
ENSMUSG00000063506	-1.98281	2.58276	5.06577e-09	1.65802e-07
ENSMUSG00000029752	-1.69029	3.21723	5.14051e-09	1.68122e-07
ENSMUSG00000090509	2.59327	4.51542	5.15578e-09	1.68394e-07
ENSMUSG00000086610	2.39693	2.49983	5.15654e-09	1.68394e-07
ENSMUSG00000039167	2.47694	5.65277	5.21097e-09	1.70044e-07
ENSMUSG00000022505	1.44286	7.11178	5.2615e-09	1.71504e-07
ENSMUSG00000092920	-2.14018	2.73194	5.26355e-09	1.71504e-07
ENSMUSG00000028497	-1.87813	4.76049	5.30396e-09	1.72691e-07
ENSMUSG00000099422	-4.5927	0.316283	5.49915e-09	1.78913e-07
ENSMUSG00000038612	-1.16511	10.3451	5.61077e-09	1.82408e-07
ENSMUSG00000022876	-1.61216	7.11222	5.62945e-09	1.8288e-07
ENSMUSG00000036853	-2.51138	4.17703	5.69928e-09	1.8501e-07
ENSMUSG00000022097	3.3201	12.787	5.8251e-09	1.88954e-07
ENSMUSG00000029321	2.59183	3.1877	5.84235e-09	1.89373e-07
ENSMUSG00000031808	-1.31389	5.24195	5.8729e-09	1.90222e-07
ENSMUSG00000013076	1.48869	5.0218	6.01468e-09	1.94669e-07
ENSMUSG00000027913	-7.1047	-1.73157	6.02456e-09	1.94845e-07
ENSMUSG00000103793	3.33831	-0.0571523	6.09239e-09	1.96892e-07
ENSMUSG00000040350	1.47079	5.69399	6.15891e-09	1.98895e-07
ENSMUSG00000021756	1.14345	7.60078	6.29328e-09	2.03012e-07
ENSMUSG00000028967	1.40499	7.40059	6.2957e-09	2.03012e-07
ENSMUSG00000021608	1.98031	7.93267	6.33872e-09	2.04248e-07
ENSMUSG00000026721	1.05734	7.24787	6.83955e-09	2.20218e-07
ENSMUSG00000103088	2.35812	1.52379	6.84443e-09	2.20218e-07
ENSMUSG00000030643	1.50515	4.09843	6.96183e-09	2.2383e-07
ENSMUSG00000032377	1.38393	4.24195	6.98259e-09	2.24333e-07
ENSMUSG00000042010	2.17128	3.28832	7.098e-09	2.27872e-07
ENSMUSG00000038963	-1.32708	4.86215	7.39165e-09	2.37125e-07
ENSMUSG00000032769	-3.78648	-0.442543	7.45687e-09	2.39042e-07
ENSMUSG00000102813	-3.33165	0.971398	7.47046e-09	2.39301e-07
ENSMUSG00000021294	2.45912	3.00641	7.54446e-09	2.41407e-07
ENSMUSG00000080783	-2.30949	1.55691	7.54724e-09	2.41407e-07
ENSMUSG00000021789	3.73494	10.7648	7.58959e-09	2.42583e-07
ENSMUSG00000071230	3.19931	1.49786	7.76969e-09	2.48158e-07
ENSMUSG00000020676	3.22858	3.23837	7.88981e-09	2.5181e-07
ENSMUSG00000036863	1.98348	2.78746	7.9222e-09	2.52659e-07
ENSMUSG00000052026	3.76361	0.682073	8.00775e-09	2.55201e-07
ENSMUSG00000038879	2.25212	2.17247	8.16577e-09	2.60047e-07
ENSMUSG00000027225	-3.71799	-0.475796	8.34579e-09	2.65586e-07
ENSMUSG00000009900	2.91146	0.169062	8.51519e-09	2.70741e-07
ENSMUSG00000034037	2.44124	4.70725	8.52018e-09	2.70741e-07
ENSMUSG00000024644	-1.34251	7.12595	8.63346e-09	2.74141e-07
ENSMUSG00000020250	-1.44454	7.80654	8.6741e-09	2.75231e-07
ENSMUSG00000090642	4.74405	-0.704041	8.87609e-09	2.81435e-07
ENSMUSG00000031490	-1.31794	4.82287	8.89918e-09	2.81962e-07
ENSMUSG00000069763	2.58318	6.17625	8.93031e-09	2.82744e-07
ENSMUSG00000004473	2.56069	3.32983	8.98884e-09	2.8439e-07
ENSMUSG00000048644	-1.95986	2.82232	9.06165e-09	2.86486e-07
ENSMUSG00000025165	-5.34055	-1.70068	9.10757e-09	2.87729e-07
ENSMUSG00000037606	1.12516	5.76776	9.26514e-09	2.92406e-07
ENSMUSG00000076937	1.79077	6.36169	9.26901e-09	2.92406e-07
ENSMUSG00000035473	-1.47782	3.76903	9.3005e-09	2.93187e-07
ENSMUSG00000073771	-1.38568	4.85099	9.43538e-09	2.97225e-07
ENSMUSG00000029561	-1.72519	5.99367	9.5499e-09	3.00615e-07
ENSMUSG00000056515	-1.15726	5.91084	9.79006e-09	3.07953e-07
ENSMUSG00000045092	1.58033	8.12735	9.95323e-09	3.1286e-07
ENSMUSG00000047443	-3.0664	0.113632	1.00689e-08	3.16268e-07
ENSMUSG00000037868	-1.30078	6.49428	1.0394e-08	3.26245e-07
ENSMUSG00000024256	-5.42531	-0.945196	1.04186e-08	3.26783e-07
ENSMUSG00000024011	2.02307	6.56947	1.04459e-08	3.27401e-07
ENSMUSG00000053746	-1.97972	1.92812	1.06158e-08	3.32487e-07
ENSMUSG00000052396	-3.35346	-0.570363	1.06514e-08	3.33365e-07
ENSMUSG00000018750	1.14445	6.48986	1.07796e-08	3.37133e-07
ENSMUSG00000052102	-1.3472	4.36919	1.08116e-08	3.37893e-07
ENSMUSG00000001542	-1.57131	7.03311	1.08866e-08	3.39995e-07
ENSMUSG00000039542	-2.08468	2.17733	1.09979e-08	3.43224e-07
ENSMUSG00000017002	-1.44327	7.11932	1.10526e-08	3.44686e-07
ENSMUSG00000097336	2.42777	5.61607	1.11829e-08	3.485e-07
ENSMUSG00000035407	2.65429	2.38609	1.13717e-08	3.54129e-07
ENSMUSG00000047250	-1.2093	6.18445	1.14454e-08	3.56171e-07
ENSMUSG00000032278	-2.65445	1.32897	1.15349e-08	3.58699e-07
ENSMUSG00000073982	-1.16927	7.1383	1.15806e-08	3.59865e-07
ENSMUSG00000005161	-1.09639	6.16958	1.17586e-08	3.65134e-07
ENSMUSG00000076613	-3.29166	5.57361	1.17752e-08	3.65391e-07
ENSMUSG00000023336	2.11676	2.87813	1.17884e-08	3.6554e-07
ENSMUSG00000020218	3.03175	1.2961	1.18169e-08	3.65998e-07
ENSMUSG00000028341	-1.54156	8.60721	1.18199e-08	3.65998e-07
ENSMUSG00000062309	-3.87612	-0.118	1.18643e-08	3.67111e-07
ENSMUSG00000073412	-1.44087	4.41869	1.18769e-08	3.6724e-07
ENSMUSG00000031555	-1.17181	6.6081	1.18908e-08	3.67411e-07
ENSMUSG00000046182	3.74921	-0.745862	1.22066e-08	3.76901e-07
ENSMUSG00000086075	-2.39822	2.13136	1.23346e-08	3.80583e-07
ENSMUSG00000031343	2.54529	3.16331	1.24526e-08	3.83955e-07
ENSMUSG00000032735	1.83737	3.87205	1.28261e-08	3.95191e-07
ENSMUSG00000029201	-1.18948	6.21813	1.29949e-08	4.00108e-07
ENSMUSG00000037254	-2.11549	2.39971	1.32468e-08	4.07576e-07
ENSMUSG00000055994	-1.62662	4.4454	1.33424e-08	4.10228e-07
ENSMUSG00000043932	1.27261	5.02924	1.33786e-08	4.11054e-07
ENSMUSG00000029161	-2.09285	1.71933	1.35216e-08	4.15153e-07
ENSMUSG00000086772	4.23904	-1.1506	1.381e-08	4.2371e-07
ENSMUSG00000022219	-3.30365	0.0176155	1.38761e-08	4.2544e-07
ENSMUSG00000029727	-2.26572	3.10077	1.39448e-08	4.27247e-07
ENSMUSG00000004105	1.36268	5.09837	1.39871e-08	4.28241e-07
ENSMUSG00000001300	1.69815	6.18391	1.40162e-08	4.2883e-07
ENSMUSG00000024768	-3.82918	1.20576	1.40337e-08	4.29065e-07
ENSMUSG00000066152	-1.24949	5.01698	1.42081e-08	4.34025e-07
ENSMUSG00000029070	1.82461	6.1488	1.42158e-08	4.34025e-07
ENSMUSG00000039672	2.67593	3.20767	1.42936e-08	4.35801e-07
ENSMUSG00000025936	1.81763	3.54519	1.4294e-08	4.35801e-07
ENSMUSG00000006567	1.89399	4.8789	1.43493e-08	4.37183e-07
ENSMUSG00000024743	1.79817	3.86366	1.43898e-08	4.38109e-07
ENSMUSG00000039661	4.74333	-1.18206	1.4406e-08	4.38297e-07
ENSMUSG00000031147	2.74998	0.447528	1.44542e-08	4.39459e-07
ENSMUSG00000029468	-1.19029	5.37781	1.44663e-08	4.39521e-07
ENSMUSG00000049148	7.22038	-1.47214	1.4587e-08	4.42879e-07
ENSMUSG00000030433	-4.36084	0.186172	1.47405e-08	4.47228e-07
ENSMUSG00000054986	2.62656	6.25583	1.47792e-08	4.4809e-07
ENSMUSG00000050010	2.56717	1.75379	1.48122e-08	4.48778e-07
ENSMUSG00000072596	-1.64618	5.88132	1.4904e-08	4.51248e-07
ENSMUSG00000030111	4.84022	-1.08931	1.49682e-08	4.52877e-07
ENSMUSG00000036273	1.46226	7.54487	1.51732e-08	4.58762e-07
ENSMUSG00000041741	2.66055	4.57178	1.54266e-08	4.66099e-07
ENSMUSG00000078238	-1.28439	5.39639	1.544e-08	4.6618e-07
ENSMUSG00000058756	1.23683	5.32981	1.56122e-08	4.71054e-07
ENSMUSG00000039543	3.4609	0.323623	1.58671e-08	4.78201e-07
ENSMUSG00000002007	1.76968	5.30524	1.5871e-08	4.78201e-07
ENSMUSG00000027670	-3.0854	0.751966	1.58849e-08	4.78291e-07
ENSMUSG00000048534	-1.53907	5.21425	1.59e-08	4.78416e-07
ENSMUSG00000053166	2.24072	1.31039	1.60668e-08	4.831e-07
ENSMUSG00000026748	1.75368	6.37497	1.62213e-08	4.87411e-07
ENSMUSG00000026421	1.06854	7.80284	1.62342e-08	4.8746e-07
ENSMUSG00000030222	2.79711	2.58872	1.6362e-08	4.90961e-07
ENSMUSG00000029596	-3.47966	0.257192	1.65734e-08	4.96964e-07
ENSMUSG00000030468	1.4155	7.34468	1.65898e-08	4.97113e-07
ENSMUSG00000024713	2.33494	3.69412	1.66952e-08	4.99928e-07
ENSMUSG00000076587	2.76972	0.340747	1.72367e-08	5.15789e-07
ENSMUSG00000031351	2.44269	1.47534	1.73332e-08	5.1832e-07
ENSMUSG00000016194	1.33372	5.39779	1.75676e-08	5.2497e-07
ENSMUSG00000042804	1.87232	3.70203	1.78944e-08	5.34369e-07
ENSMUSG00000040713	-1.61086	7.17074	1.82659e-08	5.45091e-07
ENSMUSG00000060183	-4.60043	-1.24512	1.84619e-08	5.50563e-07
ENSMUSG00000074794	1.12415	7.04347	1.86788e-08	5.56432e-07
ENSMUSG00000074415	-2.41233	2.58255	1.86842e-08	5.56432e-07
ENSMUSG00000029864	1.71194	3.61187	1.87017e-08	5.56575e-07
ENSMUSG00000004451	-1.14444	5.85051	1.88303e-08	5.60018e-07
ENSMUSG00000027075	2.07157	2.38367	1.90648e-08	5.66606e-07
ENSMUSG00000046546	1.40998	6.77061	1.92144e-08	5.70663e-07
ENSMUSG00000054555	-1.7982	1.97939	1.94114e-08	5.76122e-07
ENSMUSG00000022708	1.13357	6.35515	1.94638e-08	5.77283e-07
ENSMUSG00000044162	-1.84064	3.93344	1.9477e-08	5.77283e-07
ENSMUSG00000050866	-8.05472	-0.850921	1.95321e-08	5.78525e-07
ENSMUSG00000040693	2.37331	4.58099	1.97882e-08	5.85712e-07
ENSMUSG00000037568	-2.5429	0.87407	1.98321e-08	5.86614e-07
ENSMUSG00000082896	1.65949	3.52748	1.98659e-08	5.87136e-07
ENSMUSG00000038457	6.93077	-1.71129	1.98767e-08	5.87136e-07
ENSMUSG00000000385	-2.00525	4.9062	2.01672e-08	5.95316e-07
ENSMUSG00000054871	-2.01687	2.4532	2.03524e-08	6.00375e-07
ENSMUSG00000026921	2.25801	6.46955	2.12147e-08	6.25389e-07
ENSMUSG00000044447	-1.12596	6.45952	2.13601e-08	6.29249e-07
ENSMUSG00000018927	-2.08448	9.59014	2.21608e-08	6.52399e-07
ENSMUSG00000030543	3.29977	0.398708	2.22512e-08	6.54618e-07
ENSMUSG00000022203	2.23956	2.26593	2.22817e-08	6.54816e-07
ENSMUSG00000078249	-1.4748	3.89136	2.2288e-08	6.54816e-07
ENSMUSG00000041378	2.28544	6.09416	2.23169e-08	6.55226e-07
ENSMUSG00000022546	1.53494	4.40435	2.24395e-08	6.58381e-07
ENSMUSG00000020251	2.67738	2.13951	2.30619e-08	6.76188e-07
ENSMUSG00000052310	-1.13376	5.81125	2.31027e-08	6.7693e-07
ENSMUSG00000048332	1.54651	5.26415	2.31237e-08	6.77091e-07
ENSMUSG00000048988	2.29052	2.6802	2.31755e-08	6.7815e-07
ENSMUSG00000102606	-3.94213	-0.61634	2.32167e-08	6.78903e-07
ENSMUSG00000037548	1.52117	7.07861	2.33213e-08	6.81505e-07
ENSMUSG00000055737	1.74294	4.72363	2.35284e-08	6.87095e-07
ENSMUSG00000001576	-1.1666	6.53687	2.35913e-08	6.88471e-07
ENSMUSG00000052271	2.07936	2.54738	2.37795e-08	6.93499e-07
ENSMUSG00000039457	1.49123	5.47347	2.39759e-08	6.98761e-07
ENSMUSG00000043924	-2.20039	1.29536	2.41131e-08	7.0229e-07
ENSMUSG00000103406	-5.10386	-0.412865	2.44344e-08	7.11172e-07
ENSMUSG00000063428	2.72652	0.885687	2.45044e-08	7.12735e-07
ENSMUSG00000034361	-1.32712	5.35566	2.46462e-08	7.16383e-07
ENSMUSG00000025433	2.60049	1.93857	2.47441e-08	7.1875e-07
ENSMUSG00000032649	2.8769	2.36699	2.48477e-08	7.21279e-07
ENSMUSG00000097939	-4.72582	-1.57422	2.49166e-08	7.22798e-07
ENSMUSG00000040659	-1.00423	7.93717	2.49485e-08	7.23243e-07
ENSMUSG00000059994	1.39569	5.99338	2.53442e-08	7.34225e-07
ENSMUSG00000003206	-1.57841	3.57546	2.5407e-08	7.35128e-07
ENSMUSG00000030342	-1.53996	9.00208	2.54091e-08	7.35128e-07
ENSMUSG00000070661	2.559	1.78042	2.58895e-08	7.48531e-07
ENSMUSG00000075334	2.09267	1.90473	2.62635e-08	7.58842e-07
ENSMUSG00000034271	-1.82146	6.67177	2.66567e-08	7.69694e-07
ENSMUSG00000022178	-1.72151	3.65928	2.67714e-08	7.72493e-07
ENSMUSG00000024640	-1.2546	4.97982	2.68335e-08	7.73773e-07
ENSMUSG00000016262	2.28275	1.16772	2.69314e-08	7.76082e-07
ENSMUSG00000031709	-1.70757	6.19086	2.71748e-08	7.8258e-07
ENSMUSG00000038496	3.42714	0.179938	2.72211e-08	7.83396e-07
ENSMUSG00000042589	2.78852	1.2849	2.73895e-08	7.87725e-07
ENSMUSG00000039683	2.49265	1.96205	2.74114e-08	7.87835e-07
ENSMUSG00000042485	2.23345	3.85398	2.74451e-08	7.88283e-07
ENSMUSG00000025597	2.10073	0.877813	2.75443e-08	7.90612e-07
ENSMUSG00000051379	-1.64277	3.77372	2.7762e-08	7.96337e-07
ENSMUSG00000000296	-2.99918	0.88432	2.78324e-08	7.97832e-07
ENSMUSG00000029102	-1.76703	2.77983	2.78955e-08	7.99116e-07
ENSMUSG00000042268	2.39033	4.77806	2.85072e-08	8.16101e-07
ENSMUSG00000094902	3.26025	-0.642358	2.88678e-08	8.25883e-07
ENSMUSG00000022797	1.16295	6.99984	2.89187e-08	8.268e-07
ENSMUSG00000067158	1.67603	3.51664	2.97692e-08	8.50556e-07
ENSMUSG00000001504	1.63057	4.20027	2.98251e-08	8.51597e-07
ENSMUSG00000021055	3.25246	-0.326151	3.05246e-08	8.70998e-07
ENSMUSG00000043518	2.68995	1.37892	3.06926e-08	8.75221e-07
ENSMUSG00000039153	-1.25364	5.86276	3.07867e-08	8.77332e-07
ENSMUSG00000000938	-4.3068	-1.11235	3.09908e-08	8.82569e-07
ENSMUSG00000021361	-1.28862	6.0802	3.13842e-08	8.92619e-07
ENSMUSG00000026413	-4.94323	-0.557118	3.13846e-08	8.92619e-07
ENSMUSG00000038816	1.56415	3.66163	3.14139e-08	8.9287e-07
ENSMUSG00000015340	-1.82042	8.71384	3.15732e-08	8.96816e-07
ENSMUSG00000066705	2.78798	3.68802	3.16928e-08	8.99627e-07
ENSMUSG00000022809	-4.45645	0.0881828	3.17189e-08	8.99781e-07
ENSMUSG00000058063	-6.91123	-1.87873	3.18909e-08	9.04073e-07
ENSMUSG00000047238	1.61004	2.56495	3.24421e-08	9.19102e-07
ENSMUSG00000026158	-1.2481	5.55946	3.26191e-08	9.23516e-07
ENSMUSG00000005320	2.55362	2.17198	3.2763e-08	9.2699e-07
ENSMUSG00000055629	-2.06003	2.97687	3.28819e-08	9.29751e-07
ENSMUSG00000044017	1.92829	3.62257	3.30756e-08	9.3462e-07
ENSMUSG00000052062	1.64782	3.4287	3.35378e-08	9.46361e-07
ENSMUSG00000052485	-2.00906	1.67594	3.35548e-08	9.46361e-07
ENSMUSG00000021996	-1.16957	5.92281	3.35561e-08	9.46361e-07
ENSMUSG00000029126	2.26549	3.27744	3.39145e-08	9.55704e-07
ENSMUSG00000027833	-7.11086	-1.70266	3.39312e-08	9.55704e-07
ENSMUSG00000028771	-1.19218	7.19825	3.39994e-08	9.57007e-07
ENSMUSG00000027820	2.72193	5.64849	3.40745e-08	9.58502e-07
ENSMUSG00000040732	2.05607	4.55447	3.41622e-08	9.6035e-07
ENSMUSG00000062991	-2.71589	0.849864	3.42344e-08	9.6176e-07
ENSMUSG00000104376	3.55884	-0.681812	3.43414e-08	9.64146e-07
ENSMUSG00000030103	-1.23631	9.72462	3.4555e-08	9.69518e-07
ENSMUSG00000034435	2.57115	2.6998	3.48231e-08	9.76411e-07
ENSMUSG00000005483	1.36415	9.70938	3.51208e-08	9.83549e-07
ENSMUSG00000053460	1.26604	5.13231	3.51227e-08	9.83549e-07
ENSMUSG00000020261	-1.14181	5.75464	3.533e-08	9.8872e-07
ENSMUSG00000085129	-2.41075	0.373395	3.58865e-08	1.00365e-06
ENSMUSG00000071176	1.41238	4.72724	3.61399e-08	1.01009e-06
ENSMUSG00000033152	2.65359	1.01671	3.62797e-08	1.01335e-06
ENSMUSG00000052459	-1.18327	7.2208	3.6478e-08	1.01823e-06
ENSMUSG00000020089	-1.29939	4.41738	3.65453e-08	1.01946e-06
ENSMUSG00000063229	-1.04047	7.85862	3.69827e-08	1.031e-06
ENSMUSG00000022261	1.64962	4.82542	3.73928e-08	1.04177e-06
ENSMUSG00000078716	1.70448	3.20912	3.75647e-08	1.04589e-06
ENSMUSG00000004655	1.81271	7.67724	3.78128e-08	1.05213e-06
ENSMUSG00000090213	-1.05837	6.53681	3.79137e-08	1.05426e-06
ENSMUSG00000024304	-3.20802	1.40961	3.81276e-08	1.05953e-06
ENSMUSG00000086899	-3.18083	0.0341824	3.90921e-08	1.08565e-06
ENSMUSG00000024548	1.4911	3.67612	4.07022e-08	1.12964e-06
ENSMUSG00000021759	1.83468	4.71933	4.10297e-08	1.13801e-06
ENSMUSG00000027994	-1.71096	3.83259	4.18124e-08	1.15898e-06
ENSMUSG00000018411	2.21316	4.13902	4.26629e-08	1.1818e-06
ENSMUSG00000038151	-1.18707	5.94693	4.30493e-08	1.19175e-06
ENSMUSG00000017446	1.90002	3.26785	4.32455e-08	1.19642e-06
ENSMUSG00000024678	2.76203	3.63843	4.37941e-08	1.21083e-06
ENSMUSG00000079259	-4.26413	-1.49214	4.40919e-08	1.21829e-06
ENSMUSG00000054510	-6.17471	-0.977592	4.43604e-08	1.22494e-06
ENSMUSG00000029188	3.43774	10.0911	4.44154e-08	1.22568e-06
ENSMUSG00000033295	1.73263	7.32738	4.46382e-08	1.23105e-06
ENSMUSG00000024440	2.32947	2.50607	4.64536e-08	1.28031e-06
ENSMUSG00000064330	-3.17726	-0.53633	4.69294e-08	1.2926e-06
ENSMUSG00000102856	-2.15145	1.86212	4.82448e-08	1.328e-06
ENSMUSG00000046768	1.71711	4.43026	4.84536e-08	1.3329e-06
ENSMUSG00000079427	-1.76282	3.50696	4.85224e-08	1.33395e-06
ENSMUSG00000017309	2.14329	2.83763	4.90672e-08	1.34808e-06
ENSMUSG00000029868	3.01348	2.10295	4.97179e-08	1.3651e-06
ENSMUSG00000072568	1.19411	5.10892	5.0019e-08	1.3725e-06
ENSMUSG00000087187	-3.0464	-0.550793	5.09614e-08	1.39748e-06
ENSMUSG00000048285	1.28522	4.53257	5.11462e-08	1.40167e-06
ENSMUSG00000038295	-2.07022	1.42888	5.13284e-08	1.40578e-06
ENSMUSG00000048186	1.86348	3.09173	5.13954e-08	1.40673e-06
ENSMUSG00000018672	1.55927	3.20211	5.18532e-08	1.41837e-06
ENSMUSG00000047407	-1.20298	8.294	5.19782e-08	1.4209e-06
ENSMUSG00000009628	1.96935	3.03697	5.27039e-08	1.43984e-06
ENSMUSG00000074892	-2.30881	1.38078	5.30875e-08	1.44941e-06
ENSMUSG00000061825	-3.91284	-0.617077	5.31727e-08	1.45062e-06
ENSMUSG00000032502	-2.99514	0.952517	5.31983e-08	1.45062e-06
ENSMUSG00000025020	-2.16147	1.0168	5.33202e-08	1.45303e-06
ENSMUSG00000036585	1.27922	5.16601	5.36046e-08	1.45964e-06
ENSMUSG00000086968	-2.45245	1.63857	5.36297e-08	1.45964e-06
ENSMUSG00000066026	-1.21833	6.5456	5.37288e-08	1.46143e-06
ENSMUSG00000038065	1.26594	4.45645	5.40602e-08	1.46953e-06
ENSMUSG00000039713	1.26757	4.9018	5.43806e-08	1.47732e-06
ENSMUSG00000078127	-5.90371	-1.24435	5.46526e-08	1.48334e-06
ENSMUSG00000051391	-1.0295	6.7809	5.46703e-08	1.48334e-06
ENSMUSG00000026490	1.40706	5.59453	5.47698e-08	1.48512e-06
ENSMUSG00000028456	1.25851	4.48785	5.50076e-08	1.49064e-06
ENSMUSG00000028009	-7.05717	-1.77844	5.52125e-08	1.49526e-06
ENSMUSG00000043943	2.27057	2.42491	5.54703e-08	1.50131e-06
ENSMUSG00000053025	5.25422	-1.43144	5.56072e-08	1.50408e-06
ENSMUSG00000042474	1.8277	7.1937	5.62415e-08	1.52024e-06
ENSMUSG00000032198	1.6914	5.98678	5.62744e-08	1.52024e-06
ENSMUSG00000036620	-1.07422	5.72796	5.72799e-08	1.54645e-06
ENSMUSG00000063146	-1.1153	5.6205	5.73689e-08	1.5479e-06
ENSMUSG00000085171	2.3407	1.06493	5.851e-08	1.57771e-06
ENSMUSG00000048399	-4.6205	-1.6611	5.90132e-08	1.59029e-06
ENSMUSG00000061740	1.98551	4.42967	6.03549e-08	1.62545e-06
ENSMUSG00000056569	3.60596	0.171988	6.08998e-08	1.63911e-06
ENSMUSG00000034266	-1.30859	4.39864	6.12555e-08	1.64767e-06
ENSMUSG00000029438	1.39222	5.04542	6.20273e-08	1.6674e-06
ENSMUSG00000056612	-1.41596	3.58794	6.2977e-08	1.69189e-06
ENSMUSG00000063628	-1.2598	4.93297	6.32286e-08	1.6976e-06
ENSMUSG00000043556	3.83559	-0.901305	6.36165e-08	1.70696e-06
ENSMUSG00000021451	-1.0378	8.40505	6.38099e-08	1.7111e-06
ENSMUSG00000034226	-1.73922	4.38706	6.39971e-08	1.71507e-06
ENSMUSG00000059921	2.71706	2.49901	6.41193e-08	1.71729e-06
ENSMUSG00000085971	2.4707	1.55324	6.51761e-08	1.74452e-06
ENSMUSG00000058145	2.82376	1.36372	6.54842e-08	1.75169e-06
ENSMUSG00000042638	-2.02706	1.16421	6.63766e-08	1.77448e-06
ENSMUSG00000102123	-7.17438	-1.69118	6.66255e-08	1.78004e-06
ENSMUSG00000016763	2.62956	3.22027	6.66749e-08	1.78027e-06
ENSMUSG00000000204	-1.88707	7.7021	6.67909e-08	1.78228e-06
ENSMUSG00000047496	-2.57981	2.35208	6.69336e-08	1.78499e-06
ENSMUSG00000037001	1.72986	2.85382	6.91436e-08	1.8428e-06
ENSMUSG00000020482	0.997102	6.74053	6.95536e-08	1.8526e-06
ENSMUSG00000072572	-3.09033	3.52445	6.96047e-08	1.85283e-06
ENSMUSG00000031770	0.966784	7.87501	7.00619e-08	1.86386e-06
ENSMUSG00000052942	-1.65952	3.64489	7.03801e-08	1.87118e-06
ENSMUSG00000056234	-1.50786	3.48978	7.09741e-08	1.88583e-06
ENSMUSG00000053477	1.04149	6.60292	7.18951e-08	1.90914e-06
ENSMUSG00000028410	1.33135	8.51383	7.2234e-08	1.91612e-06
ENSMUSG00000090293	-3.62575	-0.631231	7.22457e-08	1.91612e-06
ENSMUSG00000039753	-1.02926	7.54869	7.2655e-08	1.9258e-06
ENSMUSG00000037780	3.934	-0.590322	7.4359e-08	1.96977e-06
ENSMUSG00000054342	-1.0563	5.89794	7.53424e-08	1.99461e-06
ENSMUSG00000020900	1.31582	5.93104	7.54254e-08	1.99559e-06
ENSMUSG00000086605	2.12315	1.45093	7.57633e-08	2.00332e-06
ENSMUSG00000040613	-1.0499	5.9343	7.62266e-08	2.01435e-06
ENSMUSG00000038067	-2.86279	1.83315	7.73221e-08	2.04206e-06
ENSMUSG00000089672	-1.6127	9.55602	7.90593e-08	2.08668e-06
ENSMUSG00000021211	-2.40584	1.17667	7.96141e-08	2.10005e-06
ENSMUSG00000028402	1.51879	4.16196	8.17374e-08	2.15476e-06
ENSMUSG00000047507	1.16923	5.74589	8.24617e-08	2.17254e-06
ENSMUSG00000059895	1.25961	7.16174	8.27373e-08	2.17848e-06
ENSMUSG00000101304	-3.14603	0.725694	8.37734e-08	2.20443e-06
ENSMUSG00000051486	3.86676	-0.666033	8.39265e-08	2.20712e-06
ENSMUSG00000025902	1.85879	3.77714	8.39766e-08	2.20712e-06
ENSMUSG00000057135	-1.50597	3.97839	8.46286e-08	2.22291e-06
ENSMUSG00000033207	2.4251	5.5366	8.49039e-08	2.2288e-06
ENSMUSG00000021773	-1.8423	1.92497	8.60365e-08	2.25718e-06
ENSMUSG00000019055	-1.07005	5.63986	8.63872e-08	2.26502e-06
ENSMUSG00000034839	2.63759	0.739875	8.69269e-08	2.2778e-06
ENSMUSG00000026870	2.69074	1.69779	8.72585e-08	2.28512e-06
ENSMUSG00000041842	1.61843	3.92871	8.82373e-08	2.30936e-06
ENSMUSG00000028972	-4.82814	-1.44732	8.8409e-08	2.31247e-06
ENSMUSG00000032936	-4.47625	1.75344	8.87161e-08	2.31911e-06
ENSMUSG00000022475	1.00952	7.60769	8.89064e-08	2.32269e-06
ENSMUSG00000007050	-1.3347	4.00877	8.97757e-08	2.344e-06
ENSMUSG00000024300	-1.11184	8.02106	9.0361e-08	2.35787e-06
ENSMUSG00000030934	1.11529	7.13049	9.14458e-08	2.38404e-06
ENSMUSG00000062070	-1.46027	3.08594	9.14732e-08	2.38404e-06
ENSMUSG00000040592	1.99596	7.65205	9.16838e-08	2.3881e-06
ENSMUSG00000015093	1.38012	3.96304	9.28014e-08	2.41577e-06
ENSMUSG00000051920	6.96672	-1.68574	9.32224e-08	2.42528e-06
ENSMUSG00000010406	-1.14869	5.21569	9.33678e-08	2.42762e-06
ENSMUSG00000026893	-1.61221	3.78654	9.39833e-08	2.44217e-06
ENSMUSG00000021770	-1.12527	5.91665	9.56189e-08	2.48319e-06
ENSMUSG00000075520	-6.97914	-1.8227	9.6475e-08	2.50393e-06
ENSMUSG00000021775	1.21514	6.33466	9.745e-08	2.52773e-06
ENSMUSG00000048218	1.45026	3.86494	9.78445e-08	2.53646e-06
ENSMUSG00000018930	-1.32643	8.35458	9.83829e-08	2.5489e-06
ENSMUSG00000090958	1.49162	5.27676	9.88288e-08	2.55893e-06
ENSMUSG00000020357	1.92681	4.49422	9.95291e-08	2.57554e-06
ENSMUSG00000020057	2.05832	7.43357	1.00566e-07	2.60083e-06
ENSMUSG00000038235	-1.05683	6.5707	1.00718e-07	2.60322e-06
ENSMUSG00000033585	2.21052	2.34872	1.01973e-07	2.6341e-06
ENSMUSG00000022468	2.74288	2.21909	1.02672e-07	2.65059e-06
ENSMUSG00000031447	-1.13509	9.33535	1.0314e-07	2.6611e-06
ENSMUSG00000079037	1.27976	6.47984	1.03424e-07	2.66684e-06
ENSMUSG00000013353	-3.93927	1.37126	1.05716e-07	2.72433e-06
ENSMUSG00000047033	3.39655	-0.866528	1.06344e-07	2.73808e-06
ENSMUSG00000043832	-1.6465	4.16423	1.06375e-07	2.73808e-06
ENSMUSG00000055978	-2.81751	1.13191	1.0839e-07	2.78831e-06
ENSMUSG00000047414	1.91017	3.67926	1.08541e-07	2.79053e-06
ENSMUSG00000038572	3.66293	1.47444	1.09233e-07	2.80666e-06
ENSMUSG00000094594	-1.47092	3.51437	1.1012e-07	2.82778e-06
ENSMUSG00000015474	-1.36959	4.29302	1.10271e-07	2.83001e-06
ENSMUSG00000044199	1.05138	5.86619	1.10467e-07	2.8323e-06
ENSMUSG00000023800	-1.34249	4.09018	1.1049e-07	2.8323e-06
ENSMUSG00000029452	1.98095	2.19581	1.11721e-07	2.86218e-06
ENSMUSG00000029576	2.04602	2.66477	1.11968e-07	2.86682e-06
ENSMUSG00000024590	-1.41658	8.45223	1.12736e-07	2.88478e-06
ENSMUSG00000070424	2.06383	0.820709	1.12913e-07	2.88761e-06
ENSMUSG00000005540	2.2234	7.49744	1.13433e-07	2.89766e-06
ENSMUSG00000045912	-3.20986	-0.942904	1.13438e-07	2.89766e-06
ENSMUSG00000080875	-1.54888	2.92253	1.13842e-07	2.90627e-06
ENSMUSG00000038059	-1.40135	6.84669	1.14349e-07	2.91751e-06
ENSMUSG00000032348	-1.57973	5.16708	1.14882e-07	2.92938e-06
ENSMUSG00000051444	-2.03018	1.80317	1.17116e-07	2.98461e-06
ENSMUSG00000063531	-1.69661	3.54236	1.17754e-07	2.99913e-06
ENSMUSG00000026107	-1.28762	6.87374	1.20368e-07	3.0639e-06
ENSMUSG00000085913	-1.47185	3.27458	1.20665e-07	3.0679e-06
ENSMUSG00000022479	-1.8394	4.30683	1.20666e-07	3.0679e-06
ENSMUSG00000019989	2.25066	2.38444	1.20769e-07	3.06874e-06
ENSMUSG00000008601	1.85205	2.33859	1.21576e-07	3.08745e-06
ENSMUSG00000097225	3.65817	-0.657909	1.21823e-07	3.09194e-06
ENSMUSG00000032053	1.32097	6.78333	1.22958e-07	3.11891e-06
ENSMUSG00000069378	2.75395	2.80586	1.24595e-07	3.1586e-06
ENSMUSG00000039911	-1.24754	4.54116	1.24772e-07	3.16126e-06
ENSMUSG00000043740	-1.785	5.08994	1.25484e-07	3.17745e-06
ENSMUSG00000097462	2.51696	1.47042	1.25739e-07	3.18206e-06
ENSMUSG00000059495	1.03167	6.73426	1.25981e-07	3.18632e-06
ENSMUSG00000076501	2.19279	1.76331	1.29153e-07	3.26467e-06
ENSMUSG00000014609	2.0997	1.16877	1.29612e-07	3.27436e-06
ENSMUSG00000028399	1.81765	4.48666	1.29998e-07	3.28222e-06
ENSMUSG00000081723	-2.79178	1.84314	1.31572e-07	3.32005e-06
ENSMUSG00000030206	-2.904	-0.425883	1.33994e-07	3.37921e-06
ENSMUSG00000020696	-1.17943	5.22248	1.34133e-07	3.38077e-06
ENSMUSG00000030116	1.69361	4.8246	1.35087e-07	3.40283e-06
ENSMUSG00000026980	-1.59305	5.9034	1.35284e-07	3.40582e-06
ENSMUSG00000039208	-1.18329	5.63253	1.36116e-07	3.42481e-06
ENSMUSG00000030096	-1.19619	8.44946	1.38777e-07	3.48973e-06
ENSMUSG00000019996	1.35168	4.03292	1.40096e-07	3.52089e-06
ENSMUSG00000075410	2.8917	0.209425	1.405e-07	3.52899e-06
ENSMUSG00000036067	-1.25084	6.13012	1.41252e-07	3.54404e-06
ENSMUSG00000026303	-1.49882	5.02129	1.41261e-07	3.54404e-06
ENSMUSG00000043421	-1.29611	6.77948	1.42712e-07	3.57838e-06
ENSMUSG00000036368	1.71154	3.62982	1.44249e-07	3.61484e-06
ENSMUSG00000021306	-1.42632	4.86928	1.45489e-07	3.64383e-06
ENSMUSG00000076523	2.47028	2.31364	1.47657e-07	3.696e-06
ENSMUSG00000095737	4.32006	-1.03903	1.4817e-07	3.70672e-06
ENSMUSG00000029603	1.69948	5.45405	1.4917e-07	3.72959e-06
ENSMUSG00000035435	2.481	0.910617	1.49805e-07	3.74333e-06
ENSMUSG00000015027	-1.20464	5.52386	1.51648e-07	3.78721e-06
ENSMUSG00000015942	-1.34851	6.15975	1.52521e-07	3.80683e-06
ENSMUSG00000025810	1.01293	7.34043	1.52711e-07	3.8094e-06
ENSMUSG00000000915	0.979727	7.73889	1.52809e-07	3.80965e-06
ENSMUSG00000033644	-1.8714	1.99552	1.53774e-07	3.83152e-06
ENSMUSG00000030681	-0.992533	6.91435	1.53958e-07	3.83393e-06
ENSMUSG00000083899	1.26551	5.9064	1.55002e-07	3.85771e-06
ENSMUSG00000031748	2.15336	1.74455	1.55525e-07	3.86852e-06
ENSMUSG00000033083	-1.0765	6.42877	1.56024e-07	3.87874e-06
ENSMUSG00000000794	-2.70766	4.10622	1.56504e-07	3.88845e-06
ENSMUSG00000057182	3.23584	2.23983	1.57597e-07	3.91336e-06
ENSMUSG00000026958	-1.19302	5.63186	1.58274e-07	3.92795e-06
ENSMUSG00000024268	-1.8167	1.85089	1.58677e-07	3.93572e-06
ENSMUSG00000006517	-1.37664	5.15772	1.62163e-07	4.0199e-06
ENSMUSG00000004032	-1.78207	2.88594	1.65242e-07	4.09389e-06
ENSMUSG00000097139	-2.23846	0.644733	1.65775e-07	4.10476e-06
ENSMUSG00000021573	1.77389	3.06952	1.65938e-07	4.10648e-06
ENSMUSG00000102027	-5.62327	-1.46732	1.67514e-07	4.14311e-06
ENSMUSG00000021214	-5.23564	1.39857	1.69676e-07	4.19421e-06
ENSMUSG00000029189	-1.49057	3.52918	1.69906e-07	4.19753e-06
ENSMUSG00000004814	-3.29045	1.55415	1.702e-07	4.2024e-06
ENSMUSG00000022304	-3.17356	-0.84619	1.7161e-07	4.23483e-06
ENSMUSG00000104346	3.45114	-0.657664	1.73059e-07	4.26816e-06
ENSMUSG00000039706	2.30159	4.3326	1.76274e-07	4.34499e-06
ENSMUSG00000049538	-6.6926	-2.0559	1.78934e-07	4.40808e-06
ENSMUSG00000089636	-1.72421	3.49549	1.8276e-07	4.49981e-06
ENSMUSG00000001020	-1.03743	6.94607	1.83112e-07	4.50592e-06
ENSMUSG00000041247	3.35886	7.91783	1.84108e-07	4.52788e-06
ENSMUSG00000098053	-6.946	-1.85053	1.8501e-07	4.54748e-06
ENSMUSG00000066442	-2.06932	2.3371	1.85762e-07	4.56341e-06
ENSMUSG00000038188	1.55902	3.46246	1.8646e-07	4.57798e-06
ENSMUSG00000016995	2.29717	4.34627	1.86576e-07	4.57825e-06
ENSMUSG00000097493	1.78887	2.37331	1.87163e-07	4.59007e-06
ENSMUSG00000070802	2.38531	1.04898	1.90106e-07	4.65962e-06
ENSMUSG00000031647	2.75317	3.41929	1.90907e-07	4.67663e-06
ENSMUSG00000044770	1.0425	5.87012	1.91113e-07	4.67904e-06
ENSMUSG00000026950	-2.58192	3.89334	1.91389e-07	4.68319e-06
ENSMUSG00000092680	-2.66339	-0.368835	1.9373e-07	4.73781e-06
ENSMUSG00000057530	1.15015	7.34676	1.95597e-07	4.78078e-06
ENSMUSG00000001911	1.26128	6.28162	1.97218e-07	4.81772e-06
ENSMUSG00000022537	1.98782	4.08336	2.01836e-07	4.92776e-06
ENSMUSG00000020733	-1.10887	7.20918	2.03968e-07	4.97701e-06
ENSMUSG00000044043	2.28227	0.365975	2.05905e-07	5.02149e-06
ENSMUSG00000038370	1.87255	3.54947	2.06773e-07	5.03984e-06
ENSMUSG00000025432	-1.67775	2.40109	2.11926e-07	5.16253e-06
ENSMUSG00000070047	-1.34064	6.54553	2.13349e-07	5.19431e-06
ENSMUSG00000038112	4.19196	0.567948	2.14458e-07	5.21839e-06
ENSMUSG00000097576	-1.9683	1.66874	2.15009e-07	5.2289e-06
ENSMUSG00000072812	-1.50227	4.63866	2.15247e-07	5.23175e-06
ENSMUSG00000034993	-1.25067	7.26518	2.16118e-07	5.24733e-06
ENSMUSG00000056130	-1.9931	2.49687	2.16128e-07	5.24733e-06
ENSMUSG00000005142	-1.0361	8.80835	2.1867e-07	5.3061e-06
ENSMUSG00000040084	-1.41623	4.76597	2.18794e-07	5.30615e-06
ENSMUSG00000047330	2.84646	3.64703	2.20131e-07	5.33561e-06
ENSMUSG00000098489	-2.41244	2.03887	2.21676e-07	5.36777e-06
ENSMUSG00000030403	-1.07886	8.9579	2.21704e-07	5.36777e-06
ENSMUSG00000016529	-1.9356	2.9425	2.23187e-07	5.40067e-06
ENSMUSG00000020607	-1.8115	2.4922	2.25602e-07	5.45608e-06
ENSMUSG00000072945	-7.35319	-1.58234	2.2735e-07	5.49533e-06
ENSMUSG00000004035	2.4304	0.142258	2.30921e-07	5.57855e-06
ENSMUSG00000035104	2.32083	0.808917	2.32624e-07	5.61657e-06
ENSMUSG00000031851	-1.24467	4.36602	2.34639e-07	5.6621e-06
ENSMUSG00000079537	3.68688	-0.605965	2.34936e-07	5.66613e-06
ENSMUSG00000001247	-1.33284	3.79373	2.35767e-07	5.68302e-06
ENSMUSG00000032334	1.67146	5.65655	2.36419e-07	5.69561e-06
ENSMUSG00000030340	1.35378	5.78685	2.37848e-07	5.72687e-06
ENSMUSG00000036718	-1.52967	3.13567	2.38719e-07	5.74466e-06
ENSMUSG00000005672	1.35061	6.02481	2.39449e-07	5.75906e-06
ENSMUSG00000041771	2.67956	3.23619	2.39747e-07	5.76305e-06
ENSMUSG00000024899	-1.57548	4.10923	2.41141e-07	5.79337e-06
ENSMUSG00000023905	-1.36686	5.56512	2.41365e-07	5.79556e-06
ENSMUSG00000038147	-1.06394	7.25243	2.4285e-07	5.828e-06
ENSMUSG00000027661	2.1167	1.86631	2.43504e-07	5.84049e-06
ENSMUSG00000025969	-1.68513	6.39402	2.44197e-07	5.85388e-06
ENSMUSG00000037628	-2.03701	1.79217	2.44426e-07	5.85616e-06
ENSMUSG00000021640	-4.15139	0.0374888	2.45287e-07	5.87355e-06
ENSMUSG00000020335	4.37917	-1.44605	2.45891e-07	5.8817e-06
ENSMUSG00000023087	-1.33806	5.50179	2.45897e-07	5.8817e-06
ENSMUSG00000029919	-1.45733	3.95626	2.48075e-07	5.93056e-06
ENSMUSG00000102566	-4.40097	-1.82626	2.49153e-07	5.95306e-06
ENSMUSG00000044816	-3.72227	-1.36356	2.49967e-07	5.96925e-06
ENSMUSG00000011752	-1.62156	2.01099	2.53946e-07	6.0582e-06
ENSMUSG00000025064	2.65961	1.03277	2.5397e-07	6.0582e-06
ENSMUSG00000038668	2.17373	3.53797	2.54937e-07	6.07795e-06
ENSMUSG00000010080	1.36966	4.61942	2.56003e-07	6.10004e-06
ENSMUSG00000005947	-1.19689	5.97589	2.56398e-07	6.1061e-06
ENSMUSG00000062257	3.62527	0.664221	2.56899e-07	6.11469e-06
ENSMUSG00000000903	1.79465	3.52774	2.57128e-07	6.11681e-06
ENSMUSG00000087408	7.41927	-1.30207	2.57373e-07	6.11932e-06
ENSMUSG00000078817	-2.1293	2.85764	2.57635e-07	6.1222e-06
ENSMUSG00000085683	-7.01774	-1.76423	2.61331e-07	6.20469e-06
ENSMUSG00000052911	1.29876	6.59148	2.61391e-07	6.20469e-06
ENSMUSG00000027160	-1.39564	3.48046	2.62264e-07	6.22203e-06
ENSMUSG00000034858	0.997695	6.14885	2.64431e-07	6.27003e-06
ENSMUSG00000039286	-1.02814	6.47769	2.65382e-07	6.28917e-06
ENSMUSG00000022555	-1.55887	8.14795	2.66013e-07	6.3007e-06
ENSMUSG00000001056	-1.11263	4.89639	2.6655e-07	6.31e-06
ENSMUSG00000044062	6.60659	-1.96118	2.67581e-07	6.33097e-06
ENSMUSG00000076514	2.34742	2.52002	2.6824e-07	6.34311e-06
ENSMUSG00000028124	-1.11479	5.15647	2.71516e-07	6.41711e-06
ENSMUSG00000020092	-1.18285	6.32027	2.74097e-07	6.47459e-06
ENSMUSG00000043498	-4.63357	-1.64478	2.76164e-07	6.5199e-06
ENSMUSG00000029490	-1.47297	3.13027	2.77023e-07	6.53662e-06
ENSMUSG00000031990	1.72208	2.67735	2.77843e-07	6.55245e-06
ENSMUSG00000022180	-1.488	5.23521	2.80277e-07	6.60626e-06
ENSMUSG00000058589	-3.31339	-0.314452	2.85813e-07	6.73311e-06
ENSMUSG00000054428	-1.12825	4.85379	2.89135e-07	6.8077e-06
ENSMUSG00000033863	1.28874	5.60705	2.93731e-07	6.91219e-06
ENSMUSG00000033685	-0.981729	9.6598	2.9482e-07	6.93077e-06
ENSMUSG00000040808	2.21585	4.10751	2.94839e-07	6.93077e-06
ENSMUSG00000011148	-1.24787	5.51204	2.98271e-07	7.00767e-06
ENSMUSG00000000290	-1.31034	9.41013	3.06005e-07	7.18552e-06
ENSMUSG00000048834	-2.79766	1.60148	3.08277e-07	7.23497e-06
ENSMUSG00000022895	-1.27441	9.41671	3.08974e-07	7.24743e-06
ENSMUSG00000074212	-1.14252	5.13707	3.10465e-07	7.2785e-06
ENSMUSG00000051331	1.73592	4.17265	3.15286e-07	7.38754e-06
ENSMUSG00000020029	-1.1719	7.24204	3.22791e-07	7.55934e-06
ENSMUSG00000024043	2.1081	2.89326	3.23484e-07	7.57151e-06
ENSMUSG00000049608	-1.76046	4.43636	3.24782e-07	7.59781e-06
ENSMUSG00000034258	-2.10758	3.81927	3.25653e-07	7.6141e-06
ENSMUSG00000073529	-2.61416	1.60159	3.26559e-07	7.63119e-06
ENSMUSG00000033998	1.77011	2.59961	3.28267e-07	7.667e-06
ENSMUSG00000062906	1.14642	5.76484	3.2929e-07	7.68678e-06
ENSMUSG00000019894	3.01448	0.0635985	3.31404e-07	7.73199e-06
ENSMUSG00000004730	-1.75585	6.95568	3.31629e-07	7.73311e-06
ENSMUSG00000018012	1.50828	3.13886	3.31911e-07	7.73554e-06
ENSMUSG00000045917	-1.07437	5.41207	3.36267e-07	7.83288e-06
ENSMUSG00000033590	1.36046	5.54075	3.40542e-07	7.92823e-06
ENSMUSG00000031636	2.10224	1.99601	3.41618e-07	7.94545e-06
ENSMUSG00000021208	-2.85526	-0.459877	3.41646e-07	7.94545e-06
ENSMUSG00000078350	1.7332	3.1252	3.43361e-07	7.98108e-06
ENSMUSG00000027775	-0.98288	6.6984	3.46145e-07	8.04151e-06
ENSMUSG00000053175	-1.15841	5.89564	3.48951e-07	8.09864e-06
ENSMUSG00000064246	2.01428	8.70173	3.48975e-07	8.09864e-06
ENSMUSG00000022441	3.04318	-0.0109092	3.50288e-07	8.12477e-06
ENSMUSG00000079227	-1.19125	5.69773	3.52295e-07	8.16699e-06
ENSMUSG00000069806	2.57377	0.860045	3.54749e-07	8.2195e-06
ENSMUSG00000073538	1.83266	3.66981	3.55361e-07	8.22932e-06
ENSMUSG00000073802	-1.67408	2.56347	3.59044e-07	8.3102e-06
ENSMUSG00000074259	1.43044	4.44403	3.59389e-07	8.31378e-06
ENSMUSG00000086499	-6.85491	-1.94764	3.65608e-07	8.45317e-06
ENSMUSG00000020063	0.99739	6.34389	3.67642e-07	8.49569e-06
ENSMUSG00000005958	1.53723	3.38096	3.69196e-07	8.52709e-06
ENSMUSG00000056399	3.51903	-0.33053	3.78378e-07	8.73454e-06
ENSMUSG00000028692	-1.02245	8.72376	3.8279e-07	8.83171e-06
ENSMUSG00000026173	2.94544	-0.0520336	3.84276e-07	8.86131e-06
ENSMUSG00000069515	2.83755	7.29619	3.85677e-07	8.88891e-06
ENSMUSG00000031258	1.49378	3.08237	3.87447e-07	8.925e-06
ENSMUSG00000096753	5.34004	-1.34835	3.91087e-07	9.00408e-06
ENSMUSG00000103472	3.4712	-0.497553	3.94606e-07	9.0803e-06
ENSMUSG00000042182	-1.92916	1.66508	3.94893e-07	9.08213e-06
ENSMUSG00000002076	-3.31243	0.0862872	3.96945e-07	9.12451e-06
ENSMUSG00000019179	-0.994858	7.54341	3.9763e-07	9.13544e-06
ENSMUSG00000052516	2.44473	3.10148	3.98027e-07	9.13975e-06
ENSMUSG00000031097	-1.49055	2.68961	4.0687e-07	9.33789e-06
ENSMUSG00000030325	1.04707	5.73196	4.09122e-07	9.38463e-06
ENSMUSG00000039601	1.91093	1.32641	4.13262e-07	9.47462e-06
ENSMUSG00000028539	2.6	0.914962	4.13539e-07	9.476e-06
ENSMUSG00000029608	-3.75081	-0.759621	4.14968e-07	9.50376e-06
ENSMUSG00000040616	-1.4026	3.757	4.17244e-07	9.55085e-06
ENSMUSG00000000266	1.75087	4.20347	4.18967e-07	9.57857e-06
ENSMUSG00000032890	-1.68984	2.79517	4.1905e-07	9.57857e-06
ENSMUSG00000068744	-1.77809	1.89201	4.19113e-07	9.57857e-06
ENSMUSG00000040187	-1.8932	2.23881	4.23942e-07	9.68385e-06
ENSMUSG00000049404	-2.24027	0.835789	4.24228e-07	9.68533e-06
ENSMUSG00000021217	1.57268	2.87568	4.27684e-07	9.75912e-06
ENSMUSG00000020173	1.83839	3.89926	4.29626e-07	9.7983e-06
ENSMUSG00000021536	2.17807	2.63152	4.34765e-07	9.91032e-06
ENSMUSG00000027525	1.77969	1.68464	4.35671e-07	9.92205e-06
ENSMUSG00000031387	-1.3634	5.49547	4.35734e-07	9.92205e-06
ENSMUSG00000009216	4.21481	-1.18685	4.3953e-07	1.00033e-05
ENSMUSG00000032083	-3.21106	-0.695445	4.42676e-07	1.00696e-05
ENSMUSG00000053411	1.00856	7.3822	4.48169e-07	1.01882e-05
ENSMUSG00000034807	-0.98817	7.58964	4.48356e-07	1.01882e-05
ENSMUSG00000021957	-0.992937	8.30949	4.50274e-07	1.02264e-05
ENSMUSG00000021710	-1.23761	5.00014	4.5228e-07	1.02667e-05
ENSMUSG00000050022	-1.4214	5.5781	4.53972e-07	1.02997e-05
ENSMUSG00000073409	0.934894	9.22246	4.56766e-07	1.03577e-05
ENSMUSG00000032006	2.1778	2.55069	4.5816e-07	1.03839e-05
ENSMUSG00000015597	1.09083	6.75767	4.63302e-07	1.0495e-05
ENSMUSG00000054640	-1.80384	3.54703	4.68154e-07	1.05994e-05
ENSMUSG00000060180	3.20589	-0.431865	4.71869e-07	1.0678e-05
ENSMUSG00000019189	0.923333	7.54149	4.73485e-07	1.0709e-05
ENSMUSG00000024299	1.02316	7.81939	4.74927e-07	1.07361e-05
ENSMUSG00000024725	-0.950345	7.67622	4.83743e-07	1.09297e-05
ENSMUSG00000024346	-1.08332	5.09335	4.86343e-07	1.09827e-05
ENSMUSG00000040447	1.17047	5.52017	4.91995e-07	1.11046e-05
ENSMUSG00000022094	-1.0562	5.17445	4.9579e-07	1.11845e-05
ENSMUSG00000073242	-4.5173	-0.981858	4.96646e-07	1.1198e-05
ENSMUSG00000039899	-0.963695	7.24824	4.9726e-07	1.12061e-05
ENSMUSG00000042671	-3.67077	-0.643524	4.98553e-07	1.12294e-05
ENSMUSG00000028635	-3.59332	-0.792556	4.98836e-07	1.123e-05
ENSMUSG00000074625	-3.76628	-1.09897	5.00576e-07	1.12591e-05
ENSMUSG00000027469	-1.59108	4.46053	5.00644e-07	1.12591e-05
ENSMUSG00000070880	1.85184	1.9574	5.03948e-07	1.1322e-05
ENSMUSG00000019647	1.98175	3.854	5.03963e-07	1.1322e-05
ENSMUSG00000097651	-4.78011	-1.48806	5.11605e-07	1.14878e-05
ENSMUSG00000039852	0.909284	7.77112	5.12546e-07	1.1503e-05
ENSMUSG00000029314	-1.37883	4.03147	5.13657e-07	1.1522e-05
ENSMUSG00000094430	3.99298	-1.32555	5.14777e-07	1.15412e-05
ENSMUSG00000042622	-1.17292	7.31981	5.15323e-07	1.15475e-05
ENSMUSG00000026304	-2.33332	0.0457264	5.16429e-07	1.15664e-05
ENSMUSG00000103165	-4.59809	-1.28652	5.21264e-07	1.16687e-05
ENSMUSG00000016496	-1.12682	8.52102	5.23069e-07	1.17031e-05
ENSMUSG00000001418	-0.985768	6.80483	5.2508e-07	1.1742e-05
ENSMUSG00000032549	1.21919	4.47384	5.26591e-07	1.17698e-05
ENSMUSG00000086813	-2.74618	-0.00640699	5.2797e-07	1.17946e-05
ENSMUSG00000027955	1.34372	3.82921	5.30185e-07	1.18365e-05
ENSMUSG00000028413	-1.02683	7.89428	5.30387e-07	1.18365e-05
ENSMUSG00000006143	-6.85682	-1.92973	5.33215e-07	1.18935e-05
ENSMUSG00000035769	-1.6353	2.53518	5.35434e-07	1.19369e-05
ENSMUSG00000020388	-1.44452	3.63472	5.39685e-07	1.20255e-05
ENSMUSG00000004837	1.0402	6.76982	5.47679e-07	1.21974e-05
ENSMUSG00000034118	1.43817	4.43906	5.505e-07	1.2254e-05
ENSMUSG00000062210	-0.954199	6.20753	5.5269e-07	1.22964e-05
ENSMUSG00000000958	-1.49417	4.07116	5.53722e-07	1.23131e-05
ENSMUSG00000027204	1.43806	6.44743	5.62765e-07	1.25078e-05
ENSMUSG00000029193	3.63733	1.81611	5.66577e-07	1.25861e-05
ENSMUSG00000045629	2.50785	2.82584	5.78197e-07	1.28377e-05
ENSMUSG00000029186	1.25109	6.06226	5.79135e-07	1.2848e-05
ENSMUSG00000021795	2.38297	8.64613	5.79247e-07	1.2848e-05
ENSMUSG00000022181	2.59996	4.4283	5.79632e-07	1.285e-05
ENSMUSG00000055782	-1.66337	4.25669	5.96206e-07	1.32107e-05
ENSMUSG00000031543	-1.72049	1.50744	6.00186e-07	1.32921e-05
ENSMUSG00000030178	1.51025	5.13904	6.06156e-07	1.34175e-05
ENSMUSG00000007458	-0.906664	7.9382	6.06615e-07	1.34209e-05
ENSMUSG00000030365	1.11217	5.51057	6.1629e-07	1.3628e-05
ENSMUSG00000079465	1.8115	2.94397	6.28989e-07	1.39018e-05
ENSMUSG00000024533	-1.36702	4.17954	6.49932e-07	1.43574e-05
ENSMUSG00000035279	2.1883	3.45077	6.55228e-07	1.44671e-05
ENSMUSG00000020085	-1.49118	4.46971	6.57296e-07	1.44988e-05
ENSMUSG00000029819	-5.41679	-1.62017	6.57327e-07	1.44988e-05
ENSMUSG00000028536	2.62213	0.258404	6.59138e-07	1.45313e-05
ENSMUSG00000056069	-0.968376	6.44855	6.62427e-07	1.45965e-05
ENSMUSG00000036636	-0.933152	6.70737	6.64951e-07	1.46447e-05
ENSMUSG00000076258	-2.29131	2.13772	6.70771e-07	1.47654e-05
ENSMUSG00000032381	-1.05225	5.66127	6.7655e-07	1.48851e-05
ENSMUSG00000062329	4.68522	1.66219	6.84351e-07	1.50492e-05
ENSMUSG00000101517	-2.2158	1.92935	6.89718e-07	1.51596e-05
ENSMUSG00000019088	-1.12146	5.34981	6.9166e-07	1.51946e-05
ENSMUSG00000005338	1.93344	1.60915	6.93642e-07	1.52305e-05
ENSMUSG00000026317	-1.31091	4.8102	7.01308e-07	1.5391e-05
ENSMUSG00000036687	1.63469	2.69748	7.04261e-07	1.54481e-05
ENSMUSG00000036356	1.5457	2.95497	7.05217e-07	1.54613e-05
ENSMUSG00000034634	1.90308	6.43917	7.08237e-07	1.55197e-05
ENSMUSG00000094626	2.13598	1.12634	7.09212e-07	1.55332e-05
ENSMUSG00000046079	-0.949137	6.63341	7.11391e-07	1.55731e-05
ENSMUSG00000035373	-1.86013	3.63109	7.11919e-07	1.55769e-05
ENSMUSG00000044033	1.6871	5.00967	7.17758e-07	1.56916e-05
ENSMUSG00000069662	-1.01535	6.83724	7.17881e-07	1.56916e-05
ENSMUSG00000073008	1.02866	5.71039	7.24151e-07	1.58156e-05
ENSMUSG00000025586	1.892	2.52243	7.2428e-07	1.58156e-05
ENSMUSG00000039450	1.20599	5.01569	7.28828e-07	1.5907e-05
[truncated: 41,630 more rows]
