# Supplementary material for: Errors in RNA-Seq quantification affect genes of relevance to human disease
Source: Genome Biol. 2015 Sep 3;16(1):177. doi: 10.1186/s13059-015-0734-x (PMC4558956; doi:10.1186/s13059-015-0734-x)
Supplement: Additional file 10: Table S6. — EdgeR results from MMGs. Differential expression results calculated by edgeR for MMG counts produced by the stage 2 analysis. Can be downloaded from [43]. (XLSX 428 kb) [file 13059_2015_734_MOESM10_ESM.xlsx]

## Sheet: Sheet1
	logFC	logCPM	PValue	FDR	members
MG2640	-4.63807	4.39707	2.07496e-72	1.00574e-68	ENSMUSG00000085295
MG1749	-5.5091	8.61381	2.99862e-68	7.26715e-65	ENSMUSG00000027399,ENSMUSG00000085498
MG655	-2.69668	7.13025	2.45903e-61	3.97298e-58	ENSMUSG00000074677,ENSMUSG00000095028
MG4061	-2.62759	7.18878	3.05967e-60	3.70755e-57	ENSMUSG00000074677,ENSMUSG00000095028,ENSMUSG00000095788
MG1323	-3.0214	6.67187	1.50995e-57	1.46374e-54	ENSMUSG00000089929,ENSMUSG00000099974
MG2333	-2.56069	6.44207	6.64316e-57	5.36656e-54	ENSMUSG00000028494,ENSMUSG00000081169
MG452	-3.88103	6.01834	6.0809e-52	4.21059e-49	ENSMUSG00000033213,ENSMUSG00000076309
MG1670	-4.05487	10.1053	1.17048e-49	7.09164e-47	ENSMUSG00000029379,ENSMUSG00000058427
MG2794	-3.25433	7.84889	2.2414e-47	1.20712e-44	ENSMUSG00000089929,ENSMUSG00000099974,ENSMUSG00000102037
MG3458	-2.45174	5.71448	1.23033e-46	5.96339e-44	ENSMUSG00000034652,ENSMUSG00000044811
MG2178	-2.85155	4.66924	1.85217e-46	8.16135e-44	ENSMUSG00000074677,ENSMUSG00000095788
MG2568	-3.30328	8.81823	2.07855e-44	8.39562e-42	ENSMUSG00000089929,ENSMUSG00000099974,ENSMUSG00000100838,ENSMUSG00000102037
MG3804	-3.05328	8.40034	3.43663e-44	1.28133e-41	ENSMUSG00000089929,ENSMUSG00000100838
MG1496	-3.4364	7.49876	4.8171e-44	1.66775e-41	ENSMUSG00000099974,ENSMUSG00000102037
MG4441	-2.64997	5.79005	3.19353e-42	1.03194e-39	ENSMUSG00000028494
MG4425	-3.32789	4.86946	1.22447e-41	3.70938e-39	ENSMUSG00000053820,ENSMUSG00000099974,ENSMUSG00000102037
MG4476	2.7263	6.5946	3.44381e-41	9.81892e-39	ENSMUSG00000026273,ENSMUSG00000047793
MG2458	-2.93894	6.7447	6.83021e-41	1.83922e-38	ENSMUSG00000089929,ENSMUSG00000099974,ENSMUSG00000100838
MG3038	-3.30742	3.81028	5.41597e-39	1.38164e-36	ENSMUSG00000030162
MG4468	2.87844	6.53069	4.23972e-38	1.0275e-35	ENSMUSG00000057342,ENSMUSG00000059824
MG4691	-2.42458	6.20708	1.48725e-36	3.43273e-34	ENSMUSG00000061175
MG538	-2.04574	8.21015	7.27078e-32	1.60189e-29	ENSMUSG00000056501,ENSMUSG00000090213
MG3712	2.323	5.50223	1.24807e-30	2.63017e-28	ENSMUSG00000038550
MG4382	-1.85203	7.75361	3.10608e-30	6.27299e-28	ENSMUSG00000024661
MG4208	4.54746	9.38965	9.78349e-30	1.89682e-27	ENSMUSG00000025150,ENSMUSG00000083618
MG3411	-2.05753	5.09281	4.35679e-29	8.12207e-27	ENSMUSG00000010751,ENSMUSG00000037613
MG760	-2.94052	5.22508	5.00216e-29	8.9798e-27	ENSMUSG00000020377,ENSMUSG00000097887
MG2963	-3.86878	2.46787	6.76187e-29	1.17053e-26	ENSMUSG00000074677,ENSMUSG00000095028,ENSMUSG00000095788,ENSMUSG00000102155
MG2281	-2.26931	10.1658	4.37578e-28	7.31358e-26	ENSMUSG00000004207
MG2879	-3.21148	4.91777	6.70974e-28	1.08407e-25	ENSMUSG00000052270
MG3428	-2.59914	6.19005	8.66154e-28	1.35427e-25	ENSMUSG00000034641,ENSMUSG00000047798
MG3431	-1.96519	7.25318	1.43729e-27	2.17705e-25	ENSMUSG00000026656,ENSMUSG00000059498
MG3308	-3.12635	3.40859	1.50421e-27	2.20937e-25	ENSMUSG00000029082,ENSMUSG00000039753
MG1847	2.22192	5.51514	2.66556e-27	3.79999e-25	ENSMUSG00000027931,ENSMUSG00000087411
MG731	-1.74022	7.6525	3.61952e-27	5.01251e-25	ENSMUSG00000011752,ENSMUSG00000082016
MG1617	-1.82928	6.34542	4.27757e-27	5.75928e-25	ENSMUSG00000011752,ENSMUSG00000082016,ENSMUSG00000083761
MG1464	-2.05321	7.15214	3.33492e-26	4.36874e-24	ENSMUSG00000025355,ENSMUSG00000047090
MG1324	-1.93632	6.11164	4.16542e-26	5.3131e-24	ENSMUSG00000063506,ENSMUSG00000087639
MG2309	-2.54053	8.3702	1.32137e-25	1.64222e-23	ENSMUSG00000049382
MG472	-1.78861	8.76201	1.45713e-25	1.76568e-23	ENSMUSG00000011752
MG2761	-2.42646	4.8534	2.07571e-25	2.45389e-23	ENSMUSG00000066682,ENSMUSG00000066684
MG3401	1.83625	5.89386	9.0113e-25	1.03995e-22	ENSMUSG00000020889,ENSMUSG00000058756
MG1339	2.75493	5.8942	1.03584e-24	1.1676e-22	ENSMUSG00000024140
MG130	-2.53061	4.18336	1.49561e-24	1.64755e-22	ENSMUSG00000046245,ENSMUSG00000066682,ENSMUSG00000066684
MG2343	-2.41438	9.0466	5.95493e-24	6.27775e-22	ENSMUSG00000028859
MG4743	-1.71998	7.65235	5.95784e-24	6.27775e-22	ENSMUSG00000024736,ENSMUSG00000024737
MG3998	-2.73572	5.33691	7.67811e-24	7.91825e-22	ENSMUSG00000046805
MG1428	2.15934	7.98495	1.12638e-23	1.13741e-21	ENSMUSG00000068874,ENSMUSG00000068877
MG4610	2.73259	7.05381	2.62264e-23	2.59428e-21	ENSMUSG00000041134
MG2394	-1.85332	4.85472	8.2853e-23	8.03177e-21	ENSMUSG00000082016
MG3513	2.10925	5.7423	9.89442e-23	9.40358e-21	ENSMUSG00000054619,ENSMUSG00000056487
MG2619	2.81808	9.81893	2.01719e-22	1.88025e-20	ENSMUSG00000020044,ENSMUSG00000059602
MG870	-1.83971	6.50812	3.2491e-22	2.97139e-20	ENSMUSG00000021273,ENSMUSG00000021939
MG598	-1.43386	7.20365	3.4065e-22	3.05765e-20	ENSMUSG00000026031,ENSMUSG00000050533
MG2987	-2.62158	9.28205	1.45366e-21	1.28107e-19	ENSMUSG00000079293,ENSMUSG00000102040
MG3973	-2.12754	8.55155	2.1244e-21	1.83875e-19	ENSMUSG00000071713,ENSMUSG00000071714
MG950	1.44198	7.41305	2.63815e-21	2.24335e-19	ENSMUSG00000016756
MG4053	-1.95874	4.95622	3.60246e-21	3.01054e-19	ENSMUSG00000021773,ENSMUSG00000090564
MG3354	2.38627	8.27494	7.49124e-21	6.15424e-19	ENSMUSG00000015451,ENSMUSG00000073418
MG697	-2.8006	5.0063	9.51663e-21	7.68785e-19	ENSMUSG00000079427
MG1576	-1.52499	5.52904	2.15498e-20	1.71233e-18	ENSMUSG00000057666,ENSMUSG00000078967,ENSMUSG00000097148
MG934	-2.34764	5.99892	3.508e-20	2.74246e-18	ENSMUSG00000031504,ENSMUSG00000096957
MG2948	-1.93681	7.65472	5.85941e-20	4.50802e-18	ENSMUSG00000030789,ENSMUSG00000070369
MG29	-1.83946	10.9431	6.2823e-20	4.71544e-18	ENSMUSG00000024661,ENSMUSG00000084289
MG1642	-1.7823	6.45457	6.32357e-20	4.71544e-18	ENSMUSG00000062382,ENSMUSG00000082062
MG4194	-1.56272	9.61377	8.67773e-20	6.37287e-18	ENSMUSG00000024121
MG2138	-1.68379	7.38433	9.96503e-20	7.20903e-18	ENSMUSG00000028691,ENSMUSG00000094530
MG976	-2.66644	5.58581	1.0184e-19	7.25908e-18	ENSMUSG00000066442
MG4846	-1.43163	7.99967	1.40671e-19	9.88163e-18	ENSMUSG00000059040,ENSMUSG00000063524
MG384	-1.46727	5.55575	2.08629e-19	1.44461e-17	ENSMUSG00000063524,ENSMUSG00000064193
MG4172	-1.8715	4.87333	2.55892e-19	1.74692e-17	ENSMUSG00000057666,ENSMUSG00000078162,ENSMUSG00000097148,ENSMUSG00000097979
MG3570	-1.45772	8.31066	4.06586e-19	2.73711e-17	ENSMUSG00000021665,ENSMUSG00000021666
MG1458	-1.87582	7.9241	4.41149e-19	2.92911e-17	ENSMUSG00000015942,ENSMUSG00000015950
MG389	-1.52914	9.60165	5.47134e-19	3.58373e-17	ENSMUSG00000024121,ENSMUSG00000080242
MG1385	-2.06501	6.45035	6.4573e-19	4.17313e-17	ENSMUSG00000000204,ENSMUSG00000072620
MG2922	3.60338	6.95604	8.44163e-19	5.38376e-17	ENSMUSG00000033327,ENSMUSG00000092200
MG3586	-1.81921	5.99885	1.17854e-18	7.41865e-17	ENSMUSG00000057666,ENSMUSG00000078162,ENSMUSG00000078967,ENSMUSG00000097148
MG1863	-1.67738	4.74387	1.50222e-18	9.33494e-17	ENSMUSG00000082016,ENSMUSG00000083761
MG3253	-1.55004	5.65465	1.58247e-18	9.70913e-17	ENSMUSG00000032369,ENSMUSG00000087008
MG2053	2.19005	5.87177	2.19009e-18	1.32692e-16	ENSMUSG00000102918,ENSMUSG00000103309
MG2211	-1.42428	6.22958	2.68858e-18	1.60883e-16	ENSMUSG00000069939,ENSMUSG00000070025,ENSMUSG00000072432,ENSMUSG00000078162,ENSMUSG00000078300,ENSMUSG00000078592,ENSMUSG00000078636,ENSMUSG00000078967,ENSMUSG00000079360,ENSMUSG00000079501,ENSMUSG00000080994,ENSMUSG00000081221,ENSMUSG00000081600,ENSMUSG00000081721,ENSMUSG00000083773,ENSMUSG00000094708,ENSMUSG00000095937,ENSMUSG00000096438,ENSMUSG00000096617,ENSMUSG00000096810,ENSMUSG00000097148,…
MG2869	-2.38175	3.23547	2.75711e-18	1.62972e-16	ENSMUSG00000095028,ENSMUSG00000095788
MG3722	-1.91181	5.93988	2.87451e-18	1.67864e-16	ENSMUSG00000058542,ENSMUSG00000062382,ENSMUSG00000082062,ENSMUSG00000082360,ENSMUSG00000096755
MG279	-1.76352	5.0885	4.88261e-18	2.81738e-16	ENSMUSG00000069939,ENSMUSG00000070025,ENSMUSG00000070490,ENSMUSG00000071343,ENSMUSG00000072432,ENSMUSG00000073737,ENSMUSG00000078162,ENSMUSG00000078300,ENSMUSG00000078592,ENSMUSG00000078636,ENSMUSG00000078965,ENSMUSG00000078967,ENSMUSG00000079311,ENSMUSG00000079360,ENSMUSG00000079501,ENSMUSG00000081221,ENSMUSG00000081721,ENSMUSG00000082424,ENSMUSG00000083044,ENSMUSG00000083072,ENSMUSG00000083245,…
MG2606	-1.63755	7.10217	6.49099e-18	3.70139e-16	ENSMUSG00000050708,ENSMUSG00000062382,ENSMUSG00000093548
MG3850	-1.23944	7.40496	1.02876e-17	5.79813e-16	ENSMUSG00000061518,ENSMUSG00000079941,ENSMUSG00000103974
MG884	-1.56104	5.03032	1.10437e-17	6.15272e-16	ENSMUSG00000027593,ENSMUSG00000027596
MG3494	-1.90774	8.76235	1.30664e-17	7.19691e-16	ENSMUSG00000025351,ENSMUSG00000085939
MG1536	-2.35105	3.30416	1.36437e-17	7.43044e-16	ENSMUSG00000095029,ENSMUSG00000095609
MG2069	-1.72783	4.9494	2.35769e-17	1.26975e-15	ENSMUSG00000052482,ENSMUSG00000069939,ENSMUSG00000070025,ENSMUSG00000070443,ENSMUSG00000070490,ENSMUSG00000071343,ENSMUSG00000072432,ENSMUSG00000073737,ENSMUSG00000078162,ENSMUSG00000078300,ENSMUSG00000078370,ENSMUSG00000078592,ENSMUSG00000078636,ENSMUSG00000078965,ENSMUSG00000078967,ENSMUSG00000079311,ENSMUSG00000079360,ENSMUSG00000079501,ENSMUSG00000081221,ENSMUSG00000081600,ENSMUSG00000081721,…
MG636	-1.68251	6.40579	2.60534e-17	1.3877e-15	ENSMUSG00000021360,ENSMUSG00000086693
MG3815	-1.54677	5.92723	2.84772e-17	1.50031e-15	ENSMUSG00000057666,ENSMUSG00000069376,ENSMUSG00000069939,ENSMUSG00000070025,ENSMUSG00000070443,ENSMUSG00000070490,ENSMUSG00000072432,ENSMUSG00000078162,ENSMUSG00000078300,ENSMUSG00000078592,ENSMUSG00000078636,ENSMUSG00000078965,ENSMUSG00000078967,ENSMUSG00000079360,ENSMUSG00000079501,ENSMUSG00000080994,ENSMUSG00000081034,ENSMUSG00000081221,ENSMUSG00000081600,ENSMUSG00000082424,ENSMUSG00000082778,…
MG1560	-1.53738	7.21455	3.1214e-17	1.62682e-15	ENSMUSG00000028691
MG3316	-1.56666	5.47901	3.7549e-17	1.93617e-15	ENSMUSG00000032375,ENSMUSG00000053040
MG3300	-2.11615	3.46157	4.08576e-17	2.0846e-15	ENSMUSG00000026928,ENSMUSG00000086779
MG2030	-1.91832	4.01271	4.81307e-17	2.4301e-15	ENSMUSG00000026656,ENSMUSG00000059089,ENSMUSG00000059498,ENSMUSG00000065905,ENSMUSG00000103676,ENSMUSG00000104340
MG3808	-1.60494	6.85704	9.34184e-17	4.66803e-15	ENSMUSG00000050708,ENSMUSG00000057829,ENSMUSG00000062382,ENSMUSG00000082062,ENSMUSG00000083505,ENSMUSG00000096755
MG2130	2.48297	6.77861	1.06242e-16	5.25464e-15	ENSMUSG00000020681,ENSMUSG00000085297
MG2874	-1.97143	3.86302	1.44288e-16	7.0643e-15	ENSMUSG00000080242
MG4302	-1.43628	6.34179	1.98622e-16	9.6272e-15	ENSMUSG00000055676,ENSMUSG00000069939,ENSMUSG00000070025,ENSMUSG00000072432,ENSMUSG00000078162,ENSMUSG00000078300,ENSMUSG00000078592,ENSMUSG00000078636,ENSMUSG00000078965,ENSMUSG00000078967,ENSMUSG00000079360,ENSMUSG00000079501,ENSMUSG00000080914,ENSMUSG00000080994,ENSMUSG00000081221,ENSMUSG00000081721,ENSMUSG00000083044,ENSMUSG00000083773,ENSMUSG00000084413,ENSMUSG00000094708,ENSMUSG00000095042,…
MG4746	-1.26417	6.06259	2.68939e-16	1.29064e-14	ENSMUSG00000029363,ENSMUSG00000029364
MG589	-1.56509	9.50677	3.17734e-16	1.50986e-14	ENSMUSG00000021908,ENSMUSG00000056234
MG2486	-1.62477	5.29798	3.80618e-16	1.79112e-14	ENSMUSG00000057666,ENSMUSG00000063885,ENSMUSG00000070025,ENSMUSG00000070443,ENSMUSG00000070490,ENSMUSG00000071343,ENSMUSG00000072432,ENSMUSG00000078162,ENSMUSG00000078300,ENSMUSG00000078308,ENSMUSG00000078370,ENSMUSG00000078592,ENSMUSG00000078636,ENSMUSG00000078965,ENSMUSG00000078967,ENSMUSG00000079311,ENSMUSG00000079360,ENSMUSG00000079501,ENSMUSG00000080303,ENSMUSG00000080994,ENSMUSG00000081221,…
MG2454	-1.55964	5.20941	3.87396e-16	1.80549e-14	ENSMUSG00000055676,ENSMUSG00000057666,ENSMUSG00000069236,ENSMUSG00000069939,ENSMUSG00000070443,ENSMUSG00000070490,ENSMUSG00000072432,ENSMUSG00000073737,ENSMUSG00000078162,ENSMUSG00000078300,ENSMUSG00000078370,ENSMUSG00000078592,ENSMUSG00000078636,ENSMUSG00000078965,ENSMUSG00000078967,ENSMUSG00000079311,ENSMUSG00000079360,ENSMUSG00000079501,ENSMUSG00000081221,ENSMUSG00000081600,ENSMUSG00000082424,…
MG4255	-1.52952	4.97598	5.33002e-16	2.46044e-14	ENSMUSG00000032369
MG3187	1.23101	7.02376	5.52137e-16	2.52472e-14	ENSMUSG00000074129,ENSMUSG00000089989
MG4270	2.93863	6.02392	5.69493e-16	2.57975e-14	ENSMUSG00000032179,ENSMUSG00000097836
MG799	1.36398	7.55834	7.40842e-16	3.32487e-14	ENSMUSG00000040652
MG4075	-1.56985	4.85636	8.92207e-16	3.96746e-14	ENSMUSG00000057666,ENSMUSG00000067224,ENSMUSG00000069376,ENSMUSG00000069939,ENSMUSG00000070025,ENSMUSG00000070282,ENSMUSG00000070443,ENSMUSG00000070490,ENSMUSG00000072432,ENSMUSG00000078162,ENSMUSG00000078300,ENSMUSG00000078592,ENSMUSG00000078636,ENSMUSG00000078965,ENSMUSG00000078967,ENSMUSG00000079501,ENSMUSG00000080994,ENSMUSG00000081221,ENSMUSG00000081600,ENSMUSG00000082424,ENSMUSG00000082778,…
MG3451	1.83162	8.32814	1.13722e-15	5.01099e-14	ENSMUSG00000038729,ENSMUSG00000089945
MG4239	-1.37858	8.0701	1.2129e-15	5.29308e-14	ENSMUSG00000027506
MG4060	-1.43871	5.72189	1.22308e-15	5.29308e-14	ENSMUSG00000056612
MG1601	-1.60808	5.15486	1.34692e-15	5.77747e-14	ENSMUSG00000057666,ENSMUSG00000067224,ENSMUSG00000069376,ENSMUSG00000069939,ENSMUSG00000070025,ENSMUSG00000070443,ENSMUSG00000072432,ENSMUSG00000078162,ENSMUSG00000078300,ENSMUSG00000078592,ENSMUSG00000078636,ENSMUSG00000078965,ENSMUSG00000078967,ENSMUSG00000079311,ENSMUSG00000079360,ENSMUSG00000079501,ENSMUSG00000080994,ENSMUSG00000081221,ENSMUSG00000081494,ENSMUSG00000081600,ENSMUSG00000082424,…
MG2650	-1.62609	5.24609	1.44404e-15	6.1397e-14	ENSMUSG00000057666,ENSMUSG00000063885,ENSMUSG00000069236,ENSMUSG00000070025,ENSMUSG00000070282,ENSMUSG00000070443,ENSMUSG00000070490,ENSMUSG00000071343,ENSMUSG00000072432,ENSMUSG00000073737,ENSMUSG00000078162,ENSMUSG00000078300,ENSMUSG00000078370,ENSMUSG00000078592,ENSMUSG00000078636,ENSMUSG00000078965,ENSMUSG00000078967,ENSMUSG00000079311,ENSMUSG00000079360,ENSMUSG00000079501,ENSMUSG00000080303,…
MG1194	-1.90108	8.33183	1.46716e-15	6.18378e-14	ENSMUSG00000047945
MG3219	1.36756	5.49222	1.50026e-15	6.26877e-14	ENSMUSG00000029638,ENSMUSG00000046952,ENSMUSG00000089862
MG863	-1.66775	8.90742	1.79583e-15	7.43966e-14	ENSMUSG00000058542,ENSMUSG00000062382
MG2975	-1.62362	6.68765	2.13014e-15	8.74981e-14	ENSMUSG00000066442,ENSMUSG00000079427
MG2999	-1.7175	11.0484	2.22345e-15	9.00397e-14	ENSMUSG00000050708,ENSMUSG00000076036
MG4282	-1.62762	8.64542	2.22917e-15	9.00397e-14	ENSMUSG00000058542,ENSMUSG00000062382,ENSMUSG00000081251,ENSMUSG00000096755
MG2983	-1.68037	3.88406	2.25006e-15	9.01327e-14	ENSMUSG00000018102,ENSMUSG00000047246,ENSMUSG00000058385,ENSMUSG00000064168
MG4457	-1.27256	7.6796	2.35297e-15	9.34823e-14	ENSMUSG00000066632,ENSMUSG00000069008
MG994	2.11186	7.57163	2.89698e-15	1.1416e-13	ENSMUSG00000072674,ENSMUSG00000094800,ENSMUSG00000095304
MG839	1.31967	6.41732	2.9226e-15	1.14241e-13	ENSMUSG00000072568,ENSMUSG00000097493
MG305	-1.73493	8.82363	2.95495e-15	1.14581e-13	ENSMUSG00000058542,ENSMUSG00000062382,ENSMUSG00000082062,ENSMUSG00000096755
MG738	-1.5277	4.60449	3.34275e-15	1.2859e-13	ENSMUSG00000026536,ENSMUSG00000073489
MG2340	2.34599	6.71819	4.30967e-15	1.63228e-13	ENSMUSG00000026399,ENSMUSG00000026401
MG489	-1.50626	4.88272	4.31054e-15	1.63228e-13	ENSMUSG00000057666,ENSMUSG00000067224,ENSMUSG00000069376,ENSMUSG00000069939,ENSMUSG00000070490,ENSMUSG00000071343,ENSMUSG00000072432,ENSMUSG00000078162,ENSMUSG00000078300,ENSMUSG00000078370,ENSMUSG00000078592,ENSMUSG00000078636,ENSMUSG00000078965,ENSMUSG00000079311,ENSMUSG00000079360,ENSMUSG00000079501,ENSMUSG00000080994,ENSMUSG00000081034,ENSMUSG00000081099,ENSMUSG00000081221,ENSMUSG00000081721,…
MG4026	-1.49797	4.64792	4.60846e-15	1.73156e-13	ENSMUSG00000038650
MG2134	-1.13045	7.24002	5.93274e-15	2.212e-13	ENSMUSG00000037601,ENSMUSG00000091228
MG3468	-1.636	6.29105	6.12057e-15	2.26461e-13	ENSMUSG00000050708,ENSMUSG00000062382,ENSMUSG00000082062,ENSMUSG00000096755
MG1224	-1.32221	6.56244	6.30742e-15	2.31607e-13	ENSMUSG00000057666,ENSMUSG00000069939,ENSMUSG00000070025,ENSMUSG00000073737,ENSMUSG00000078162,ENSMUSG00000078300,ENSMUSG00000078636,ENSMUSG00000078965,ENSMUSG00000078967,ENSMUSG00000079311,ENSMUSG00000079360,ENSMUSG00000079501,ENSMUSG00000081221,ENSMUSG00000082424,ENSMUSG00000083773,ENSMUSG00000092257,ENSMUSG00000094708,ENSMUSG00000095042,ENSMUSG00000095937,ENSMUSG00000096438,ENSMUSG00000096617,…
MG1764	-1.55559	6.97523	6.88159e-15	2.5079e-13	ENSMUSG00000028691,ENSMUSG00000048164,ENSMUSG00000094530
MG1135	-1.46788	5.56051	7.52046e-15	2.72027e-13	ENSMUSG00000057666,ENSMUSG00000069939,ENSMUSG00000078636,ENSMUSG00000078965,ENSMUSG00000081221,ENSMUSG00000082186,ENSMUSG00000082424,ENSMUSG00000083773,ENSMUSG00000094708,ENSMUSG00000095042,ENSMUSG00000095937,ENSMUSG00000096617,ENSMUSG00000097989
MG1797	-1.59332	7.44651	7.77513e-15	2.79156e-13	ENSMUSG00000028691,ENSMUSG00000048164
MG3062	-1.32643	10.4362	7.98003e-15	2.84406e-13	ENSMUSG00000032294
MG1486	-1.36414	6.08362	8.5573e-15	3.02754e-13	ENSMUSG00000052102
MG2050	-1.67642	8.10226	9.25606e-15	3.25102e-13	ENSMUSG00000050708,ENSMUSG00000062382,ENSMUSG00000082062
MG414	-2.74299	6.41345	9.98236e-15	3.4809e-13	ENSMUSG00000026193,ENSMUSG00000073652
MG4547	-1.3551	9.35284	1.07391e-14	3.71804e-13	ENSMUSG00000062070,ENSMUSG00000066632,ENSMUSG00000069008
MG54	-1.77593	4.10655	1.10445e-14	3.79666e-13	ENSMUSG00000039395
MG2591	-1.96758	3.65828	1.23979e-14	4.23186e-13	ENSMUSG00000071713
MG2689	-1.7556	8.41543	1.32549e-14	4.49275e-13	ENSMUSG00000062382,ENSMUSG00000081251,ENSMUSG00000082062
MG316	1.51524	6.18991	1.5485e-14	5.21222e-13	ENSMUSG00000090141,ENSMUSG00000092463
MG2076	-1.87663	6.47546	1.61429e-14	5.39617e-13	ENSMUSG00000020234,ENSMUSG00000034854
MG4455	-1.5514	5.47753	1.98394e-14	6.58642e-13	ENSMUSG00000057666,ENSMUSG00000067224,ENSMUSG00000069236,ENSMUSG00000069376,ENSMUSG00000069939,ENSMUSG00000070025,ENSMUSG00000070282,ENSMUSG00000070443,ENSMUSG00000070490,ENSMUSG00000072432,ENSMUSG00000078162,ENSMUSG00000078300,ENSMUSG00000078370,ENSMUSG00000078592,ENSMUSG00000078636,ENSMUSG00000078965,ENSMUSG00000078967,ENSMUSG00000079501,ENSMUSG00000080994,ENSMUSG00000081221,ENSMUSG00000081600,…
MG4245	-1.18418	6.81673	2.12418e-14	7.00403e-13	ENSMUSG00000063628,ENSMUSG00000078238
MG1154	2.36478	6.86912	2.23159e-14	7.30846e-13	ENSMUSG00000038521,ENSMUSG00000079343
MG4184	-1.41055	5.02023	2.42524e-14	7.88934e-13	ENSMUSG00000069939,ENSMUSG00000070025,ENSMUSG00000072432,ENSMUSG00000073737,ENSMUSG00000078162,ENSMUSG00000078300,ENSMUSG00000078592,ENSMUSG00000078636,ENSMUSG00000078965,ENSMUSG00000078967,ENSMUSG00000079311,ENSMUSG00000079501,ENSMUSG00000080994,ENSMUSG00000081600,ENSMUSG00000081721,ENSMUSG00000082424,ENSMUSG00000082778,ENSMUSG00000083044,ENSMUSG00000083245,ENSMUSG00000083773,ENSMUSG00000092257,…
MG3419	-1.34441	5.55941	2.52669e-14	8.16457e-13	ENSMUSG00000005125,ENSMUSG00000091479
MG3640	-1.41588	7.83652	2.61842e-14	8.37367e-13	ENSMUSG00000001627,ENSMUSG00000035983
MG4472	-1.32042	5.32786	2.62595e-14	8.37367e-13	ENSMUSG00000052482,ENSMUSG00000069939,ENSMUSG00000070443,ENSMUSG00000070490,ENSMUSG00000071343,ENSMUSG00000072432,ENSMUSG00000073737,ENSMUSG00000078162,ENSMUSG00000078300,ENSMUSG00000078370,ENSMUSG00000078592,ENSMUSG00000078636,ENSMUSG00000078965,ENSMUSG00000078967,ENSMUSG00000079311,ENSMUSG00000079360,ENSMUSG00000079501,ENSMUSG00000081221,ENSMUSG00000081600,ENSMUSG00000081721,ENSMUSG00000082424,…
MG3327	1.72645	6.20746	3.01511e-14	9.55178e-13	ENSMUSG00000009281,ENSMUSG00000073096
MG4762	-1.43087	7.06163	3.15039e-14	9.91554e-13	ENSMUSG00000060477
MG1329	-2.616	4.35041	3.2507e-14	1.01652e-12	ENSMUSG00000034842,ENSMUSG00000034855
MG55	1.38404	7.62681	3.5149e-14	1.0921e-12	ENSMUSG00000029638,ENSMUSG00000089862
MG3185	-1.38818	6.61815	3.70709e-14	1.14448e-12	ENSMUSG00000015474,ENSMUSG00000092176
MG2562	-1.33897	5.99462	3.90099e-14	1.19672e-12	ENSMUSG00000052776,ENSMUSG00000066861
MG4822	1.57814	8.45075	4.1248e-14	1.25742e-12	ENSMUSG00000024130,ENSMUSG00000073437
MG651	-2.75717	4.52118	4.35168e-14	1.31829e-12	ENSMUSG00000044042,ENSMUSG00000100934
MG4601	-1.4819	5.2102	4.74444e-14	1.42834e-12	ENSMUSG00000057666,ENSMUSG00000067224,ENSMUSG00000069376,ENSMUSG00000069939,ENSMUSG00000071102,ENSMUSG00000078300,ENSMUSG00000078636,ENSMUSG00000078965,ENSMUSG00000080870,ENSMUSG00000081221,ENSMUSG00000081600,ENSMUSG00000082424,ENSMUSG00000083044,ENSMUSG00000083773,ENSMUSG00000094708,ENSMUSG00000095042,ENSMUSG00000095937,ENSMUSG00000096171,ENSMUSG00000096617,ENSMUSG00000098076,ENSMUSG00000098138,…
MG1129	-1.59203	4.24678	6.38783e-14	1.91122e-12	ENSMUSG00000057666,ENSMUSG00000069939,ENSMUSG00000070025,ENSMUSG00000070490,ENSMUSG00000071102,ENSMUSG00000071343,ENSMUSG00000072432,ENSMUSG00000073737,ENSMUSG00000078162,ENSMUSG00000078300,ENSMUSG00000078308,ENSMUSG00000078370,ENSMUSG00000078592,ENSMUSG00000078636,ENSMUSG00000078965,ENSMUSG00000078967,ENSMUSG00000079360,ENSMUSG00000079501,ENSMUSG00000080994,ENSMUSG00000081221,ENSMUSG00000081600,…
MG3855	-1.71104	5.25159	6.57676e-14	1.95568e-12	ENSMUSG00000030342,ENSMUSG00000092193,ENSMUSG00000101162,ENSMUSG00000101191
MG487	-1.89727	8.52165	7.48686e-14	2.21273e-12	ENSMUSG00000086320
MG3590	-1.22837	7.35511	8.0064e-14	2.35194e-12	ENSMUSG00000027907
MG1987	-1.71474	12.0433	8.36623e-14	2.43017e-12	ENSMUSG00000050708,ENSMUSG00000062382
MG46	-1.98326	5.36098	8.37298e-14	2.43017e-12	ENSMUSG00000071713,ENSMUSG00000071714,ENSMUSG00000098996,ENSMUSG00000099059
MG924	-1.58951	8.63691	1.01827e-13	2.93783e-12	ENSMUSG00000050708,ENSMUSG00000058542,ENSMUSG00000062382
MG1317	-1.35804	6.21644	1.03577e-13	2.97065e-12	ENSMUSG00000057666,ENSMUSG00000069376,ENSMUSG00000069939,ENSMUSG00000070025,ENSMUSG00000070443,ENSMUSG00000071343,ENSMUSG00000072432,ENSMUSG00000078162,ENSMUSG00000078300,ENSMUSG00000078592,ENSMUSG00000078636,ENSMUSG00000078965,ENSMUSG00000078967,ENSMUSG00000079311,ENSMUSG00000079360,ENSMUSG00000079501,ENSMUSG00000080994,ENSMUSG00000081221,ENSMUSG00000081600,ENSMUSG00000082424,ENSMUSG00000082816,…
MG3982	-1.17814	6.56076	1.41238e-13	4.02695e-12	ENSMUSG00000027907,ENSMUSG00000078238,ENSMUSG00000099444
MG2572	-1.67113	4.81288	1.55532e-13	4.40857e-12	ENSMUSG00000057666,ENSMUSG00000078967,ENSMUSG00000097148,ENSMUSG00000097979
MG2529	-1.67712	6.98998	1.59087e-13	4.4831e-12	ENSMUSG00000018920,ENSMUSG00000040829
MG1456	-1.84383	6.12109	1.6758e-13	4.69514e-12	ENSMUSG00000074570,ENSMUSG00000087633
MG958	1.20787	6.46431	2.36104e-13	6.54264e-12	ENSMUSG00000029638,ENSMUSG00000089862,ENSMUSG00000090234,ENSMUSG00000090407
MG983	-1.29777	9.73269	2.36221e-13	6.54264e-12	ENSMUSG00000059040,ENSMUSG00000063524,ENSMUSG00000064193
MG4798	-1.10552	6.2677	2.43575e-13	6.708e-12	ENSMUSG00000001247,ENSMUSG00000097750
MG3996	1.61184	7.94871	2.72105e-13	7.45138e-12	ENSMUSG00000023036,ENSMUSG00000102222,ENSMUSG00000102428,ENSMUSG00000102440,ENSMUSG00000102543,ENSMUSG00000102742,ENSMUSG00000102748,ENSMUSG00000102828,ENSMUSG00000102918,ENSMUSG00000103037,ENSMUSG00000103081,ENSMUSG00000103088,ENSMUSG00000103144,ENSMUSG00000103332,ENSMUSG00000103458,ENSMUSG00000103472,ENSMUSG00000103567,ENSMUSG00000103585,ENSMUSG00000103677,ENSMUSG00000103749,ENSMUSG00000103793,…
MG574	-1.28695	8.31342	2.98907e-13	8.13935e-12	ENSMUSG00000037405,ENSMUSG00000097432
MG3895	-1.30986	4.59938	3.04424e-13	8.24326e-12	ENSMUSG00000029364,ENSMUSG00000084020,ENSMUSG00000098292
MG730	1.37721	5.42393	3.06217e-13	8.24573e-12	ENSMUSG00000036006
MG33	1.26749	5.59197	3.37735e-13	9.0442e-12	ENSMUSG00000024548,ENSMUSG00000103866
MG4130	-2.15002	6.50894	3.78757e-13	1.0087e-11	ENSMUSG00000032739,ENSMUSG00000092412
MG4840	1.68841	5.40213	3.81643e-13	1.01083e-11	ENSMUSG00000021876,ENSMUSG00000072115
MG853	-1.69147	4.31135	3.97315e-13	1.04662e-11	ENSMUSG00000057666,ENSMUSG00000069939,ENSMUSG00000070025,ENSMUSG00000070490,ENSMUSG00000071343,ENSMUSG00000072432,ENSMUSG00000073737,ENSMUSG00000078162,ENSMUSG00000078300,ENSMUSG00000078592,ENSMUSG00000078636,ENSMUSG00000078965,ENSMUSG00000078967,ENSMUSG00000079311,ENSMUSG00000079360,ENSMUSG00000079501,ENSMUSG00000081221,ENSMUSG00000081721,ENSMUSG00000082424,ENSMUSG00000083044,ENSMUSG00000083245,…
MG3361	-1.6489	4.34092	4.41053e-13	1.15556e-11	ENSMUSG00000057666,ENSMUSG00000069939,ENSMUSG00000070025,ENSMUSG00000071102,ENSMUSG00000071343,ENSMUSG00000072432,ENSMUSG00000073737,ENSMUSG00000078162,ENSMUSG00000078300,ENSMUSG00000078592,ENSMUSG00000078636,ENSMUSG00000078965,ENSMUSG00000078967,ENSMUSG00000079360,ENSMUSG00000079501,ENSMUSG00000080994,ENSMUSG00000081221,ENSMUSG00000081600,ENSMUSG00000082424,ENSMUSG00000083391,ENSMUSG00000083773,…
MG1024	1.22797	6.06179	4.64778e-13	1.21117e-11	ENSMUSG00000028979,ENSMUSG00000041459
MG3464	-1.67299	10.9476	5.3819e-13	1.39498e-11	ENSMUSG00000050708,ENSMUSG00000058542,ENSMUSG00000062382,ENSMUSG00000076031,ENSMUSG00000076033,ENSMUSG00000076036,ENSMUSG00000076038,ENSMUSG00000076218,ENSMUSG00000081251,ENSMUSG00000082062,ENSMUSG00000093816,ENSMUSG00000094403,ENSMUSG00000096755
MG1454	-1.40694	8.90807	5.68215e-13	1.46497e-11	ENSMUSG00000046711,ENSMUSG00000078249
MG1743	-1.30517	5.49767	7.00142e-13	1.79555e-11	ENSMUSG00000057666,ENSMUSG00000069376,ENSMUSG00000069939,ENSMUSG00000070025,ENSMUSG00000070282,ENSMUSG00000070443,ENSMUSG00000070490,ENSMUSG00000072432,ENSMUSG00000078162,ENSMUSG00000078300,ENSMUSG00000078592,ENSMUSG00000078636,ENSMUSG00000078965,ENSMUSG00000078967,ENSMUSG00000079501,ENSMUSG00000080994,ENSMUSG00000081034,ENSMUSG00000081221,ENSMUSG00000081600,ENSMUSG00000081607,ENSMUSG00000082322,…
MG2003	-1.23653	6.35743	8.19214e-13	2.08986e-11	ENSMUSG00000052310,ENSMUSG00000085401
MG703	-1.18102	6.0811	8.43025e-13	2.13934e-11	ENSMUSG00000057666,ENSMUSG00000069939,ENSMUSG00000078636,ENSMUSG00000078965,ENSMUSG00000080870,ENSMUSG00000081221,ENSMUSG00000082424,ENSMUSG00000083245,ENSMUSG00000083773,ENSMUSG00000094708,ENSMUSG00000095042,ENSMUSG00000095937,ENSMUSG00000096617,ENSMUSG00000097989,ENSMUSG00000098021,ENSMUSG00000098222
MG4660	-1.13921	7.0048	9.17305e-13	2.31572e-11	ENSMUSG00000027907,ENSMUSG00000078238
MG3378	-1.89477	4.34767	9.26585e-13	2.32702e-11	ENSMUSG00000073490
MG568	1.27323	6.83398	1.10755e-12	2.76715e-11	ENSMUSG00000021775
MG1302	2.27282	6.08693	1.21191e-12	3.01237e-11	ENSMUSG00000026399
MG3243	-1.31188	8.84608	1.40098e-12	3.46456e-11	ENSMUSG00000027907,ENSMUSG00000063628,ENSMUSG00000078238
MG774	-1.41869	5.49693	1.44625e-12	3.55835e-11	ENSMUSG00000027506,ENSMUSG00000094594
MG2856	-1.65666	10.8181	1.53599e-12	3.76008e-11	ENSMUSG00000032554,ENSMUSG00000090639
MG1849	-1.42189	4.2187	1.60086e-12	3.89918e-11	ENSMUSG00000029364
MG1161	-1.23296	5.05315	1.62548e-12	3.93936e-11	ENSMUSG00000018171
MG4050	-1.50414	3.71896	1.66166e-12	4.00699e-11	ENSMUSG00000069236,ENSMUSG00000069376,ENSMUSG00000069939,ENSMUSG00000070025,ENSMUSG00000070282,ENSMUSG00000070490,ENSMUSG00000071343,ENSMUSG00000072432,ENSMUSG00000078162,ENSMUSG00000078300,ENSMUSG00000078370,ENSMUSG00000078592,ENSMUSG00000078636,ENSMUSG00000078965,ENSMUSG00000078967,ENSMUSG00000079360,ENSMUSG00000079501,ENSMUSG00000080994,ENSMUSG00000081221,ENSMUSG00000081285,ENSMUSG00000081494,…
MG1290	-1.64474	11.0574	1.68824e-12	4.05095e-11	ENSMUSG00000050708,ENSMUSG00000058542,ENSMUSG00000062382,ENSMUSG00000082062
MG482	-1.71739	8.43316	1.70409e-12	4.06884e-11	ENSMUSG00000058542,ENSMUSG00000062382,ENSMUSG00000082062
MG684	-1.57403	4.21233	1.72029e-12	4.08737e-11	ENSMUSG00000057666,ENSMUSG00000069236,ENSMUSG00000069376,ENSMUSG00000069939,ENSMUSG00000070025,ENSMUSG00000070490,ENSMUSG00000071102,ENSMUSG00000072432,ENSMUSG00000078162,ENSMUSG00000078300,ENSMUSG00000078592,ENSMUSG00000078636,ENSMUSG00000078965,ENSMUSG00000078967,ENSMUSG00000079360,ENSMUSG00000079501,ENSMUSG00000080870,ENSMUSG00000080994,ENSMUSG00000081221,ENSMUSG00000081494,ENSMUSG00000081600,…
MG4434	-1.22326	6.05934	1.77405e-12	4.19455e-11	ENSMUSG00000030720,ENSMUSG00000042759
MG1432	-1.61544	4.85998	1.85253e-12	4.35885e-11	ENSMUSG00000069939,ENSMUSG00000070025,ENSMUSG00000070490,ENSMUSG00000073737,ENSMUSG00000078162,ENSMUSG00000078300,ENSMUSG00000078636,ENSMUSG00000078965,ENSMUSG00000078967,ENSMUSG00000079311,ENSMUSG00000079501,ENSMUSG00000082424,ENSMUSG00000083245,ENSMUSG00000083773,ENSMUSG00000092257,ENSMUSG00000094708,ENSMUSG00000095042,ENSMUSG00000095937,ENSMUSG00000096438,ENSMUSG00000096617,ENSMUSG00000096810,…
MG1034	-1.42475	5.13325	2.1389e-12	5.00834e-11	ENSMUSG00000070025,ENSMUSG00000071343,ENSMUSG00000072432,ENSMUSG00000073737,ENSMUSG00000078162,ENSMUSG00000078300,ENSMUSG00000078308,ENSMUSG00000078592,ENSMUSG00000078636,ENSMUSG00000078965,ENSMUSG00000078967,ENSMUSG00000079360,ENSMUSG00000079501,ENSMUSG00000080914,ENSMUSG00000080994,ENSMUSG00000081221,ENSMUSG00000081494,ENSMUSG00000081600,ENSMUSG00000083773,ENSMUSG00000094708,ENSMUSG00000095042,…
MG3429	-1.54299	5.23468	2.22826e-12	5.19248e-11	ENSMUSG00000048164,ENSMUSG00000094530
MG708	2.11861	5.61478	2.74904e-12	6.3754e-11	ENSMUSG00000030623,ENSMUSG00000039405
MG510	-2.85622	7.28576	3.33724e-12	7.70268e-11	ENSMUSG00000032068,ENSMUSG00000101304
MG656	-1.61344	8.22378	3.37004e-12	7.74151e-11	ENSMUSG00000048234,ENSMUSG00000085894
MG1753	1.12203	6.73871	3.42933e-12	7.84054e-11	ENSMUSG00000028410,ENSMUSG00000083392,ENSMUSG00000083396
MG110	-1.46431	4.88336	3.55384e-12	8.08708e-11	ENSMUSG00000069236,ENSMUSG00000070025,ENSMUSG00000070282,ENSMUSG00000070490,ENSMUSG00000071343,ENSMUSG00000072432,ENSMUSG00000078162,ENSMUSG00000078300,ENSMUSG00000078370,ENSMUSG00000078592,ENSMUSG00000078636,ENSMUSG00000078965,ENSMUSG00000078967,ENSMUSG00000079360,ENSMUSG00000079501,ENSMUSG00000080994,ENSMUSG00000081221,ENSMUSG00000081285,ENSMUSG00000081974,ENSMUSG00000082424,ENSMUSG00000082900,…
MG4510	-1.26715	8.71772	4.02455e-12	9.11542e-11	ENSMUSG00000059040,ENSMUSG00000064193
MG3913	-1.5049	4.17463	4.30972e-12	9.71591e-11	ENSMUSG00000059040,ENSMUSG00000063524,ENSMUSG00000064193,ENSMUSG00000082460
MG711	1.81744	5.22305	4.65874e-12	1.04541e-10	ENSMUSG00000024130,ENSMUSG00000035435
MG4136	-1.34904	4.53705	4.88044e-12	1.09011e-10	ENSMUSG00000003206,ENSMUSG00000097077
MG289	-1.24747	5.28893	5.45316e-12	1.21245e-10	ENSMUSG00000025464,ENSMUSG00000070960
MG1702	-2.01056	5.69481	6.17956e-12	1.36769e-10	ENSMUSG00000021124,ENSMUSG00000021125
MG995	-1.93948	5.44731	7.18982e-12	1.58405e-10	ENSMUSG00000056313,ENSMUSG00000097654
MG4758	-0.999361	6.55913	7.91611e-12	1.73617e-10	ENSMUSG00000054428,ENSMUSG00000087352
MG2755	1.2941	7.76367	8.47764e-12	1.85095e-10	ENSMUSG00000028410,ENSMUSG00000083261
MG140	-1.74015	9.83257	8.69753e-12	1.89045e-10	ENSMUSG00000086320,ENSMUSG00000097815
MG3682	-1.89091	12.5215	9.51604e-12	2.05912e-10	ENSMUSG00000097815
MG3216	3.02495	7.65098	1.02412e-11	2.20617e-10	ENSMUSG00000013089
MG2293	-0.984847	6.67479	1.11948e-11	2.40094e-10	ENSMUSG00000004530,ENSMUSG00000090458
MG1685	-1.1935	8.78479	1.1402e-11	2.43459e-10	ENSMUSG00000055676,ENSMUSG00000057666,ENSMUSG00000069236,ENSMUSG00000069939,ENSMUSG00000070443,ENSMUSG00000070490,ENSMUSG00000071343,ENSMUSG00000072432,ENSMUSG00000073737,ENSMUSG00000078162,ENSMUSG00000078300,ENSMUSG00000078370,ENSMUSG00000078592,ENSMUSG00000078636,ENSMUSG00000078965,ENSMUSG00000078967,ENSMUSG00000079311,ENSMUSG00000079360,ENSMUSG00000079501,ENSMUSG00000081221,ENSMUSG00000081600,…
MG3197	-2.51909	9.12977	1.14945e-11	2.43797e-10	ENSMUSG00000040809
MG622	1.58784	8.30441	1.15184e-11	2.43797e-10	ENSMUSG00000002204,ENSMUSG00000087560
MG2487	1.84856	6.77974	1.23081e-11	2.59381e-10	ENSMUSG00000026365,ENSMUSG00000089991
MG17	-1.72197	7.54093	1.24267e-11	2.60745e-10	ENSMUSG00000050708,ENSMUSG00000057829,ENSMUSG00000058542,ENSMUSG00000062382,ENSMUSG00000076033,ENSMUSG00000076036,ENSMUSG00000076037,ENSMUSG00000076038,ENSMUSG00000082062,ENSMUSG00000094403
MG2337	-1.42947	4.44137	1.27408e-11	2.66185e-10	ENSMUSG00000057666,ENSMUSG00000069939,ENSMUSG00000070025,ENSMUSG00000070443,ENSMUSG00000070490,ENSMUSG00000071343,ENSMUSG00000072432,ENSMUSG00000073737,ENSMUSG00000078162,ENSMUSG00000078300,ENSMUSG00000078592,ENSMUSG00000078636,ENSMUSG00000078965,ENSMUSG00000078967,ENSMUSG00000079311,ENSMUSG00000079501,ENSMUSG00000081221,ENSMUSG00000081721,ENSMUSG00000082424,ENSMUSG00000083773,ENSMUSG00000092257,…
MG2878	1.36275	6.3343	1.34106e-11	2.78974e-10	ENSMUSG00000082896,ENSMUSG00000083899,ENSMUSG00000100615
MG4696	-1.09646	5.38342	1.37851e-11	2.85539e-10	ENSMUSG00000030335,ENSMUSG00000081967
MG2440	-2.59893	10.6097	1.48932e-11	3.07179e-10	ENSMUSG00000040809,ENSMUSG00000063779
MG13	-1.49163	5.38861	1.51689e-11	3.11541e-10	ENSMUSG00000055676,ENSMUSG00000057666,ENSMUSG00000069939,ENSMUSG00000070025,ENSMUSG00000070443,ENSMUSG00000070490,ENSMUSG00000071343,ENSMUSG00000072432,ENSMUSG00000073737,ENSMUSG00000078162,ENSMUSG00000078308,ENSMUSG00000078370,ENSMUSG00000078592,ENSMUSG00000078636,ENSMUSG00000078965,ENSMUSG00000078967,ENSMUSG00000079360,ENSMUSG00000079501,ENSMUSG00000080994,ENSMUSG00000081221,ENSMUSG00000081607,…
MG3005	-1.39047	7.99702	1.63118e-11	3.32743e-10	ENSMUSG00000028249
MG1535	-1.3036	4.36131	1.63385e-11	3.32743e-10	ENSMUSG00000024437,ENSMUSG00000052102
MG430	-2.05319	3.87841	1.74606e-11	3.54107e-10	ENSMUSG00000056529
MG2271	-1.26813	5.57761	1.82723e-11	3.69024e-10	ENSMUSG00000067224,ENSMUSG00000069376,ENSMUSG00000069939,ENSMUSG00000070443,ENSMUSG00000070490,ENSMUSG00000078162,ENSMUSG00000078300,ENSMUSG00000078308,ENSMUSG00000078370,ENSMUSG00000078592,ENSMUSG00000078636,ENSMUSG00000078965,ENSMUSG00000078967,ENSMUSG00000079501,ENSMUSG00000080994,ENSMUSG00000081221,ENSMUSG00000081285,ENSMUSG00000081494,ENSMUSG00000082424,ENSMUSG00000082778,ENSMUSG00000083773,…
MG3183	-1.68246	3.96518	1.90897e-11	3.83933e-10	ENSMUSG00000069939,ENSMUSG00000070025,ENSMUSG00000070443,ENSMUSG00000070490,ENSMUSG00000071343,ENSMUSG00000072432,ENSMUSG00000073737,ENSMUSG00000078162,ENSMUSG00000078300,ENSMUSG00000078592,ENSMUSG00000078636,ENSMUSG00000078965,ENSMUSG00000078967,ENSMUSG00000079311,ENSMUSG00000079360,ENSMUSG00000079501,ENSMUSG00000081221,ENSMUSG00000081600,ENSMUSG00000081721,ENSMUSG00000082424,ENSMUSG00000083044,…
MG4135	-1.39375	3.90064	2.13924e-11	4.28467e-10	ENSMUSG00000052482,ENSMUSG00000057666,ENSMUSG00000069236,ENSMUSG00000069939,ENSMUSG00000070025,ENSMUSG00000070282,ENSMUSG00000070490,ENSMUSG00000071343,ENSMUSG00000072432,ENSMUSG00000078162,ENSMUSG00000078300,ENSMUSG00000078592,ENSMUSG00000078636,ENSMUSG00000078965,ENSMUSG00000078967,ENSMUSG00000079360,ENSMUSG00000079501,ENSMUSG00000080962,ENSMUSG00000080994,ENSMUSG00000081221,ENSMUSG00000083773,…
MG4218	-1.07097	6.87514	2.35663e-11	4.70065e-10	ENSMUSG00000089739,ENSMUSG00000090213
MG4523	1.73315	5.19443	2.45859e-11	4.88393e-10	ENSMUSG00000027804,ENSMUSG00000041247
MG1384	-1.20794	5.22957	2.54382e-11	5.03261e-10	ENSMUSG00000008318
MG1663	-1.82172	4.51846	2.81981e-11	5.55595e-10	ENSMUSG00000030342,ENSMUSG00000101162,ENSMUSG00000101191
MG4341	1.38692	9.16975	2.95153e-11	5.79192e-10	ENSMUSG00000082896,ENSMUSG00000083899
MG428	2.82119	6.40333	3.10967e-11	6.07765e-10	ENSMUSG00000026921,ENSMUSG00000092356
MG1909	-1.38852	5.63017	3.41972e-11	6.65677e-10	ENSMUSG00000056612,ENSMUSG00000080875
MG1838	-1.20295	4.70885	3.9828e-11	7.72186e-10	ENSMUSG00000059040,ENSMUSG00000063524,ENSMUSG00000064193,ENSMUSG00000102298
MG3021	1.99116	9.46264	4.08125e-11	7.8812e-10	ENSMUSG00000003379
MG3228	-1.15561	6.59068	4.24489e-11	8.16467e-10	ENSMUSG00000079419,ENSMUSG00000099757
MG1309	-1.04752	7.52765	4.34258e-11	8.31955e-10	ENSMUSG00000034799,ENSMUSG00000034807
MG1825	-1.10147	7.27325	4.58185e-11	8.74339e-10	ENSMUSG00000057666
MG709	1.06439	5.75762	4.85561e-11	9.22948e-10	ENSMUSG00000039810,ENSMUSG00000100548
MG732	-0.961242	6.51538	5.16717e-11	9.78332e-10	ENSMUSG00000022193
MG249	-1.41483	9.96873	5.63022e-11	1.06186e-09	ENSMUSG00000024014,ENSMUSG00000097125
MG1207	-1.83676	3.42133	5.91101e-11	1.10434e-09	ENSMUSG00000071713,ENSMUSG00000099059
MG3146	-1.59334	5.54127	5.91373e-11	1.10434e-09	ENSMUSG00000022817,ENSMUSG00000103735
MG7	-1.57528	4.64723	5.92382e-11	1.10434e-09	ENSMUSG00000046711,ENSMUSG00000062753,ENSMUSG00000078249
MG4018	-1.32149	6.5129	6.11674e-11	1.13593e-09	ENSMUSG00000028367,ENSMUSG00000101567
MG2475	0.959901	6.28331	7.21938e-11	1.33518e-09	ENSMUSG00000039852
MG2549	-1.36794	3.9898	7.24475e-11	1.33518e-09	ENSMUSG00000069939,ENSMUSG00000070025,ENSMUSG00000072432,ENSMUSG00000078162,ENSMUSG00000078300,ENSMUSG00000078592,ENSMUSG00000078636,ENSMUSG00000078967,ENSMUSG00000079360,ENSMUSG00000079501,ENSMUSG00000080994,ENSMUSG00000081221,ENSMUSG00000081721,ENSMUSG00000083044,ENSMUSG00000083773,ENSMUSG00000094708,ENSMUSG00000095042,ENSMUSG00000095937,ENSMUSG00000096438,ENSMUSG00000096617,ENSMUSG00000096810,…
MG3674	-1.80502	3.6417	7.54827e-11	1.38585e-09	ENSMUSG00000030148,ENSMUSG00000059639
MG1809	-0.906975	7.08762	7.63655e-11	1.39677e-09	ENSMUSG00000021771
MG3721	-1.46834	4.60788	8.71249e-11	1.58757e-09	ENSMUSG00000028680,ENSMUSG00000047671
MG2314	-1.75082	10.7411	8.84816e-11	1.60626e-09	ENSMUSG00000089672
MG2646	-1.25807	4.44118	9.88981e-11	1.78865e-09	ENSMUSG00000002835,ENSMUSG00000019578
MG4236	-1.66565	6.9367	1.06664e-10	1.92193e-09	ENSMUSG00000031488,ENSMUSG00000097262
MG3360	-1.23558	4.18201	1.12574e-10	2.02092e-09	ENSMUSG00000057666,ENSMUSG00000069376,ENSMUSG00000069939,ENSMUSG00000070025,ENSMUSG00000070490,ENSMUSG00000071343,ENSMUSG00000072432,ENSMUSG00000078162,ENSMUSG00000078300,ENSMUSG00000078592,ENSMUSG00000078636,ENSMUSG00000078965,ENSMUSG00000078967,ENSMUSG00000079311,ENSMUSG00000079360,ENSMUSG00000079501,ENSMUSG00000080994,ENSMUSG00000081099,ENSMUSG00000081221,ENSMUSG00000083773,ENSMUSG00000092257,…
MG495	2.15504	6.82525	1.1384e-10	2.0361e-09	ENSMUSG00000038521,ENSMUSG00000089961
MG560	-1.05393	7.11823	1.15706e-10	2.06187e-09	ENSMUSG00000046516,ENSMUSG00000095464
MG1038	1.4086	5.74693	1.16205e-10	2.06317e-09	ENSMUSG00000048285
MG150	1.1127	6.16074	1.19297e-10	2.11033e-09	ENSMUSG00000027009
MG4700	1.11489	5.35957	1.22956e-10	2.16715e-09	ENSMUSG00000044452,ENSMUSG00000096990
MG3684	-0.954128	6.07118	1.29146e-10	2.268e-09	ENSMUSG00000005161,ENSMUSG00000082431
MG3765	1.97195	6.42069	1.31912e-10	2.30822e-09	ENSMUSG00000041361,ENSMUSG00000092137
MG2032	-2.0712	4.00258	1.33707e-10	2.33122e-09	ENSMUSG00000027533,ENSMUSG00000074280,ENSMUSG00000081056,ENSMUSG00000095419
MG540	-1.19615	5.48901	1.45341e-10	2.52498e-09	ENSMUSG00000021996,ENSMUSG00000079101,ENSMUSG00000094242,ENSMUSG00000094737
MG1938	-1.34941	4.37849	1.54576e-10	2.67583e-09	ENSMUSG00000029922,ENSMUSG00000068601
MG1487	1.11363	6.01151	1.57092e-10	2.7097e-09	ENSMUSG00000083261,ENSMUSG00000083392,ENSMUSG00000083396
MG1853	-1.75229	5.19527	1.63637e-10	2.81258e-09	ENSMUSG00000101625
MG329	-1.17701	7.80103	1.65304e-10	2.8312e-09	ENSMUSG00000023456
MG2434	1.27979	6.60796	1.76536e-10	3.01293e-09	ENSMUSG00000008035,ENSMUSG00000085587
MG2820	-1.32938	4.25352	1.85594e-10	3.1564e-09	ENSMUSG00000071203,ENSMUSG00000078942,ENSMUSG00000078945
MG3635	-1.31604	4.00786	2.10254e-10	3.56329e-09	ENSMUSG00000057666,ENSMUSG00000063885,ENSMUSG00000070025,ENSMUSG00000070443,ENSMUSG00000070490,ENSMUSG00000071343,ENSMUSG00000072432,ENSMUSG00000073737,ENSMUSG00000078162,ENSMUSG00000078300,ENSMUSG00000078308,ENSMUSG00000078370,ENSMUSG00000078592,ENSMUSG00000078636,ENSMUSG00000078965,ENSMUSG00000078967,ENSMUSG00000079311,ENSMUSG00000079360,ENSMUSG00000079501,ENSMUSG00000080303,ENSMUSG00000080994,…
MG3450	1.17704	5.14781	2.1355e-10	3.60654e-09	ENSMUSG00000058625,ENSMUSG00000072235
MG4456	-0.959994	6.40669	2.18667e-10	3.68013e-09	ENSMUSG00000041926,ENSMUSG00000097680
MG3199	-1.08002	5.85989	2.34499e-10	3.93293e-09	ENSMUSG00000024480
MG2512	-1.008	5.51069	2.57973e-10	4.31171e-09	ENSMUSG00000021485,ENSMUSG00000021486
MG4269	-1.33794	4.25196	2.844e-10	4.73707e-09	ENSMUSG00000079101,ENSMUSG00000091044,ENSMUSG00000091613,ENSMUSG00000094242,ENSMUSG00000094737,ENSMUSG00000095124,ENSMUSG00000095512,ENSMUSG00000095991,ENSMUSG00000096579
MG686	-1.00602	6.3249	2.85949e-10	4.74655e-09	ENSMUSG00000090213
MG2581	-1.70789	11.814	3.03346e-10	5.01815e-09	ENSMUSG00000062593,ENSMUSG00000089672
MG658	-1.29273	4.46241	3.17803e-10	5.23942e-09	ENSMUSG00000028367
MG3942	-0.869117	6.97672	3.41025e-10	5.60322e-09	ENSMUSG00000039105,ENSMUSG00000083240
MG2740	-1.56227	4.08054	3.46583e-10	5.6753e-09	ENSMUSG00000001627,ENSMUSG00000035983,ENSMUSG00000089371
MG4824	1.05132	6.13984	3.61222e-10	5.8951e-09	ENSMUSG00000014905,ENSMUSG00000082002
MG2684	-1.18722	7.50234	3.67169e-10	5.97204e-09	ENSMUSG00000021306
MG2936	-1.81865	4.62018	3.97641e-10	6.44604e-09	ENSMUSG00000044147,ENSMUSG00000052673
MG426	1.27861	9.08305	4.12637e-10	6.66683e-09	ENSMUSG00000021270,ENSMUSG00000082896
MG2636	1.09392	6.53417	4.1737e-10	6.7209e-09	ENSMUSG00000075289,ENSMUSG00000097233
MG3434	1.2566	7.16382	4.31106e-10	6.9191e-09	ENSMUSG00000028410
MG4709	1.06487	8.55582	4.32852e-10	6.92421e-09	ENSMUSG00000027009,ENSMUSG00000075256
MG1819	1.17899	6.43391	4.4684e-10	7.1205e-09	ENSMUSG00000031431
MG1410	-2.05518	8.67058	4.48061e-10	7.1205e-09	ENSMUSG00000090231,ENSMUSG00000092511
MG1679	-0.983243	6.65528	5.12869e-10	8.12377e-09	ENSMUSG00000052310
MG4511	-1.22414	6.031	6.10761e-10	9.64287e-09	ENSMUSG00000057666,ENSMUSG00000070025,ENSMUSG00000071343,ENSMUSG00000072432,ENSMUSG00000073737,ENSMUSG00000078162,ENSMUSG00000078300,ENSMUSG00000078308,ENSMUSG00000078528,ENSMUSG00000078636,ENSMUSG00000078965,ENSMUSG00000078967,ENSMUSG00000079360,ENSMUSG00000079501,ENSMUSG00000080994,ENSMUSG00000081221,ENSMUSG00000081494,ENSMUSG00000081600,ENSMUSG00000083773,ENSMUSG00000095042,ENSMUSG00000095937,…
MG2095	-1.56063	7.02737	6.4713e-10	1.01839e-08	ENSMUSG00000030342,ENSMUSG00000092193
MG338	1.07539	5.70982	6.77185e-10	1.06224e-08	ENSMUSG00000040652,ENSMUSG00000083610
MG2841	-1.93809	8.37867	7.56421e-10	1.1827e-08	ENSMUSG00000027533,ENSMUSG00000074280
MG3893	-0.977976	7.10769	7.66126e-10	1.19402e-08	ENSMUSG00000038147
MG1906	1.05066	7.27402	7.90053e-10	1.22737e-08	ENSMUSG00000083261,ENSMUSG00000083396
MG2423	1.54435	5.60353	8.1201e-10	1.25745e-08	ENSMUSG00000026365,ENSMUSG00000070594
MG205	0.891749	6.91901	8.47821e-10	1.30872e-08	ENSMUSG00000034297,ENSMUSG00000085208
MG4760	-1.37809	7.1994	8.54005e-10	1.31408e-08	ENSMUSG00000021306,ENSMUSG00000097715
MG942	-1.65019	4.75093	9.44844e-10	1.44926e-08	ENSMUSG00000028691,ENSMUSG00000090224,ENSMUSG00000094530
MG1265	-0.904864	6.40689	9.49862e-10	1.45236e-08	ENSMUSG00000033307,ENSMUSG00000083669
MG1478	-1.14147	4.98571	9.75583e-10	1.487e-08	ENSMUSG00000040263,ENSMUSG00000083107
MG1970	-1.49033	3.61481	1.0482e-09	1.59267e-08	ENSMUSG00000094873,ENSMUSG00000095203,ENSMUSG00000104083
MG4717	-1.33119	4.1014	1.14361e-09	1.73221e-08	ENSMUSG00000094873,ENSMUSG00000095203
MG2682	-0.89324	6.88868	1.2059e-09	1.82088e-08	ENSMUSG00000068523
MG612	1.06058	4.94617	1.20969e-09	1.82092e-08	ENSMUSG00000014905
MG4807	-1.32522	4.33357	1.26956e-09	1.90513e-08	ENSMUSG00000060216,ENSMUSG00000099109
MG2647	-1.36822	10.3226	1.28638e-09	1.91979e-08	ENSMUSG00000024014
MG4679	1.20045	7.28192	1.28725e-09	1.91979e-08	ENSMUSG00000021270,ENSMUSG00000083899,ENSMUSG00000100615
MG3500	-2.05142	6.09338	1.32654e-09	1.97231e-08	ENSMUSG00000027533,ENSMUSG00000074280,ENSMUSG00000095419
MG2287	1.20462	8.54276	1.34574e-09	1.99475e-08	ENSMUSG00000028410,ENSMUSG00000083261,ENSMUSG00000083392,ENSMUSG00000083396
MG124	-1.17059	4.11245	1.37468e-09	2.03143e-08	ENSMUSG00000036781,ENSMUSG00000102914
MG1217	-1.29948	6.91336	1.45227e-09	2.13956e-08	ENSMUSG00000092500
MG2635	-1.19938	6.50672	1.55407e-09	2.28259e-08	ENSMUSG00000018381,ENSMUSG00000050860,ENSMUSG00000075595
MG4605	0.940555	7.56959	1.76712e-09	2.58768e-08	ENSMUSG00000022584,ENSMUSG00000079018
MG2284	-1.37356	3.62546	1.79287e-09	2.61748e-08	ENSMUSG00000027035
MG2388	-0.986654	5.18519	1.80363e-09	2.62529e-08	ENSMUSG00000089739,ENSMUSG00000090213,ENSMUSG00000102463
MG370	-1.34371	5.26989	1.8164e-09	2.63595e-08	ENSMUSG00000048534,ENSMUSG00000074385
MG3925	0.936246	6.71122	2.08696e-09	3.01955e-08	ENSMUSG00000026729,ENSMUSG00000090394
MG4647	-1.32952	3.77075	2.5304e-09	3.65026e-08	ENSMUSG00000055676,ENSMUSG00000057666,ENSMUSG00000069939,ENSMUSG00000070025,ENSMUSG00000072432,ENSMUSG00000078162,ENSMUSG00000078300,ENSMUSG00000078592,ENSMUSG00000078636,ENSMUSG00000078965,ENSMUSG00000078967,ENSMUSG00000079360,ENSMUSG00000079501,ENSMUSG00000080914,ENSMUSG00000080994,ENSMUSG00000081221,ENSMUSG00000081721,ENSMUSG00000083044,ENSMUSG00000083773,ENSMUSG00000094708,ENSMUSG00000095042,…
MG822	1.2987	10.2986	2.62037e-09	3.76882e-08	ENSMUSG00000021270,ENSMUSG00000083899
MG2330	-1.03604	4.90541	2.92786e-09	4.19862e-08	ENSMUSG00000021957,ENSMUSG00000093156
MG1398	1.30442	10.8297	2.97641e-09	4.25565e-08	ENSMUSG00000021270,ENSMUSG00000082896,ENSMUSG00000083899
MG2331	-1.57052	4.10587	3.05474e-09	4.3548e-08	ENSMUSG00000057666,ENSMUSG00000078965,ENSMUSG00000083773,ENSMUSG00000096617
MG2202	1.24459	5.72953	3.08102e-09	4.37938e-08	ENSMUSG00000021270,ENSMUSG00000100615
MG817	-1.69918	5.2906	3.1844e-09	4.5131e-08	ENSMUSG00000090104
MG3335	1.26604	5.78053	3.3554e-09	4.74158e-08	ENSMUSG00000024334,ENSMUSG00000098197
MG1006	-1.06747	5.3213	3.55255e-09	5.00559e-08	ENSMUSG00000063245,ENSMUSG00000067916,ENSMUSG00000070605,ENSMUSG00000084350
MG4452	-1.33792	3.47736	3.61815e-09	5.08324e-08	ENSMUSG00000058818
MG1555	-1.51296	4.0649	3.64206e-09	5.10204e-08	ENSMUSG00000052482,ENSMUSG00000057666,ENSMUSG00000069376,ENSMUSG00000069939,ENSMUSG00000070025,ENSMUSG00000070282,ENSMUSG00000070490,ENSMUSG00000071343,ENSMUSG00000072432,ENSMUSG00000078162,ENSMUSG00000078300,ENSMUSG00000078592,ENSMUSG00000078636,ENSMUSG00000078965,ENSMUSG00000078967,ENSMUSG00000079311,ENSMUSG00000079360,ENSMUSG00000079501,ENSMUSG00000080994,ENSMUSG00000081221,ENSMUSG00000083773,…
MG4721	-1.12616	5.31851	3.89798e-09	5.44482e-08	ENSMUSG00000048440,ENSMUSG00000062464
MG4159	-0.948807	6.85518	3.95991e-09	5.51543e-08	ENSMUSG00000000088,ENSMUSG00000097445
MG1235	-1.2379	4.94606	4.20698e-09	5.84276e-08	ENSMUSG00000037108,ENSMUSG00000046245
MG1609	-1.49568	5.45053	4.25275e-09	5.88945e-08	ENSMUSG00000017002,ENSMUSG00000098489
MG3027	1.14066	8.40167	4.39184e-09	6.04739e-08	ENSMUSG00000028410,ENSMUSG00000083261,ENSMUSG00000083396
MG1253	-1.13161	7.69023	4.39759e-09	6.04739e-08	ENSMUSG00000054545,ENSMUSG00000089675,ENSMUSG00000089943,ENSMUSG00000089960,ENSMUSG00000090124,ENSMUSG00000090145,ENSMUSG00000090165,ENSMUSG00000090171,ENSMUSG00000090175,ENSMUSG00000092220
MG906	-1.48587	5.14102	4.40785e-09	6.04739e-08	ENSMUSG00000025491,ENSMUSG00000068631
MG1895	1.40346	5.87332	4.42748e-09	6.04739e-08	ENSMUSG00000030468
MG127	-0.900804	5.85245	4.42918e-09	6.04739e-08	ENSMUSG00000021486
MG135	-1.20867	4.71026	4.64498e-09	6.32421e-08	ENSMUSG00000070605
MG987	-0.893913	6.29243	4.68737e-09	6.36405e-08	ENSMUSG00000063229,ENSMUSG00000083836
MG1985	-1.13589	5.05102	4.77621e-09	6.46656e-08	ENSMUSG00000031007
MG448	-1.90482	5.82028	5.0689e-09	6.84372e-08	ENSMUSG00000074280,ENSMUSG00000095419
MG1989	-0.885009	7.02996	5.26522e-09	7.08904e-08	ENSMUSG00000044533,ENSMUSG00000057244,ENSMUSG00000061833,ENSMUSG00000066487,ENSMUSG00000068604,ENSMUSG00000072789,ENSMUSG00000074034,ENSMUSG00000081170,ENSMUSG00000081210,ENSMUSG00000081684,ENSMUSG00000082140,ENSMUSG00000082480,ENSMUSG00000082605,ENSMUSG00000082762,ENSMUSG00000084333,ENSMUSG00000084373,ENSMUSG00000087286,ENSMUSG00000091410,ENSMUSG00000091957,ENSMUSG00000095427,ENSMUSG00000096177
MG2150	-0.974761	5.05369	5.77021e-09	7.74743e-08	ENSMUSG00000068749,ENSMUSG00000083678
MG4348	0.861245	7.13313	6.41132e-09	8.58443e-08	ENSMUSG00000055413,ENSMUSG00000060550,ENSMUSG00000073409
MG542	-1.02658	4.92416	6.45905e-09	8.62452e-08	ENSMUSG00000024480,ENSMUSG00000085611,ENSMUSG00000094257
MG1594	-1.11652	4.91418	6.53288e-09	8.69914e-08	ENSMUSG00000055676,ENSMUSG00000057666,ENSMUSG00000069376,ENSMUSG00000069939,ENSMUSG00000070025,ENSMUSG00000070443,ENSMUSG00000070490,ENSMUSG00000072432,ENSMUSG00000073737,ENSMUSG00000078162,ENSMUSG00000078300,ENSMUSG00000078592,ENSMUSG00000078636,ENSMUSG00000078965,ENSMUSG00000078967,ENSMUSG00000079360,ENSMUSG00000079501,ENSMUSG00000081221,ENSMUSG00000081600,ENSMUSG00000082424,ENSMUSG00000082778,…
MG2442	-1.33409	3.73755	6.66065e-09	8.84498e-08	ENSMUSG00000058818,ENSMUSG00000074419
MG859	-0.972756	7.791	7.17036e-09	9.49583e-08	ENSMUSG00000063229
MG195	-0.871278	6.89656	7.25099e-09	9.57645e-08	ENSMUSG00000021486,ENSMUSG00000081643
MG4588	-0.961442	5.18754	7.76859e-09	1.02322e-07	ENSMUSG00000050490,ENSMUSG00000068749,ENSMUSG00000083678
MG4629	-1.58163	3.58797	8.39803e-09	1.10312e-07	ENSMUSG00000055676,ENSMUSG00000057666,ENSMUSG00000067224,ENSMUSG00000069376,ENSMUSG00000069939,ENSMUSG00000070443,ENSMUSG00000070490,ENSMUSG00000071343,ENSMUSG00000072432,ENSMUSG00000078162,ENSMUSG00000078300,ENSMUSG00000078370,ENSMUSG00000078592,ENSMUSG00000078636,ENSMUSG00000078965,ENSMUSG00000079311,ENSMUSG00000079360,ENSMUSG00000079501,ENSMUSG00000080994,ENSMUSG00000081034,ENSMUSG00000081099,…
MG474	0.942674	7.34572	9.24683e-09	1.21133e-07	ENSMUSG00000039989,ENSMUSG00000097614
MG3813	-1.03706	4.76876	9.34931e-09	1.22146e-07	ENSMUSG00000084830
MG1448	-0.848667	6.28901	9.55386e-09	1.24483e-07	ENSMUSG00000079941,ENSMUSG00000103974
MG2953	-1.14115	4.09743	9.76892e-09	1.26944e-07	ENSMUSG00000005161
MG4680	-1.69552	3.76898	1.0224e-08	1.32502e-07	ENSMUSG00000057666,ENSMUSG00000069376,ENSMUSG00000069939,ENSMUSG00000070025,ENSMUSG00000070443,ENSMUSG00000072432,ENSMUSG00000078162,ENSMUSG00000078300,ENSMUSG00000078592,ENSMUSG00000078636,ENSMUSG00000078965,ENSMUSG00000078967,ENSMUSG00000079311,ENSMUSG00000079360,ENSMUSG00000079501,ENSMUSG00000080994,ENSMUSG00000081221,ENSMUSG00000081600,ENSMUSG00000082424,ENSMUSG00000082816,ENSMUSG00000083773,…
MG4809	1.22958	5.71372	1.02551e-08	1.3255e-07	ENSMUSG00000098934,ENSMUSG00000099241
MG1956	-1.0003	4.92152	1.21826e-08	1.57046e-07	ENSMUSG00000009687,ENSMUSG00000098783
MG1583	1.17346	7.19756	1.29365e-08	1.66322e-07	ENSMUSG00000057069
MG4372	-1.06879	4.65579	1.30541e-08	1.67247e-07	ENSMUSG00000029364,ENSMUSG00000098292
MG1442	-1.02239	6.85228	1.30775e-08	1.67247e-07	ENSMUSG00000030103,ENSMUSG00000087341
MG325	-1.04379	4.71609	1.32062e-08	1.68449e-07	ENSMUSG00000046079,ENSMUSG00000084878
MG2784	1.04318	5.14367	1.62617e-08	2.06878e-07	ENSMUSG00000009739,ENSMUSG00000098598
MG2129	-1.18065	5.45655	1.63855e-08	2.07907e-07	ENSMUSG00000006818
MG4681	-1.26088	4.43512	1.70702e-08	2.16029e-07	ENSMUSG00000085611,ENSMUSG00000094257
MG2213	-0.78441	7.4376	1.74804e-08	2.20644e-07	ENSMUSG00000024939,ENSMUSG00000079478
MG2029	-0.947548	5.94889	1.78663e-08	2.24661e-07	ENSMUSG00000053398,ENSMUSG00000101431
MG2728	-1.19306	4.69288	1.78913e-08	2.24661e-07	ENSMUSG00000057666,ENSMUSG00000069376,ENSMUSG00000069939,ENSMUSG00000070443,ENSMUSG00000070490,ENSMUSG00000071343,ENSMUSG00000072432,ENSMUSG00000078162,ENSMUSG00000078300,ENSMUSG00000078592,ENSMUSG00000078636,ENSMUSG00000078965,ENSMUSG00000079311,ENSMUSG00000079360,ENSMUSG00000079501,ENSMUSG00000080303,ENSMUSG00000080994,ENSMUSG00000081221,ENSMUSG00000082424,ENSMUSG00000082816,ENSMUSG00000083773,…
MG907	1.02499	8.15699	1.8452e-08	2.31103e-07	ENSMUSG00000028410,ENSMUSG00000083396
MG4072	-0.983354	5.66564	1.8871e-08	2.35742e-07	ENSMUSG00000031143,ENSMUSG00000039521,ENSMUSG00000103436
MG4306	-0.903584	6.73471	1.90567e-08	2.3745e-07	ENSMUSG00000033685
MG2727	-1.2558	4.05199	1.92978e-08	2.39837e-07	ENSMUSG00000059182
MG1695	0.836594	7.627	1.95075e-08	2.41823e-07	ENSMUSG00000035399,ENSMUSG00000078151
MG299	-1.13448	4.27838	2.11683e-08	2.61742e-07	ENSMUSG00000058239,ENSMUSG00000090357
MG3208	-1.29807	7.40266	2.20252e-08	2.71644e-07	ENSMUSG00000030342
MG4692	1.68147	7.68312	2.25782e-08	2.77758e-07	ENSMUSG00000055172,ENSMUSG00000098470
MG2493	-0.88889	6.07197	2.27705e-08	2.79415e-07	ENSMUSG00000037326,ENSMUSG00000097405
MG1423	-0.80428	7.06518	2.28627e-08	2.79837e-07	ENSMUSG00000020857,ENSMUSG00000080002,ENSMUSG00000091228
MG3974	0.887838	7.6329	2.30817e-08	2.81806e-07	ENSMUSG00000022914
MG2161	-0.836165	6.07616	2.33644e-08	2.84541e-07	ENSMUSG00000039105,ENSMUSG00000082550,ENSMUSG00000083240
MG2102	-1.33116	5.51189	2.64045e-08	3.20758e-07	ENSMUSG00000027287
MG2018	-0.908064	6.77207	2.65723e-08	3.2199e-07	ENSMUSG00000021998,ENSMUSG00000082905
MG3581	-1.43291	5.19779	2.71136e-08	3.2773e-07	ENSMUSG00000001313,ENSMUSG00000034993
MG2759	2.06722	5.05643	2.74163e-08	3.30254e-07	ENSMUSG00000075592,ENSMUSG00000097542
MG2697	1.58016	4.3909	2.74587e-08	3.30254e-07	ENSMUSG00000010051,ENSMUSG00000079334
MG2262	-1.77393	5.90151	2.7607e-08	3.31216e-07	ENSMUSG00000000204,ENSMUSG00000018986
MG1148	1.327	8.20478	2.82676e-08	3.38304e-07	ENSMUSG00000021270,ENSMUSG00000082896,ENSMUSG00000083899,ENSMUSG00000100615
MG3887	-0.823197	7.7201	3.03044e-08	3.61347e-07	ENSMUSG00000007458
MG3662	-1.10499	5.3063	3.03421e-08	3.61347e-07	ENSMUSG00000058818,ENSMUSG00000074417,ENSMUSG00000081665,ENSMUSG00000089942
MG996	-0.80859	6.26344	3.24572e-08	3.85589e-07	ENSMUSG00000033475,ENSMUSG00000079444,ENSMUSG00000084880
MG2552	-1.17894	5.32143	3.27519e-08	3.88137e-07	ENSMUSG00000043091
MG1844	-0.932037	5.58588	3.28323e-08	3.88142e-07	ENSMUSG00000050490,ENSMUSG00000068749
MG3250	0.84067	7.14962	3.33056e-08	3.92779e-07	ENSMUSG00000035399
MG3364	-1.23908	4.87507	3.54356e-08	4.16884e-07	ENSMUSG00000063524
MG3572	-0.829864	6.18019	3.59369e-08	4.21758e-07	ENSMUSG00000026229,ENSMUSG00000094638
MG1012	-1.84012	4.78854	3.88529e-08	4.54595e-07	ENSMUSG00000027533
MG1168	-1.09325	4.61578	3.89224e-08	4.54595e-07	ENSMUSG00000028497,ENSMUSG00000038368
MG3323	0.776627	7.37006	4.11575e-08	4.79545e-07	ENSMUSG00000042082,ENSMUSG00000097582
MG3797	1.05388	4.75879	4.5444e-08	5.28218e-07	ENSMUSG00000026222,ENSMUSG00000061852,ENSMUSG00000079457,ENSMUSG00000090186,ENSMUSG00000091199,ENSMUSG00000094514,ENSMUSG00000094915
MG2858	-1.85291	4.11109	4.72079e-08	5.47408e-07	ENSMUSG00000094334,ENSMUSG00000095419
MG4684	-1.77503	6.01221	5.09018e-08	5.88833e-07	ENSMUSG00000072812
MG3015	-1.2331	4.41469	5.1207e-08	5.90953e-07	ENSMUSG00000032294,ENSMUSG00000094873,ENSMUSG00000095203
MG1082	-1.08395	6.54811	5.14073e-08	5.91856e-07	ENSMUSG00000021591
MG4574	-0.851953	7.84793	5.51754e-08	6.33733e-07	ENSMUSG00000030276,ENSMUSG00000079426
MG4404	-1.08559	4.0909	5.58628e-08	6.40111e-07	ENSMUSG00000030695,ENSMUSG00000063129
MG287	-0.868075	5.51161	5.80311e-08	6.63388e-07	ENSMUSG00000000568,ENSMUSG00000091623
MG3158	-0.951575	5.12387	6.23614e-08	7.11214e-07	ENSMUSG00000005161,ENSMUSG00000052926
MG2265	-1.31409	4.47591	7.20311e-08	8.19565e-07	ENSMUSG00000073494,ENSMUSG00000102418
MG1107	0.88299	8.9099	7.25557e-08	8.236e-07	ENSMUSG00000060550,ENSMUSG00000073409
MG2955	-1.26563	4.58701	7.30134e-08	8.2686e-07	ENSMUSG00000024165
MG1821	-1.07028	5.59044	7.61422e-08	8.60282e-07	ENSMUSG00000020029
MG3547	-1.41819	6.50522	7.93989e-08	8.94992e-07	ENSMUSG00000030342,ENSMUSG00000101162
MG4350	-0.927867	6.59521	8.24927e-08	9.27707e-07	ENSMUSG00000031447
MG1955	-0.773493	6.58129	8.29827e-08	9.31059e-07	ENSMUSG00000006057,ENSMUSG00000091478
MG2480	-0.880251	6.66903	8.77144e-08	9.81875e-07	ENSMUSG00000021215
MG2015	1.11607	9.80484	8.9137e-08	9.955e-07	ENSMUSG00000021270
MG2107	-1.28058	3.5885	9.05484e-08	1.00894e-06	ENSMUSG00000063229,ENSMUSG00000080982,ENSMUSG00000082512,ENSMUSG00000083305,ENSMUSG00000084215
MG4087	-1.52873	5.49238	9.3372e-08	1.03801e-06	ENSMUSG00000072596,ENSMUSG00000090166
MG2424	-2.05856	4.53636	9.53598e-08	1.05769e-06	ENSMUSG00000074280,ENSMUSG00000081056,ENSMUSG00000095202,ENSMUSG00000095419
MG4612	-1.03545	6.20333	9.69996e-08	1.07342e-06	ENSMUSG00000067916,ENSMUSG00000070605,ENSMUSG00000084350
MG1875	-1.20515	3.44668	9.82658e-08	1.08495e-06	ENSMUSG00000057666,ENSMUSG00000067224,ENSMUSG00000069376,ENSMUSG00000069939,ENSMUSG00000070025,ENSMUSG00000070443,ENSMUSG00000072432,ENSMUSG00000078162,ENSMUSG00000078300,ENSMUSG00000078592,ENSMUSG00000078636,ENSMUSG00000078965,ENSMUSG00000078967,ENSMUSG00000079311,ENSMUSG00000079360,ENSMUSG00000079501,ENSMUSG00000080994,ENSMUSG00000081221,ENSMUSG00000081494,ENSMUSG00000081600,ENSMUSG00000081974,…
MG3771	-0.86326	5.75335	9.94758e-08	1.09582e-06	ENSMUSG00000055839
MG2372	-0.953878	4.89878	1.02087e-07	1.12203e-06	ENSMUSG00000055839,ENSMUSG00000081153,ENSMUSG00000082456
MG2379	-1.23095	4.01747	1.09034e-07	1.19567e-06	ENSMUSG00000063524,ENSMUSG00000064193,ENSMUSG00000102298
MG569	1.51236	5.77533	1.10536e-07	1.20941e-06	ENSMUSG00000024371,ENSMUSG00000092511
MG4488	-0.871202	7.42309	1.10951e-07	1.21122e-06	ENSMUSG00000039191,ENSMUSG00000079575
MG4098	-0.883191	7.90664	1.11766e-07	1.21492e-06	ENSMUSG00000079477,ENSMUSG00000084950
MG1259	0.856674	5.95911	1.11791e-07	1.21492e-06	ENSMUSG00000052414,ENSMUSG00000099083
MG663	-1.17957	3.77142	1.12927e-07	1.22452e-06	ENSMUSG00000024480,ENSMUSG00000085611,ENSMUSG00000090334,ENSMUSG00000094257
MG3699	-1.36909	9.36112	1.18168e-07	1.27848e-06	ENSMUSG00000095562,ENSMUSG00000096768
MG3474	-1.29109	4.86096	1.19202e-07	1.2868e-06	ENSMUSG00000018752,ENSMUSG00000085890,ENSMUSG00000089669
MG3207	0.744773	7.35095	1.20082e-07	1.29341e-06	ENSMUSG00000071076
MG3926	-0.755104	7.10305	1.32408e-07	1.42302e-06	ENSMUSG00000039105
MG1386	-1.05345	5.05236	1.4496e-07	1.55447e-06	ENSMUSG00000059343,ENSMUSG00000082076
MG3091	0.873147	6.57681	1.52223e-07	1.62875e-06	ENSMUSG00000039262,ENSMUSG00000086216
MG2468	1.21305	6.28901	1.53406e-07	1.63779e-06	ENSMUSG00000032285,ENSMUSG00000061559
MG3255	-0.825058	6.15119	1.58301e-07	1.68634e-06	ENSMUSG00000040659
MG2623	-0.966443	5.32667	1.63473e-07	1.73762e-06	ENSMUSG00000020733
MG2599	0.912332	9.62742	1.64629e-07	1.74607e-06	ENSMUSG00000060550,ENSMUSG00000067235
MG3056	-1.26858	4.76659	1.68076e-07	1.77874e-06	ENSMUSG00000029413
MG423	0.971957	7.44225	1.76444e-07	1.86324e-06	ENSMUSG00000026575,ENSMUSG00000026576
MG3524	-1.07064	7.94819	1.79737e-07	1.89389e-06	ENSMUSG00000030427,ENSMUSG00000058818,ENSMUSG00000074417,ENSMUSG00000074418,ENSMUSG00000074419,ENSMUSG00000074420,ENSMUSG00000080917,ENSMUSG00000081665,ENSMUSG00000081723,ENSMUSG00000089942
MG4751	-1.28211	3.82845	1.81458e-07	1.90786e-06	ENSMUSG00000000088,ENSMUSG00000082715
MG3392	-0.808668	5.9875	1.8594e-07	1.95076e-06	ENSMUSG00000091512,ENSMUSG00000094685
MG2705	-0.826946	6.23773	1.8854e-07	1.97376e-06	ENSMUSG00000008450,ENSMUSG00000071497
MG559	-1.29175	5.27485	1.93544e-07	2.02178e-06	ENSMUSG00000018920
MG413	-0.921256	5.02555	2.02617e-07	2.11201e-06	ENSMUSG00000030842
MG3439	-1.10917	3.88403	2.03382e-07	2.11543e-06	ENSMUSG00000083482
MG2198	-1.45656	5.83447	2.06314e-07	2.14134e-06	ENSMUSG00000025743,ENSMUSG00000097224
MG2412	1.26558	8.02762	2.16696e-07	2.24429e-06	ENSMUSG00000053907
MG3691	0.831926	6.64318	2.19832e-07	2.27191e-06	ENSMUSG00000019977,ENSMUSG00000053830
MG2799	-0.954632	4.55417	2.21334e-07	2.28256e-06	ENSMUSG00000050856,ENSMUSG00000081700
MG2994	0.880584	9.6871	2.25536e-07	2.31666e-06	ENSMUSG00000035929,ENSMUSG00000073409
MG1777	-1.12371	4.31785	2.25596e-07	2.31666e-06	ENSMUSG00000082330,ENSMUSG00000083836,ENSMUSG00000084215
MG3159	-0.851809	5.28157	2.26479e-07	2.31818e-06	ENSMUSG00000017781
MG34	-0.841738	8.18679	2.267e-07	2.31818e-06	ENSMUSG00000078812
MG2002	-1.90577	5.08185	2.34095e-07	2.38875e-06	ENSMUSG00000027533,ENSMUSG00000095419
MG605	-1.46351	4.44579	2.53519e-07	2.58153e-06	ENSMUSG00000025491
MG866	-0.755555	7.43758	2.55192e-07	2.59311e-06	ENSMUSG00000043618,ENSMUSG00000078812
MG588	-1.1222	4.40343	2.67508e-07	2.71257e-06	ENSMUSG00000026031
MG4117	-0.941262	5.22888	2.82631e-07	2.85994e-06	ENSMUSG00000022200,ENSMUSG00000097221
MG4332	-1.03697	4.32552	2.84244e-07	2.86785e-06	ENSMUSG00000021996,ENSMUSG00000091613,ENSMUSG00000095512,ENSMUSG00000096579
MG1778	0.906528	5.58572	2.84596e-07	2.86785e-06	ENSMUSG00000072235
MG3036	-1.00975	5.88004	2.89238e-07	2.90858e-06	ENSMUSG00000060591
MG4211	-1.18327	4.52482	2.97733e-07	2.98375e-06	ENSMUSG00000035376
MG3473	1.23202	9.67957	2.97944e-07	2.98375e-06	ENSMUSG00000038393,ENSMUSG00000074398
MG450	-1.19655	7.18427	3.00314e-07	3.00128e-06	ENSMUSG00000003484,ENSMUSG00000052446
MG3212	1.12333	5.84666	3.02034e-07	3.01226e-06	ENSMUSG00000039997,ENSMUSG00000090272
MG420	-1.1917	5.33498	3.08113e-07	3.06658e-06	ENSMUSG00000045934,ENSMUSG00000097204
MG240	-0.864348	9.11561	3.22672e-07	3.2049e-06	ENSMUSG00000079477
MG837	-0.821307	5.64855	3.25726e-07	3.22861e-06	ENSMUSG00000043618
MG137	-1.26219	5.35177	3.43098e-07	3.39387e-06	ENSMUSG00000027777,ENSMUSG00000102422
MG1366	-0.989711	4.56403	3.61643e-07	3.57003e-06	ENSMUSG00000068523,ENSMUSG00000082241,ENSMUSG00000096173
MG502	-1.23603	4.08346	3.64966e-07	3.59551e-06	ENSMUSG00000066442,ENSMUSG00000074149,ENSMUSG00000079427
MG2505	0.801551	6.66202	3.76776e-07	3.70432e-06	ENSMUSG00000055413,ENSMUSG00000060550,ENSMUSG00000067235
MG306	-0.898105	5.85597	3.80136e-07	3.72979e-06	ENSMUSG00000073982
MG1109	-0.848518	9.27856	3.98421e-07	3.90131e-06	ENSMUSG00000029622,ENSMUSG00000046993
MG2753	-0.771691	6.05691	4.10236e-07	4.0089e-06	ENSMUSG00000030882,ENSMUSG00000089847
MG4329	-0.745306	6.67107	4.15519e-07	4.05183e-06	ENSMUSG00000031145,ENSMUSG00000031146,ENSMUSG00000057762
MG690	-1.02857	5.0818	4.16301e-07	4.05183e-06	ENSMUSG00000066442,ENSMUSG00000079427,ENSMUSG00000100838
MG4084	-0.957327	6.92108	4.1958e-07	4.07556e-06	ENSMUSG00000025503
MG838	-0.769697	5.91514	4.39046e-07	4.25523e-06	ENSMUSG00000054091,ENSMUSG00000086691
MG2618	-1.07039	5.0402	4.39833e-07	4.25523e-06	ENSMUSG00000044533,ENSMUSG00000057244,ENSMUSG00000074034,ENSMUSG00000091957
MG3639	-0.937476	4.91258	4.45078e-07	4.29739e-06	ENSMUSG00000038612
MG503	-1.12189	3.53536	4.63432e-07	4.46244e-06	ENSMUSG00000024413,ENSMUSG00000086935
MG1311	0.770737	6.14075	4.64013e-07	4.46244e-06	ENSMUSG00000015127,ENSMUSG00000035521
MG4774	1.09266	5.07768	4.73232e-07	4.54209e-06	ENSMUSG00000038894,ENSMUSG00000096938
MG2692	-0.809898	6.10893	4.87757e-07	4.67225e-06	ENSMUSG00000018293
MG1550	-0.866942	5.28687	5.19451e-07	4.96603e-06	ENSMUSG00000038690
MG301	1.01239	5.80583	5.53356e-07	5.27976e-06	ENSMUSG00000031431,ENSMUSG00000083289
MG3470	-1.11378	5.68019	5.73543e-07	5.46161e-06	ENSMUSG00000000290
MG4829	-1.21862	3.96382	5.87212e-07	5.57773e-06	ENSMUSG00000059040,ENSMUSG00000063524,ENSMUSG00000064193,ENSMUSG00000090243
MG1808	-0.900272	6.45278	5.88038e-07	5.57773e-06	ENSMUSG00000037894,ENSMUSG00000097703,ENSMUSG00000101878
MG1092	-1.21473	4.00307	6.06125e-07	5.73806e-06	ENSMUSG00000058818,ENSMUSG00000080917
MG1073	-0.84468	6.69938	6.13499e-07	5.79654e-06	ENSMUSG00000080002
MG1681	-1.04794	5.12021	6.31639e-07	5.95633e-06	ENSMUSG00000097703,ENSMUSG00000101878
MG1322	-0.762888	7.11314	7.00219e-07	6.59022e-06	ENSMUSG00000042688
MG1131	1.13899	5.97758	7.14349e-07	6.71018e-06	ENSMUSG00000092278,ENSMUSG00000092560
MG3567	-0.834131	7.92685	7.34795e-07	6.88888e-06	ENSMUSG00000020205,ENSMUSG00000100113
MG3971	-0.932268	5.91915	7.47781e-07	6.99709e-06	ENSMUSG00000030695,ENSMUSG00000059343
MG1873	-1.04802	3.9439	7.53298e-07	7.03513e-06	ENSMUSG00000034424
MG719	-0.787764	6.17301	7.62077e-07	7.10344e-06	ENSMUSG00000041958
MG156	-1.14659	4.23652	7.88163e-07	7.33248e-06	ENSMUSG00000036943,ENSMUSG00000093384
MG139	-0.860214	5.25797	7.89878e-07	7.33436e-06	ENSMUSG00000055839,ENSMUSG00000082456
MG912	-0.999252	4.24481	8.0808e-07	7.48903e-06	ENSMUSG00000024480,ENSMUSG00000085611
MG4493	0.80725	8.12	8.18141e-07	7.56781e-06	ENSMUSG00000027219,ENSMUSG00000079071
MG2637	-0.847441	5.12864	8.3845e-07	7.74089e-06	ENSMUSG00000030842,ENSMUSG00000083458
MG302	-0.805843	5.5542	8.40616e-07	7.74613e-06	ENSMUSG00000031988,ENSMUSG00000035443
MG1532	-0.827786	6.30732	8.69211e-07	7.99444e-06	ENSMUSG00000027944,ENSMUSG00000084013
MG2048	-1.03765	4.11935	9.43825e-07	8.66424e-06	ENSMUSG00000082516,ENSMUSG00000096173
MG4594	-0.935681	7.46398	9.48341e-07	8.68924e-06	ENSMUSG00000030695
MG3549	-1.3618	5.72149	9.85604e-07	9.01363e-06	ENSMUSG00000058542,ENSMUSG00000062382,ENSMUSG00000081251,ENSMUSG00000082062
MG178	0.843268	7.27244	1.01137e-06	9.23186e-06	ENSMUSG00000055413
MG3385	-0.741214	5.83988	1.03216e-06	9.40394e-06	ENSMUSG00000026750
MG4788	1.08318	5.34323	1.07159e-06	9.74486e-06	ENSMUSG00000026409,ENSMUSG00000101904
MG3986	-1.3896	6.7004	1.08132e-06	9.81492e-06	ENSMUSG00000018752,ENSMUSG00000089669
MG2747	-0.743545	6.33671	1.18347e-06	1.0722e-05	ENSMUSG00000048163
MG1449	0.950454	5.94711	1.19719e-06	1.08261e-05	ENSMUSG00000037999,ENSMUSG00000101439
MG2116	-0.916987	9.27971	1.20472e-06	1.08739e-05	ENSMUSG00000021998
MG1740	1.33954	7.47767	1.27076e-06	1.14487e-05	ENSMUSG00000030577,ENSMUSG00000101029
MG4263	-0.813548	5.30146	1.27338e-06	1.1451e-05	ENSMUSG00000020402
MG4450	-0.753814	6.03685	1.29524e-06	1.1626e-05	ENSMUSG00000029038,ENSMUSG00000096221
MG2658	-0.907859	6.58905	1.31742e-06	1.18032e-05	ENSMUSG00000032578,ENSMUSG00000090570
MG4110	1.09675	4.91887	1.3238e-06	1.18385e-05	ENSMUSG00000097625,ENSMUSG00000103558
MG1045	-0.784184	6.09422	1.36989e-06	1.22281e-05	ENSMUSG00000029622
MG1936	-0.88176	5.10262	1.4397e-06	1.28276e-05	ENSMUSG00000024410,ENSMUSG00000024413
MG3153	-0.927972	5.26043	1.45639e-06	1.29525e-05	ENSMUSG00000048731,ENSMUSG00000057789
MG4344	0.764524	6.51197	1.48071e-06	1.31447e-05	ENSMUSG00000005763,ENSMUSG00000026565
MG504	-1.07308	4.02445	1.57479e-06	1.39544e-05	ENSMUSG00000052459
MG4333	-0.842751	5.28001	1.65405e-06	1.46299e-05	ENSMUSG00000032508,ENSMUSG00000036138
MG3945	0.768484	7.01652	1.68598e-06	1.48852e-05	ENSMUSG00000055413,ENSMUSG00000061232,ENSMUSG00000067235
MG3405	-1.37176	3.56641	1.72852e-06	1.5233e-05	ENSMUSG00000058818,ENSMUSG00000081723
MG2582	-1.35323	4.38958	1.77871e-06	1.56468e-05	ENSMUSG00000038612,ENSMUSG00000092181
MG2567	-0.673328	7.11003	1.78841e-06	1.57037e-05	ENSMUSG00000022969,ENSMUSG00000093701
MG3181	-0.673793	7.6931	1.80625e-06	1.58222e-05	ENSMUSG00000033475,ENSMUSG00000079444
MG56	-1.31677	3.70801	1.80844e-06	1.58222e-05	ENSMUSG00000024885,ENSMUSG00000037263,ENSMUSG00000075296
MG2912	-0.995979	6.18897	1.8796e-06	1.64152e-05	ENSMUSG00000036894,ENSMUSG00000053706
MG4291	-0.904419	5.5486	1.94211e-06	1.69306e-05	ENSMUSG00000001630
MG1654	-1.02759	4.55565	2.04644e-06	1.7808e-05	ENSMUSG00000032436,ENSMUSG00000052724
MG2929	-0.817574	5.96945	2.19622e-06	1.90772e-05	ENSMUSG00000038085,ENSMUSG00000046229
MG2157	-0.833643	5.79939	2.21191e-06	1.91791e-05	ENSMUSG00000030681,ENSMUSG00000092534
MG3415	-0.791915	8.86679	2.33243e-06	2.0188e-05	ENSMUSG00000020857,ENSMUSG00000091228
MG3856	-0.742134	5.84355	2.43353e-06	2.10255e-05	ENSMUSG00000038366,ENSMUSG00000082791
MG1461	-1.1504	3.23831	2.45053e-06	2.11347e-05	ENSMUSG00000058818,ENSMUSG00000081665,ENSMUSG00000089942
MG92	1.0156	10.1225	2.462e-06	2.11959e-05	ENSMUSG00000052684,ENSMUSG00000087366
MG2814	1.23376	5.40337	2.48278e-06	2.13369e-05	ENSMUSG00000075602,ENSMUSG00000079018
MG4168	-0.973481	4.02068	2.50995e-06	2.15323e-05	ENSMUSG00000084020,ENSMUSG00000098292
MG3065	0.994157	4.47933	2.56861e-06	2.19966e-05	ENSMUSG00000001151,ENSMUSG00000101695
MG735	1.00311	4.98984	2.76183e-06	2.36095e-05	ENSMUSG00000072109
MG2147	-0.752215	5.69064	2.7751e-06	2.36811e-05	ENSMUSG00000009585
MG2516	-0.938091	4.24002	2.79309e-06	2.37928e-05	ENSMUSG00000038717,ENSMUSG00000067719,ENSMUSG00000081473
MG2825	-1.30859	6.18506	2.8792e-06	2.44833e-05	ENSMUSG00000023913,ENSMUSG00000090307
MG4759	-0.6668	6.9001	2.93722e-06	2.4933e-05	ENSMUSG00000038366
MG3050	1.35862	5.09665	3.05997e-06	2.59295e-05	ENSMUSG00000031441,ENSMUSG00000084780
MG4391	-0.677564	7.51142	3.08526e-06	2.60982e-05	ENSMUSG00000007458,ENSMUSG00000080832
MG3457	0.843071	7.69198	3.15664e-06	2.66555e-05	ENSMUSG00000033450,ENSMUSG00000090069
MG770	-0.972424	4.90774	3.20436e-06	2.70113e-05	ENSMUSG00000063229,ENSMUSG00000083962
MG1284	0.791931	5.7909	3.30272e-06	2.77921e-05	ENSMUSG00000037674,ENSMUSG00000098573
MG1061	-1.08435	3.62094	3.32958e-06	2.79697e-05	ENSMUSG00000066595,ENSMUSG00000097845
MG4703	-0.871224	5.68356	3.38838e-06	2.84143e-05	ENSMUSG00000049327
MG3799	0.786357	5.60907	3.60571e-06	3.01846e-05	ENSMUSG00000037754
MG1862	-0.85373	4.92875	3.70329e-06	3.0948e-05	ENSMUSG00000031145,ENSMUSG00000031146
MG4093	-0.692857	7.56226	3.71484e-06	3.09911e-05	ENSMUSG00000006998,ENSMUSG00000039684
MG1191	1.08225	4.33014	3.84776e-06	3.20449e-05	ENSMUSG00000030246,ENSMUSG00000045104
MG763	-0.997184	4.35538	3.89221e-06	3.23294e-05	ENSMUSG00000060795,ENSMUSG00000094388,ENSMUSG00000096592
MG3168	0.875937	4.81954	3.89527e-06	3.23294e-05	ENSMUSG00000059495
MG1257	-1.03015	4.68639	3.98106e-06	3.29849e-05	ENSMUSG00000031231,ENSMUSG00000100551
MG3140	0.814018	5.23059	4.0351e-06	3.33757e-05	ENSMUSG00000020561
MG3063	-0.917144	5.54331	4.2151e-06	3.48051e-05	ENSMUSG00000058873,ENSMUSG00000094388,ENSMUSG00000096592
MG1900	-0.660046	6.68458	4.22707e-06	3.48446e-05	ENSMUSG00000098923,ENSMUSG00000103212
MG74	0.791949	10.6936	4.33012e-06	3.56335e-05	ENSMUSG00000060550
MG2679	-1.08299	4.49394	4.39044e-06	3.60686e-05	ENSMUSG00000033307
MG3514	-0.797479	8.40086	4.40577e-06	3.61333e-05	ENSMUSG00000039191
MG4630	-1.23711	3.89125	4.48135e-06	3.66911e-05	ENSMUSG00000067916,ENSMUSG00000084350
MG3337	-0.876291	4.37444	4.59693e-06	3.75639e-05	ENSMUSG00000050856
MG741	-1.22882	5.37726	4.60346e-06	3.75639e-05	ENSMUSG00000072596,ENSMUSG00000072599,ENSMUSG00000072600,ENSMUSG00000072601,ENSMUSG00000090166
MG1189	-0.820465	5.46255	4.86261e-06	3.96119e-05	ENSMUSG00000071203,ENSMUSG00000078942
MG1004	-0.830152	4.3528	4.91518e-06	3.9973e-05	ENSMUSG00000066442,ENSMUSG00000100838
MG1627	-0.698695	6.69125	5.41011e-06	4.39243e-05	ENSMUSG00000056888,ENSMUSG00000063334
MG4217	0.744457	6.49589	5.4262e-06	4.39813e-05	ENSMUSG00000001419,ENSMUSG00000096935
MG3373	0.717199	5.57412	5.87412e-06	4.75323e-05	ENSMUSG00000034994,ENSMUSG00000084183
MG3525	-0.868526	6.46633	5.93309e-06	4.79294e-05	ENSMUSG00000037697,ENSMUSG00000085913
MG965	1.91513	6.77725	5.9927e-06	4.83305e-05	ENSMUSG00000025202,ENSMUSG00000025203,ENSMUSG00000037071
MG2750	0.979234	5.11716	6.0808e-06	4.89595e-05	ENSMUSG00000036568,ENSMUSG00000097560
MG1298	-0.911101	3.99745	6.3792e-06	5.12769e-05	ENSMUSG00000021040,ENSMUSG00000079036
MG2322	-0.756546	6.1186	6.46964e-06	5.18786e-05	ENSMUSG00000026064,ENSMUSG00000058873,ENSMUSG00000094388,ENSMUSG00000096592
MG2292	-0.80828	10.7011	6.47547e-06	5.18786e-05	ENSMUSG00000026064
MG250	-0.792979	6.19861	6.49032e-06	5.19118e-05	ENSMUSG00000064145
MG1411	-0.698012	5.9684	6.97713e-06	5.57136e-05	ENSMUSG00000013701,ENSMUSG00000068165,ENSMUSG00000069622
MG4590	-0.914713	5.67018	7.17789e-06	5.72225e-05	ENSMUSG00000020100
MG3955	0.926908	5.40995	7.31196e-06	5.81955e-05	ENSMUSG00000072837,ENSMUSG00000078429
MG1928	0.894854	7.18775	7.44105e-06	5.91258e-05	ENSMUSG00000020532
MG90	-1.24028	8.51067	7.69352e-06	6.10319e-05	ENSMUSG00000040152,ENSMUSG00000101859
MG1714	0.924374	5.06746	7.72223e-06	6.11596e-05	ENSMUSG00000042508,ENSMUSG00000079659
MG4013	-0.90181	4.55649	7.99296e-06	6.32004e-05	ENSMUSG00000004530
MG1924	-0.65511	6.54939	8.19318e-06	6.46781e-05	ENSMUSG00000031143,ENSMUSG00000103436
MG4023	-0.87931	5.07392	8.33657e-06	6.5703e-05	ENSMUSG00000021486,ENSMUSG00000081093,ENSMUSG00000081643
MG343	-0.949871	4.16047	8.65462e-06	6.80989e-05	ENSMUSG00000078942
MG2726	-0.897831	8.00816	8.75411e-06	6.87585e-05	ENSMUSG00000036948,ENSMUSG00000091964
MG661	0.724131	5.15689	8.76681e-06	6.87585e-05	ENSMUSG00000021945,ENSMUSG00000040123
MG4716	0.766797	5.27099	8.80104e-06	6.88129e-05	ENSMUSG00000021182,ENSMUSG00000097160
MG2084	1.17596	5.28745	8.80214e-06	6.88129e-05	ENSMUSG00000031441,ENSMUSG00000085465
MG896	-1.09426	5.90809	9.86787e-06	7.70202e-05	ENSMUSG00000031004
MG2832	0.726793	6.16421	9.98851e-06	7.78365e-05	ENSMUSG00000071708,ENSMUSG00000081752
MG3217	-0.809833	4.42406	1.0254e-05	7.97772e-05	ENSMUSG00000020267
MG4734	0.711782	7.78635	1.03256e-05	8.02054e-05	ENSMUSG00000032640,ENSMUSG00000097634
MG1820	-0.90076	4.11298	1.04812e-05	8.12841e-05	ENSMUSG00000042272
MG3585	0.796703	4.71102	1.05612e-05	8.17736e-05	ENSMUSG00000069237
MG3882	-0.723223	6.208	1.05986e-05	8.19319e-05	ENSMUSG00000038482
MG808	0.679293	6.1186	1.126e-05	8.69064e-05	ENSMUSG00000098559
MG3071	-0.796507	5.03295	1.20262e-05	9.25589e-05	ENSMUSG00000020869,ENSMUSG00000039055
MG1325	-0.995369	3.98	1.20306e-05	9.25589e-05	ENSMUSG00000043618,ENSMUSG00000078812,ENSMUSG00000080747
MG3764	-0.720949	5.75778	1.25363e-05	9.62973e-05	ENSMUSG00000015092,ENSMUSG00000081021
MG3076	-0.913491	4.28336	1.26142e-05	9.67242e-05	ENSMUSG00000060147,ENSMUSG00000085457
MG4138	1.01742	4.56717	1.26318e-05	9.67242e-05	ENSMUSG00000030246
MG40	-1.14658	3.60636	1.26915e-05	9.70276e-05	ENSMUSG00000025473,ENSMUSG00000099092
MG3074	-0.745233	9.63557	1.29367e-05	9.87471e-05	ENSMUSG00000044533,ENSMUSG00000057244,ENSMUSG00000061833,ENSMUSG00000062365,ENSMUSG00000066487,ENSMUSG00000072789,ENSMUSG00000080790,ENSMUSG00000081170,ENSMUSG00000081210,ENSMUSG00000081613,ENSMUSG00000081684,ENSMUSG00000082039,ENSMUSG00000082480,ENSMUSG00000082605,ENSMUSG00000082762,ENSMUSG00000083087,ENSMUSG00000083382,ENSMUSG00000085361,ENSMUSG00000087286,ENSMUSG00000090544,ENSMUSG00000091957,…
MG2077	-1.50458	5.04772	1.30062e-05	9.91208e-05	ENSMUSG00000000204,ENSMUSG00000083161
MG1581	-0.648507	7.46453	1.37466e-05	0.000104599	ENSMUSG00000014077
MG201	-0.871345	4.52893	1.38125e-05	0.000104936	ENSMUSG00000018286,ENSMUSG00000100222
MG4193	0.788884	5.01947	1.38959e-05	0.000105404	ENSMUSG00000052331,ENSMUSG00000101674
MG2802	-1.08831	7.45927	1.41296e-05	0.00010701	ENSMUSG00000096768
MG3801	0.826944	4.49971	1.5361e-05	0.000116154	ENSMUSG00000090236,ENSMUSG00000092470
MG3412	-0.642765	5.88648	1.55817e-05	0.000117639	ENSMUSG00000078974,ENSMUSG00000081562,ENSMUSG00000090136
MG4775	0.694589	7.07781	1.5785e-05	0.000118989	ENSMUSG00000062175,ENSMUSG00000085741
MG2044	0.739521	4.91058	1.59007e-05	0.000119675	ENSMUSG00000045896
MG1595	-1.08683	5.16231	1.63994e-05	0.000123237	ENSMUSG00000000290,ENSMUSG00000083046
MG3541	-0.673612	5.82697	1.70825e-05	0.000128171	ENSMUSG00000101188
MG203	-1.09532	4.43419	1.75912e-05	0.000131785	ENSMUSG00000031400,ENSMUSG00000089992
MG2950	-0.924726	5.19027	1.76286e-05	0.000131816	ENSMUSG00000048277,ENSMUSG00000093485
MG4794	-0.826225	4.56044	1.76498e-05	0.000131816	ENSMUSG00000063229,ENSMUSG00000084215
MG1472	0.708957	5.96204	1.77021e-05	0.000132003	ENSMUSG00000024524,ENSMUSG00000062526
MG1754	0.984013	7.25303	1.77592e-05	0.000132226	ENSMUSG00000067924,ENSMUSG00000067925
MG3069	-1.10582	4.44422	1.80626e-05	0.000134279	ENSMUSG00000022514,ENSMUSG00000092545
MG157	-0.700817	5.75339	1.9006e-05	0.000141075	ENSMUSG00000028337,ENSMUSG00000085990
MG3703	-0.669487	5.6721	1.92316e-05	0.000142531	ENSMUSG00000020827
MG2673	-0.823263	4.83495	1.93042e-05	0.000142851	ENSMUSG00000096173
MG3375	-0.83089	5.48986	1.9366e-05	0.00014309	ENSMUSG00000060591,ENSMUSG00000086420
MG1101	-0.765954	4.55861	2.0179e-05	0.00014887	ENSMUSG00000054091
MG1181	-0.987112	5.12149	2.08855e-05	0.000153848	ENSMUSG00000026603,ENSMUSG00000104435
MG345	-0.753366	6.01098	2.15611e-05	0.000158583	ENSMUSG00000026064,ENSMUSG00000060795,ENSMUSG00000094388,ENSMUSG00000096592
MG1481	-0.655996	6.10005	2.17197e-05	0.000159508	ENSMUSG00000041697
MG1573	-0.936559	4.37734	2.33758e-05	0.000171411	ENSMUSG00000082456
MG841	-0.741821	5.50931	2.53048e-05	0.000185276	ENSMUSG00000022193,ENSMUSG00000076128
MG456	-0.663509	5.53026	2.54239e-05	0.000185867	ENSMUSG00000025421,ENSMUSG00000090000
MG123	-0.805613	4.28543	2.55252e-05	0.000186326	ENSMUSG00000034595,ENSMUSG00000098716
MG4312	-0.674769	5.89137	2.59292e-05	0.000188991	ENSMUSG00000020696,ENSMUSG00000020697
MG2716	-0.764542	4.72145	2.6022e-05	0.000189382	ENSMUSG00000013701,ENSMUSG00000069622
MG4046	0.662923	7.20778	2.64809e-05	0.000192433	ENSMUSG00000021127,ENSMUSG00000080942
MG2141	0.654308	5.68384	2.75473e-05	0.000199883	ENSMUSG00000038697,ENSMUSG00000085281
MG3849	0.772656	4.68861	2.82167e-05	0.000204434	ENSMUSG00000027272,ENSMUSG00000087519
MG4355	-0.675317	7.75383	2.86899e-05	0.000207552	ENSMUSG00000032959
MG2497	-0.895621	3.98267	2.87523e-05	0.000207694	ENSMUSG00000044141,ENSMUSG00000086688
MG3053	0.680061	5.85522	3.03396e-05	0.000218834	ENSMUSG00000060550,ENSMUSG00000073402,ENSMUSG00000092474
MG3238	-0.947676	6.50492	3.17518e-05	0.000228679	ENSMUSG00000089942
MG888	0.727643	7.98907	3.19706e-05	0.00022961	ENSMUSG00000067235
MG806	-1.09821	5.05451	3.19758e-05	0.00022961	ENSMUSG00000026536,ENSMUSG00000054203
MG1902	0.726181	6.20947	3.22723e-05	0.000231397	ENSMUSG00000015127
MG4035	-1.08383	5.57451	3.23958e-05	0.000231939	ENSMUSG00000062248
MG273	1.01595	9.00633	3.2774e-05	0.0002343	ENSMUSG00000037548,ENSMUSG00000079547
MG4256	0.773555	4.9476	3.30129e-05	0.00023566	ENSMUSG00000038344,ENSMUSG00000048334
MG3582	-0.605153	7.44958	3.30999e-05	0.000235934	ENSMUSG00000025104,ENSMUSG00000038623
MG3592	0.593633	7.59925	3.33955e-05	0.000237692	ENSMUSG00000028676
MG1094	0.777383	4.64116	3.36594e-05	0.000239218	ENSMUSG00000093514,ENSMUSG00000097154,ENSMUSG00000100865
MG2725	0.674095	8.93589	3.39171e-05	0.000240697	ENSMUSG00000055413,ENSMUSG00000060550
MG3770	0.633508	7.08419	3.48321e-05	0.000246829	ENSMUSG00000022858,ENSMUSG00000069011
MG3447	-0.662962	8.13602	3.59102e-05	0.000254097	ENSMUSG00000012126,ENSMUSG00000028843
MG1691	-0.739035	4.93706	3.73451e-05	0.000263865	ENSMUSG00000030869,ENSMUSG00000083626,ENSMUSG00000091989
MG1033	0.805061	5.81756	3.76071e-05	0.00026533	ENSMUSG00000013033,ENSMUSG00000074219
MG3905	-0.889637	4.12854	3.828e-05	0.000269685	ENSMUSG00000059343
MG4028	-0.910676	3.55849	4.07568e-05	0.000286717	ENSMUSG00000024732
MG3403	-0.829073	4.41674	4.10579e-05	0.000288417	ENSMUSG00000094388,ENSMUSG00000096592
MG3433	-0.600375	7.20146	4.22329e-05	0.000296241	ENSMUSG00000004285
MG288	0.858282	6.03716	4.30694e-05	0.000301672	ENSMUSG00000028385,ENSMUSG00000034484,ENSMUSG00000080772
MG1889	-0.763184	6.89526	4.37694e-05	0.000306133	ENSMUSG00000046687,ENSMUSG00000076441
MG3907	-1.28081	4.98456	4.41857e-05	0.0003086	ENSMUSG00000072596
MG4227	-0.618328	5.90782	4.62741e-05	0.00032272	ENSMUSG00000022956,ENSMUSG00000042962
MG2452	-0.606632	6.55437	4.91997e-05	0.000342631	ENSMUSG00000032959,ENSMUSG00000075268,ENSMUSG00000095478
MG3741	0.64574	6.26806	5.12746e-05	0.000356568	ENSMUSG00000045128,ENSMUSG00000059033,ENSMUSG00000081051,ENSMUSG00000081382,ENSMUSG00000091732
MG3463	0.718146	7.76162	5.14873e-05	0.000357258	ENSMUSG00000001741,ENSMUSG00000046027
MG4254	-0.640929	6.85854	5.15213e-05	0.000357258	ENSMUSG00000038965,ENSMUSG00000085425
MG2115	-0.612407	6.27425	5.20401e-05	0.000360341	ENSMUSG00000017734,ENSMUSG00000090996
MG4642	-0.751983	4.95555	5.22818e-05	0.000361067	ENSMUSG00000031149
MG1688	-0.735291	5.74634	5.22941e-05	0.000361067	ENSMUSG00000014077,ENSMUSG00000103847
MG3980	0.648633	6.0263	5.24588e-05	0.00036169	ENSMUSG00000039844,ENSMUSG00000048316
MG308	0.67051	8.2974	5.25774e-05	0.00036189	ENSMUSG00000061232
MG4475	0.647782	5.70758	5.26372e-05	0.00036189	ENSMUSG00000025357,ENSMUSG00000025359
MG3318	-0.76166	5.42159	5.31599e-05	0.000364966	ENSMUSG00000041954,ENSMUSG00000087381
MG4677	-0.677655	4.96054	5.45639e-05	0.000374075	ENSMUSG00000028792
MG1112	-0.66534	5.58268	5.54491e-05	0.000379607	ENSMUSG00000083852,ENSMUSG00000101878
MG4369	-0.698995	5.32987	5.60882e-05	0.000383441	ENSMUSG00000071528,ENSMUSG00000084830
MG3019	-0.891279	3.96835	5.68676e-05	0.000388221	ENSMUSG00000052180,ENSMUSG00000060147
MG2381	-0.563429	6.90079	5.82206e-05	0.000396795	ENSMUSG00000031672,ENSMUSG00000075591,ENSMUSG00000080935
MG3315	0.577182	7.23514	5.83576e-05	0.000396795	ENSMUSG00000062083,ENSMUSG00000074129
MG3506	0.669115	5.72136	5.8369e-05	0.000396795	ENSMUSG00000036964,ENSMUSG00000078851
MG4811	0.755883	6.95423	5.88813e-05	0.000399716	ENSMUSG00000015656,ENSMUSG00000097554,ENSMUSG00000100025,ENSMUSG00000100033,ENSMUSG00000100801,ENSMUSG00000101262
MG438	0.619136	7.40489	5.92171e-05	0.000401434	ENSMUSG00000022863,ENSMUSG00000044645
MG694	-0.621505	6.11994	5.98571e-05	0.000405206	ENSMUSG00000000579,ENSMUSG00000092074,ENSMUSG00000095677,ENSMUSG00000096255
MG3908	-0.739551	8.58352	6.01044e-05	0.000406312	ENSMUSG00000037894
MG3543	-0.716567	8.13893	6.08161e-05	0.000410551	ENSMUSG00000018965
MG1249	-0.759006	4.17879	6.10342e-05	0.00041145	ENSMUSG00000044533,ENSMUSG00000057244,ENSMUSG00000066487,ENSMUSG00000068604,ENSMUSG00000074034,ENSMUSG00000081170,ENSMUSG00000081684,ENSMUSG00000082762,ENSMUSG00000084333,ENSMUSG00000085893,ENSMUSG00000090544,ENSMUSG00000091957,ENSMUSG00000095427,ENSMUSG00000104074
MG386	-0.799534	4.80594	6.12475e-05	0.000412315	ENSMUSG00000033918,ENSMUSG00000081070
MG3504	-0.69951	5.13003	6.42078e-05	0.000431644	ENSMUSG00000053038
MG718	-0.875535	4.11003	6.55397e-05	0.000439988	ENSMUSG00000055839,ENSMUSG00000081153
MG4732	-0.636623	7.49359	6.68443e-05	0.000448125	ENSMUSG00000062825,ENSMUSG00000074978,ENSMUSG00000092897,ENSMUSG00000093149,ENSMUSG00000093152,ENSMUSG00000093264
MG1431	-0.728048	4.85188	6.72248e-05	0.000450053	ENSMUSG00000063229,ENSMUSG00000082632
MG221	-1.07178	2.72209	6.75452e-05	0.000451575	ENSMUSG00000030427,ENSMUSG00000058818,ENSMUSG00000080917
MG4744	-0.568105	6.73327	6.81229e-05	0.00045481	ENSMUSG00000033379,ENSMUSG00000085278
MG4228	0.690887	5.48482	6.885e-05	0.000459032	ENSMUSG00000038344
MG3117	-0.618348	5.99455	7.17629e-05	0.000477795	ENSMUSG00000035212
MG4803	0.669599	5.96541	7.23471e-05	0.000481024	ENSMUSG00000035929,ENSMUSG00000091705
MG2149	0.810022	5.55193	7.34774e-05	0.000487294	ENSMUSG00000029298
MG2460	-0.908984	5.05533	7.34912e-05	0.000487294	ENSMUSG00000081665,ENSMUSG00000089942
MG2224	0.762782	4.7525	7.38955e-05	0.000489305	ENSMUSG00000031889,ENSMUSG00000069920
MG183	0.883428	7.9834	7.4472e-05	0.00049245	ENSMUSG00000026581
MG4022	1.25873	8.34469	7.48865e-05	0.000494516	ENSMUSG00000007033,ENSMUSG00000073415,ENSMUSG00000091971
MG2280	-0.810204	5.78673	7.52969e-05	0.00049655	ENSMUSG00000055302,ENSMUSG00000096361
MG2286	-0.787768	4.20683	7.97355e-05	0.000525106	ENSMUSG00000069379,ENSMUSG00000091580
MG2110	-0.710683	8.09209	8.05008e-05	0.000529427	ENSMUSG00000037894,ENSMUSG00000101878
MG5	-0.708965	4.88876	8.1475e-05	0.000535107	ENSMUSG00000054312,ENSMUSG00000074092
MG3851	0.616603	5.87352	8.18791e-05	0.000537034	ENSMUSG00000028676,ENSMUSG00000050243
MG668	0.70138	5.31217	8.27138e-05	0.000541776	ENSMUSG00000021226,ENSMUSG00000072949
MG4669	-0.611531	6.32052	8.81671e-05	0.000576208	ENSMUSG00000057244,ENSMUSG00000061833,ENSMUSG00000066487,ENSMUSG00000074034,ENSMUSG00000080972,ENSMUSG00000081684,ENSMUSG00000082762,ENSMUSG00000082792,ENSMUSG00000083087,ENSMUSG00000090544,ENSMUSG00000091957,ENSMUSG00000095427,ENSMUSG00000096177,ENSMUSG00000098713,ENSMUSG00000100922,ENSMUSG00000103880,ENSMUSG00000104280
MG1605	0.661659	5.22741	8.82084e-05	0.000576208	ENSMUSG00000035929,ENSMUSG00000067203,ENSMUSG00000079492
MG400	0.60623	5.99771	8.86837e-05	0.000578533	ENSMUSG00000026626,ENSMUSG00000081405
MG1041	-0.597609	5.90232	9.08587e-05	0.000591925	ENSMUSG00000078974,ENSMUSG00000090136
MG1295	-0.672198	5.50493	9.44979e-05	0.000614807	ENSMUSG00000021917
MG3751	0.600851	7.40171	9.52916e-05	0.00061914	ENSMUSG00000055413,ENSMUSG00000060550,ENSMUSG00000061232,ENSMUSG00000067235
MG2067	-0.876006	4.75795	9.60022e-05	0.000622922	ENSMUSG00000020733,ENSMUSG00000102442
MG4330	0.858413	8.28526	9.61617e-05	0.000623122	ENSMUSG00000003032
MG1774	0.778863	8.06807	9.87385e-05	0.000638181	ENSMUSG00000033450,ENSMUSG00000052031,ENSMUSG00000090069
MG1075	-0.886765	4.6748	9.87488e-05	0.000638181	ENSMUSG00000036751,ENSMUSG00000103396
MG2923	-0.576206	6.27686	9.97013e-05	0.000643478	ENSMUSG00000044533,ENSMUSG00000057244,ENSMUSG00000061833,ENSMUSG00000062365,ENSMUSG00000068604,ENSMUSG00000072789,ENSMUSG00000080731,ENSMUSG00000081170,ENSMUSG00000081684,ENSMUSG00000082480,ENSMUSG00000082535,ENSMUSG00000082762,ENSMUSG00000083382,ENSMUSG00000084333,ENSMUSG00000084373,ENSMUSG00000085361,ENSMUSG00000085893,ENSMUSG00000091410,ENSMUSG00000091957,ENSMUSG00000098713,ENSMUSG00000100702,…
MG3750	0.622334	5.92394	0.000101517	0.000654324	ENSMUSG00000055413,ENSMUSG00000060550,ENSMUSG00000061232,ENSMUSG00000073409
MG4832	0.62874	5.49664	0.000102611	0.000660498	ENSMUSG00000067058,ENSMUSG00000081087,ENSMUSG00000083022,ENSMUSG00000083757,ENSMUSG00000098201
MG1115	-0.724531	5.70415	0.000103835	0.000667491	ENSMUSG00000021871,ENSMUSG00000103730
MG1920	0.613763	6.93776	0.000104301	0.000669602	ENSMUSG00000054385,ENSMUSG00000074272
MG3052	-0.660974	7.56351	0.000104756	0.000671627	ENSMUSG00000026064,ENSMUSG00000058873,ENSMUSG00000060795,ENSMUSG00000094388,ENSMUSG00000096592
MG4347	0.844268	7.27683	0.000107079	0.000685614	ENSMUSG00000066571,ENSMUSG00000085105
MG2931	-0.776522	4.01277	0.000108623	0.000694583	ENSMUSG00000027944
MG4065	-0.866684	4.05824	0.0001092	0.000697353	ENSMUSG00000021486,ENSMUSG00000081093
MG2173	-0.75085	7.82167	0.000110455	0.000704439	ENSMUSG00000037894,ENSMUSG00000097703
MG1368	-0.531747	7.02783	0.000112731	0.000718012	ENSMUSG00000030735,ENSMUSG00000073838
MG4044	-0.649718	5.92505	0.000118376	0.000752609	ENSMUSG00000025204,ENSMUSG00000091471
MG3097	-0.639139	7.83484	0.000118473	0.000752609	ENSMUSG00000031146,ENSMUSG00000057762
MG1512	-0.649669	5.99621	0.000119161	0.000755673	ENSMUSG00000002393,ENSMUSG00000002396
MG639	-0.761543	6.05527	0.000119268	0.000755673	ENSMUSG00000058873,ENSMUSG00000060795,ENSMUSG00000094388,ENSMUSG00000096592
MG243	0.696596	5.09497	0.000120708	0.000763798	ENSMUSG00000070034,ENSMUSG00000079808
MG346	-0.814154	3.66186	0.000127214	0.000803919	ENSMUSG00000043940,ENSMUSG00000092354
MG4127	-0.63771	5.41797	0.00013048	0.000823483	ENSMUSG00000069379,ENSMUSG00000069744
MG2088	-0.535644	7.06169	0.000132761	0.000836794	ENSMUSG00000044533,ENSMUSG00000057244,ENSMUSG00000061833,ENSMUSG00000066487,ENSMUSG00000074034,ENSMUSG00000080731,ENSMUSG00000080972,ENSMUSG00000081684,ENSMUSG00000082762,ENSMUSG00000090544,ENSMUSG00000091957,ENSMUSG00000095427
MG2298	-0.611828	5.61431	0.000133907	0.000842916	ENSMUSG00000030609
MG2128	-0.698001	6.80051	0.000134208	0.00084372	ENSMUSG00000021871,ENSMUSG00000068417,ENSMUSG00000103730
MG3519	-1.20181	3.81424	0.000135864	0.000853023	ENSMUSG00000000686,ENSMUSG00000072673
MG188	0.930016	5.63306	0.000141097	0.00088473	ENSMUSG00000038543,ENSMUSG00000080727
MG1997	-0.692911	4.86897	0.000141704	0.000887392	ENSMUSG00000008450,ENSMUSG00000071497,ENSMUSG00000094111
MG4741	-0.550232	7.18507	0.000145325	0.000908888	ENSMUSG00000060467,ENSMUSG00000084817
MG575	0.808729	7.73118	0.000147134	0.000919018	ENSMUSG00000043263,ENSMUSG00000070501
MG4566	-1.37266	4.32216	0.000147625	0.000920901	ENSMUSG00000035692
MG4843	-0.658047	5.05285	0.000149014	0.000928367	ENSMUSG00000022148,ENSMUSG00000038845,ENSMUSG00000067547
MG2845	-0.712708	5.0254	0.000150436	0.000936022	ENSMUSG00000024217
MG3990	0.645397	6.38765	0.000151208	0.000939624	ENSMUSG00000028385,ENSMUSG00000080772
MG1136	-1.00543	4.14292	0.000151823	0.000942236	ENSMUSG00000084353
MG3078	-0.804529	7.38045	0.000155054	0.000961057	ENSMUSG00000035299
MG296	-0.634511	5.66479	0.000156506	0.000968815	ENSMUSG00000025157,ENSMUSG00000025159
MG2629	-0.686905	6.23429	0.000157213	0.000971954	ENSMUSG00000018362,ENSMUSG00000066878,ENSMUSG00000069083
MG545	0.722774	7.00548	0.000163276	0.00100701	ENSMUSG00000007476,ENSMUSG00000099041
MG312	1.17517	11.0278	0.000163299	0.00100701	ENSMUSG00000091971,ENSMUSG00000092609
MG2510	0.88071	4.66482	0.00017136	0.00105436	ENSMUSG00000027676,ENSMUSG00000027677
MG4234	0.569416	6.17178	0.000171412	0.00105436	ENSMUSG00000067058,ENSMUSG00000067351,ENSMUSG00000083022,ENSMUSG00000083757
MG646	0.910643	4.796	0.000174121	0.00106967	ENSMUSG00000015656,ENSMUSG00000093798,ENSMUSG00000095118,ENSMUSG00000097554,ENSMUSG00000100801
MG611	-0.733777	4.06435	0.000176276	0.00108153	ENSMUSG00000039640,ENSMUSG00000082308,ENSMUSG00000097658
MG4363	-0.747265	6.11334	0.000176903	0.00108401	ENSMUSG00000021109,ENSMUSG00000087700
MG2290	-0.579637	5.91811	0.000178592	0.00109297	ENSMUSG00000029918,ENSMUSG00000099647
MG3575	0.591533	6.21269	0.000179095	0.00109467	ENSMUSG00000075581,ENSMUSG00000081406,ENSMUSG00000082926,ENSMUSG00000083496
MG2620	-0.603494	6.03946	0.000180158	0.00109859	ENSMUSG00000044533,ENSMUSG00000057244,ENSMUSG00000061833,ENSMUSG00000066487,ENSMUSG00000072789,ENSMUSG00000080731,ENSMUSG00000081684,ENSMUSG00000082480,ENSMUSG00000082762,ENSMUSG00000090544,ENSMUSG00000091957,ENSMUSG00000095427
MG4221	0.644572	10.6995	0.00018019	0.00109859	ENSMUSG00000021127,ENSMUSG00000097417
MG744	0.720079	9.37331	0.000181529	0.00110536	ENSMUSG00000033450,ENSMUSG00000052031
MG4619	-0.740422	8.73022	0.000182169	0.00110787	ENSMUSG00000047139
MG2925	-0.750007	4.78845	0.000182624	0.00110924	ENSMUSG00000012422
MG883	-0.829645	3.6458	0.000190298	0.00115441	ENSMUSG00000034343,ENSMUSG00000060647
MG4243	-0.621758	7.85072	0.000194457	0.00117817	ENSMUSG00000000563,ENSMUSG00000044751
MG111	-0.624796	5.28935	0.000195174	0.00118104	ENSMUSG00000027282,ENSMUSG00000083829
MG3923	0.513777	6.88833	0.00019648	0.00118746	ENSMUSG00000073060,ENSMUSG00000073062,ENSMUSG00000097340
MG2539	-0.695517	5.50201	0.000197426	0.00119169	ENSMUSG00000038965
MG2223	-0.922652	4.2584	0.000199418	0.00120139	ENSMUSG00000092500,ENSMUSG00000101625
MG2422	0.705231	5.38258	0.000199529	0.00120139	ENSMUSG00000042073,ENSMUSG00000100039
MG1417	-0.620021	5.68744	0.000203173	0.00122181	ENSMUSG00000057762,ENSMUSG00000081833
MG1651	-0.709383	5.46932	0.000203774	0.00122391	ENSMUSG00000027714,ENSMUSG00000027715
MG4411	-0.637935	5.33098	0.000210551	0.00126304	ENSMUSG00000032959,ENSMUSG00000075268
MG2348	0.737689	5.41002	0.000214777	0.0012868	ENSMUSG00000031320,ENSMUSG00000044609,ENSMUSG00000081400
MG2681	-0.628609	5.927	0.000216134	0.00129334	ENSMUSG00000078453,ENSMUSG00000091367
MG1001	0.573264	6.54757	0.000216485	0.00129384	ENSMUSG00000070034
MG35	-0.810491	6.2577	0.000217174	0.00129636	ENSMUSG00000021998,ENSMUSG00000090054
MG146	0.572134	7.54484	0.000217572	0.00129714	ENSMUSG00000041560,ENSMUSG00000098104
MG1466	-0.613004	5.79379	0.000220021	0.00131012	ENSMUSG00000063253
MG544	0.78881	4.39424	0.000220897	0.00131373	ENSMUSG00000025492,ENSMUSG00000068631
MG1415	-0.74293	5.01908	0.000225978	0.0013423	ENSMUSG00000018381,ENSMUSG00000038811
MG3754	-0.695007	8.35003	0.000226376	0.00134302	ENSMUSG00000026480,ENSMUSG00000082433
MG550	-0.660656	4.6842	0.000227328	0.00134702	ENSMUSG00000042396
MG2123	0.643448	4.9823	0.000228301	0.00135113	ENSMUSG00000042594,ENSMUSG00000042605
MG4821	-0.620533	5.57961	0.000228611	0.00135131	ENSMUSG00000031078
MG4543	0.773116	4.48444	0.000229643	0.00135576	ENSMUSG00000089788,ENSMUSG00000100725
MG4698	-0.581815	6.55587	0.000232593	0.00137151	ENSMUSG00000044533,ENSMUSG00000057244,ENSMUSG00000061833,ENSMUSG00000066487,ENSMUSG00000072789,ENSMUSG00000081210,ENSMUSG00000081684,ENSMUSG00000081773,ENSMUSG00000082480,ENSMUSG00000082605,ENSMUSG00000082762,ENSMUSG00000083087,ENSMUSG00000087286,ENSMUSG00000090544,ENSMUSG00000091957,ENSMUSG00000095406,ENSMUSG00000095427,ENSMUSG00000096177,ENSMUSG00000098713,ENSMUSG00000100922
MG677	0.608893	6.14323	0.000235178	0.0013839	ENSMUSG00000048916,ENSMUSG00000076435
MG1046	-0.635581	5.08829	0.000235266	0.0013839	ENSMUSG00000021131
MG915	0.675016	4.84865	0.000236666	0.00139045	ENSMUSG00000037845,ENSMUSG00000037971
MG2183	-0.701333	4.27558	0.000238811	0.00140135	ENSMUSG00000006699,ENSMUSG00000089199
MG3136	0.603601	6.14951	0.000239502	0.00140371	ENSMUSG00000035929,ENSMUSG00000055413,ENSMUSG00000067203
MG3072	-0.709888	4.04173	0.00024036	0.00140703	ENSMUSG00000004264,ENSMUSG00000087327,ENSMUSG00000088835
MG4825	-0.753556	3.93113	0.00024434	0.00142861	ENSMUSG00000021520,ENSMUSG00000089838
MG3977	-0.689666	4.90158	0.000251926	0.00147118	ENSMUSG00000002416,ENSMUSG00000046947
MG3191	0.585987	5.74768	0.000260323	0.0015184	ENSMUSG00000045973
MG247	-0.671177	4.53084	0.000268298	0.00156303	ENSMUSG00000023156,ENSMUSG00000094130
MG2980	-0.653638	4.6296	0.000279655	0.00162724	ENSMUSG00000041629,ENSMUSG00000082530
MG2756	-0.633646	5.38905	0.000287477	0.00167075	ENSMUSG00000028656,ENSMUSG00000028657
MG4823	-0.875458	4.07161	0.000293808	0.00170381	ENSMUSG00000032381
MG2196	-0.582161	6.52486	0.00029387	0.00170381	ENSMUSG00000021824,ENSMUSG00000094683
MG3479	0.5757	7.41545	0.000297024	0.00172004	ENSMUSG00000028603,ENSMUSG00000058492
MG1332	-0.780937	4.15408	0.000304703	0.00176241	ENSMUSG00000001416,ENSMUSG00000083764
MG3846	-1.62063	3.87782	0.000307881	0.00177866	ENSMUSG00000081043,ENSMUSG00000083563
MG4140	0.641281	4.66681	0.000308725	0.00178142	ENSMUSG00000037674,ENSMUSG00000099051
MG2601	0.551278	5.8601	0.000311933	0.00179779	ENSMUSG00000038990
MG4617	0.692	8.01494	0.00031777	0.00182925	ENSMUSG00000073676
MG184	-0.524609	6.17141	0.000320005	0.00183867	ENSMUSG00000023861,ENSMUSG00000087478
MG3617	-0.535536	7.04636	0.000320607	0.00183867	ENSMUSG00000028656
MG1868	-0.699229	4.52162	0.000320786	0.00183867	ENSMUSG00000050490,ENSMUSG00000083678
MG372	-0.673777	4.62756	0.000320922	0.00183867	ENSMUSG00000027822,ENSMUSG00000097724
MG300	-0.69766	4.41191	0.000321857	0.00184184	ENSMUSG00000027613
MG2113	0.582258	5.35996	0.000324835	0.00185669	ENSMUSG00000040167,ENSMUSG00000072387
MG1908	-0.670514	5.05335	0.000327473	0.00186957	ENSMUSG00000020022,ENSMUSG00000080893
MG2101	-0.665365	4.79166	0.000329076	0.00187651	ENSMUSG00000068165,ENSMUSG00000069622,ENSMUSG00000089803
MG2400	0.543773	7.50428	0.000330571	0.00188225	ENSMUSG00000020719,ENSMUSG00000093133
MG2730	-0.58672	6.52563	0.000331009	0.00188225	ENSMUSG00000031146,ENSMUSG00000057762,ENSMUSG00000081833
MG2176	0.697483	5.07843	0.000331248	0.00188225	ENSMUSG00000005417,ENSMUSG00000086330,ENSMUSG00000098404
MG2863	-0.709135	6.442	0.0003317	0.00188261	ENSMUSG00000064358,ENSMUSG00000064359,ENSMUSG00000101111
MG4686	0.4931	7.0878	0.000345549	0.00195892	ENSMUSG00000066543,ENSMUSG00000075587,ENSMUSG00000081855,ENSMUSG00000081895,ENSMUSG00000082035,ENSMUSG00000084345,ENSMUSG00000092563,ENSMUSG00000102193
MG4842	-0.572467	6.31943	0.000347185	0.0019659	ENSMUSG00000060680,ENSMUSG00000080021,ENSMUSG00000081239,ENSMUSG00000084817,ENSMUSG00000090841
MG4010	-0.491764	6.9791	0.000354255	0.00200359	ENSMUSG00000057244,ENSMUSG00000061833,ENSMUSG00000062365,ENSMUSG00000066487,ENSMUSG00000072789,ENSMUSG00000074250,ENSMUSG00000080972,ENSMUSG00000081170,ENSMUSG00000081684,ENSMUSG00000082762,ENSMUSG00000082792,ENSMUSG00000083087,ENSMUSG00000083382,ENSMUSG00000084333,ENSMUSG00000085893,ENSMUSG00000087286,ENSMUSG00000091957,ENSMUSG00000095406,ENSMUSG00000095427,ENSMUSG00000100922
MG1584	-0.714948	6.73483	0.000356639	0.00201472	ENSMUSG00000027829,ENSMUSG00000103041
MG3975	-0.542119	7.12353	0.000357545	0.00201749	ENSMUSG00000015341
MG517	0.687723	5.32594	0.000360083	0.0020292	ENSMUSG00000038535,ENSMUSG00000097211
MG4834	0.563195	7.28118	0.000360458	0.0020292	ENSMUSG00000061232,ENSMUSG00000067235
MG1826	-0.752395	3.99185	0.000362255	0.00203695	ENSMUSG00000071497,ENSMUSG00000094111
MG2625	0.518511	6.44826	0.000365796	0.00205448	ENSMUSG00000032199,ENSMUSG00000092137
MG2557	-0.708677	4.54981	0.000368769	0.00206878	ENSMUSG00000028639,ENSMUSG00000044141,ENSMUSG00000086688
MG3646	-0.602785	5.72829	0.000372891	0.00208948	ENSMUSG00000023942,ENSMUSG00000067389
MG163	-0.734152	5.73762	0.000375556	0.00210199	ENSMUSG00000003779,ENSMUSG00000024370
MG4278	-0.773194	4.97552	0.000376255	0.00210347	ENSMUSG00000045176,ENSMUSG00000072809
MG1848	0.698188	4.2733	0.000379153	0.00211723	ENSMUSG00000021703
MG4049	-0.56246	5.60957	0.000385749	0.00215158	ENSMUSG00000014769,ENSMUSG00000081418
MG2384	1.05231	4.3411	0.000386563	0.00215365	ENSMUSG00000040209,ENSMUSG00000097365
MG25	-0.568945	7.75414	0.000388928	0.00216434	ENSMUSG00000078153,ENSMUSG00000079197
MG233	0.688034	7.87487	0.000391855	0.00217812	ENSMUSG00000028603
MG2538	-0.703208	3.75326	0.000399606	0.00221866	ENSMUSG00000042396,ENSMUSG00000083171
MG3919	-0.816854	8.27396	0.00040056	0.00222141	ENSMUSG00000098188,ENSMUSG00000103578
MG3866	-0.533718	6.42307	0.000404543	0.00224094	ENSMUSG00000038717,ENSMUSG00000061863,ENSMUSG00000067719,ENSMUSG00000072460,ENSMUSG00000080823,ENSMUSG00000081473,ENSMUSG00000084168
MG810	0.836524	5.18228	0.000405246	0.00224227	ENSMUSG00000075602
MG4435	-0.584459	5.82464	0.000409214	0.00226164	ENSMUSG00000031672
MG4070	-0.617577	4.74619	0.000417065	0.00230241	ENSMUSG00000003444
MG4622	1.15144	12.5936	0.00041862	0.00230836	ENSMUSG00000090877,ENSMUSG00000091971,ENSMUSG00000092609
MG2718	0.529016	7.34425	0.000419652	0.00231142	ENSMUSG00000083992
MG3614	0.738089	4.86002	0.00042154	0.00231919	ENSMUSG00000049246,ENSMUSG00000073676,ENSMUSG00000092344
MG2354	-0.528031	7.67777	0.00042698	0.00234525	ENSMUSG00000029430
MG2027	-0.5489	6.55904	0.000427244	0.00234525	ENSMUSG00000026925,ENSMUSG00000026926
MG2933	-0.557918	6.0956	0.000427975	0.0023466	ENSMUSG00000031672,ENSMUSG00000075591
MG4496	-0.544674	7.59456	0.000431263	0.00236196	ENSMUSG00000029580
MG2390	-0.663118	4.64651	0.000433888	0.00237365	ENSMUSG00000044533,ENSMUSG00000057244,ENSMUSG00000061833,ENSMUSG00000066487,ENSMUSG00000068604,ENSMUSG00000072789,ENSMUSG00000074034,ENSMUSG00000081170,ENSMUSG00000081684,ENSMUSG00000081773,ENSMUSG00000082605,ENSMUSG00000082762,ENSMUSG00000082792,ENSMUSG00000083087,ENSMUSG00000083382,ENSMUSG00000085893,ENSMUSG00000087286,ENSMUSG00000090544,ENSMUSG00000091957,ENSMUSG00000095406,ENSMUSG00000095427,…
MG3714	0.494366	7.62801	0.000439896	0.00240381	ENSMUSG00000025290,ENSMUSG00000069125,ENSMUSG00000081049,ENSMUSG00000081810,ENSMUSG00000100215
MG791	0.879301	4.4215	0.000443894	0.00242292	ENSMUSG00000030788,ENSMUSG00000066807
MG3736	0.559926	5.80552	0.000446333	0.00243082	ENSMUSG00000065087,ENSMUSG00000097188
MG682	-0.703004	3.97894	0.000446344	0.00243082	ENSMUSG00000078153,ENSMUSG00000079197,ENSMUSG00000097244
MG3961	-0.693446	5.51403	0.000447478	0.00243426	ENSMUSG00000063229,ENSMUSG00000083836,ENSMUSG00000084215
MG254	0.620916	7.80117	0.000449526	0.00244266	ENSMUSG00000031389,ENSMUSG00000031390
MG4151	0.515614	7.59706	0.000455899	0.00247452	ENSMUSG00000044424,ENSMUSG00000095597,ENSMUSG00000101452
MG4603	-0.738123	4.58646	0.000457247	0.00247906	ENSMUSG00000025986
MG2073	0.662735	10.0275	0.000459008	0.00248582	ENSMUSG00000097554,ENSMUSG00000100801
MG1243	-0.792896	3.85118	0.000462847	0.00250382	ENSMUSG00000080982,ENSMUSG00000082330
MG4124	-0.707523	7.06797	0.000463847	0.00250643	ENSMUSG00000018381,ENSMUSG00000075595
MG357	0.761947	3.98943	0.000471527	0.00254509	ENSMUSG00000089682,ENSMUSG00000092232
MG2773	-0.55641	5.93269	0.00047454	0.0025585	ENSMUSG00000029642
MG4431	-0.516435	6.99328	0.000476127	0.00256421	ENSMUSG00000021131,ENSMUSG00000063412
MG4644	-0.508793	6.7439	0.000480379	0.00258423	ENSMUSG00000035783,ENSMUSG00000043889,ENSMUSG00000059195,ENSMUSG00000062825,ENSMUSG00000074978
MG4122	-0.546353	5.80953	0.00048381	0.00259981	ENSMUSG00000017428,ENSMUSG00000080989,ENSMUSG00000085566
MG309	-0.739741	3.89081	0.00049198	0.00264078	ENSMUSG00000081093,ENSMUSG00000081643
MG2979	-0.589484	5.44328	0.00049751	0.00266751	ENSMUSG00000021520,ENSMUSG00000081228
MG3860	0.541513	7.09048	0.000498391	0.00266928	ENSMUSG00000081208
MG1493	1.12505	13.9052	0.00050163	0.00268366	ENSMUSG00000090877,ENSMUSG00000091971
MG2803	-0.7159	4.31712	0.000503662	0.0026914	ENSMUSG00000025025,ENSMUSG00000067085
MG4096	0.56837	6.21982	0.000504186	0.0026914	ENSMUSG00000046201
MG1015	-0.605464	5.38941	0.000506731	0.00270201	ENSMUSG00000024761,ENSMUSG00000025825
MG1331	1.14214	11.5432	0.0005079	0.00270527	ENSMUSG00000007033,ENSMUSG00000073415,ENSMUSG00000090877,ENSMUSG00000091971
MG2882	0.75269	4.11601	0.000511358	0.00272069	ENSMUSG00000083392,ENSMUSG00000083396
MG4367	0.756801	4.13866	0.000513314	0.0027281	ENSMUSG00000075327,ENSMUSG00000083900
MG899	-0.687904	4.61237	0.000515509	0.00273677	ENSMUSG00000023004,ENSMUSG00000027737,ENSMUSG00000043091,ENSMUSG00000058625,ENSMUSG00000082809,ENSMUSG00000091269,ENSMUSG00000091639
MG2203	-0.702976	4.15742	0.000517393	0.00274377	ENSMUSG00000060591,ENSMUSG00000079889,ENSMUSG00000086420,ENSMUSG00000090468
MG720	-0.667383	5.27508	0.000522468	0.00276765	ENSMUSG00000038845,ENSMUSG00000067547
MG4528	-0.526965	6.16903	0.000526718	0.00278378	ENSMUSG00000019188,ENSMUSG00000097722
MG47	-0.551845	7.78425	0.000527065	0.00278378	ENSMUSG00000029430,ENSMUSG00000081999
MG85	-0.865745	3.85307	0.000527235	0.00278378	ENSMUSG00000023452,ENSMUSG00000023795,ENSMUSG00000093574
MG4480	-0.813992	4.65423	0.000532163	0.00280674	ENSMUSG00000047180
MG2477	0.52044	7.29904	0.000534723	0.00281718	ENSMUSG00000026536,ENSMUSG00000054203,ENSMUSG00000090272
MG4702	-0.862899	5.23714	0.000540931	0.00284679	ENSMUSG00000062248,ENSMUSG00000084353
MG897	-0.785088	5.09403	0.000543954	0.00285959	ENSMUSG00000062248,ENSMUSG00000080929,ENSMUSG00000084353
MG1021	-0.665001	4.21513	0.000558727	0.00293407	ENSMUSG00000035212,ENSMUSG00000045952
MG2973	-0.525848	6.47589	0.000562888	0.00295034	ENSMUSG00000036427
MG2040	-0.671369	4.07773	0.000563068	0.00295034	ENSMUSG00000021520,ENSMUSG00000021741,ENSMUSG00000081228
MG2559	0.513585	7.71049	0.00056365	0.00295034	ENSMUSG00000054717,ENSMUSG00000081671,ENSMUSG00000084279,ENSMUSG00000094017,ENSMUSG00000095865
MG455	0.662181	8.08269	0.000578039	0.00302169	ENSMUSG00000015656,ENSMUSG00000097554,ENSMUSG00000100033,ENSMUSG00000100801,ENSMUSG00000101262,ENSMUSG00000102972,ENSMUSG00000103823
MG3188	-0.486826	7.22384	0.000578529	0.00302169	ENSMUSG00000008892,ENSMUSG00000075053
MG4102	0.625873	5.34152	0.000580888	0.00303075	ENSMUSG00000060096,ENSMUSG00000063953,ENSMUSG00000075232
MG4253	-0.53504	6.16152	0.000588755	0.00306602	ENSMUSG00000043633,ENSMUSG00000043770
MG3579	-0.508691	6.17159	0.000588914	0.00306602	ENSMUSG00000070372
MG3957	-0.546935	6.02378	0.000590598	0.00307149	ENSMUSG00000074656
MG2560	-0.539066	6.52955	0.000591899	0.00307496	ENSMUSG00000023452,ENSMUSG00000093574
MG700	-0.53748	6.1989	0.000603212	0.00313037	ENSMUSG00000038717,ENSMUSG00000067719
MG1294	-0.927622	4.69573	0.000605881	0.00314086	ENSMUSG00000026131,ENSMUSG00000103405,ENSMUSG00000103888
MG1614	-0.6487	4.48907	0.000623016	0.00322624	ENSMUSG00000035215,ENSMUSG00000064317,ENSMUSG00000082580
MG154	-0.536723	5.50772	0.000628256	0.0032499	ENSMUSG00000029397,ENSMUSG00000102644
MG2714	-0.728428	4.21828	0.000652302	0.00337069	ENSMUSG00000061119,ENSMUSG00000097644
MG1209	0.529878	6.05889	0.000655552	0.00338388	ENSMUSG00000046434,ENSMUSG00000046636,ENSMUSG00000058922,ENSMUSG00000082107,ENSMUSG00000083311,ENSMUSG00000086743
MG2188	-0.610276	4.47645	0.000657081	0.00338816	ENSMUSG00000026097
MG1150	-0.657839	6.11027	0.000674236	0.00347292	ENSMUSG00000021871,ENSMUSG00000068417
MG3173	0.69415	4.14897	0.000681338	0.00350578	ENSMUSG00000020993,ENSMUSG00000081010
MG1641	-0.512776	6.19909	0.000697035	0.00358274	ENSMUSG00000059810
MG1585	-0.551852	6.14781	0.000698585	0.00358363	ENSMUSG00000032301,ENSMUSG00000085172
MG3555	-0.526092	5.65541	0.000698685	0.00358363	ENSMUSG00000027364,ENSMUSG00000038489,ENSMUSG00000074846
MG3114	-0.571559	5.58084	0.000711722	0.00364565	ENSMUSG00000031805,ENSMUSG00000079019
MG443	0.628719	4.94704	0.000712283	0.00364565	ENSMUSG00000070034,ENSMUSG00000079808,ENSMUSG00000082088
MG1341	-0.631338	4.51987	0.000727393	0.00371907	ENSMUSG00000031672,ENSMUSG00000080935
MG3328	0.657495	5.20542	0.00073405	0.00374521	ENSMUSG00000082193,ENSMUSG00000086583
MG1870	-0.712519	3.89393	0.000734051	0.00374521	ENSMUSG00000038280,ENSMUSG00000086434
MG2577	-0.725779	5.48992	0.000744704	0.00379556	ENSMUSG00000035299,ENSMUSG00000095134
MG1334	-0.572645	5.2083	0.000747006	0.0038033	ENSMUSG00000078784,ENSMUSG00000092072
MG885	0.519514	5.75647	0.00075129	0.00382109	ENSMUSG00000032449,ENSMUSG00000082953
MG4219	-0.499291	6.75368	0.000760556	0.00386417	ENSMUSG00000029580,ENSMUSG00000034158,ENSMUSG00000083405,ENSMUSG00000087235,ENSMUSG00000087569,ENSMUSG00000099104
MG4068	-0.716997	4.15446	0.000766055	0.00388803	ENSMUSG00000030452,ENSMUSG00000082197
MG447	0.503817	7.45858	0.000768161	0.00389068	ENSMUSG00000071419
MG1353	-0.659785	5.09107	0.000768183	0.00389068	ENSMUSG00000025981
MG530	0.57266	5.17051	0.000779661	0.00394469	ENSMUSG00000020659,ENSMUSG00000099851
MG4661	-0.53977	9.02114	0.000791387	0.00399985	ENSMUSG00000070354,ENSMUSG00000093938
MG4562	-0.546428	5.09358	0.000794044	0.00400909	ENSMUSG00000060538,ENSMUSG00000093768
MG2467	-0.57134	6.02751	0.000795768	0.00401362	ENSMUSG00000020821
MG1360	-0.518002	7.92237	0.000799043	0.00402595	ENSMUSG00000040904,ENSMUSG00000093989
MG4737	-0.637459	4.7953	0.000801922	0.00403626	ENSMUSG00000021606,ENSMUSG00000083820
MG3414	-0.50457	6.56135	0.000808158	0.00406343	ENSMUSG00000006728,ENSMUSG00000006736
MG4165	-0.76586	3.77054	0.000811661	0.00407681	ENSMUSG00000006057
MG4321	-0.639853	5.3935	0.000816669	0.00409772	ENSMUSG00000056153
MG3563	-0.676793	4.15466	0.000819651	0.00410489	ENSMUSG00000020644,ENSMUSG00000081886
MG941	-0.549427	6.51818	0.000819792	0.00410489	ENSMUSG00000020610,ENSMUSG00000041920
MG3992	-0.493114	6.32106	0.000832396	0.0041637	ENSMUSG00000017715,ENSMUSG00000033987
MG4089	-0.60908	7.28194	0.000834537	0.0041701	ENSMUSG00000033124,ENSMUSG00000099519
MG238	-0.545629	5.81544	0.000838238	0.00418428	ENSMUSG00000053038,ENSMUSG00000082136
MG4445	-0.571536	5.08529	0.000840665	0.00419208	ENSMUSG00000032977,ENSMUSG00000097811
MG2432	-0.604936	4.67792	0.000865736	0.00431266	ENSMUSG00000015759
MG327	-0.503545	6.93296	0.000870518	0.00433203	ENSMUSG00000063586,ENSMUSG00000101188
MG4188	-0.749011	4.92726	0.000874081	0.00434531	ENSMUSG00000053038,ENSMUSG00000082810
MG147	0.536602	7.16761	0.000886028	0.00439574	ENSMUSG00000040540,ENSMUSG00000078429
MG952	-0.558408	7.19229	0.00088604	0.00439574	ENSMUSG00000076431,ENSMUSG00000097461
MG4733	0.791126	3.84719	0.000894276	0.00443206	ENSMUSG00000036452,ENSMUSG00000085289
MG2818	-0.542498	5.56915	0.000897907	0.00444551	ENSMUSG00000024359,ENSMUSG00000081729
MG3456	-0.60436	4.61685	0.000899474	0.0044466	ENSMUSG00000070923,ENSMUSG00000097078
MG3946	0.569803	10.4375	0.000899963	0.0044466	ENSMUSG00000050621,ENSMUSG00000090733
MG3273	0.617068	10.0086	0.000909212	0.00448773	ENSMUSG00000015656,ENSMUSG00000097554,ENSMUSG00000100033,ENSMUSG00000100801
MG925	-0.655502	5.55034	0.000915547	0.0045144	ENSMUSG00000082905
MG1226	-0.590454	4.50703	0.00093634	0.00461214	ENSMUSG00000013736
MG3209	-0.705654	4.59072	0.000937273	0.00461214	ENSMUSG00000023004,ENSMUSG00000056904,ENSMUSG00000081783,ENSMUSG00000082809
MG2180	0.589052	6.67119	0.000943632	0.00463873	ENSMUSG00000039997,ENSMUSG00000090222
MG2074	-0.64454	4.37682	0.000945483	0.00464312	ENSMUSG00000036199,ENSMUSG00000081352
MG3883	-0.758817	4.71855	0.000979002	0.00480286	ENSMUSG00000002280,ENSMUSG00000061046
MG3663	0.544568	5.66265	0.00099325	0.00486783	ENSMUSG00000042901
MG105	-0.492259	7.16037	0.000994361	0.00486835	ENSMUSG00000091537
MG4695	-0.551245	5.44487	0.00100063	0.0048941	ENSMUSG00000087260
MG4471	0.48755	7.10387	0.00103333	0.00504894	ENSMUSG00000001098,ENSMUSG00000085590
MG2151	-0.545171	9.38286	0.00104543	0.00510293	ENSMUSG00000056201
MG2184	0.617497	4.21679	0.00104712	0.00510431	ENSMUSG00000071793,ENSMUSG00000071796
MG3979	-0.604225	5.23031	0.00104782	0.00510431	ENSMUSG00000020307,ENSMUSG00000020870
MG4308	0.4925	7.42139	0.00106014	0.00515916	ENSMUSG00000015656,ENSMUSG00000093798,ENSMUSG00000100025
MG3176	-0.498466	7.16763	0.00106133	0.00515976	ENSMUSG00000023075
MG2244	-0.575123	4.89525	0.00106293	0.00516235	ENSMUSG00000038803,ENSMUSG00000099488
MG2272	0.527284	7.64927	0.00106605	0.00517229	ENSMUSG00000097554,ENSMUSG00000100025,ENSMUSG00000100801
MG351	-0.596825	4.79028	0.00106975	0.00518507	ENSMUSG00000030587,ENSMUSG00000030588
MG461	-0.610565	6.59133	0.00107197	0.00519067	ENSMUSG00000006304
MG4078	-0.549111	5.41724	0.00107745	0.00521196	ENSMUSG00000029580,ENSMUSG00000099104
MG4673	0.516081	5.9094	0.00109173	0.00527579	ENSMUSG00000028328,ENSMUSG00000035495
MG1513	0.641478	4.5369	0.0010932	0.00527761	ENSMUSG00000015656,ENSMUSG00000096263,ENSMUSG00000097554,ENSMUSG00000100801
MG4129	-0.649738	4.076	0.00111149	0.00536057	ENSMUSG00000018559
MG2930	-0.74646	6.22963	0.00111276	0.00536136	ENSMUSG00000074210,ENSMUSG00000074211
MG3051	-0.687653	6.04477	0.00113441	0.00546028	ENSMUSG00000044533,ENSMUSG00000057244,ENSMUSG00000061833,ENSMUSG00000066487,ENSMUSG00000072789,ENSMUSG00000080790,ENSMUSG00000081210,ENSMUSG00000081684,ENSMUSG00000082039,ENSMUSG00000082605,ENSMUSG00000082762,ENSMUSG00000083087,ENSMUSG00000084333,ENSMUSG00000090544,ENSMUSG00000091957,ENSMUSG00000095427,ENSMUSG00000103880,ENSMUSG00000103903,ENSMUSG00000104280
MG4515	0.544637	5.98177	0.00113657	0.00546521	ENSMUSG00000007880
MG4343	-0.503248	6.11503	0.00113852	0.00546916	ENSMUSG00000023027,ENSMUSG00000080968
MG2385	-0.684995	4.78443	0.001173	0.00562925	ENSMUSG00000029098,ENSMUSG00000055061
MG4267	-0.469578	7.33246	0.00118696	0.00569059	ENSMUSG00000093904
MG4328	0.701086	3.83892	0.00118946	0.00569695	ENSMUSG00000045636,ENSMUSG00000084960
MG2415	-0.466093	6.4871	0.00119286	0.00570759	ENSMUSG00000029642,ENSMUSG00000062554
MG2712	-0.577624	8.39334	0.00121966	0.00583009	ENSMUSG00000043889,ENSMUSG00000059195,ENSMUSG00000062825,ENSMUSG00000083859
MG985	0.461634	7.56497	0.00123643	0.00590442	ENSMUSG00000081023,ENSMUSG00000082064,ENSMUSG00000086583
MG2749	-0.606146	4.22604	0.00124803	0.00595395	ENSMUSG00000002379,ENSMUSG00000068487
MG1572	0.571397	4.61308	0.00125016	0.00595759	ENSMUSG00000055413,ENSMUSG00000067212
MG1603	0.564354	5.07942	0.00125125	0.00595759	ENSMUSG00000042772
MG918	-0.739703	5.86477	0.0012591	0.00598905	ENSMUSG00000074417,ENSMUSG00000081665,ENSMUSG00000089942
MG845	0.603761	6.23512	0.00126646	0.00601815	ENSMUSG00000015656,ENSMUSG00000093798,ENSMUSG00000101262
MG1439	-0.578111	4.65512	0.00127254	0.00604115	ENSMUSG00000057580,ENSMUSG00000081485
MG3818	0.59753	7.90097	0.00131202	0.00622247	ENSMUSG00000015656,ENSMUSG00000097554,ENSMUSG00000100025,ENSMUSG00000100801
MG1438	0.591962	12.3546	0.00132217	0.0062645	ENSMUSG00000015656,ENSMUSG00000097554,ENSMUSG00000100801
MG4593	0.467237	7.25769	0.00132745	0.00628335	ENSMUSG00000082193,ENSMUSG00000082705,ENSMUSG00000086583
MG1114	0.506075	6.7388	0.00132929	0.00628593	ENSMUSG00000071796,ENSMUSG00000095403
MG2496	-0.79397	3.84815	0.00133257	0.00629529	ENSMUSG00000059796,ENSMUSG00000063586,ENSMUSG00000089542,ENSMUSG00000101188
MG1567	-0.537222	5.41705	0.00136657	0.00644961	ENSMUSG00000053317
MG596	-0.773164	3.54676	0.00136811	0.0064506	ENSMUSG00000037860
MG402	0.510855	7.38407	0.00137751	0.00648832	ENSMUSG00000082536,ENSMUSG00000100078
MG2274	-0.594803	4.42396	0.00137879	0.00648832	ENSMUSG00000024726
MG3281	-0.714205	4.05696	0.00138179	0.00649617	ENSMUSG00000029552,ENSMUSG00000054556
MG2782	-0.47608	7.58129	0.00138467	0.00650337	ENSMUSG00000059796
MG4534	0.511277	6.19913	0.00139119	0.00652753	ENSMUSG00000044424,ENSMUSG00000061477,ENSMUSG00000082165,ENSMUSG00000095597
MG3026	-0.643655	4.80335	0.0013925	0.00652753	ENSMUSG00000059796,ENSMUSG00000063586,ENSMUSG00000082390,ENSMUSG00000083997,ENSMUSG00000101188
MG265	0.715852	6.42048	0.00140312	0.00657094	ENSMUSG00000056144,ENSMUSG00000090215
MG4784	-0.678066	4.65159	0.0014066	0.00657674	ENSMUSG00000068523,ENSMUSG00000082241,ENSMUSG00000082516,ENSMUSG00000096173
MG3548	0.541225	6.62043	0.00140707	0.00657674	ENSMUSG00000053931
MG4474	-0.732802	4.35835	0.00142108	0.0066358	ENSMUSG00000003812,ENSMUSG00000053693
MG1427	-0.570523	12.347	0.0014267	0.00665566	ENSMUSG00000062825
MG1628	0.522026	7.23455	0.0014381	0.00670238	ENSMUSG00000015656,ENSMUSG00000101262
MG2659	-0.685568	4.47866	0.00144742	0.00673918	ENSMUSG00000030589,ENSMUSG00000090009
MG3503	-0.696315	4.23423	0.00144878	0.00673918	ENSMUSG00000018362,ENSMUSG00000066878
MG3873	-0.528619	7.77692	0.00145703	0.00677107	ENSMUSG00000000740,ENSMUSG00000059776,ENSMUSG00000059835,ENSMUSG00000066315,ENSMUSG00000078192,ENSMUSG00000082806,ENSMUSG00000084111
MG1736	-0.773412	5.31676	0.00146147	0.0067852	ENSMUSG00000024301,ENSMUSG00000079553
MG3757	0.505311	5.98	0.001472	0.00682755	ENSMUSG00000041453,ENSMUSG00000058700,ENSMUSG00000060566,ENSMUSG00000061242,ENSMUSG00000064315,ENSMUSG00000066443,ENSMUSG00000068014,ENSMUSG00000068397,ENSMUSG00000075276,ENSMUSG00000082190,ENSMUSG00000083016,ENSMUSG00000083394,ENSMUSG00000083596,ENSMUSG00000084383,ENSMUSG00000094092,ENSMUSG00000094185,ENSMUSG00000094256,ENSMUSG00000094326,ENSMUSG00000095524,ENSMUSG00000095940
MG2905	0.448319	7.4148	0.00149463	0.00692587	ENSMUSG00000096699,ENSMUSG00000096942
MG4393	-0.530069	8.77208	0.00150327	0.00695925	ENSMUSG00000075706
MG4579	-0.507857	6.49298	0.00151244	0.00699502	ENSMUSG00000035885
MG4249	-0.566502	6.51044	0.00153055	0.00707205	ENSMUSG00000094103,ENSMUSG00000095595
MG2864	-0.630519	4.60865	0.00153531	0.00708727	ENSMUSG00000002768,ENSMUSG00000059409
MG304	-0.453865	6.66248	0.00154635	0.00713145	ENSMUSG00000020737
MG2951	0.584074	4.76901	0.00154875	0.00713574	ENSMUSG00000037674
MG1374	0.47907	6.79544	0.00155257	0.00714654	ENSMUSG00000034663
MG1349	-0.546632	6.5029	0.00155674	0.00715893	ENSMUSG00000032872,ENSMUSG00000050550
MG3863	-0.568567	5.23659	0.00159209	0.00731457	ENSMUSG00000032301
MG2691	-0.587699	4.74066	0.00159759	0.00733288	ENSMUSG00000067106,ENSMUSG00000067161,ENSMUSG00000100319,ENSMUSG00000101610
MG1505	-0.610407	3.9315	0.00161326	0.00739781	ENSMUSG00000028710
MG3067	0.576172	5.46681	0.00163448	0.00748804	ENSMUSG00000018900,ENSMUSG00000063652
MG186	-0.547113	6.01627	0.00164288	0.00751941	ENSMUSG00000000579,ENSMUSG00000082691,ENSMUSG00000092074,ENSMUSG00000095677,ENSMUSG00000096255
MG800	-0.48528	6.09419	0.0016573	0.00757822	ENSMUSG00000069744,ENSMUSG00000091580
MG3182	-0.471676	7.12527	0.00166875	0.00762341	ENSMUSG00000021831
MG1110	0.543631	9.96282	0.00168078	0.00766108	ENSMUSG00000022884
MG1347	-0.464275	6.17755	0.00168131	0.00766108	ENSMUSG00000038717,ENSMUSG00000067719,ENSMUSG00000084168
MG4055	0.613458	4.25011	0.00168174	0.00766108	ENSMUSG00000090626,ENSMUSG00000103453
MG821	-0.547142	5.7916	0.00169414	0.00771033	ENSMUSG00000045455,ENSMUSG00000048007
MG2182	-0.506278	8.21002	0.00170769	0.00776472	ENSMUSG00000015932
MG3888	-0.623473	4.7356	0.00172	0.00781334	ENSMUSG00000040782
MG1703	0.448519	6.55065	0.00172227	0.00781634	ENSMUSG00000040952,ENSMUSG00000096699,ENSMUSG00000096942
MG275	0.716707	6.28608	0.00172647	0.00782807	ENSMUSG00000019997,ENSMUSG00000087400
MG1907	0.506547	9.05348	0.00173406	0.00785511	ENSMUSG00000076490,ENSMUSG00000076498
MG3256	0.48014	5.73228	0.0017513	0.00792583	ENSMUSG00000050621,ENSMUSG00000081429,ENSMUSG00000083086,ENSMUSG00000090733
MG2988	0.584411	6.49759	0.00176681	0.00798855	ENSMUSG00000049047
MG3435	-0.757322	4.3339	0.00180867	0.00817021	ENSMUSG00000041219
MG198	0.543653	5.11182	0.00183735	0.0082905	ENSMUSG00000022617,ENSMUSG00000078937
MG3931	-0.617312	5.51503	0.00183872	0.0082905	ENSMUSG00000028970,ENSMUSG00000040584
MG4819	0.444073	6.66788	0.00185881	0.00837328	ENSMUSG00000021395
MG3619	0.57324	5.98537	0.00189876	0.00854531	ENSMUSG00000081400,ENSMUSG00000098559
MG1979	0.56155	6.21819	0.00193218	0.00868766	ENSMUSG00000005774,ENSMUSG00000087660
MG2264	-0.555476	9.58293	0.00193582	0.00869592	ENSMUSG00000028581
MG1162	-0.583805	7.48681	0.00194996	0.00875137	ENSMUSG00000059195,ENSMUSG00000062825,ENSMUSG00000081350
MG3728	-0.489279	7.89428	0.00197977	0.0088689	ENSMUSG00000074781
MG4483	0.454673	6.98072	0.00197981	0.0088689	ENSMUSG00000037742,ENSMUSG00000091549,ENSMUSG00000100078
MG3593	-0.549182	6.39933	0.00198354	0.00887237	ENSMUSG00000064145,ENSMUSG00000084145
MG3559	-0.76317	3.6739	0.00198425	0.00887237	ENSMUSG00000079108,ENSMUSG00000094103,ENSMUSG00000095595
MG909	0.572977	5.06049	0.00200264	0.00894637	ENSMUSG00000019734,ENSMUSG00000086032
MG804	0.59617	5.21381	0.0020109	0.00897498	ENSMUSG00000044533,ENSMUSG00000077709
MG440	0.600716	5.0074	0.00204765	0.00913061	ENSMUSG00000092341
MG3430	-0.639073	4.43266	0.00205125	0.00913823	ENSMUSG00000001416,ENSMUSG00000083937
MG900	0.448157	6.76219	0.00205621	0.00915191	ENSMUSG00000029028,ENSMUSG00000078350
MG4808	-0.651101	4.26227	0.00207576	0.00923049	ENSMUSG00000020432
MG4284	0.558311	5.05514	0.00208519	0.0092639	ENSMUSG00000022185,ENSMUSG00000040822
MG4199	-0.473758	6.75205	0.00209727	0.00930904	ENSMUSG00000043889,ENSMUSG00000059195,ENSMUSG00000081350
MG1489	0.513822	6.21276	0.00210156	0.00931952	ENSMUSG00000005417,ENSMUSG00000098404
MG1930	0.656043	4.24094	0.0021243	0.00941177	ENSMUSG00000058558,ENSMUSG00000081550,ENSMUSG00000086583
MG1274	0.465939	6.64776	0.00213692	0.00945327	ENSMUSG00000036552
MG3777	-0.769051	4.35821	0.00213877	0.00945327	ENSMUSG00000027422
MG2353	0.535934	7.82543	0.00214004	0.00945327	ENSMUSG00000046110,ENSMUSG00000074884
MG4463	0.709313	4.12208	0.00214147	0.00945327	ENSMUSG00000015750,ENSMUSG00000038526
MG2511	0.46693	7.052	0.00217699	0.00960135	ENSMUSG00000004880,ENSMUSG00000104003
MG3324	0.501094	6.57279	0.0021955	0.00966717	ENSMUSG00000066892,ENSMUSG00000084786
MG2349	0.517642	8.32709	0.00219591	0.00966717	ENSMUSG00000044424,ENSMUSG00000061477,ENSMUSG00000095597
MG2368	-0.585766	3.99391	0.00224025	0.00985344	ENSMUSG00000062981,ENSMUSG00000072407
MG4634	0.52566	9.13881	0.00224812	0.00987908	ENSMUSG00000035929,ENSMUSG00000079505
MG3160	-0.589813	4.16605	0.00225337	0.00989319	ENSMUSG00000048758,ENSMUSG00000074516,ENSMUSG00000080816,ENSMUSG00000081504,ENSMUSG00000083885,ENSMUSG00000091695,ENSMUSG00000096474
MG2142	-0.450798	6.43175	0.00225563	0.00989416	ENSMUSG00000028156
MG4109	0.509984	5.12873	0.00227399	0.00996569	ENSMUSG00000059150,ENSMUSG00000060938,ENSMUSG00000062353,ENSMUSG00000063754,ENSMUSG00000070271
MG1711	0.678995	4.14909	0.00228021	0.00998096	ENSMUSG00000052477,ENSMUSG00000070031,ENSMUSG00000072109,ENSMUSG00000079192,ENSMUSG00000079794,ENSMUSG00000079800,ENSMUSG00000089844,ENSMUSG00000095500
MG1618	-0.595058	4.66368	0.0022816	0.00998096	ENSMUSG00000020163,ENSMUSG00000084093
MG1715	0.511128	8.23498	0.00228876	0.0100033	ENSMUSG00000021134
MG1538	-0.512171	5.57179	0.00230608	0.0100699	ENSMUSG00000013701,ENSMUSG00000066693,ENSMUSG00000068165,ENSMUSG00000069622,ENSMUSG00000083734,ENSMUSG00000089803
MG2785	0.590264	5.64977	0.00231446	0.0100974	ENSMUSG00000028737,ENSMUSG00000094439
MG3784	0.588179	4.3603	0.00234801	0.0102345	ENSMUSG00000028676,ENSMUSG00000050243,ENSMUSG00000104218
MG852	-0.717247	4.65152	0.00236448	0.0102971	ENSMUSG00000028645,ENSMUSG00000085505
MG1757	0.476814	8.10794	0.00239377	0.0104153	ENSMUSG00000026176
MG256	0.50743	6.63244	0.00240484	0.010454	ENSMUSG00000071796,ENSMUSG00000087153
MG1065	-0.502536	6.76568	0.00241118	0.0104722	ENSMUSG00000042303,ENSMUSG00000103565
MG762	0.461653	6.12105	0.00242716	0.0105322	ENSMUSG00000041453,ENSMUSG00000066180,ENSMUSG00000066443,ENSMUSG00000068014,ENSMUSG00000068397,ENSMUSG00000072714,ENSMUSG00000081559,ENSMUSG00000083394,ENSMUSG00000083596,ENSMUSG00000084383,ENSMUSG00000085898,ENSMUSG00000089883,ENSMUSG00000094092,ENSMUSG00000095524,ENSMUSG00000100944
MG1494	-0.620311	5.07669	0.00243838	0.010569	ENSMUSG00000032872
MG2307	-0.493161	5.96143	0.00244002	0.010569	ENSMUSG00000017778,ENSMUSG00000057580,ENSMUSG00000081485
MG3622	-0.583609	5.09263	0.00244572	0.0105843	ENSMUSG00000032040,ENSMUSG00000070315
MG3045	-0.569023	4.84999	0.00244873	0.0105879	ENSMUSG00000032314
MG3231	-1.10229	12.7804	0.00245638	0.0106115	ENSMUSG00000069515,ENSMUSG00000069516
MG571	0.433321	6.54966	0.00246444	0.0106368	ENSMUSG00000058558,ENSMUSG00000081550,ENSMUSG00000082193,ENSMUSG00000086583
MG566	0.573238	5.20035	0.00248104	0.0106989	ENSMUSG00000043962,ENSMUSG00000082625
MG2016	-0.547283	4.53053	0.00249805	0.0107627	ENSMUSG00000074527,ENSMUSG00000078894
MG2899	0.459307	6.02792	0.00250155	0.0107682	ENSMUSG00000022884,ENSMUSG00000096948
MG4384	0.412645	6.92319	0.00250507	0.0107738	ENSMUSG00000032518,ENSMUSG00000045055,ENSMUSG00000047676,ENSMUSG00000082895
MG4400	0.557627	5.5755	0.00255109	0.010962	ENSMUSG00000027737,ENSMUSG00000072235
MG1823	-0.505019	7.91844	0.00255726	0.0109788	ENSMUSG00000044533,ENSMUSG00000057244,ENSMUSG00000061833,ENSMUSG00000062365,ENSMUSG00000072789,ENSMUSG00000074034,ENSMUSG00000081170,ENSMUSG00000081210,ENSMUSG00000081684,ENSMUSG00000082140,ENSMUSG00000082480,ENSMUSG00000082535,ENSMUSG00000083087,ENSMUSG00000083382,ENSMUSG00000085893,ENSMUSG00000091410,ENSMUSG00000091957,ENSMUSG00000095427,ENSMUSG00000098713,ENSMUSG00000103880,ENSMUSG00000104280
MG236	0.498561	5.20723	0.00256917	0.0110201	ENSMUSG00000022884,ENSMUSG00000064382
MG1569	-0.619357	4.82716	0.00258013	0.0110574	ENSMUSG00000071379
MG4467	0.517334	5.69587	0.00259536	0.0111128	ENSMUSG00000061669,ENSMUSG00000066116,ENSMUSG00000068396
MG3949	-0.542156	5.91277	0.00259861	0.0111169	ENSMUSG00000071652,ENSMUSG00000071653,ENSMUSG00000096740
MG2303	0.575619	4.43186	0.00261766	0.0111885	ENSMUSG00000022394,ENSMUSG00000063765
MG1871	0.490133	5.57388	0.00262098	0.0111928	ENSMUSG00000022617,ENSMUSG00000079242
MG2206	0.556063	5.51725	0.00263248	0.0112321	ENSMUSG00000071708
MG3654	0.481393	6.28164	0.00268065	0.0114275	ENSMUSG00000073489,ENSMUSG00000090272
MG3565	0.44953	6.61029	0.00268889	0.0114526	ENSMUSG00000031320,ENSMUSG00000044609,ENSMUSG00000098559
MG199	1.02154	5.24876	0.00272667	0.0116033	ENSMUSG00000081067,ENSMUSG00000082536,ENSMUSG00000100078
MG548	-0.523379	5.24107	0.00275721	0.011723	ENSMUSG00000008475,ENSMUSG00000057160
MG4036	0.771902	4.65795	0.00277384	0.0117833	ENSMUSG00000022584,ENSMUSG00000079018,ENSMUSG00000099452,ENSMUSG00000099775
MG1188	0.580896	4.21795	0.00278622	0.0118256	ENSMUSG00000034252,ENSMUSG00000084917
MG1088	-0.498285	6.08049	0.00279089	0.011835	ENSMUSG00000029580,ENSMUSG00000087235,ENSMUSG00000087569,ENSMUSG00000099104
MG10	0.606383	8.80672	0.00283866	0.0120271	ENSMUSG00000092267,ENSMUSG00000092341
MG274	-0.923465	4.21689	0.0028467	0.0120506	ENSMUSG00000026480
MG1293	0.681883	4.81757	0.00289811	0.0122575	ENSMUSG00000070034,ENSMUSG00000079455
MG4615	-0.631571	4.91711	0.00293099	0.0123824	ENSMUSG00000060591,ENSMUSG00000079889
MG1441	-0.608834	4.24576	0.00293274	0.0123824	ENSMUSG00000024982
MG18	0.495569	5.58555	0.00300009	0.0126557	ENSMUSG00000078671,ENSMUSG00000098496
MG227	-0.617404	7.50022	0.00301009	0.0126833	ENSMUSG00000023004,ENSMUSG00000043091,ENSMUSG00000056904,ENSMUSG00000058625,ENSMUSG00000082809,ENSMUSG00000091269,ENSMUSG00000091639
MG4118	-0.700793	4.57395	0.00301185	0.0126833	ENSMUSG00000066878,ENSMUSG00000069083
MG578	-0.464632	6.2077	0.00302989	0.0127482	ENSMUSG00000063954,ENSMUSG00000064220,ENSMUSG00000068855,ENSMUSG00000070392,ENSMUSG00000091383,ENSMUSG00000093553,ENSMUSG00000093577
MG4295	-0.890656	4.21209	0.00303464	0.0127571	ENSMUSG00000076258,ENSMUSG00000076281,ENSMUSG00000087943,ENSMUSG00000088609
MG4038	0.476584	7.21491	0.00305475	0.012827	ENSMUSG00000037236,ENSMUSG00000099703
MG2672	-0.749091	4.23903	0.00305658	0.012827	ENSMUSG00000028639,ENSMUSG00000044141
MG4550	-0.624344	5.22984	0.00306616	0.0128561	ENSMUSG00000023004,ENSMUSG00000043091,ENSMUSG00000056904,ENSMUSG00000091639
MG4438	-0.499558	5.68313	0.00309936	0.0129841	ENSMUSG00000023027
MG2751	-0.559451	5.06212	0.00310822	0.01301	ENSMUSG00000030704,ENSMUSG00000030706
MG3578	-0.634727	4.41188	0.00312248	0.0130584	ENSMUSG00000032578,ENSMUSG00000091366
MG1014	0.589811	4.29241	0.0031444	0.0131387	ENSMUSG00000020541,ENSMUSG00000020544
MG2833	-0.46276	6.18391	0.00316451	0.0132113	ENSMUSG00000044533,ENSMUSG00000066487
MG3366	-0.520344	8.86722	0.00319787	0.0133391	ENSMUSG00000029580,ENSMUSG00000034158
MG3933	-0.427118	6.72126	0.00322238	0.0134298	ENSMUSG00000034173,ENSMUSG00000070493,ENSMUSG00000095588
MG3374	-0.506444	6.23755	0.00327205	0.0136251	ENSMUSG00000043889,ENSMUSG00000059195,ENSMUSG00000062825,ENSMUSG00000081350
MG1283	-0.529027	6.1077	0.00330995	0.0137711	ENSMUSG00000020611,ENSMUSG00000056687
MG1420	-0.480833	5.58436	0.00331929	0.0137981	ENSMUSG00000022427
MG432	-0.521678	4.79847	0.00335272	0.0139251	ENSMUSG00000063412
MG931	-0.446653	6.61421	0.00336122	0.0139485	ENSMUSG00000040782,ENSMUSG00000048949
MG4031	-0.483319	5.20268	0.00337611	0.0139983	ENSMUSG00000007564
MG2344	-0.447853	7.25406	0.00342747	0.0141991	ENSMUSG00000029131
MG3095	-0.607772	4.53779	0.00343103	0.0142017	ENSMUSG00000058927,ENSMUSG00000062038,ENSMUSG00000080977
MG3118	-0.515103	8.22205	0.00347253	0.0143612	ENSMUSG00000043889,ENSMUSG00000059195,ENSMUSG00000062825,ENSMUSG00000074978,ENSMUSG00000092650,ENSMUSG00000092897,ENSMUSG00000093148,ENSMUSG00000093149,ENSMUSG00000093264,ENSMUSG00000093282
MG3259	-0.573803	4.01935	0.00350232	0.0144721	ENSMUSG00000057359,ENSMUSG00000057990,ENSMUSG00000058050,ENSMUSG00000071866,ENSMUSG00000086721
MG1746	-0.590803	3.73374	0.00353459	0.014593	ENSMUSG00000009013,ENSMUSG00000064063
MG2767	-0.660338	8.46177	0.00354159	0.0146094	ENSMUSG00000064351,ENSMUSG00000064352,ENSMUSG00000101249
MG1031	0.626787	7.01776	0.0035464	0.0146168	ENSMUSG00000038145
MG1880	-0.561465	4.76717	0.0035617	0.0146674	ENSMUSG00000061518
MG4373	0.677115	4.61476	0.00358125	0.0147354	ENSMUSG00000082334,ENSMUSG00000083038,ENSMUSG00000084127
MG4688	-0.499195	7.05427	0.00358902	0.0147549	ENSMUSG00000023004
MG3287	0.613508	4.38443	0.00363842	0.0149453	ENSMUSG00000081405,ENSMUSG00000082334,ENSMUSG00000083038,ENSMUSG00000084127
MG4353	0.589407	4.17023	0.00364705	0.014968	ENSMUSG00000036840,ENSMUSG00000040749
MG153	0.559353	5.46485	0.00365571	0.014981	ENSMUSG00000024975,ENSMUSG00000084957
MG2813	0.509871	4.76821	0.00365656	0.014981	ENSMUSG00000010205,ENSMUSG00000086016
MG1516	0.48676	5.22853	0.00365948	0.014981	ENSMUSG00000071793,ENSMUSG00000071796,ENSMUSG00000095403
MG3615	0.491528	5.67902	0.00366431	0.0149881	ENSMUSG00000043872,ENSMUSG00000085334
MG1280	-0.523953	5.0412	0.00367464	0.0150177	ENSMUSG00000001630,ENSMUSG00000089791
MG3122	0.638632	4.74459	0.00370177	0.0151158	ENSMUSG00000071793
MG4189	0.457288	6.49569	0.0037333	0.0152317	ENSMUSG00000070425,ENSMUSG00000099481
MG2457	-0.547525	4.80227	0.00375469	0.0153061	ENSMUSG00000066880,ENSMUSG00000099342
MG1319	0.419618	6.48357	0.00376897	0.0153514	ENSMUSG00000053754,ENSMUSG00000097533
MG871	0.415413	6.55718	0.00380168	0.0154717	ENSMUSG00000028495,ENSMUSG00000081406,ENSMUSG00000082926
MG4318	0.468806	5.51748	0.00381587	0.0155164	ENSMUSG00000082064,ENSMUSG00000082193,ENSMUSG00000082705,ENSMUSG00000086583
MG2612	-0.487446	5.24603	0.0038285	0.0155547	ENSMUSG00000067719,ENSMUSG00000072460
MG348	0.508495	7.94549	0.00388559	0.0157734	ENSMUSG00000015656,ENSMUSG00000093798
MG2748	0.509716	4.78238	0.00391269	0.0158702	ENSMUSG00000041453,ENSMUSG00000061242,ENSMUSG00000064315,ENSMUSG00000066443,ENSMUSG00000068014,ENSMUSG00000068397,ENSMUSG00000075276,ENSMUSG00000083016,ENSMUSG00000083394,ENSMUSG00000083596,ENSMUSG00000084383,ENSMUSG00000094092,ENSMUSG00000094185,ENSMUSG00000094326,ENSMUSG00000095524,ENSMUSG00000104418
MG4592	-0.496475	5.38983	0.00391884	0.0158818	ENSMUSG00000046062,ENSMUSG00000102425
MG2444	-0.529777	4.49598	0.00396918	0.0160724	ENSMUSG00000028998
MG3864	-0.492889	9.63184	0.00400403	0.0161999	ENSMUSG00000053038,ENSMUSG00000056201
MG271	0.487494	5.28535	0.00403696	0.0163196	ENSMUSG00000073563,ENSMUSG00000083798
MG969	0.5195	7.49086	0.00404506	0.0163387	ENSMUSG00000045294
MG2105	-0.507398	5.04803	0.00410188	0.0165544	ENSMUSG00000013701,ENSMUSG00000068165,ENSMUSG00000069622,ENSMUSG00000089803
MG3527	-0.542775	4.5123	0.00412378	0.0166289	ENSMUSG00000032314,ENSMUSG00000081277
MG4319	0.445753	6.14039	0.00412936	0.0166376	ENSMUSG00000063457
MG3987	-0.478942	6.63131	0.00414892	0.0167025	ENSMUSG00000023004,ENSMUSG00000043091,ENSMUSG00000056904,ENSMUSG00000082809
MG117	-0.509228	4.87977	0.00415277	0.0167041	ENSMUSG00000018040
MG1365	0.629823	8.25271	0.00417231	0.0167569	ENSMUSG00000017754,ENSMUSG00000017760
MG1032	-0.51061	4.80852	0.00417281	0.0167569	ENSMUSG00000026279,ENSMUSG00000101952
MG4470	-0.815743	4.48873	0.00417999	0.0167688	ENSMUSG00000025981,ENSMUSG00000094615
MG99	-0.462421	9.21511	0.00418268	0.0167688	ENSMUSG00000025283
MG1527	-0.570209	5.15075	0.00422272	0.0169153	ENSMUSG00000070871
MG2989	0.588344	4.42923	0.00422652	0.0169165	ENSMUSG00000019836,ENSMUSG00000060096,ENSMUSG00000063953
MG4701	0.567236	4.54006	0.004255	0.0170165	ENSMUSG00000022940,ENSMUSG00000080824
MG4097	0.458786	7.81321	0.00426946	0.0170602	ENSMUSG00000034994,ENSMUSG00000081208
MG2339	0.533116	11.1115	0.00433981	0.0173058	ENSMUSG00000050621
MG3608	0.653268	6.44798	0.00434044	0.0173058	ENSMUSG00000047061,ENSMUSG00000078915
MG1474	-0.479242	5.77626	0.00434162	0.0173058	ENSMUSG00000029452,ENSMUSG00000029616
MG1507	0.820345	4.79184	0.00436067	0.0173675	ENSMUSG00000067924,ENSMUSG00000067925,ENSMUSG00000079593
MG172	0.417786	6.3319	0.00437538	0.0174117	ENSMUSG00000020949,ENSMUSG00000035597
MG2145	-0.460207	8.87288	0.00439688	0.0174829	ENSMUSG00000043633,ENSMUSG00000043770,ENSMUSG00000074884
MG3983	-0.815986	4.57904	0.00441578	0.0175437	ENSMUSG00000064351,ENSMUSG00000081043,ENSMUSG00000083563
MG2246	-0.568351	4.02946	0.00443195	0.0175935	ENSMUSG00000078183,ENSMUSG00000081800
MG69	0.626855	4.27515	0.00446678	0.0177172	ENSMUSG00000043384,ENSMUSG00000072969
MG1980	-0.600666	3.89307	0.00448735	0.0177843	ENSMUSG00000015478
MG3806	-0.625694	3.88246	0.00452161	0.0179054	ENSMUSG00000028988,ENSMUSG00000086949
MG3247	0.40552	6.41162	0.00452847	0.017918	ENSMUSG00000082575,ENSMUSG00000084183
MG2320	-0.543815	4.84908	0.00454839	0.0179821	ENSMUSG00000026032
MG3267	0.52205	7.7578	0.00458661	0.0181184	ENSMUSG00000078429
MG3655	-0.438491	5.59338	0.00459047	0.0181189	ENSMUSG00000081562,ENSMUSG00000084060,ENSMUSG00000090136
MG4179	0.456349	6.92661	0.0046635	0.0183922	ENSMUSG00000020719,ENSMUSG00000093273
MG2395	-0.513175	4.41892	0.00469187	0.018489	ENSMUSG00000051853
MG583	-0.46562	5.62642	0.00472005	0.018585	ENSMUSG00000038014
MG1316	-0.443171	5.68538	0.00479429	0.0188619	ENSMUSG00000044533,ENSMUSG00000057244,ENSMUSG00000061833,ENSMUSG00000066487,ENSMUSG00000068604,ENSMUSG00000072789,ENSMUSG00000074034,ENSMUSG00000081170,ENSMUSG00000081210,ENSMUSG00000081676,ENSMUSG00000081684,ENSMUSG00000082480,ENSMUSG00000082762,ENSMUSG00000084333,ENSMUSG00000084373,ENSMUSG00000091410,ENSMUSG00000091957,ENSMUSG00000095427,ENSMUSG00000096177
MG1421	0.542004	8.98993	0.00482105	0.0189518	ENSMUSG00000015656,ENSMUSG00000097554,ENSMUSG00000100801,ENSMUSG00000101262
MG3362	-0.439496	6.61389	0.00483916	0.0190004	ENSMUSG00000023004,ENSMUSG00000043091,ENSMUSG00000058625,ENSMUSG00000072235,ENSMUSG00000081783,ENSMUSG00000082809
MG171	-0.39224	6.81098	0.00484153	0.0190004	ENSMUSG00000029165,ENSMUSG00000038803
MG3073	-0.446749	8.19537	0.00484516	0.0190004	ENSMUSG00000071866
MG887	0.397506	7.61097	0.00485334	0.0190171	ENSMUSG00000062328,ENSMUSG00000081855,ENSMUSG00000081895,ENSMUSG00000082035
MG2163	-0.530366	5.77851	0.00486936	0.0190644	ENSMUSG00000023861,ENSMUSG00000091498
MG4091	-0.49541	5.38348	0.00492862	0.0192809	ENSMUSG00000078453
MG2660	0.47003	6.05861	0.00493295	0.0192823	ENSMUSG00000058558,ENSMUSG00000080730,ENSMUSG00000082193,ENSMUSG00000082705,ENSMUSG00000086583
MG4139	-0.574986	4.31726	0.00495559	0.0193552	ENSMUSG00000042043
MG2195	0.48724	8.08757	0.00496926	0.0193929	ENSMUSG00000001098,ENSMUSG00000066952
MG3413	-0.595633	4.40051	0.00503774	0.0196443	ENSMUSG00000056836,ENSMUSG00000079480,ENSMUSG00000082110
MG1175	0.488895	6.07333	0.00504495	0.0196566	ENSMUSG00000103034
MG2019	0.444296	5.63106	0.00508335	0.0197904	ENSMUSG00000041453,ENSMUSG00000056849,ENSMUSG00000057370,ENSMUSG00000059912,ENSMUSG00000061242,ENSMUSG00000064315,ENSMUSG00000066443,ENSMUSG00000068014,ENSMUSG00000068397,ENSMUSG00000072714,ENSMUSG00000075276,ENSMUSG00000081167,ENSMUSG00000081559,ENSMUSG00000082543,ENSMUSG00000083016,ENSMUSG00000083394,ENSMUSG00000083596,ENSMUSG00000084383,ENSMUSG00000089883,ENSMUSG00000094185,ENSMUSG00000094326,…
MG3562	0.401493	6.9419	0.00508758	0.0197909	ENSMUSG00000044609,ENSMUSG00000081400
MG4017	-0.40331	7.66635	0.00509952	0.0198215	ENSMUSG00000084817,ENSMUSG00000090841
MG3054	0.55402	5.12643	0.00510833	0.0198252	ENSMUSG00000070031
MG4233	-0.471836	7.78597	0.00510865	0.0198252	ENSMUSG00000008475
MG1254	-0.496704	5.24631	0.00512158	0.0198594	ENSMUSG00000039640,ENSMUSG00000097658
MG3507	-0.548112	4.47581	0.00515628	0.019978	ENSMUSG00000008976,ENSMUSG00000022890
MG4569	0.57964	5.03833	0.00516163	0.0199828	ENSMUSG00000056849,ENSMUSG00000059483,ENSMUSG00000061684,ENSMUSG00000062152,ENSMUSG00000064315,ENSMUSG00000066180,ENSMUSG00000066443,ENSMUSG00000068014,ENSMUSG00000068397,ENSMUSG00000069986,ENSMUSG00000078125,ENSMUSG00000081971,ENSMUSG00000083394,ENSMUSG00000083596,ENSMUSG00000084383,ENSMUSG00000094256,ENSMUSG00000100944,ENSMUSG00000104418
MG1905	0.583159	4.69798	0.00516686	0.0199871	ENSMUSG00000002996,ENSMUSG00000035933
MG3880	-0.591329	4.28651	0.00524104	0.0202492	ENSMUSG00000030590,ENSMUSG00000099098
MG1829	0.571312	5.45662	0.00524297	0.0202492	ENSMUSG00000037742,ENSMUSG00000081453,ENSMUSG00000082536,ENSMUSG00000091549
MG3787	-0.412444	6.68991	0.00526939	0.020335	ENSMUSG00000044533,ENSMUSG00000057244,ENSMUSG00000061833,ENSMUSG00000066487,ENSMUSG00000072789,ENSMUSG00000080972,ENSMUSG00000081684,ENSMUSG00000081773,ENSMUSG00000082792,ENSMUSG00000084333,ENSMUSG00000085893,ENSMUSG00000087286,ENSMUSG00000090544,ENSMUSG00000091957,ENSMUSG00000095406,ENSMUSG00000095427,ENSMUSG00000100648,ENSMUSG00000100922
MG4693	0.397543	6.85768	0.00530035	0.0204296	ENSMUSG00000035757,ENSMUSG00000051786
MG3230	-0.510517	4.36194	0.00530233	0.0204296	ENSMUSG00000025981,ENSMUSG00000103030
MG2990	-0.407802	6.65498	0.00531655	0.0204681	ENSMUSG00000019659
MG1070	0.60837	5.34362	0.00532724	0.020493	ENSMUSG00000063286,ENSMUSG00000086513
MG2897	-0.42454	7.18807	0.00540221	0.02075	ENSMUSG00000043889,ENSMUSG00000062825
MG2326	-0.485831	5.42142	0.00540263	0.02075	ENSMUSG00000090136
MG992	0.501744	5.07319	0.00541201	0.0207696	ENSMUSG00000030649,ENSMUSG00000078630
MG4640	-0.514732	7.03717	0.00544117	0.0208518	ENSMUSG00000023004,ENSMUSG00000043091
MG239	-0.512074	4.85774	0.00544203	0.0208518	ENSMUSG00000021595,ENSMUSG00000091133
MG2325	0.547593	5.29034	0.00544886	0.0208615	ENSMUSG00000076435
MG3766	0.704732	5.72176	0.00546159	0.0208937	ENSMUSG00000059796,ENSMUSG00000065862
MG4298	-0.615667	4.39184	0.00548529	0.0209678	ENSMUSG00000023004,ENSMUSG00000027737,ENSMUSG00000043091,ENSMUSG00000072235,ENSMUSG00000082809,ENSMUSG00000091269
MG1644	-0.460724	5.30046	0.00549005	0.0209695	ENSMUSG00000006699,ENSMUSG00000081329
MG2500	0.573482	4.61925	0.00551661	0.0210543	ENSMUSG00000060427
MG3501	0.402218	6.50724	0.00552693	0.0210633	ENSMUSG00000028234,ENSMUSG00000045694
MG418	0.48395	5.98079	0.00552764	0.0210633	ENSMUSG00000026641,ENSMUSG00000102038
MG2528	-0.483107	4.91493	0.00558182	0.0212398	ENSMUSG00000024359
MG3398	0.407302	5.99072	0.00558272	0.0212398	ENSMUSG00000041453,ENSMUSG00000056849,ENSMUSG00000057370,ENSMUSG00000059912,ENSMUSG00000060899,ENSMUSG00000061242,ENSMUSG00000061684,ENSMUSG00000064315,ENSMUSG00000066180,ENSMUSG00000066443,ENSMUSG00000068014,ENSMUSG00000068397,ENSMUSG00000072714,ENSMUSG00000075276,ENSMUSG00000081167,ENSMUSG00000081559,ENSMUSG00000082543,ENSMUSG00000083596,ENSMUSG00000084383,ENSMUSG00000089883,ENSMUSG00000094185,…
MG3483	0.419129	6.36401	0.00561087	0.0213219	ENSMUSG00000031320,ENSMUSG00000098559
MG3288	-0.548196	5.90701	0.0056131	0.0213219	ENSMUSG00000059195,ENSMUSG00000074978,ENSMUSG00000092897,ENSMUSG00000093149
MG4365	-0.415631	6.021	0.00562329	0.0213438	ENSMUSG00000027236,ENSMUSG00000033396,ENSMUSG00000097891
MG3290	-0.521557	6.80836	0.00568949	0.0215782	ENSMUSG00000023004,ENSMUSG00000043091,ENSMUSG00000082809
MG2816	-0.473161	5.13144	0.00569461	0.0215808	ENSMUSG00000027673,ENSMUSG00000037531
MG2885	0.516726	5.11711	0.00570637	0.0216084	ENSMUSG00000046562
MG2840	0.487426	7.73295	0.00575462	0.0217718	ENSMUSG00000021262,ENSMUSG00000021263
MG3264	0.562028	4.16456	0.0057585	0.0217718	ENSMUSG00000021264
MG2536	-0.534543	4.97366	0.00577696	0.0218246	ENSMUSG00000043889,ENSMUSG00000074978
MG2365	0.418414	6.70414	0.00580329	0.021907	ENSMUSG00000071793,ENSMUSG00000071796,ENSMUSG00000073647,ENSMUSG00000095403,ENSMUSG00000096401
MG793	-0.421057	6.04915	0.00581387	0.0219298	ENSMUSG00000004264,ENSMUSG00000087327
MG3601	-0.817331	5.24365	0.00587688	0.0221503	ENSMUSG00000076258,ENSMUSG00000076281,ENSMUSG00000088246,ENSMUSG00000088609
MG4837	-0.46062	5.65726	0.00588452	0.0221618	ENSMUSG00000015478,ENSMUSG00000092395
MG2941	0.48545	5.38701	0.00593841	0.0223474	ENSMUSG00000058174,ENSMUSG00000074412,ENSMUSG00000083705,ENSMUSG00000100755
MG2111	0.549865	3.95146	0.00597155	0.0224547	ENSMUSG00000059495,ENSMUSG00000070031,ENSMUSG00000089716,ENSMUSG00000101751
MG1515	-0.439844	8.25199	0.00599698	0.0225328	ENSMUSG00000028639,ENSMUSG00000086688
MG2917	-0.477535	5.55702	0.00600407	0.022542	ENSMUSG00000028648,ENSMUSG00000081824
MG93	0.538916	9.22602	0.00600947	0.0225448	ENSMUSG00000025980,ENSMUSG00000058809
MG4389	-0.447598	5.68149	0.00610539	0.0228704	ENSMUSG00000024571,ENSMUSG00000057130
MG2025	0.505784	5.74725	0.0061057	0.0228704	ENSMUSG00000063286,ENSMUSG00000073902
MG4772	0.634179	5.05956	0.00611184	0.0228758	ENSMUSG00000094441,ENSMUSG00000096910
MG3999	0.781131	6.6411	0.00612604	0.0229112	ENSMUSG00000004951,ENSMUSG00000078915
MG3554	0.462991	5.47427	0.00615785	0.0230124	ENSMUSG00000028688,ENSMUSG00000033985
MG4625	-0.555415	4.56883	0.00621413	0.0232049	ENSMUSG00000033916,ENSMUSG00000090119
MG3680	0.458181	8.11903	0.00627775	0.0234244	ENSMUSG00000007850
MG2580	0.461963	8.16113	0.00634444	0.023655	ENSMUSG00000095597
MG1665	0.483431	4.95215	0.00637951	0.0237675	ENSMUSG00000074516,ENSMUSG00000083833,ENSMUSG00000092617
MG3110	-0.552853	4.55495	0.00642233	0.0239086	ENSMUSG00000081999,ENSMUSG00000083649
MG407	0.442629	5.60616	0.00642882	0.0239144	ENSMUSG00000061838,ENSMUSG00000085711
MG1023	-0.751324	4.10893	0.00644631	0.0239611	ENSMUSG00000059743,ENSMUSG00000090610,ENSMUSG00000093651
MG835	0.672658	4.51993	0.00647156	0.0240364	ENSMUSG00000075054
MG1143	0.474817	8.75038	0.00647648	0.0240364	ENSMUSG00000027130,ENSMUSG00000096764
MG421	-0.478603	5.38545	0.00650999	0.0241423	ENSMUSG00000024726,ENSMUSG00000059422
MG1310	-0.628849	4.52826	0.00656765	0.0243374	ENSMUSG00000018559,ENSMUSG00000091004
MG3820	-0.580696	5.56623	0.00660079	0.0244416	ENSMUSG00000070354,ENSMUSG00000078771
MG4790	-0.557353	3.94833	0.00660742	0.0244474	ENSMUSG00000064208,ENSMUSG00000074506,ENSMUSG00000083474,ENSMUSG00000090114
MG1444	-0.441863	6.41396	0.00661962	0.0244739	ENSMUSG00000029500,ENSMUSG00000097367
MG2383	-0.441977	5.22187	0.00665334	0.0245798	ENSMUSG00000028719,ENSMUSG00000043484
MG2208	-0.587072	5.71308	0.0066725	0.0246318	ENSMUSG00000023809
MG3788	-0.501947	8.93322	0.00669154	0.0246833	ENSMUSG00000043889,ENSMUSG00000059195
MG466	-0.409804	6.28616	0.00670197	0.024703	ENSMUSG00000057359,ENSMUSG00000057990,ENSMUSG00000058050,ENSMUSG00000062933,ENSMUSG00000063830,ENSMUSG00000075245,ENSMUSG00000086721,ENSMUSG00000087701,ENSMUSG00000093392,ENSMUSG00000096726
MG3048	-0.488467	5.03432	0.00671807	0.0247435	ENSMUSG00000061119
MG295	-0.433046	8.17359	0.00673232	0.0247772	ENSMUSG00000090841
MG1511	-0.383217	6.83586	0.00676391	0.0248261	ENSMUSG00000043633,ENSMUSG00000043770,ENSMUSG00000074884,ENSMUSG00000080374
MG3763	-0.433237	6.03677	0.0067643	0.0248261	ENSMUSG00000016664
MG1308	-0.510507	4.83461	0.00676569	0.0248261	ENSMUSG00000048668,ENSMUSG00000097253
MG3963	-0.500231	4.35436	0.00676611	0.0248261	ENSMUSG00000079316,ENSMUSG00000082464
MG4453	0.372844	6.8209	0.00677672	0.0248462	ENSMUSG00000062353,ENSMUSG00000063754,ENSMUSG00000070271
MG84	-0.628374	4.86902	0.00679653	0.0249001	ENSMUSG00000029918
MG3603	-0.425624	7.23515	0.00680751	0.0249215	ENSMUSG00000066315,ENSMUSG00000084111
MG2695	-0.536447	6.66068	0.00682453	0.0249649	ENSMUSG00000028041,ENSMUSG00000097004
MG4611	-0.393683	7.67219	0.00686126	0.0250804	ENSMUSG00000021794
MG3877	0.411917	6.2955	0.00690159	0.0252088	ENSMUSG00000050621,ENSMUSG00000090733,ENSMUSG00000092505
MG2240	0.414801	7.06276	0.00694263	0.0253395	ENSMUSG00000026626
MG1682	0.385981	7.32412	0.00695743	0.0253745	ENSMUSG00000034892
MG2282	0.599485	3.90089	0.00696314	0.0253762	ENSMUSG00000035530,ENSMUSG00000074553,ENSMUSG00000095762
MG1401	-0.422585	6.72236	0.00697166	0.0253882	ENSMUSG00000057244,ENSMUSG00000061833,ENSMUSG00000072789,ENSMUSG00000074250,ENSMUSG00000081170,ENSMUSG00000081684,ENSMUSG00000082762,ENSMUSG00000083087,ENSMUSG00000083382,ENSMUSG00000085893,ENSMUSG00000087286,ENSMUSG00000090544,ENSMUSG00000091957,ENSMUSG00000095406,ENSMUSG00000095427,ENSMUSG00000098713,ENSMUSG00000100922,ENSMUSG00000103880,ENSMUSG00000104280
MG3634	-0.730339	5.91757	0.00703564	0.0256019	ENSMUSG00000030084,ENSMUSG00000097816
MG4793	0.475249	7.12199	0.00704235	0.0256071	ENSMUSG00000054717,ENSMUSG00000081671,ENSMUSG00000084279,ENSMUSG00000095865
MG643	-0.446324	5.41648	0.00706472	0.0256692	ENSMUSG00000094320,ENSMUSG00000095588
MG2033	-0.380861	7.42054	0.00708183	0.0257121	ENSMUSG00000029580,ENSMUSG00000043889,ENSMUSG00000059195,ENSMUSG00000062825,ENSMUSG00000074978
MG245	-0.380923	6.992	0.00715196	0.0259473	ENSMUSG00000027597,ENSMUSG00000048087
MG3307	0.450304	5.45248	0.00726904	0.0263523	ENSMUSG00000030400,ENSMUSG00000097231
MG1490	-0.416413	6.80919	0.00731041	0.0264825	ENSMUSG00000028451,ENSMUSG00000028452
MG1968	-0.39354	6.98421	0.00734797	0.0265987	ENSMUSG00000031068,ENSMUSG00000100863
MG1278	-0.445355	6.51463	0.00741589	0.0268245	ENSMUSG00000026126,ENSMUSG00000100280
MG4500	0.47396	10.8016	0.00751108	0.0271486	ENSMUSG00000015656,ENSMUSG00000093798,ENSMUSG00000097554,ENSMUSG00000099891,ENSMUSG00000100025,ENSMUSG00000100033,ENSMUSG00000100801,ENSMUSG00000102972,ENSMUSG00000103823
MG4754	0.37757	6.94297	0.00759889	0.0274455	ENSMUSG00000066543,ENSMUSG00000081855,ENSMUSG00000081895,ENSMUSG00000082035
MG2249	0.549605	5.1809	0.00760907	0.0274618	ENSMUSG00000054648,ENSMUSG00000060427
MG2916	0.44408	5.44222	0.00762239	0.0274737	ENSMUSG00000046111,ENSMUSG00000089702
MG1790	-0.857326	10.2445	0.00762596	0.0274737	ENSMUSG00000037820,ENSMUSG00000092283
MG4584	0.413846	7.73099	0.00762939	0.0274737	ENSMUSG00000054387,ENSMUSG00000081739
MG3455	0.384256	6.6757	0.00765761	0.0275549	ENSMUSG00000044098,ENSMUSG00000089998
MG3297	-0.451266	5.48772	0.0076766	0.0276027	ENSMUSG00000070493,ENSMUSG00000094320,ENSMUSG00000095588
MG3941	-0.399774	6.80773	0.00770832	0.0276963	ENSMUSG00000062825,ENSMUSG00000093264
MG2566	0.579357	5.05454	0.00773771	0.0277812	ENSMUSG00000040681,ENSMUSG00000046580
MG935	-0.461978	5.32804	0.00776879	0.0278722	ENSMUSG00000002477,ENSMUSG00000084113
MG4352	-0.374809	7.46372	0.00778257	0.027901	ENSMUSG00000057990,ENSMUSG00000062933,ENSMUSG00000071866,ENSMUSG00000083713,ENSMUSG00000086721,ENSMUSG00000087701
MG1869	0.427033	7.79053	0.0077915	0.0279123	ENSMUSG00000062083,ENSMUSG00000083992
MG9	0.461588	9.33256	0.00779794	0.0279148	ENSMUSG00000071796,ENSMUSG00000087153,ENSMUSG00000095403
MG1089	-0.535315	4.708	0.00782282	0.0279832	ENSMUSG00000017721
MG1867	0.625366	3.86964	0.00783901	0.0280204	ENSMUSG00000068036
MG921	-0.463461	6.82629	0.00786892	0.0281066	ENSMUSG00000032966
MG3965	0.379453	6.45812	0.007899	0.0281933	ENSMUSG00000068262,ENSMUSG00000083748,ENSMUSG00000084131,ENSMUSG00000084349,ENSMUSG00000102908,ENSMUSG00000103286,ENSMUSG00000104028
MG737	0.538643	6.73846	0.0079103	0.0282128	ENSMUSG00000015656,ENSMUSG00000100801
MG3723	0.38682	6.81151	0.00793179	0.0282687	ENSMUSG00000041453,ENSMUSG00000056849,ENSMUSG00000059483,ENSMUSG00000059912,ENSMUSG00000060566,ENSMUSG00000061684,ENSMUSG00000062152,ENSMUSG00000064315,ENSMUSG00000066180,ENSMUSG00000066443,ENSMUSG00000068014,ENSMUSG00000068397,ENSMUSG00000069986,ENSMUSG00000078125,ENSMUSG00000083016,ENSMUSG00000083106,ENSMUSG00000083394,ENSMUSG00000083596,ENSMUSG00000084041,ENSMUSG00000084149,ENSMUSG00000084383,…
MG4085	-0.394536	5.95143	0.00795772	0.0283375	ENSMUSG00000015671
MG2254	-0.415752	7.72718	0.00796279	0.0283375	ENSMUSG00000027245,ENSMUSG00000074884
MG1178	0.4264	6.36532	0.00804053	0.0285931	ENSMUSG00000047215,ENSMUSG00000047965,ENSMUSG00000062456
MG1418	-0.484922	4.43035	0.00809185	0.0287545	ENSMUSG00000062580,ENSMUSG00000083774
MG1596	0.412824	6.42031	0.00812275	0.0288432	ENSMUSG00000047215,ENSMUSG00000047965,ENSMUSG00000062456,ENSMUSG00000082475,ENSMUSG00000094989,ENSMUSG00000095847
MG1898	-0.40939	5.65148	0.00813685	0.0288639	ENSMUSG00000031388,ENSMUSG00000031389
MG3725	0.45414	5.21767	0.00814048	0.0288639	ENSMUSG00000021012
MG2850	-0.423663	8.2307	0.0081807	0.0289853	ENSMUSG00000022841
MG3106	0.455623	5.1806	0.00819423	0.029012	ENSMUSG00000032449
MG1917	-0.599134	3.97179	0.00822953	0.0291086	ENSMUSG00000071653,ENSMUSG00000096740
MG352	-0.489259	11.1133	0.00823354	0.0291086	ENSMUSG00000043889,ENSMUSG00000059195,ENSMUSG00000062825
MG3492	-0.531212	4.05411	0.00825815	0.0291706	ENSMUSG00000029038
MG3792	-0.431772	5.74724	0.00826311	0.0291706	ENSMUSG00000002881
MG3748	0.453049	6.11357	0.00828646	0.0292318	ENSMUSG00000086583
MG3244	-0.510244	7.51327	0.0083015	0.0292636	ENSMUSG00000018965,ENSMUSG00000082185
MG4764	0.434109	8.94376	0.0083259	0.0293282	ENSMUSG00000082064,ENSMUSG00000086583
MG2364	0.539937	4.12095	0.00833367	0.0293343	ENSMUSG00000025878,ENSMUSG00000048758,ENSMUSG00000078097,ENSMUSG00000080700,ENSMUSG00000082328,ENSMUSG00000082364,ENSMUSG00000082417,ENSMUSG00000082604,ENSMUSG00000082931,ENSMUSG00000083374,ENSMUSG00000083833,ENSMUSG00000091198,ENSMUSG00000094446,ENSMUSG00000094497,ENSMUSG00000094772,ENSMUSG00000096712
MG786	0.598618	5.75212	0.00836218	0.0294133	ENSMUSG00000076604,ENSMUSG00000076605,ENSMUSG00000076606,ENSMUSG00000076607,ENSMUSG00000076608,ENSMUSG00000076609
MG927	0.528604	4.30505	0.00839863	0.0295201	ENSMUSG00000031245,ENSMUSG00000082674
MG4792	0.443117	5.83768	0.00845835	0.0297084	ENSMUSG00000022858,ENSMUSG00000069011,ENSMUSG00000082253
MG339	0.417188	6.19123	0.00846808	0.0297211	ENSMUSG00000041528,ENSMUSG00000070284
MG1051	-0.560544	4.28639	0.00854109	0.0299556	ENSMUSG00000034729
MG4828	-0.369411	6.93312	0.00862732	0.0302362	ENSMUSG00000038812,ENSMUSG00000070572
MG291	0.449473	8.32276	0.00866566	0.0303486	ENSMUSG00000058558,ENSMUSG00000082193,ENSMUSG00000082705,ENSMUSG00000086583
MG2769	0.57482	4.40678	0.00872008	0.0305171	ENSMUSG00000050347,ENSMUSG00000079523,ENSMUSG00000091955,ENSMUSG00000094392
MG1318	-0.46567	4.92602	0.00872836	0.0305241	ENSMUSG00000059058,ENSMUSG00000091537
MG710	0.411413	7.93941	0.00892522	0.03119	ENSMUSG00000040952,ENSMUSG00000094974,ENSMUSG00000096681,ENSMUSG00000096942
MG3258	0.405146	6.86344	0.00894411	0.0312335	ENSMUSG00000047965,ENSMUSG00000094989
MG89	0.444052	7.63715	0.00895753	0.0312578	ENSMUSG00000028458,ENSMUSG00000028459
MG3611	0.547863	4.93102	0.00896995	0.0312787	ENSMUSG00000020069,ENSMUSG00000020070
MG390	0.448598	7.59929	0.00899593	0.0313467	ENSMUSG00000050621,ENSMUSG00000083086,ENSMUSG00000090733
MG2028	-0.467547	5.53472	0.00900603	0.0313594	ENSMUSG00000053317,ENSMUSG00000092116
MG1378	0.407892	7.45473	0.00904072	0.0314576	ENSMUSG00000022702,ENSMUSG00000099908
MG4436	-0.412148	6.47488	0.00905258	0.0314762	ENSMUSG00000060467,ENSMUSG00000084817,ENSMUSG00000090841
MG2986	0.486241	4.5066	0.00922753	0.0320615	ENSMUSG00000085793
MG3576	-0.469837	5.37021	0.00923926	0.0320793	ENSMUSG00000043633,ENSMUSG00000074884
MG77	-0.445548	6.70047	0.00926973	0.0321621	ENSMUSG00000003814
MG3112	0.443843	7.61706	0.00932876	0.0323437	ENSMUSG00000044424,ENSMUSG00000061477,ENSMUSG00000080718,ENSMUSG00000095597
MG712	0.616462	9.88033	0.0093371	0.0323453	ENSMUSG00000024610,ENSMUSG00000093327
MG4613	-0.511542	4.91033	0.00935118	0.0323453	ENSMUSG00000057113,ENSMUSG00000081603,ENSMUSG00000081865
MG4004	-0.466184	4.70769	0.00935506	0.0323453	ENSMUSG00000004897
MG1060	0.552281	4.4012	0.00935592	0.0323453	ENSMUSG00000052477,ENSMUSG00000070034,ENSMUSG00000079808,ENSMUSG00000099693
MG2982	0.428781	5.66664	0.00938005	0.0323987	ENSMUSG00000026739,ENSMUSG00000048592
MG3169	-0.461796	5.50299	0.00938473	0.0323987	ENSMUSG00000043889,ENSMUSG00000059195,ENSMUSG00000092650
MG1950	-0.396742	6.03176	0.00940226	0.0324361	ENSMUSG00000044533,ENSMUSG00000057244,ENSMUSG00000061833,ENSMUSG00000062365,ENSMUSG00000072789,ENSMUSG00000074034,ENSMUSG00000074250,ENSMUSG00000079906,ENSMUSG00000081170,ENSMUSG00000081676,ENSMUSG00000081684,ENSMUSG00000082140,ENSMUSG00000082480,ENSMUSG00000082762,ENSMUSG00000082792,ENSMUSG00000083087,ENSMUSG00000083382,ENSMUSG00000085893,ENSMUSG00000087286,ENSMUSG00000091957,ENSMUSG00000095406,…
MG4185	0.385157	7.50589	0.00941684	0.0324633	ENSMUSG00000091549,ENSMUSG00000100078
MG3006	-0.404803	5.79556	0.00942617	0.0324724	ENSMUSG00000014313,ENSMUSG00000066491
MG865	0.637516	5.94065	0.00943324	0.0324736	ENSMUSG00000027227,ENSMUSG00000099858
MG4573	0.376149	7.22108	0.00947818	0.0325877	ENSMUSG00000031320,ENSMUSG00000044609,ENSMUSG00000081733
MG2306	0.51949	4.92512	0.00947981	0.0325877	ENSMUSG00000078762,ENSMUSG00000094365,ENSMUSG00000103260
MG649	-0.44278	5.09871	0.00955654	0.0328282	ENSMUSG00000059355
MG1559	-0.490608	10.8614	0.00958174	0.0328914	ENSMUSG00000059195,ENSMUSG00000062825
MG1728	0.397032	6.03393	0.00960032	0.0329319	ENSMUSG00000070733
MG4338	0.419843	5.76587	0.00964958	0.033072	ENSMUSG00000081671,ENSMUSG00000084279,ENSMUSG00000094017,ENSMUSG00000095865
MG113	0.419784	8.8633	0.00965482	0.033072	ENSMUSG00000061232,ENSMUSG00000073411
MG1400	0.359529	7.1878	0.00968493	0.0331517	ENSMUSG00000045128,ENSMUSG00000066620,ENSMUSG00000081051,ENSMUSG00000081382,ENSMUSG00000091732
MG3218	-0.50249	5.38758	0.00970788	0.0331945	ENSMUSG00000022010
MG4058	0.556761	4.48113	0.00971138	0.0331945	ENSMUSG00000037706,ENSMUSG00000059277
MG3311	-0.553765	4.19569	0.00971797	0.0331945	ENSMUSG00000024829
MG4090	-0.532384	4.80823	0.00974682	0.0332696	ENSMUSG00000039230,ENSMUSG00000046605
MG1976	0.406697	5.51459	0.00978137	0.0333594	ENSMUSG00000066270,ENSMUSG00000093826
MG3847	-0.499038	5.21161	0.0097915	0.0333594	ENSMUSG00000037894,ENSMUSG00000083852,ENSMUSG00000097703,ENSMUSG00000101878
MG439	-0.39184	6.51119	0.00979377	0.0333594	ENSMUSG00000017778,ENSMUSG00000081485
MG278	0.504435	4.65262	0.00984895	0.0335238	ENSMUSG00000047215,ENSMUSG00000047965,ENSMUSG00000082475,ENSMUSG00000094989
MG3510	0.49349	5.8245	0.0100133	0.0340593	ENSMUSG00000031389,ENSMUSG00000031391
MG3542	-0.429679	5.42626	0.0100367	0.0341149	ENSMUSG00000021116
MG2978	0.396436	7.47208	0.0101747	0.0345599	ENSMUSG00000047714
MG1744	-0.438443	5.85588	0.0102063	0.0346429	ENSMUSG00000022962,ENSMUSG00000085337
MG4541	0.534485	5.41335	0.0102233	0.0346762	ENSMUSG00000034484,ENSMUSG00000080772
MG1471	0.457902	6.22328	0.010349	0.0350782	ENSMUSG00000028560,ENSMUSG00000103921
MG3438	-0.427961	7.40355	0.0103817	0.0351643	ENSMUSG00000035248,ENSMUSG00000089875
MG416	0.366961	7.63558	0.0103955	0.0351848	ENSMUSG00000028081
MG204	-0.492579	4.7421	0.0104023	0.0351848	ENSMUSG00000056412
MG2902	-0.511236	3.85214	0.0104965	0.0354787	ENSMUSG00000060467,ENSMUSG00000060680,ENSMUSG00000080021,ENSMUSG00000084817
MG3673	-0.585	4.09878	0.010566	0.0356887	ENSMUSG00000027300,ENSMUSG00000079043
MG836	-0.65237	4.20412	0.0106091	0.0358095	ENSMUSG00000030330,ENSMUSG00000072770
MG3295	-0.438676	5.07958	0.010682	0.0360305	ENSMUSG00000029064
MG3116	0.497719	4.62358	0.0107141	0.0361136	ENSMUSG00000031902,ENSMUSG00000084128
MG4214	0.402661	6.12129	0.0107983	0.0363721	ENSMUSG00000030400,ENSMUSG00000040714
MG3109	0.435146	5.61454	0.0109164	0.0367442	ENSMUSG00000039285
MG3676	0.398724	8.02067	0.0109417	0.0367964	ENSMUSG00000024608
MG3310	0.544358	3.90179	0.0109471	0.0367964	ENSMUSG00000040562,ENSMUSG00000058135,ENSMUSG00000091561
MG705	0.442448	8.27118	0.0109633	0.0367978	ENSMUSG00000044285,ENSMUSG00000103034
MG2943	0.552537	4.43081	0.0109696	0.0367978	ENSMUSG00000021374
MG2662	-0.402159	6.0919	0.0109703	0.0367978	ENSMUSG00000020827,ENSMUSG00000086976
MG4192	0.468763	4.64028	0.0110101	0.0369061	ENSMUSG00000047215,ENSMUSG00000062456,ENSMUSG00000082196
MG2965	-1.66048	8.3871	0.0110606	0.0370497	ENSMUSG00000055609,ENSMUSG00000069917,ENSMUSG00000069919,ENSMUSG00000073063
MG266	0.426525	5.36468	0.0111068	0.0371786	ENSMUSG00000015656,ENSMUSG00000064791,ENSMUSG00000093798,ENSMUSG00000097554,ENSMUSG00000100033,ENSMUSG00000100801,ENSMUSG00000102972,ENSMUSG00000103823
MG282	-0.366375	6.78418	0.0113119	0.0378392	ENSMUSG00000026276
MG1903	-0.447201	5.37336	0.01134	0.0379068	ENSMUSG00000042043,ENSMUSG00000084304
MG108	0.574793	5.6393	0.0114064	0.0381026	ENSMUSG00000064340,ENSMUSG00000064341
MG354	-0.439365	5.33441	0.0114469	0.0382115	ENSMUSG00000051355,ENSMUSG00000098650
MG2913	0.61487	5.81327	0.0115014	0.0383671	ENSMUSG00000059325,ENSMUSG00000087541
MG717	0.444216	9.55032	0.0115418	0.0384753	ENSMUSG00000093798,ENSMUSG00000097554,ENSMUSG00000100801
MG2488	0.436917	9.3085	0.011636	0.0387625	ENSMUSG00000059005
MG2766	-0.400585	5.93757	0.0116479	0.0387757	ENSMUSG00000030079,ENSMUSG00000104496
MG2273	-0.714187	15.3086	0.0116679	0.0388155	ENSMUSG00000064358,ENSMUSG00000101111
MG469	0.413059	5.33506	0.0116905	0.0388642	ENSMUSG00000028081,ENSMUSG00000059751,ENSMUSG00000062611,ENSMUSG00000081992,ENSMUSG00000083320
MG695	0.443126	5.55614	0.0117167	0.0389246	ENSMUSG00000054717,ENSMUSG00000094017,ENSMUSG00000095865
MG4351	0.359525	7.60163	0.0117287	0.0389378	ENSMUSG00000071533
MG2341	-0.376408	7.20026	0.0117588	0.0390108	ENSMUSG00000052825,ENSMUSG00000074656
MG435	0.447163	11.6852	0.0117995	0.0391193	ENSMUSG00000015656,ENSMUSG00000093798,ENSMUSG00000097554,ENSMUSG00000100801
MG1937	0.430766	4.77244	0.0120562	0.0399429	ENSMUSG00000064345,ENSMUSG00000064346
MG4776	0.46464	4.90407	0.0120697	0.0399604	ENSMUSG00000036087,ENSMUSG00000063656
MG4663	-0.388778	6.3888	0.0122175	0.0404221	ENSMUSG00000057359,ENSMUSG00000057990,ENSMUSG00000062933,ENSMUSG00000071866,ENSMUSG00000075245,ENSMUSG00000083780,ENSMUSG00000084328,ENSMUSG00000087701,ENSMUSG00000093392,ENSMUSG00000101652
MG1776	-0.46291	5.3098	0.0122399	0.0404684	ENSMUSG00000025287,ENSMUSG00000047565
MG3305	0.411781	10.1426	0.0122864	0.0405946	ENSMUSG00000034994,ENSMUSG00000082575
MG2556	0.359053	7.7155	0.0122949	0.040595	ENSMUSG00000035929,ENSMUSG00000056116,ENSMUSG00000060550,ENSMUSG00000067203,ENSMUSG00000067212,ENSMUSG00000073402,ENSMUSG00000073409,ENSMUSG00000073411,ENSMUSG00000079492,ENSMUSG00000079507,ENSMUSG00000092243
MG3190	0.431058	5.15843	0.0123099	0.0406167	ENSMUSG00000008683,ENSMUSG00000067058,ENSMUSG00000081087,ENSMUSG00000083757,ENSMUSG00000098201
MG465	-0.50281	3.94838	0.0123967	0.0408755	ENSMUSG00000045377,ENSMUSG00000059278
MG2969	0.383228	5.70515	0.0125022	0.0411952	ENSMUSG00000032399,ENSMUSG00000095868,ENSMUSG00000101795
MG2800	0.406689	6.82347	0.0125336	0.0412708	ENSMUSG00000103865
MG4740	0.403274	8.88518	0.012612	0.0415008	ENSMUSG00000045128,ENSMUSG00000081051,ENSMUSG00000081382
MG1395	-0.410932	5.21655	0.0126443	0.0415786	ENSMUSG00000057506
MG2000	0.409	5.5829	0.0127206	0.0418012	ENSMUSG00000050621,ENSMUSG00000081429,ENSMUSG00000090733
MG3693	-0.675607	10.6101	0.0127617	0.0419077	ENSMUSG00000064351,ENSMUSG00000064352,ENSMUSG00000083563,ENSMUSG00000101249
MG2835	-0.570715	4.90252	0.0128093	0.0420307	ENSMUSG00000029840
MG4237	0.470259	4.52374	0.0128164	0.0420307	ENSMUSG00000073609,ENSMUSG00000099624,ENSMUSG00000101660
MG3157	0.430514	5.12587	0.012888	0.0422367	ENSMUSG00000060938
MG881	0.381779	5.96451	0.0129095	0.0422786	ENSMUSG00000066362,ENSMUSG00000069972,ENSMUSG00000082626
MG2507	-0.410426	6.63106	0.0129236	0.0422861	ENSMUSG00000032182,ENSMUSG00000032185
MG3368	-0.438598	10.2979	0.0129292	0.0422861	ENSMUSG00000059796,ENSMUSG00000101188
MG3380	-0.399184	7.33423	0.0129448	0.0423085	ENSMUSG00000016319
MG3822	0.364764	7.01543	0.012989	0.0424244	ENSMUSG00000066116,ENSMUSG00000068396
MG2481	-0.365122	7.24585	0.0130538	0.0426073	ENSMUSG00000059923,ENSMUSG00000081121
MG1879	-0.447101	6.58318	0.0130901	0.0426819	ENSMUSG00000059796,ENSMUSG00000063586,ENSMUSG00000101188
MG3988	0.737463	4.57555	0.0130943	0.0426819	ENSMUSG00000061207
MG2506	-0.463809	5.18607	0.0131311	0.0427731	ENSMUSG00000067719,ENSMUSG00000084168
MG922	-0.464911	4.83681	0.0131435	0.0427847	ENSMUSG00000029922,ENSMUSG00000082389
MG3129	-0.553375	6.048	0.0132592	0.0431324	ENSMUSG00000058927,ENSMUSG00000062038,ENSMUSG00000063694,ENSMUSG00000080977
MG3046	-0.447157	5.0236	0.0133829	0.0435058	ENSMUSG00000028741,ENSMUSG00000091105
MG88	0.59656	4.5472	0.0134146	0.0435794	ENSMUSG00000001665,ENSMUSG00000092360
MG158	0.427428	8.04126	0.0134734	0.0437413	ENSMUSG00000055413,ENSMUSG00000060550,ENSMUSG00000073409,ENSMUSG00000073411
MG911	-0.619313	3.80148	0.0135328	0.0439046	ENSMUSG00000057363
MG2926	0.418524	7.76423	0.0135698	0.0439952	ENSMUSG00000037742,ENSMUSG00000082536,ENSMUSG00000091549,ENSMUSG00000100078
MG882	-0.486713	4.51761	0.0136106	0.044098	ENSMUSG00000044533,ENSMUSG00000061833,ENSMUSG00000066487,ENSMUSG00000072789,ENSMUSG00000080972,ENSMUSG00000081210,ENSMUSG00000082480,ENSMUSG00000082762,ENSMUSG00000083087,ENSMUSG00000090544,ENSMUSG00000091957,ENSMUSG00000095406,ENSMUSG00000096177,ENSMUSG00000100922,ENSMUSG00000104280
MG1551	-0.396272	5.25804	0.0136446	0.0441785	ENSMUSG00000044533,ENSMUSG00000057244,ENSMUSG00000061833,ENSMUSG00000062365,ENSMUSG00000072789,ENSMUSG00000074034,ENSMUSG00000074250,ENSMUSG00000081170,ENSMUSG00000081210,ENSMUSG00000081684,ENSMUSG00000082140,ENSMUSG00000082480,ENSMUSG00000082762,ENSMUSG00000082792,ENSMUSG00000083087,ENSMUSG00000083382,ENSMUSG00000085893,ENSMUSG00000091410,ENSMUSG00000091957,ENSMUSG00000095406,ENSMUSG00000095427,…
MG3852	0.367727	7.06572	0.0136661	0.0442187	ENSMUSG00000062328,ENSMUSG00000066475,ENSMUSG00000066543,ENSMUSG00000075587,ENSMUSG00000081855,ENSMUSG00000081895,ENSMUSG00000082035,ENSMUSG00000084148,ENSMUSG00000084345,ENSMUSG00000092563
MG4767	-0.533878	4.62671	0.0138879	0.0448841	ENSMUSG00000063694
MG3950	-0.493192	4.56033	0.0138903	0.0448841	ENSMUSG00000027364,ENSMUSG00000038489
MG2137	0.449648	5.17555	0.0139107	0.04492	ENSMUSG00000030780,ENSMUSG00000030781
MG2504	0.415508	5.5739	0.0139472	0.0449845	ENSMUSG00000070034,ENSMUSG00000094127
MG1244	-0.50411	4.32466	0.0139492	0.0449845	ENSMUSG00000044533,ENSMUSG00000057244,ENSMUSG00000066487,ENSMUSG00000074034,ENSMUSG00000083087,ENSMUSG00000083382,ENSMUSG00000084333,ENSMUSG00000085361,ENSMUSG00000091019,ENSMUSG00000095427,ENSMUSG00000096177,ENSMUSG00000098713,ENSMUSG00000104280
MG2093	-0.473355	4.1607	0.014007	0.0451409	ENSMUSG00000022476,ENSMUSG00000022477
MG3960	0.466489	10.0272	0.0140426	0.0452255	ENSMUSG00000035530
MG3704	0.340577	6.84782	0.0140862	0.0453257	ENSMUSG00000066037,ENSMUSG00000099377
MG2071	-0.486906	5.71733	0.0140924	0.0453257	ENSMUSG00000044533,ENSMUSG00000057244,ENSMUSG00000061833,ENSMUSG00000062365,ENSMUSG00000066487,ENSMUSG00000068604,ENSMUSG00000074034,ENSMUSG00000080955,ENSMUSG00000081170,ENSMUSG00000081210,ENSMUSG00000081613,ENSMUSG00000081684,ENSMUSG00000082039,ENSMUSG00000082140,ENSMUSG00000082480,ENSMUSG00000082762,ENSMUSG00000084333,ENSMUSG00000084373,ENSMUSG00000087286,ENSMUSG00000091957,ENSMUSG00000095427,…
MG2717	0.411286	8.4676	0.0142228	0.0457148	ENSMUSG00000057370,ENSMUSG00000066180,ENSMUSG00000066443,ENSMUSG00000068014,ENSMUSG00000068397,ENSMUSG00000071475,ENSMUSG00000072714,ENSMUSG00000081559,ENSMUSG00000083394,ENSMUSG00000083434,ENSMUSG00000083596,ENSMUSG00000083910,ENSMUSG00000084231,ENSMUSG00000084383,ENSMUSG00000089883,ENSMUSG00000094092,ENSMUSG00000094256,ENSMUSG00000095524,ENSMUSG00000100944,ENSMUSG00000104418
MG1147	-0.348235	7.71818	0.0143289	0.0460253	ENSMUSG00000039041,ENSMUSG00000042165
MG3967	0.383712	7.81523	0.01435	0.0460624	ENSMUSG00000081051,ENSMUSG00000081382
MG368	0.431435	4.89559	0.0144012	0.0461964	ENSMUSG00000057143,ENSMUSG00000066258
MG1722	0.404143	5.36738	0.0144137	0.0462059	ENSMUSG00000024667,ENSMUSG00000034820
MG4706	0.363006	7.69427	0.0144759	0.0463747	ENSMUSG00000047215,ENSMUSG00000047965,ENSMUSG00000062456,ENSMUSG00000081797,ENSMUSG00000094989,ENSMUSG00000095847,ENSMUSG00000101875
MG4722	-0.425269	4.91087	0.0145433	0.0465571	ENSMUSG00000011257
MG3449	-0.430945	8.83976	0.0145547	0.0465571	ENSMUSG00000021866,ENSMUSG00000098369,ENSMUSG00000098428
MG280	0.382343	5.76396	0.0145617	0.0465571	ENSMUSG00000029550,ENSMUSG00000072693
MG3707	0.450922	6.03216	0.0145906	0.0466188	ENSMUSG00000026623
MG4454	-0.452422	5.08681	0.0146171	0.0466725	ENSMUSG00000058927,ENSMUSG00000062038,ENSMUSG00000063694
MG3534	0.394803	6.27902	0.0146724	0.0468185	ENSMUSG00000030243,ENSMUSG00000041671
MG519	-0.410987	6.92962	0.0147343	0.0469849	ENSMUSG00000029580,ENSMUSG00000034158,ENSMUSG00000043889,ENSMUSG00000059195,ENSMUSG00000062825,ENSMUSG00000083405
MG1470	0.413845	5.38976	0.014838	0.0472844	ENSMUSG00000022858,ENSMUSG00000069011,ENSMUSG00000083838
MG485	-0.484939	3.81295	0.0148491	0.047289	ENSMUSG00000071528,ENSMUSG00000081331,ENSMUSG00000084830
MG3002	0.412777	5.44488	0.014902	0.0474261	ENSMUSG00000030057
MG2327	-0.439365	4.70946	0.0149868	0.0476647	ENSMUSG00000024081,ENSMUSG00000062691
MG1434	0.439742	5.19841	0.0150545	0.0478486	ENSMUSG00000029505,ENSMUSG00000082381
MG4376	-0.841027	8.03597	0.0151273	0.0480486	ENSMUSG00000027651,ENSMUSG00000037820
MG2895	0.388983	5.26371	0.0151731	0.0481624	ENSMUSG00000020460,ENSMUSG00000055093,ENSMUSG00000058838,ENSMUSG00000081394,ENSMUSG00000082345
MG4585	0.423207	5.54669	0.0153372	0.0486514	ENSMUSG00000029472
MG1467	0.379164	8.10047	0.0153807	0.0487575	ENSMUSG00000031821,ENSMUSG00000031822
MG2068	0.377872	7.09686	0.0154223	0.0488574	ENSMUSG00000022066,ENSMUSG00000095463
MG2299	0.483863	6.46884	0.0154395	0.04888	ENSMUSG00000002496,ENSMUSG00000032855
MG4465	0.398782	5.56138	0.0154833	0.0489866	ENSMUSG00000037563,ENSMUSG00000060419,ENSMUSG00000062458,ENSMUSG00000080779
MG4396	-0.39432	8.56667	0.0155583	0.0491731	ENSMUSG00000020358,ENSMUSG00000020359
MG67	0.412507	8.6152	0.0155625	0.0491731	ENSMUSG00000043962,ENSMUSG00000081788
MG4000	0.513901	4.36018	0.0155771	0.0491867	ENSMUSG00000020719,ENSMUSG00000082454,ENSMUSG00000093273
MG736	0.458563	5.88933	0.0155871	0.0491867	ENSMUSG00000045868,ENSMUSG00000063286,ENSMUSG00000078606,ENSMUSG00000086513,ENSMUSG00000095457,ENSMUSG00000095649
MG1144	0.415609	5.07442	0.0157179	0.049567	ENSMUSG00000031320,ENSMUSG00000044609,ENSMUSG00000101735
MG2096	0.382156	6.18891	0.0157366	0.0495939	ENSMUSG00000026492,ENSMUSG00000091277
MG4413	-0.340485	6.67861	0.015841	0.0498905	ENSMUSG00000001440
MG4620	0.595571	3.995	0.0158642	0.0499041	ENSMUSG00000079509
MG2247	-0.399545	5.62192	0.015866	0.0499041	ENSMUSG00000005683,ENSMUSG00000046934
MG1306	-0.576361	4.08043	0.0159488	0.0501322	ENSMUSG00000058927,ENSMUSG00000062038,ENSMUSG00000063694,ENSMUSG00000080839,ENSMUSG00000080977
MG4833	-0.407824	5.32013	0.0160063	0.0502802	ENSMUSG00000006058
MG1984	0.465658	5.40062	0.0160772	0.0504703	ENSMUSG00000008683,ENSMUSG00000084314
MG3025	-0.383183	8.56457	0.0161222	0.0505788	ENSMUSG00000036427,ENSMUSG00000043192
MG4738	0.385291	7.78463	0.0162422	0.0508927	ENSMUSG00000030655
MG2171	-0.42742	4.54232	0.0162433	0.0508927	ENSMUSG00000057113,ENSMUSG00000082878,ENSMUSG00000090602
MG3900	0.373601	5.82169	0.0162887	0.0509775	ENSMUSG00000074129,ENSMUSG00000081159
MG998	0.432113	9.80827	0.0162913	0.0509775	ENSMUSG00000021134,ENSMUSG00000070729
MG4100	0.385478	7.94634	0.016337	0.0510874	ENSMUSG00000081400
MG4763	-0.557359	4.06463	0.0163598	0.0511258	ENSMUSG00000082100
MG1405	-0.358267	5.98752	0.0165278	0.0516174	ENSMUSG00000021807,ENSMUSG00000041355,ENSMUSG00000074479
MG2039	-0.359097	7.62371	0.0166173	0.0518635	ENSMUSG00000044533,ENSMUSG00000057244,ENSMUSG00000061833,ENSMUSG00000062365,ENSMUSG00000066487,ENSMUSG00000068604,ENSMUSG00000074034,ENSMUSG00000080955,ENSMUSG00000081170,ENSMUSG00000081210,ENSMUSG00000081543,ENSMUSG00000081684,ENSMUSG00000082140,ENSMUSG00000082480,ENSMUSG00000082762,ENSMUSG00000083236,ENSMUSG00000084333,ENSMUSG00000084373,ENSMUSG00000085893,ENSMUSG00000091957,ENSMUSG00000095427,…
MG893	-0.478406	5.85167	0.0167414	0.0522173	ENSMUSG00000044533,ENSMUSG00000066487,ENSMUSG00000068604,ENSMUSG00000074034,ENSMUSG00000080790,ENSMUSG00000081684,ENSMUSG00000082762,ENSMUSG00000084333,ENSMUSG00000085893,ENSMUSG00000091957,ENSMUSG00000095427,ENSMUSG00000104074
MG496	-0.359359	7.27169	0.0167581	0.0522358	ENSMUSG00000024824,ENSMUSG00000040385
MG2779	0.536452	5.96463	0.0167973	0.0523242	ENSMUSG00000047281
MG3531	-0.440499	4.38449	0.0168646	0.0525002	ENSMUSG00000007564,ENSMUSG00000083280
MG2533	-0.472882	4.20043	0.0169622	0.0527702	ENSMUSG00000083964,ENSMUSG00000100153
MG1359	0.565837	5.08391	0.0169874	0.0527851	ENSMUSG00000045868,ENSMUSG00000073902,ENSMUSG00000078606,ENSMUSG00000095457,ENSMUSG00000095649
MG2345	-0.483283	4.65662	0.0169888	0.0527851	ENSMUSG00000017721,ENSMUSG00000084099
MG2104	0.376634	7.78676	0.0170986	0.0530922	ENSMUSG00000060550,ENSMUSG00000061232,ENSMUSG00000067235,ENSMUSG00000073402,ENSMUSG00000073405,ENSMUSG00000073409,ENSMUSG00000073411,ENSMUSG00000079507
MG4162	-0.468688	4.38791	0.0171629	0.0532478	ENSMUSG00000006456,ENSMUSG00000095913,ENSMUSG00000096370
MG1093	0.434889	6.16537	0.0171725	0.0532478	ENSMUSG00000021012,ENSMUSG00000051166
MG3098	-0.502385	4.11258	0.0171817	0.0532478	ENSMUSG00000021416,ENSMUSG00000021417,ENSMUSG00000085962
MG3502	0.37837	8.41875	0.0172184	0.0533277	ENSMUSG00000056116,ENSMUSG00000079491
MG37	0.480142	4.56369	0.0172323	0.0533366	ENSMUSG00000072847,ENSMUSG00000098196
MG2842	0.392004	5.28543	0.0172514	0.0533617	ENSMUSG00000040242
MG2634	-0.640795	3.44789	0.0172698	0.0533845	ENSMUSG00000029711,ENSMUSG00000029713
MG1813	-0.43704	8.98749	0.017428	0.053839	ENSMUSG00000043889,ENSMUSG00000059195,ENSMUSG00000062825,ENSMUSG00000074978
MG2310	0.361562	7.70359	0.0175188	0.0540851	ENSMUSG00000040681
MG3966	0.331852	7.29114	0.0175553	0.0541634	ENSMUSG00000047676,ENSMUSG00000080746,ENSMUSG00000082895
MG4567	-0.447081	4.80617	0.0176337	0.0543707	ENSMUSG00000083097
MG4676	0.390758	8.5509	0.017694	0.0545217	ENSMUSG00000031320,ENSMUSG00000081400,ENSMUSG00000098559
MG3568	0.392363	5.8273	0.0177863	0.0547715	ENSMUSG00000028840,ENSMUSG00000086322
MG22	0.365815	6.80127	0.0179053	0.0551029	ENSMUSG00000008683,ENSMUSG00000081087,ENSMUSG00000083022
MG2461	-0.45302	4.42884	0.0179517	0.0552107	ENSMUSG00000025817
MG3604	0.400043	6.53503	0.017993	0.0553025	ENSMUSG00000044424,ENSMUSG00000061477
MG3465	-0.455018	5.51019	0.0180237	0.0553446	ENSMUSG00000003814,ENSMUSG00000081731
MG4564	0.3447	6.71298	0.0180295	0.0553446	ENSMUSG00000062456,ENSMUSG00000082475,ENSMUSG00000094989,ENSMUSG00000095847
MG2387	-0.369224	5.78221	0.0182166	0.055853	ENSMUSG00000003038,ENSMUSG00000070713,ENSMUSG00000079067,ENSMUSG00000094627,ENSMUSG00000101236
MG366	0.349499	7.41177	0.0182182	0.055853	ENSMUSG00000082536,ENSMUSG00000089993,ENSMUSG00000100078
MG2774	0.543451	4.45442	0.0183089	0.0560913	ENSMUSG00000057605,ENSMUSG00000081706,ENSMUSG00000084106,ENSMUSG00000091086
MG3333	-0.407576	5.36255	0.0183191	0.0560913	ENSMUSG00000020349,ENSMUSG00000093006
MG4039	-0.369988	5.56576	0.0183427	0.0561283	ENSMUSG00000045503,ENSMUSG00000090996
MG2230	-0.433698	4.30213	0.0184069	0.0562892	ENSMUSG00000038845,ENSMUSG00000067547,ENSMUSG00000089647
MG4104	-0.417994	5.3133	0.018421	0.0562966	ENSMUSG00000022283,ENSMUSG00000089764,ENSMUSG00000102550
MG776	0.41164	5.39918	0.0184378	0.0563126	ENSMUSG00000020883,ENSMUSG00000084896
MG2070	0.390381	8.50124	0.0185364	0.0565782	ENSMUSG00000022858
MG2125	0.43148	5.49069	0.018575	0.0566405	ENSMUSG00000025907,ENSMUSG00000084094
MG2080	0.412889	5.06881	0.0185802	0.0566405	ENSMUSG00000060209,ENSMUSG00000062582,ENSMUSG00000080873,ENSMUSG00000081461,ENSMUSG00000082260,ENSMUSG00000082741,ENSMUSG00000083061,ENSMUSG00000083411,ENSMUSG00000085791
MG4439	0.42108	9.65487	0.0185974	0.0566572	ENSMUSG00000019505,ENSMUSG00000044285,ENSMUSG00000081552
MG15	0.39214	5.04428	0.0186919	0.0568733	ENSMUSG00000066551,ENSMUSG00000068466,ENSMUSG00000080928,ENSMUSG00000081622,ENSMUSG00000081738,ENSMUSG00000081932,ENSMUSG00000082127,ENSMUSG00000082585,ENSMUSG00000084129,ENSMUSG00000091876,ENSMUSG00000096006,ENSMUSG00000096722,ENSMUSG00000098412,ENSMUSG00000100007
MG258	-0.339001	6.64715	0.0187019	0.0568733	ENSMUSG00000054083,ENSMUSG00000054808
MG1375	-0.368626	5.70878	0.0187036	0.0568733	ENSMUSG00000060680,ENSMUSG00000080021,ENSMUSG00000084817,ENSMUSG00000090841
MG2036	0.394274	5.8212	0.0187302	0.0568973	ENSMUSG00000030042
MG2092	0.373156	8.09615	0.0187349	0.0568973	ENSMUSG00000048222,ENSMUSG00000068479
MG4362	0.437233	6.30573	0.0188101	0.0570611	ENSMUSG00000045868,ENSMUSG00000078606,ENSMUSG00000086513
MG1580	0.521769	4.24098	0.0188124	0.0570611	ENSMUSG00000028676,ENSMUSG00000104218
MG145	-0.472053	4.09076	0.0189291	0.0573792	ENSMUSG00000049233,ENSMUSG00000079508
MG3254	-0.386479	8.29376	0.018963	0.057446	ENSMUSG00000021218
MG1899	-0.516317	4.12179	0.0189822	0.0574682	ENSMUSG00000021631,ENSMUSG00000061474,ENSMUSG00000081911
MG373	-0.439608	4.22978	0.0191018	0.0577943	ENSMUSG00000061479
MG1750	0.400881	6.9479	0.0191573	0.0579098	ENSMUSG00000039997
MG1999	-0.420305	5.69395	0.0191639	0.0579098	ENSMUSG00000000275
MG2683	-0.359284	6.28612	0.0193004	0.058286	ENSMUSG00000028452
MG4349	-0.375418	7.26582	0.0193201	0.0583091	ENSMUSG00000006932,ENSMUSG00000040936
MG1430	0.325107	7.56015	0.0194463	0.0586537	ENSMUSG00000024248,ENSMUSG00000066553
MG4527	0.334344	7.1044	0.019486	0.0587367	ENSMUSG00000029328,ENSMUSG00000081871
MG1090	0.378619	6.34679	0.0196017	0.0590086	ENSMUSG00000047215,ENSMUSG00000062456
MG70	-0.351136	7.62622	0.0196108	0.0590086	ENSMUSG00000040715,ENSMUSG00000078515
MG3425	0.381616	8.88591	0.019623	0.0590086	ENSMUSG00000028495,ENSMUSG00000081406,ENSMUSG00000082465,ENSMUSG00000082926
MG3842	0.347979	7.35847	0.0196249	0.0590086	ENSMUSG00000025290,ENSMUSG00000081049,ENSMUSG00000081810,ENSMUSG00000093514,ENSMUSG00000100215,ENSMUSG00000100865
MG3175	0.393687	9.28317	0.0196546	0.0590614	ENSMUSG00000044424,ENSMUSG00000061477,ENSMUSG00000095597,ENSMUSG00000101452
MG2046	0.391568	5.72813	0.0198056	0.0594782	ENSMUSG00000049517,ENSMUSG00000058174,ENSMUSG00000082609,ENSMUSG00000100755
MG1025	0.451004	5.05352	0.0198626	0.0596125	ENSMUSG00000028630,ENSMUSG00000104443
MG3029	0.392632	8.20951	0.0199536	0.0598374	ENSMUSG00000081614,ENSMUSG00000083431,ENSMUSG00000093798,ENSMUSG00000097554,ENSMUSG00000100033,ENSMUSG00000100801,ENSMUSG00000101262,ENSMUSG00000102972,ENSMUSG00000103823
MG1052	-0.456075	4.34936	0.0199623	0.0598374	ENSMUSG00000003423,ENSMUSG00000007833
MG4749	-0.468544	3.82032	0.0200821	0.0601594	ENSMUSG00000021774
MG3647	0.410234	4.98229	0.0201101	0.0602062	ENSMUSG00000066258
MG120	0.341245	7.03543	0.0201247	0.0602127	ENSMUSG00000028081,ENSMUSG00000062611,ENSMUSG00000081992,ENSMUSG00000083320
MG872	0.373851	6.11502	0.0201506	0.0602528	ENSMUSG00000034663,ENSMUSG00000055725
MG1922	0.35999	6.51092	0.0202215	0.0604276	ENSMUSG00000047215,ENSMUSG00000062456,ENSMUSG00000081797,ENSMUSG00000082196,ENSMUSG00000094989,ENSMUSG00000095847
MG177	-0.395166	6.80899	0.020258	0.060489	ENSMUSG00000058927,ENSMUSG00000063694
MG381	-0.450398	5.50608	0.020267	0.060489	ENSMUSG00000000149,ENSMUSG00000050022
MG3607	-0.628754	8.57285	0.0203456	0.0606863	ENSMUSG00000064352
MG3599	0.506474	5.37178	0.0204058	0.0608285	ENSMUSG00000041777,ENSMUSG00000082938
MG600	-0.510763	3.85162	0.0204517	0.0609277	ENSMUSG00000028646,ENSMUSG00000096969
MG594	0.436494	5.93617	0.0205438	0.0611644	ENSMUSG00000078762,ENSMUSG00000094365
MG477	0.504431	7.26015	0.0208408	0.0620108	ENSMUSG00000036752,ENSMUSG00000095159
MG947	-0.441767	4.87268	0.0208633	0.0620396	ENSMUSG00000027531,ENSMUSG00000103392
MG3016	-0.47945	4.17586	0.0208962	0.0620991	ENSMUSG00000066735
MG3641	0.41198	11.8754	0.0209728	0.0622888	ENSMUSG00000019505,ENSMUSG00000044285
MG4520	0.379158	8.55958	0.0210194	0.062389	ENSMUSG00000020719
MG713	-0.45977	5.39962	0.0211346	0.0626925	ENSMUSG00000023004,ENSMUSG00000082809
MG3577	0.457993	4.45041	0.0212145	0.0628908	ENSMUSG00000078134
MG4146	-0.438991	4.31535	0.0213583	0.0632786	ENSMUSG00000083626,ENSMUSG00000091989
MG3786	0.386569	6.02501	0.0215203	0.0637197	ENSMUSG00000005899,ENSMUSG00000060743,ENSMUSG00000097347
MG1655	0.395505	4.92451	0.0216133	0.0639558	ENSMUSG00000041777
MG524	0.422354	4.67735	0.0217454	0.0643001	ENSMUSG00000024097,ENSMUSG00000098761
MG2904	-0.333982	6.63907	0.0217562	0.0643001	ENSMUSG00000005510,ENSMUSG00000084384
MG1146	0.437463	4.98451	0.0218904	0.0646575	ENSMUSG00000045411,ENSMUSG00000101166
MG1738	0.487722	4.91788	0.0219528	0.0648022	ENSMUSG00000045868,ENSMUSG00000078606,ENSMUSG00000086513,ENSMUSG00000093378
MG2261	0.486525	4.83811	0.0220554	0.0650294	ENSMUSG00000071793,ENSMUSG00000071796,ENSMUSG00000087153,ENSMUSG00000095403,ENSMUSG00000096401
MG3515	-0.477555	4.64817	0.0220566	0.0650294	ENSMUSG00000067017,ENSMUSG00000100839
MG3659	0.386703	7.75799	0.0220858	0.0650721	ENSMUSG00000082064,ENSMUSG00000082193,ENSMUSG00000086583
MG3352	0.367679	9.00524	0.0221022	0.0650721	ENSMUSG00000066475,ENSMUSG00000066543,ENSMUSG00000075587,ENSMUSG00000080996,ENSMUSG00000081855,ENSMUSG00000081861,ENSMUSG00000081895,ENSMUSG00000082035,ENSMUSG00000083149,ENSMUSG00000084148,ENSMUSG00000084345,ENSMUSG00000090001,ENSMUSG00000090941,ENSMUSG00000092563
MG3359	0.407187	5.06697	0.0221215	0.0650721	ENSMUSG00000071793,ENSMUSG00000071796,ENSMUSG00000073647,ENSMUSG00000095403
MG4272	0.395713	5.14332	0.0221248	0.0650721	ENSMUSG00000044424
MG3402	-0.422197	8.63272	0.0223523	0.0657013	ENSMUSG00000059195,ENSMUSG00000062825,ENSMUSG00000074978
MG886	0.513632	4.81514	0.0223906	0.0657741	ENSMUSG00000033983,ENSMUSG00000103316
MG2678	0.427089	4.50922	0.0225011	0.066031	ENSMUSG00000033411
MG1549	0.42156	10.6602	0.022517	0.066031	ENSMUSG00000071076,ENSMUSG00000080058
MG1755	0.529184	4.39499	0.0225278	0.066031	ENSMUSG00000044795
MG1901	-0.348058	6.9376	0.0225462	0.066031	ENSMUSG00000040158
MG3133	-0.367924	5.50033	0.0225491	0.066031	ENSMUSG00000025364
MG1174	0.380844	8.55412	0.0225598	0.066031	ENSMUSG00000058558,ENSMUSG00000082064,ENSMUSG00000086583
MG2889	0.358714	5.78828	0.0226761	0.0663314	ENSMUSG00000008683,ENSMUSG00000067058,ENSMUSG00000081087,ENSMUSG00000083022
MG1326	0.517809	4.69381	0.0227345	0.0664259	ENSMUSG00000038742,ENSMUSG00000038884
MG3886	-0.390477	5.0573	0.0227358	0.0664259	ENSMUSG00000022427,ENSMUSG00000084874
MG3007	0.329804	6.83939	0.0227608	0.0664588	ENSMUSG00000024018,ENSMUSG00000024019,ENSMUSG00000098374
MG1606	-0.39346	5.11772	0.0227917	0.0665089	ENSMUSG00000017778
MG3817	-0.367302	8.40462	0.0229725	0.0669961	ENSMUSG00000028639
MG2239	-0.467176	4.75513	0.0230154	0.0670808	ENSMUSG00000018659,ENSMUSG00000078700
MG237	-0.412528	8.36343	0.0231018	0.0672608	ENSMUSG00000029580,ENSMUSG00000087235,ENSMUSG00000087569
MG4325	0.389389	5.73617	0.0231048	0.0672608	ENSMUSG00000081049,ENSMUSG00000100215
MG4597	-0.351785	7.35103	0.023182	0.0674252	ENSMUSG00000026473,ENSMUSG00000082100
MG2199	0.37577	6.06853	0.0231891	0.0674252	ENSMUSG00000034892,ENSMUSG00000059064,ENSMUSG00000081344
MG1528	-0.538144	4.34882	0.0233613	0.0678849	ENSMUSG00000035215,ENSMUSG00000064317
MG2654	0.324002	7.3232	0.0234024	0.0679636	ENSMUSG00000037742,ENSMUSG00000082536,ENSMUSG00000089993
MG1828	-0.401116	5.16157	0.0234574	0.0680826	ENSMUSG00000015341,ENSMUSG00000083670
MG2653	-0.376202	6.11779	0.0235224	0.0682305	ENSMUSG00000043889,ENSMUSG00000059195,ENSMUSG00000062825,ENSMUSG00000098955
MG1402	-0.374432	5.8581	0.0235722	0.0683339	ENSMUSG00000070493,ENSMUSG00000083019
MG1140	0.44814	5.09784	0.0237096	0.0686738	ENSMUSG00000029475,ENSMUSG00000081309
MG627	0.330442	7.55985	0.0237178	0.0686738	ENSMUSG00000067058,ENSMUSG00000081087
MG78	0.372561	5.64599	0.0238083	0.0688806	ENSMUSG00000066543,ENSMUSG00000081855,ENSMUSG00000081895,ENSMUSG00000082035,ENSMUSG00000084148,ENSMUSG00000102193
MG4589	0.368104	5.50211	0.0238176	0.0688806	ENSMUSG00000048222,ENSMUSG00000068479,ENSMUSG00000081152
MG4781	-0.376192	5.74712	0.0238352	0.0688903	ENSMUSG00000024942,ENSMUSG00000097404
MG3594	0.550137	4.43374	0.0239046	0.0690499	ENSMUSG00000020453,ENSMUSG00000053263
MG349	-0.384916	6.11664	0.0239697	0.0691967	ENSMUSG00000060467,ENSMUSG00000080021,ENSMUSG00000090841
MG2901	0.360727	6.49568	0.0240511	0.0693903	ENSMUSG00000098134,ENSMUSG00000104049
MG425	0.456329	4.72537	0.0241095	0.0695113	ENSMUSG00000037608,ENSMUSG00000081242
MG745	-0.503952	3.86306	0.0241217	0.0695113	ENSMUSG00000021520,ENSMUSG00000081228,ENSMUSG00000089838
MG4299	0.564134	3.2506	0.0241436	0.069533	ENSMUSG00000045294,ENSMUSG00000102525
MG523	-0.366805	5.84651	0.0243719	0.0701489	ENSMUSG00000038141,ENSMUSG00000093880,ENSMUSG00000096780
MG3962	0.382243	6.0579	0.0244272	0.0702662	ENSMUSG00000034437,ENSMUSG00000078134
MG1164	-0.318768	6.94212	0.0245497	0.0705364	ENSMUSG00000062480,ENSMUSG00000068039
MG2482	0.335571	6.88303	0.0245502	0.0705364	ENSMUSG00000029012,ENSMUSG00000039221,ENSMUSG00000084235
MG3648	0.423066	4.39086	0.0245695	0.07055	ENSMUSG00000004665
MG2146	-0.46278	4.37644	0.024611	0.0706273	ENSMUSG00000022378
MG161	0.597328	4.69016	0.0247296	0.0709256	ENSMUSG00000007850,ENSMUSG00000038384
MG702	0.333158	7.16292	0.02479	0.0710569	ENSMUSG00000021039,ENSMUSG00000021040
MG3249	-0.392926	7.07851	0.0248308	0.0711317	ENSMUSG00000029580,ENSMUSG00000031972,ENSMUSG00000091426
MG2391	0.346896	7.8527	0.0248645	0.0711625	ENSMUSG00000044609
MG4736	-0.311953	6.99487	0.0248709	0.0711625	ENSMUSG00000048600,ENSMUSG00000059810
MG3319	-0.455929	4.83572	0.0249743	0.0713895	ENSMUSG00000041025,ENSMUSG00000094439
MG2806	0.354418	6.3977	0.0249797	0.0713895	ENSMUSG00000087153,ENSMUSG00000095403
MG2971	0.397043	5.0187	0.0250236	0.071473	ENSMUSG00000046434,ENSMUSG00000046636,ENSMUSG00000058922
MG4281	0.343237	7.63255	0.0250557	0.0715223	ENSMUSG00000063953,ENSMUSG00000075232
MG2389	0.369544	6.43242	0.0250737	0.0715307	ENSMUSG00000058558,ENSMUSG00000082178,ENSMUSG00000086583
MG3755	-0.677399	9.3886	0.0250881	0.0715307	ENSMUSG00000096979
MG4257	-0.347372	6.53802	0.0251481	0.0716595	ENSMUSG00000041459
MG2484	-0.329454	6.41592	0.0253411	0.0721671	ENSMUSG00000005982,ENSMUSG00000005983
MG1424	0.344753	6.02575	0.0253755	0.0722226	ENSMUSG00000034994,ENSMUSG00000082575,ENSMUSG00000084183
MG891	0.359326	5.5636	0.0254008	0.072252	ENSMUSG00000026466,ENSMUSG00000050565
MG4806	0.337951	6.40552	0.0255087	0.0725165	ENSMUSG00000019039,ENSMUSG00000066357
MG2174	0.325902	6.18775	0.0256227	0.072798	ENSMUSG00000021927,ENSMUSG00000046434,ENSMUSG00000058922,ENSMUSG00000083311
MG109	0.375019	5.26709	0.0256561	0.0728502	ENSMUSG00000022811
MG1640	0.405655	5.26582	0.0257179	0.0729435	ENSMUSG00000025290,ENSMUSG00000081810
MG1734	-0.477214	6.12513	0.025733	0.0729435	ENSMUSG00000059743,ENSMUSG00000090610
MG2455	0.478947	3.77137	0.025742	0.0729435	ENSMUSG00000029148,ENSMUSG00000055424
MG2397	-0.408433	5.81505	0.0257492	0.0729435	ENSMUSG00000044533,ENSMUSG00000057244,ENSMUSG00000061833,ENSMUSG00000068604,ENSMUSG00000072789,ENSMUSG00000079906,ENSMUSG00000080790,ENSMUSG00000080972,ENSMUSG00000081170,ENSMUSG00000081684,ENSMUSG00000082480,ENSMUSG00000082535,ENSMUSG00000082792,ENSMUSG00000083382,ENSMUSG00000085893,ENSMUSG00000087286,ENSMUSG00000090544,ENSMUSG00000091957,ENSMUSG00000095406,ENSMUSG00000098713,ENSMUSG00000100648,…
MG4240	0.400873	5.88357	0.0258012	0.0730481	ENSMUSG00000030804,ENSMUSG00000096145
MG4034	0.374913	5.561	0.0259489	0.0734235	ENSMUSG00000063442,ENSMUSG00000069682,ENSMUSG00000080054,ENSMUSG00000082419
MG3706	-0.419749	4.48006	0.0261453	0.0739361	ENSMUSG00000067017,ENSMUSG00000070372,ENSMUSG00000100839
MG4379	0.362753	8.16603	0.0261668	0.0739537	ENSMUSG00000023944,ENSMUSG00000080775
MG3930	0.320662	7.10223	0.0262365	0.0740948	ENSMUSG00000067058,ENSMUSG00000081087,ENSMUSG00000083022,ENSMUSG00000083757,ENSMUSG00000084314
MG2469	-0.388896	4.9295	0.0262634	0.0740948	ENSMUSG00000020922,ENSMUSG00000089628
MG2783	-0.395462	5.63408	0.0262725	0.0740948	ENSMUSG00000026234,ENSMUSG00000081302
MG3081	-0.356106	6.40884	0.0262779	0.0740948	ENSMUSG00000014402
MG4426	0.367205	8.62646	0.0263559	0.0742716	ENSMUSG00000030744
MG1367	0.381269	5.396	0.0263947	0.0743375	ENSMUSG00000029629
MG4460	0.386562	4.99817	0.0266111	0.0749035	ENSMUSG00000000708,ENSMUSG00000053208
MG2471	-0.339584	6.9749	0.0266321	0.0749192	ENSMUSG00000034173,ENSMUSG00000070493
MG415	-0.37166	9.80929	0.0267359	0.0751676	ENSMUSG00000067017,ENSMUSG00000070372
MG4430	0.372454	9.39309	0.0267639	0.0752016	ENSMUSG00000058558,ENSMUSG00000082193,ENSMUSG00000086583
MG2908	-0.317153	6.55626	0.026779	0.0752016	ENSMUSG00000021772,ENSMUSG00000021774
MG1098	0.356657	6.25748	0.0267948	0.0752023	ENSMUSG00000062353,ENSMUSG00000063754,ENSMUSG00000070271,ENSMUSG00000083328
MG358	0.374309	6.19005	0.0268346	0.075259	ENSMUSG00000058600
MG2257	-0.45791	6.62991	0.0268461	0.075259	ENSMUSG00000025508,ENSMUSG00000045690,ENSMUSG00000064666,ENSMUSG00000100259
MG3148	-0.399399	5.38964	0.0269085	0.0753903	ENSMUSG00000022362,ENSMUSG00000101892
MG2498	0.320479	7.27018	0.0269944	0.0755874	ENSMUSG00000070271
MG1732	-0.42464	4.72065	0.0270401	0.0756718	ENSMUSG00000004846,ENSMUSG00000059518
MG460	-0.481805	4.11893	0.0272024	0.0760745	ENSMUSG00000017428,ENSMUSG00000085566
MG1762	0.328078	6.36513	0.0272263	0.0760745	ENSMUSG00000006782,ENSMUSG00000014195
MG3700	-0.514695	3.91878	0.0272362	0.0760745	ENSMUSG00000029165,ENSMUSG00000038803,ENSMUSG00000099488
MG1806	0.363165	8.74208	0.0272468	0.0760745	ENSMUSG00000062611,ENSMUSG00000081992
MG507	-0.427336	4.57849	0.0273145	0.0762195	ENSMUSG00000022749,ENSMUSG00000097876
MG3406	-0.511815	4.94608	0.0274957	0.0766551	ENSMUSG00000021273
MG1277	-0.498418	6.58725	0.0275157	0.0766551	ENSMUSG00000036390,ENSMUSG00000087231
MG1561	0.428392	6.2359	0.027527	0.0766551	ENSMUSG00000035545,ENSMUSG00000043432
MG1013	-0.383169	5.59222	0.0275338	0.0766551	ENSMUSG00000026473
MG2964	0.306777	7.20147	0.0275533	0.0766653	ENSMUSG00000032518,ENSMUSG00000045055,ENSMUSG00000047676,ENSMUSG00000081076
MG1117	-0.412095	4.54047	0.0277131	0.0770576	ENSMUSG00000081201,ENSMUSG00000083101,ENSMUSG00000084838,ENSMUSG00000085738,ENSMUSG00000086436
MG1364	0.392923	8.63363	0.0277261	0.0770576	ENSMUSG00000044424,ENSMUSG00000095597
MG1076	0.364078	10.1395	0.0277714	0.0771393	ENSMUSG00000032399,ENSMUSG00000101795
MG3314	0.364869	9.65245	0.0278994	0.0774503	ENSMUSG00000058558,ENSMUSG00000086583
MG1973	0.354169	5.57598	0.027919	0.0774604	ENSMUSG00000015291,ENSMUSG00000081758
MG4248	0.481192	4.06631	0.0280895	0.0778889	ENSMUSG00000025937
MG3874	0.379151	5.67619	0.0281186	0.077925	ENSMUSG00000058558,ENSMUSG00000082064,ENSMUSG00000082193,ENSMUSG00000086583,ENSMUSG00000103729
MG2738	-0.342296	6.11363	0.0282815	0.0783318	ENSMUSG00000020946
MG1633	-0.611749	14.878	0.0283244	0.0784056	ENSMUSG00000064351,ENSMUSG00000101249
MG2778	0.377427	6.22366	0.0283859	0.0785311	ENSMUSG00000095403
MG2746	0.301722	6.98752	0.0285684	0.078991	ENSMUSG00000060938,ENSMUSG00000062353,ENSMUSG00000070271,ENSMUSG00000083328
MG1159	0.351931	5.62559	0.0287205	0.0793663	ENSMUSG00000047215,ENSMUSG00000062456,ENSMUSG00000081797,ENSMUSG00000082475,ENSMUSG00000094989
MG3241	-0.431658	4.66065	0.0287798	0.0794649	ENSMUSG00000063888,ENSMUSG00000085627
MG1459	-0.313973	6.42247	0.028789	0.0794649	ENSMUSG00000029713,ENSMUSG00000098597
MG4311	0.377051	8.28965	0.028819	0.0795023	ENSMUSG00000054717
MG4678	0.347553	8.31146	0.0289005	0.079682	ENSMUSG00000034994
MG4220	-0.353829	5.20099	0.028932	0.0797233	ENSMUSG00000027942
MG4183	0.34188	7.49894	0.0290199	0.07992	ENSMUSG00000072872
MG2159	0.403427	5.71051	0.0291096	0.0801216	ENSMUSG00000049672
MG4479	0.387039	4.92848	0.0291637	0.080225	ENSMUSG00000020528,ENSMUSG00000081611
MG2179	-0.432415	4.16501	0.0292187	0.0803308	ENSMUSG00000044533,ENSMUSG00000057244,ENSMUSG00000074034,ENSMUSG00000081210,ENSMUSG00000081684,ENSMUSG00000082762,ENSMUSG00000083087,ENSMUSG00000083236,ENSMUSG00000091957,ENSMUSG00000098713
MG2058	0.426888	4.72437	0.0294153	0.0808255	ENSMUSG00000026626,ENSMUSG00000081405,ENSMUSG00000082334,ENSMUSG00000083038,ENSMUSG00000084127
MG829	0.381474	9.35149	0.0295752	0.0812186	ENSMUSG00000031304,ENSMUSG00000092463
MG1530	0.331362	6.36768	0.0297476	0.0816459	ENSMUSG00000060036,ENSMUSG00000084131
MG3167	0.461456	4.04295	0.0297947	0.0817288	ENSMUSG00000036840
MG193	-0.502212	4.00344	0.0299413	0.0820845	ENSMUSG00000053038,ENSMUSG00000056201,ENSMUSG00000082810
MG3823	0.372158	7.06018	0.0301235	0.0825374	ENSMUSG00000092341,ENSMUSG00000098462
MG4432	0.405363	8.7987	0.0302084	0.0827231	ENSMUSG00000034120,ENSMUSG00000090266
MG2375	-0.358625	8.78998	0.0302904	0.0828739	ENSMUSG00000057359,ENSMUSG00000062933,ENSMUSG00000071866,ENSMUSG00000093392
MG2699	0.346504	5.38668	0.030304	0.0828739	ENSMUSG00000066613,ENSMUSG00000090015
MG347	-0.342543	5.98329	0.0303147	0.0828739	ENSMUSG00000043866,ENSMUSG00000071151
MG2097	0.366591	5.52172	0.0304949	0.0833196	ENSMUSG00000027751,ENSMUSG00000095832
MG4554	0.468867	4.36222	0.0305549	0.0834163	ENSMUSG00000096937,ENSMUSG00000097108
MG2441	0.355928	6.75168	0.0305648	0.0834163	ENSMUSG00000081159,ENSMUSG00000083992
MG2214	0.367418	11.9292	0.0307266	0.0838108	ENSMUSG00000020719,ENSMUSG00000082454
MG2648	0.365999	9.11795	0.0308052	0.0839779	ENSMUSG00000015656,ENSMUSG00000081614,ENSMUSG00000093798,ENSMUSG00000097554,ENSMUSG00000100033,ENSMUSG00000100801,ENSMUSG00000101262
MG2451	-0.400949	5.51004	0.0308272	0.0839906	ENSMUSG00000021866,ENSMUSG00000098609
MG828	-0.349306	8.44352	0.0308906	0.0841161	ENSMUSG00000057359,ENSMUSG00000071866
MG4600	0.347734	8.10052	0.0310226	0.0844282	ENSMUSG00000005893,ENSMUSG00000014551
MG2883	0.401554	4.54461	0.0311904	0.0848371	ENSMUSG00000032409,ENSMUSG00000097777
MG2035	-0.386496	4.82005	0.0315386	0.0857363	ENSMUSG00000090553
MG4287	0.377999	5.17132	0.0315667	0.0857645	ENSMUSG00000008668,ENSMUSG00000057657,ENSMUSG00000061330
MG356	0.434442	4.86757	0.0321066	0.0871455	ENSMUSG00000026018,ENSMUSG00000041040
MG3101	0.363507	9.68316	0.032111	0.0871455	ENSMUSG00000058558,ENSMUSG00000082064,ENSMUSG00000082193,ENSMUSG00000086583
MG1564	0.366011	5.09543	0.0321781	0.0872787	ENSMUSG00000041453,ENSMUSG00000057685,ENSMUSG00000060899,ENSMUSG00000081559,ENSMUSG00000084149
MG396	-0.32533	6.71842	0.0325553	0.0882525	ENSMUSG00000016503,ENSMUSG00000016510
MG3891	-0.325339	7.01821	0.0327799	0.0888117	ENSMUSG00000016319,ENSMUSG00000067106
MG3278	0.339912	5.98846	0.0331865	0.089863	ENSMUSG00000016344
MG940	-0.59679	3.99963	0.0332792	0.0900638	ENSMUSG00000071379,ENSMUSG00000073164
MG3687	0.328772	6.38244	0.0333545	0.0902171	ENSMUSG00000058558,ENSMUSG00000082193,ENSMUSG00000086583,ENSMUSG00000091194
MG1657	0.323225	7.34918	0.0335804	0.0907118	ENSMUSG00000033029,ENSMUSG00000033039
MG2263	0.407693	5.31232	0.0336011	0.0907118	ENSMUSG00000043962,ENSMUSG00000081788,ENSMUSG00000082625
MG1197	0.42251	4.87244	0.0336183	0.0907118	ENSMUSG00000025290,ENSMUSG00000081810,ENSMUSG00000083344,ENSMUSG00000100865
MG488	-0.396061	6.91386	0.0336363	0.0907118	ENSMUSG00000064352,ENSMUSG00000064353
MG4202	-0.348548	6.31869	0.0336493	0.0907118	ENSMUSG00000022971,ENSMUSG00000093701
MG4648	0.337742	6.62245	0.0336496	0.0907118	ENSMUSG00000082536,ENSMUSG00000089993,ENSMUSG00000091549
MG491	-0.332458	6.00413	0.0338015	0.0910704	ENSMUSG00000023861
MG777	-0.42796	6.03697	0.033941	0.0913955	ENSMUSG00000020652,ENSMUSG00000020654
MG868	0.373624	4.71666	0.0340626	0.0916043	ENSMUSG00000039556,ENSMUSG00000103436
MG878	-0.307582	6.34389	0.0340683	0.0916043	ENSMUSG00000006299,ENSMUSG00000101503
MG2801	0.438552	3.81553	0.0340752	0.0916043	ENSMUSG00000042682,ENSMUSG00000059511
MG2352	0.344723	7.13866	0.0343231	0.0922156	ENSMUSG00000062939,ENSMUSG00000101628
MG2793	0.34746	7.92954	0.0343683	0.0922156	ENSMUSG00000073422,ENSMUSG00000092595
MG1737	0.356773	9.5768	0.0343791	0.0922156	ENSMUSG00000031320,ENSMUSG00000044609
MG2398	0.394606	4.84271	0.0343943	0.0922156	ENSMUSG00000025024,ENSMUSG00000093545
MG3508	0.414015	5.05512	0.0343977	0.0922156	ENSMUSG00000027405,ENSMUSG00000098985
MG3917	0.304082	7.01122	0.0344231	0.0922327	ENSMUSG00000062083,ENSMUSG00000074129,ENSMUSG00000083992
MG1201	0.39924	4.32127	0.0344849	0.0923471	ENSMUSG00000025314,ENSMUSG00000085547,ENSMUSG00000093625
MG4649	-0.423782	4.79549	0.0345335	0.0924263	ENSMUSG00000028407,ENSMUSG00000071014
MG28	-0.364333	8.43119	0.0346705	0.0927417	ENSMUSG00000020152
MG3137	0.357443	10.1201	0.0348018	0.0930416	ENSMUSG00000028495,ENSMUSG00000081406
MG3277	0.438224	4.1053	0.034829	0.0930629	ENSMUSG00000030435,ENSMUSG00000082776
MG1781	-0.446849	5.35757	0.0349248	0.0932351	ENSMUSG00000093930
MG2997	0.373295	11.8472	0.0349319	0.0932351	ENSMUSG00000019505,ENSMUSG00000044285,ENSMUSG00000103034
MG2626	0.395365	4.81735	0.0350135	0.0934015	ENSMUSG00000029550
MG4292	0.370109	8.2158	0.0350477	0.0934412	ENSMUSG00000062284,ENSMUSG00000081049,ENSMUSG00000083344,ENSMUSG00000093514,ENSMUSG00000097154,ENSMUSG00000100215,ENSMUSG00000100865
MG50	-0.397939	4.4496	0.0351009	0.0935316	ENSMUSG00000044533,ENSMUSG00000057244,ENSMUSG00000061833,ENSMUSG00000066487,ENSMUSG00000074034,ENSMUSG00000080972,ENSMUSG00000081684,ENSMUSG00000082762,ENSMUSG00000083087,ENSMUSG00000083236,ENSMUSG00000083382,ENSMUSG00000084333,ENSMUSG00000091019,ENSMUSG00000091957,ENSMUSG00000095427,ENSMUSG00000098713
MG1476	0.350517	9.85122	0.0351364	0.093545	ENSMUSG00000040952,ENSMUSG00000080006,ENSMUSG00000080059,ENSMUSG00000094974,ENSMUSG00000096681,ENSMUSG00000096699,ENSMUSG00000096942
MG3142	-0.473025	4.95759	0.0351536	0.093545	ENSMUSG00000081239,ENSMUSG00000084817
MG2977	0.404763	6.55879	0.0351638	0.093545	ENSMUSG00000032096,ENSMUSG00000092278,ENSMUSG00000092560
MG23	-0.310412	7.04671	0.0353861	0.0940848	ENSMUSG00000009013
MG2849	0.341288	8.44415	0.0355119	0.0942912	ENSMUSG00000032480,ENSMUSG00000103235,ENSMUSG00000104300
MG4606	-0.302646	6.35368	0.0355124	0.0942912	ENSMUSG00000024048,ENSMUSG00000034868,ENSMUSG00000082420
MG2409	-0.322438	5.83889	0.0355221	0.0942912	ENSMUSG00000005505,ENSMUSG00000063235
MG2256	0.352787	5.42291	0.0355804	0.0943723	ENSMUSG00000028483,ENSMUSG00000028484
MG4207	0.309555	7.54535	0.0355916	0.0943723	ENSMUSG00000041453,ENSMUSG00000060566,ENSMUSG00000061242,ENSMUSG00000061684,ENSMUSG00000066180,ENSMUSG00000066443,ENSMUSG00000068014,ENSMUSG00000068397,ENSMUSG00000069986,ENSMUSG00000075276,ENSMUSG00000078125,ENSMUSG00000081559,ENSMUSG00000082190,ENSMUSG00000083394,ENSMUSG00000083596,ENSMUSG00000084383,ENSMUSG00000086123,ENSMUSG00000089883,ENSMUSG00000094326,ENSMUSG00000095524,ENSMUSG00000095940,…
MG3889	-0.37189	6.15751	0.0356146	0.0943815	ENSMUSG00000029580,ENSMUSG00000031972,ENSMUSG00000043889,ENSMUSG00000059195,ENSMUSG00000062825
MG1856	0.383684	5.18469	0.0356541	0.0944346	ENSMUSG00000047965,ENSMUSG00000062456
MG2698	0.394316	4.69437	0.0359879	0.0952668	ENSMUSG00000040025,ENSMUSG00000082336,ENSMUSG00000084193
MG3533	-0.41154	4.84364	0.0360195	0.0952984	ENSMUSG00000042079,ENSMUSG00000042087
MG2006	0.34162	9.19608	0.0360923	0.095416	ENSMUSG00000035929,ENSMUSG00000060550,ENSMUSG00000061232,ENSMUSG00000067235,ENSMUSG00000073405,ENSMUSG00000073409,ENSMUSG00000073411,ENSMUSG00000079507
MG232	-0.440001	4.14332	0.0361034	0.095416	ENSMUSG00000029111,ENSMUSG00000057406
MG928	0.442472	4.68648	0.0362975	0.0958768	ENSMUSG00000054717,ENSMUSG00000095865
MG2590	-0.316477	7.3216	0.0364016	0.0960993	ENSMUSG00000028832
MG4727	0.336421	6.41339	0.0364287	0.0961186	ENSMUSG00000061477,ENSMUSG00000082165,ENSMUSG00000095597
MG2817	0.340678	6.10882	0.0365406	0.0963613	ENSMUSG00000095597,ENSMUSG00000096086
MG244	-0.335222	7.10665	0.0367201	0.09672	ENSMUSG00000027184
MG640	-0.353054	5.73081	0.0367256	0.09672	ENSMUSG00000038268,ENSMUSG00000078789
MG1436	0.358263	8.50494	0.0367365	0.09672	ENSMUSG00000034377
MG979	0.347387	6.08888	0.0368662	0.0969687	ENSMUSG00000041453,ENSMUSG00000056777,ENSMUSG00000057370,ENSMUSG00000059912,ENSMUSG00000062152,ENSMUSG00000066180,ENSMUSG00000066443,ENSMUSG00000068014,ENSMUSG00000068397,ENSMUSG00000078917,ENSMUSG00000081167,ENSMUSG00000081559,ENSMUSG00000083596,ENSMUSG00000084383,ENSMUSG00000086123,ENSMUSG00000094326,ENSMUSG00000103314,ENSMUSG00000104418
MG2166	0.324741	5.99056	0.0368709	0.0969687	ENSMUSG00000063457,ENSMUSG00000071419,ENSMUSG00000082755
MG231	0.332212	5.55169	0.0370405	0.0973619	ENSMUSG00000060181
MG4777	0.331645	7.85552	0.0371463	0.097587	ENSMUSG00000028800,ENSMUSG00000061062
MG3242	0.419804	4.45579	0.0373576	0.098072	ENSMUSG00000025971,ENSMUSG00000048495
MG2829	0.471281	9.94055	0.0373714	0.098072	ENSMUSG00000002885,ENSMUSG00000005481
MG1645	-0.471749	4.15835	0.0373985	0.0980902	ENSMUSG00000082967,ENSMUSG00000085342,ENSMUSG00000098274,ENSMUSG00000098371
MG1803	0.31913	6.34074	0.0374886	0.0982732	ENSMUSG00000005417,ENSMUSG00000086536
MG4714	-0.476461	5.22281	0.0375442	0.0983059	ENSMUSG00000022105,ENSMUSG00000033446
MG4711	-0.36878	8.31192	0.0375616	0.0983059	ENSMUSG00000003348,ENSMUSG00000097889
MG298	0.436644	8.10642	0.0375619	0.0983059	ENSMUSG00000023944,ENSMUSG00000083270
MG2736	-0.542872	12.8251	0.0376559	0.0984988	ENSMUSG00000064351,ENSMUSG00000083563,ENSMUSG00000101249
MG4040	-0.444564	4.23709	0.0376867	0.0985261	ENSMUSG00000027502,ENSMUSG00000100397
MG3558	-0.362301	5.95528	0.0377286	0.0985824	ENSMUSG00000028702,ENSMUSG00000028703
MG3656	0.332494	6.30631	0.0377687	0.098634	ENSMUSG00000026740,ENSMUSG00000026743
MG4209	0.30169	7.6372	0.038108	0.0994152	ENSMUSG00000008668,ENSMUSG00000083914
MG4529	0.300974	7.42017	0.0381088	0.0994152	ENSMUSG00000062083,ENSMUSG00000081159,ENSMUSG00000083992
MG1872	0.295286	7.70673	0.0381472	0.0994619	ENSMUSG00000017404,ENSMUSG00000064281,ENSMUSG00000081094,ENSMUSG00000082013,ENSMUSG00000089988,ENSMUSG00000098281,ENSMUSG00000098798,ENSMUSG00000098842,ENSMUSG00000098992
MG546	-0.380922	4.9066	0.0382837	0.09971	ENSMUSG00000029623
MG4273	0.349842	8.86545	0.0383019	0.09971	ENSMUSG00000058799,ENSMUSG00000079139
MG451	-0.389174	4.22226	0.0383041	0.09971	ENSMUSG00000002728,ENSMUSG00000049891
MG2851	-0.520801	5.46317	0.0385539	0.100306	ENSMUSG00000015217
MG1837	0.39145	4.68055	0.0387177	0.100679	ENSMUSG00000032803,ENSMUSG00000090389
MG2083	0.457723	5.78917	0.0388541	0.100979	ENSMUSG00000056144,ENSMUSG00000086886
MG2551	-0.580916	10.0131	0.0389013	0.101035	ENSMUSG00000064351,ENSMUSG00000081043,ENSMUSG00000101249
MG3667	-0.393677	6.00121	0.0389174	0.101035	ENSMUSG00000025825
MG1220	0.435836	6.27291	0.0391081	0.101476	ENSMUSG00000036752,ENSMUSG00000095159,ENSMUSG00000099997
MG1473	-0.325754	7.2477	0.0391831	0.101569	ENSMUSG00000024338,ENSMUSG00000092550
MG2122	-0.441737	4.30628	0.0392068	0.101569	ENSMUSG00000062758,ENSMUSG00000062874,ENSMUSG00000067147,ENSMUSG00000068579,ENSMUSG00000071052,ENSMUSG00000079965,ENSMUSG00000081343,ENSMUSG00000083826,ENSMUSG00000086925,ENSMUSG00000099423,ENSMUSG00000099927,ENSMUSG00000101502
MG486	0.322596	5.60691	0.039207	0.101569	ENSMUSG00000062456,ENSMUSG00000081906,ENSMUSG00000082196,ENSMUSG00000094989,ENSMUSG00000095847,ENSMUSG00000101875
MG1276	-0.289847	7.24177	0.0393115	0.101783	ENSMUSG00000034673,ENSMUSG00000034786
MG1056	0.396868	5.50731	0.0393314	0.101783	ENSMUSG00000045868,ENSMUSG00000063286,ENSMUSG00000078606,ENSMUSG00000086513
MG3472	-0.38448	5.15898	0.0394113	0.101935	ENSMUSG00000067106,ENSMUSG00000067161,ENSMUSG00000089785
MG1824	-0.594536	4.43534	0.0395015	0.102009	ENSMUSG00000001228,ENSMUSG00000083668
MG4007	0.317204	6.35333	0.039513	0.102009	ENSMUSG00000034437,ENSMUSG00000071172,ENSMUSG00000078134
MG3800	-0.331416	6.23531	0.0395273	0.102009	ENSMUSG00000034173,ENSMUSG00000070493,ENSMUSG00000081750,ENSMUSG00000083019,ENSMUSG00000094320,ENSMUSG00000095588
MG276	-0.316813	7.46826	0.0395434	0.102009	ENSMUSG00000036427,ENSMUSG00000097660
MG3885	-0.299293	6.97728	0.0395451	0.102009	ENSMUSG00000035953,ENSMUSG00000035960
MG4294	-0.320093	5.77885	0.0397962	0.102583	ENSMUSG00000058126
MG4713	0.337335	6.04954	0.03981	0.102583	ENSMUSG00000025290,ENSMUSG00000081049,ENSMUSG00000100215
MG533	-0.340331	8.54818	0.0399245	0.102824	ENSMUSG00000057359,ENSMUSG00000058050,ENSMUSG00000062933,ENSMUSG00000071866,ENSMUSG00000075245,ENSMUSG00000081123,ENSMUSG00000083713,ENSMUSG00000083780,ENSMUSG00000084328,ENSMUSG00000087701,ENSMUSG00000093392,ENSMUSG00000093552
MG4324	-0.354154	5.36495	0.0399864	0.102928	ENSMUSG00000022400,ENSMUSG00000049832
MG2227	0.342057	9.83095	0.0401475	0.103288	ENSMUSG00000024608,ENSMUSG00000061848
MG2616	0.31696	6.13685	0.0402159	0.103409	ENSMUSG00000032485,ENSMUSG00000091102
MG2993	0.327479	5.92879	0.0404101	0.103853	ENSMUSG00000053332,ENSMUSG00000064816
MG1841	0.381	5.56871	0.0404936	0.104013	ENSMUSG00000022884,ENSMUSG00000064880
MG2595	0.328767	8.41097	0.040559	0.104126	ENSMUSG00000054128,ENSMUSG00000055413,ENSMUSG00000056116,ENSMUSG00000060550,ENSMUSG00000061232,ENSMUSG00000067212,ENSMUSG00000073402,ENSMUSG00000073403,ENSMUSG00000073409,ENSMUSG00000073411,ENSMUSG00000073980,ENSMUSG00000079492,ENSMUSG00000079507,ENSMUSG00000091373,ENSMUSG00000092243
MG807	-0.343551	5.89107	0.0407155	0.104465	ENSMUSG00000044533,ENSMUSG00000057244,ENSMUSG00000061833,ENSMUSG00000068604,ENSMUSG00000072789,ENSMUSG00000074250,ENSMUSG00000081170,ENSMUSG00000081210,ENSMUSG00000081684,ENSMUSG00000082480,ENSMUSG00000082535,ENSMUSG00000082762,ENSMUSG00000083382,ENSMUSG00000084333,ENSMUSG00000084373,ENSMUSG00000085361,ENSMUSG00000085893,ENSMUSG00000091410,ENSMUSG00000091957,ENSMUSG00000096177,ENSMUSG00000100702,…
MG1843	-0.396352	5.06321	0.0407343	0.104465	ENSMUSG00000002274,ENSMUSG00000097518
MG2907	-0.324603	6.70496	0.0409665	0.105005	ENSMUSG00000027455,ENSMUSG00000083477
MG1357	-0.309296	5.87672	0.0413045	0.105782	ENSMUSG00000019782,ENSMUSG00000083179
MG234	-0.433666	5.19587	0.0413302	0.105782	ENSMUSG00000043091,ENSMUSG00000058625,ENSMUSG00000072235
MG30	0.30831	6.5807	0.041335	0.105782	ENSMUSG00000066543,ENSMUSG00000081895,ENSMUSG00000082035
MG4079	-0.369893	5.25927	0.0413582	0.105785	ENSMUSG00000026473,ENSMUSG00000045968,ENSMUSG00000099227
MG2042	-0.304923	6.55496	0.0413798	0.105785	ENSMUSG00000040824
MG2760	0.337351	5.77064	0.0414183	0.105827	ENSMUSG00000041453,ENSMUSG00000056849,ENSMUSG00000057370,ENSMUSG00000059912,ENSMUSG00000060899,ENSMUSG00000061242,ENSMUSG00000064315,ENSMUSG00000066180,ENSMUSG00000066443,ENSMUSG00000068014,ENSMUSG00000068397,ENSMUSG00000072714,ENSMUSG00000075276,ENSMUSG00000081167,ENSMUSG00000081559,ENSMUSG00000082543,ENSMUSG00000083394,ENSMUSG00000083596,ENSMUSG00000084383,ENSMUSG00000089883,ENSMUSG00000094185,…
MG1717	0.427739	4.52631	0.041523	0.106039	ENSMUSG00000022361,ENSMUSG00000022362
MG2099	0.424834	5.82594	0.0416009	0.106182	ENSMUSG00000063696,ENSMUSG00000081434,ENSMUSG00000081640,ENSMUSG00000097906
MG1104	0.416675	4.65031	0.041644	0.106236	ENSMUSG00000029012,ENSMUSG00000039221,ENSMUSG00000083974,ENSMUSG00000084235,ENSMUSG00000104444
MG2639	0.484784	4.42356	0.041683	0.10628	ENSMUSG00000017707
MG2252	-0.360356	4.78503	0.0417424	0.106291	ENSMUSG00000031783
MG2494	-0.333109	5.17245	0.0417551	0.106291	ENSMUSG00000021243,ENSMUSG00000082998
MG1949	-0.375414	5.39461	0.0417664	0.106291	ENSMUSG00000058407
MG3418	0.332091	5.67246	0.0417752	0.106291	ENSMUSG00000089839,ENSMUSG00000094974,ENSMUSG00000096681,ENSMUSG00000096942
MG1673	-0.323116	6.0326	0.0418515	0.106429	ENSMUSG00000022820,ENSMUSG00000083380
MG3202	0.361943	5.13152	0.0419131	0.10653	ENSMUSG00000031060,ENSMUSG00000081402,ENSMUSG00000082264
MG905	-0.319021	5.83804	0.0422551	0.107343	ENSMUSG00000031799,ENSMUSG00000097472
MG4077	0.315024	6.46904	0.0423006	0.107402	ENSMUSG00000008683,ENSMUSG00000067058,ENSMUSG00000081087
MG2995	0.337811	5.87204	0.0423764	0.107538	ENSMUSG00000028878
MG2957	0.303769	6.12793	0.0425806	0.107957	ENSMUSG00000020076,ENSMUSG00000099779
MG3595	0.323912	8.39617	0.0425857	0.107957	ENSMUSG00000038900,ENSMUSG00000063328,ENSMUSG00000069682,ENSMUSG00000082419
MG4724	-0.446962	3.80478	0.042676	0.108129	ENSMUSG00000070372,ENSMUSG00000100839
MG827	-0.419451	4.44795	0.0427648	0.108264	ENSMUSG00000021116,ENSMUSG00000081451
MG916	0.431319	4.43378	0.0427741	0.108264	ENSMUSG00000061242,ENSMUSG00000066180,ENSMUSG00000066443,ENSMUSG00000068014,ENSMUSG00000068397,ENSMUSG00000075276,ENSMUSG00000083394,ENSMUSG00000083596,ENSMUSG00000083910,ENSMUSG00000084231,ENSMUSG00000084383,ENSMUSG00000094326,ENSMUSG00000095524
MG2693	-0.343368	8.12908	0.0428111	0.108301	ENSMUSG00000006699
MG4258	0.330283	6.09975	0.0429192	0.108518	ENSMUSG00000027014,ENSMUSG00000079247,ENSMUSG00000094125,ENSMUSG00000094336,ENSMUSG00000095824,ENSMUSG00000096337,ENSMUSG00000096484,ENSMUSG00000096729
MG4280	-0.551792	13.8475	0.0429484	0.108536	ENSMUSG00000064354,ENSMUSG00000083863,ENSMUSG00000102070
MG2615	0.334633	7.90531	0.0431607	0.109015	ENSMUSG00000028788
MG1037	-0.460528	3.93995	0.0433339	0.109342	ENSMUSG00000052397
MG875	-0.372302	5.32963	0.0433354	0.109342	ENSMUSG00000037280,ENSMUSG00000090062
MG2605	-0.380038	5.98707	0.0436228	0.11001	ENSMUSG00000086503,ENSMUSG00000098743
MG4	-0.293615	6.85725	0.0436769	0.110089	ENSMUSG00000037827,ENSMUSG00000042870
MG478	-0.29669	5.95601	0.0439377	0.110689	ENSMUSG00000057113,ENSMUSG00000081603,ENSMUSG00000092056
MG1791	0.31004	5.78854	0.0440555	0.110912	ENSMUSG00000042682
MG4042	0.306604	6.16992	0.0440718	0.110912	ENSMUSG00000060938,ENSMUSG00000062353,ENSMUSG00000063754,ENSMUSG00000066489,ENSMUSG00000083328
MG1307	0.284161	6.91851	0.0444071	0.111698	ENSMUSG00000058064,ENSMUSG00000070343,ENSMUSG00000091742
MG4502	-0.540094	14.8191	0.0447287	0.112448	ENSMUSG00000064351,ENSMUSG00000083563
MG3638	-0.411679	4.49696	0.0448114	0.112598	ENSMUSG00000029703,ENSMUSG00000039771
MG1747	0.322143	8.24393	0.0452744	0.113702	ENSMUSG00000042289,ENSMUSG00000042308
MG648	-0.362362	4.53067	0.045409	0.113958	ENSMUSG00000020018,ENSMUSG00000085787
MG2370	-0.45253	4.23748	0.0454232	0.113958	ENSMUSG00000001418,ENSMUSG00000001420
MG2329	0.311824	7.12784	0.0454497	0.113965	ENSMUSG00000008683,ENSMUSG00000067058,ENSMUSG00000084314
MG526	0.344967	9.63856	0.0455159	0.114019	ENSMUSG00000019505,ENSMUSG00000103034
MG3283	-0.385831	4.30577	0.0455181	0.114019	ENSMUSG00000057359,ENSMUSG00000058050,ENSMUSG00000062933,ENSMUSG00000071866,ENSMUSG00000082622,ENSMUSG00000084328,ENSMUSG00000087701,ENSMUSG00000093392,ENSMUSG00000102048
MG2954	-0.546734	14.699	0.0458043	0.114676	ENSMUSG00000064354,ENSMUSG00000102070
MG1662	-0.444289	3.91143	0.0458563	0.114747	ENSMUSG00000056579,ENSMUSG00000098503
MG963	0.304888	5.86455	0.0459732	0.11498	ENSMUSG00000059033,ENSMUSG00000081051,ENSMUSG00000081382
MG1185	0.289392	6.79867	0.0460222	0.115044	ENSMUSG00000060636,ENSMUSG00000067575,ENSMUSG00000068324,ENSMUSG00000081214,ENSMUSG00000081491,ENSMUSG00000081740,ENSMUSG00000083424,ENSMUSG00000093885,ENSMUSG00000094664,ENSMUSG00000095526
MG4757	0.367514	4.9351	0.0460572	0.115072	ENSMUSG00000048222,ENSMUSG00000068479,ENSMUSG00000081068
MG557	-0.447923	4.0178	0.0461083	0.115139	ENSMUSG00000057596
MG3298	0.399199	5.16393	0.0461316	0.115139	ENSMUSG00000023832,ENSMUSG00000062480
MG1170	0.290759	7.29918	0.0462121	0.11528	ENSMUSG00000062611,ENSMUSG00000081992,ENSMUSG00000083320
MG1636	0.316931	6.05543	0.0464874	0.115908	ENSMUSG00000029270,ENSMUSG00000058558
MG2078	-0.338665	5.58868	0.0465703	0.116055	ENSMUSG00000001440,ENSMUSG00000084936
MG3441	-0.430304	4.18344	0.0466546	0.116205	ENSMUSG00000030704,ENSMUSG00000081227
MG211	-0.403037	4.29649	0.0469625	0.116824	ENSMUSG00000021193,ENSMUSG00000021196
MG1272	-0.595935	3.47151	0.0469704	0.116824	ENSMUSG00000097879
MG453	0.279744	7.04362	0.0469754	0.116824	ENSMUSG00000049517,ENSMUSG00000058174,ENSMUSG00000058932,ENSMUSG00000081620,ENSMUSG00000082609,ENSMUSG00000086167,ENSMUSG00000100755
MG1406	-0.410153	4.17586	0.0472456	0.117436	ENSMUSG00000060680,ENSMUSG00000090841
MG2706	0.377158	5.52406	0.0473681	0.11768	ENSMUSG00000027405,ENSMUSG00000083199
MG3602	-0.33324	8.85327	0.0474843	0.117908	ENSMUSG00000022841,ENSMUSG00000081272
MG3004	-0.473189	4.35104	0.0475521	0.117977	ENSMUSG00000059179,ENSMUSG00000060989,ENSMUSG00000066538,ENSMUSG00000069014,ENSMUSG00000081205,ENSMUSG00000082686,ENSMUSG00000082990,ENSMUSG00000083468,ENSMUSG00000089640,ENSMUSG00000092086,ENSMUSG00000099979
MG1649	0.325879	6.03146	0.0475606	0.117977	ENSMUSG00000009927,ENSMUSG00000067344,ENSMUSG00000085099
MG2243	0.385953	4.41026	0.047725	0.118229	ENSMUSG00000020528
MG4519	0.338137	10.4552	0.0477285	0.118229	ENSMUSG00000031320,ENSMUSG00000081400
MG3767	-0.442059	3.73496	0.0477356	0.118229	ENSMUSG00000061474
MG973	-0.313734	5.79092	0.0477662	0.118244	ENSMUSG00000044533,ENSMUSG00000061833,ENSMUSG00000066487,ENSMUSG00000074034,ENSMUSG00000081170,ENSMUSG00000081210,ENSMUSG00000081684,ENSMUSG00000081773,ENSMUSG00000082480,ENSMUSG00000082762,ENSMUSG00000083087,ENSMUSG00000085361,ENSMUSG00000087286,ENSMUSG00000091957,ENSMUSG00000095427,ENSMUSG00000096177,ENSMUSG00000100922
MG1934	-0.394763	5.33591	0.0478481	0.118387	ENSMUSG00000027088,ENSMUSG00000031167,ENSMUSG00000066245,ENSMUSG00000081857,ENSMUSG00000099875
MG475	0.377178	6.37652	0.0478754	0.118394	ENSMUSG00000073876,ENSMUSG00000073889,ENSMUSG00000078735,ENSMUSG00000095456,ENSMUSG00000095623
MG670	0.399538	4.04562	0.0478997	0.118394	ENSMUSG00000058672
MG4163	0.363052	4.46714	0.0482937	0.119307	ENSMUSG00000029916
MG567	0.280333	7.63101	0.0483751	0.119447	ENSMUSG00000035929,ENSMUSG00000061232
MG2120	0.349382	10.4062	0.0486305	0.120016	ENSMUSG00000019505
MG405	-0.379846	4.10528	0.0487282	0.120178	ENSMUSG00000039275
MG2420	-0.392374	4.59045	0.0487657	0.120178	ENSMUSG00000047905
MG1016	0.279375	7.1108	0.0487706	0.120178	ENSMUSG00000057605,ENSMUSG00000067121,ENSMUSG00000084106
MG1540	-0.305627	5.72398	0.0488063	0.120205	ENSMUSG00000025781,ENSMUSG00000081164
MG3812	0.418414	3.81754	0.0490484	0.12074	ENSMUSG00000036918,ENSMUSG00000089701
MG4841	-0.69991	9.37147	0.0491736	0.120987	ENSMUSG00000037443,ENSMUSG00000038085
MG2578	0.306812	5.83053	0.0492216	0.121033	ENSMUSG00000063328,ENSMUSG00000069682,ENSMUSG00000081703,ENSMUSG00000082419
MG3130	0.293414	6.00591	0.049242	0.121033	ENSMUSG00000008683,ENSMUSG00000081087,ENSMUSG00000083022,ENSMUSG00000084314
MG4756	0.345884	9.04828	0.0493312	0.12119	ENSMUSG00000047215,ENSMUSG00000047965,ENSMUSG00000062456,ENSMUSG00000082662,ENSMUSG00000094989,ENSMUSG00000095847,ENSMUSG00000101875
MG2037	0.34736	9.08978	0.0494015	0.121302	ENSMUSG00000092341,ENSMUSG00000102349
MG2342	0.31919	8.09392	0.0494304	0.121311	ENSMUSG00000053173,ENSMUSG00000083337,ENSMUSG00000097956
MG98	0.289622	7.35492	0.0494904	0.121397	ENSMUSG00000056116,ENSMUSG00000060550,ENSMUSG00000067203,ENSMUSG00000067212,ENSMUSG00000073402,ENSMUSG00000073409,ENSMUSG00000073411,ENSMUSG00000073980,ENSMUSG00000079492,ENSMUSG00000079507,ENSMUSG00000092243
MG3471	-0.398853	3.74018	0.0496135	0.121637	ENSMUSG00000044627
MG3172	0.329886	10.3211	0.0497013	0.121771	ENSMUSG00000074129,ENSMUSG00000083992
MG1460	0.414522	4.76851	0.0497185	0.121771	ENSMUSG00000022387
MG1233	-1.36939	11.3873	0.0497966	0.121872	ENSMUSG00000069917,ENSMUSG00000069919,ENSMUSG00000073063
MG1361	0.391485	7.661	0.0498099	0.121872	ENSMUSG00000025980
MG427	0.318834	6.87804	0.049984	0.122236	ENSMUSG00000026500,ENSMUSG00000089788
MG4469	-0.317969	5.1564	0.0501602	0.122605	ENSMUSG00000060467,ENSMUSG00000060680,ENSMUSG00000080021,ENSMUSG00000081239,ENSMUSG00000084817
MG1700	0.345822	8.46667	0.0504521	0.123202	ENSMUSG00000037742,ENSMUSG00000081453
MG1812	-0.288197	6.10534	0.050455	0.123202	ENSMUSG00000021178,ENSMUSG00000083692
MG3211	0.368461	4.50533	0.0506765	0.12368	ENSMUSG00000020668,ENSMUSG00000071456
MG742	0.399729	4.77987	0.05073	0.123749	ENSMUSG00000022214,ENSMUSG00000086341
MG380	-0.324394	5.14578	0.0511576	0.124701	ENSMUSG00000017299,ENSMUSG00000086453
MG536	-0.390846	4.26916	0.0511719	0.124701	ENSMUSG00000048949,ENSMUSG00000089936
MG1542	0.299032	5.7575	0.0512432	0.124812	ENSMUSG00000000916,ENSMUSG00000053293
MG3147	0.307833	5.83772	0.0513923	0.125023	ENSMUSG00000062896,ENSMUSG00000067870,ENSMUSG00000094122,ENSMUSG00000096269,ENSMUSG00000097304,ENSMUSG00000097803
MG261	-0.373015	4.61057	0.0514045	0.125023	ENSMUSG00000017831,ENSMUSG00000044957
MG626	-0.540076	15.1992	0.0514074	0.125023	ENSMUSG00000064357,ENSMUSG00000100862
MG4826	-0.424386	5.32523	0.0514721	0.125118	ENSMUSG00000097141
MG4092	0.404883	7.09242	0.0515239	0.12516	ENSMUSG00000098641,ENSMUSG00000098925,ENSMUSG00000098943,ENSMUSG00000099291
MG766	0.311719	7.76489	0.0515409	0.12516	ENSMUSG00000037742,ENSMUSG00000089993,ENSMUSG00000100078
MG4748	0.323707	5.79484	0.0516265	0.125292	ENSMUSG00000039159,ENSMUSG00000074903,ENSMUSG00000096980
MG3220	-0.372597	4.46893	0.051647	0.125292	ENSMUSG00000083019,ENSMUSG00000094320,ENSMUSG00000095588
MG1165	-0.343527	8.03057	0.0517043	0.125368	ENSMUSG00000001847
[truncated: 2,848 more rows]
