# Supplementary material for: Errors in RNA-Seq quantification affect genes of relevance to human disease
Source: Genome Biol. 2015 Sep 3;16(1):177. doi: 10.1186/s13059-015-0734-x (PMC4558956; doi:10.1186/s13059-015-0734-x)
Supplement: Additional file 11: Table S7. — Novel differentially expressed MMGs. The 672 differentially expressed MMGs that do not contain any genes identified as differentially expressed by the stage 1 analysis. Can be downloaded from [43]. (XLSX 67 kb) [file 13059_2015_734_MOESM11_ESM.xlsx]

## Sheet: sig.groups.not.in.htseq.tt
	logFC	logCPM	PValue	FDR	members
MG2394	-1.85332	4.85472	8.2853e-23	8.03177e-21	ENSMUSG00000082016
MG1576	-1.52499	5.52904	2.15498e-20	1.71233e-18	ENSMUSG00000057666,ENSMUSG00000078967,ENSMUSG00000097148
MG1642	-1.7823	6.45457	6.32357e-20	4.71544e-18	ENSMUSG00000062382,ENSMUSG00000082062
MG4194	-1.56272	9.61377	8.67773e-20	6.37287e-18	ENSMUSG00000024121
MG4172	-1.8715	4.87333	2.55892e-19	1.74692e-17	ENSMUSG00000057666,ENSMUSG00000078162,ENSMUSG00000097148,ENSMUSG00000097979
MG3586	-1.81921	5.99885	1.17854e-18	7.41865e-17	ENSMUSG00000057666,ENSMUSG00000078162,ENSMUSG00000078967,ENSMUSG00000097148
MG1863	-1.67738	4.74387	1.50222e-18	9.33494e-17	ENSMUSG00000082016,ENSMUSG00000083761
MG2211	-1.42428	6.22958	2.68858e-18	1.60883e-16	ENSMUSG00000069939,ENSMUSG00000070025,ENSMUSG00000072432,ENSMUSG00000078162,ENSMUSG00000078300,ENSMUSG00000078592,ENSMUSG00000078636,ENSMUSG00000078967,ENSMUSG00000079360,ENSMUSG00000079501,ENSMUSG00000080994,ENSMUSG00000081221,ENSMUSG00000081600,ENSMUSG00000081721,ENSMUSG00000083773,ENSMUSG00000094708,ENSMUSG00000095937,ENSMUSG00000096438,ENSMUSG00000096617,ENSMUSG00000096810,ENSMUSG00000097148,…
MG3850	-1.23944	7.40496	1.02876e-17	5.79813e-16	ENSMUSG00000061518,ENSMUSG00000079941,ENSMUSG00000103974
MG884	-1.56104	5.03032	1.10437e-17	6.15272e-16	ENSMUSG00000027593,ENSMUSG00000027596
MG1536	-2.35105	3.30416	1.36437e-17	7.43044e-16	ENSMUSG00000095029,ENSMUSG00000095609
MG3815	-1.54677	5.92723	2.84772e-17	1.50031e-15	ENSMUSG00000057666,ENSMUSG00000069376,ENSMUSG00000069939,ENSMUSG00000070025,ENSMUSG00000070443,ENSMUSG00000070490,ENSMUSG00000072432,ENSMUSG00000078162,ENSMUSG00000078300,ENSMUSG00000078592,ENSMUSG00000078636,ENSMUSG00000078965,ENSMUSG00000078967,ENSMUSG00000079360,ENSMUSG00000079501,ENSMUSG00000080994,ENSMUSG00000081034,ENSMUSG00000081221,ENSMUSG00000081600,ENSMUSG00000082424,ENSMUSG00000082778,…
MG4302	-1.43628	6.34179	1.98622e-16	9.6272e-15	ENSMUSG00000055676,ENSMUSG00000069939,ENSMUSG00000070025,ENSMUSG00000072432,ENSMUSG00000078162,ENSMUSG00000078300,ENSMUSG00000078592,ENSMUSG00000078636,ENSMUSG00000078965,ENSMUSG00000078967,ENSMUSG00000079360,ENSMUSG00000079501,ENSMUSG00000080914,ENSMUSG00000080994,ENSMUSG00000081221,ENSMUSG00000081721,ENSMUSG00000083044,ENSMUSG00000083773,ENSMUSG00000084413,ENSMUSG00000094708,ENSMUSG00000095042,…
MG4075	-1.56985	4.85636	8.92207e-16	3.96746e-14	ENSMUSG00000057666,ENSMUSG00000067224,ENSMUSG00000069376,ENSMUSG00000069939,ENSMUSG00000070025,ENSMUSG00000070282,ENSMUSG00000070443,ENSMUSG00000070490,ENSMUSG00000072432,ENSMUSG00000078162,ENSMUSG00000078300,ENSMUSG00000078592,ENSMUSG00000078636,ENSMUSG00000078965,ENSMUSG00000078967,ENSMUSG00000079501,ENSMUSG00000080994,ENSMUSG00000081221,ENSMUSG00000081600,ENSMUSG00000082424,ENSMUSG00000082778,…
MG3451	1.83162	8.32814	1.13722e-15	5.01099e-14	ENSMUSG00000038729,ENSMUSG00000089945
MG1601	-1.60808	5.15486	1.34692e-15	5.77747e-14	ENSMUSG00000057666,ENSMUSG00000067224,ENSMUSG00000069376,ENSMUSG00000069939,ENSMUSG00000070025,ENSMUSG00000070443,ENSMUSG00000072432,ENSMUSG00000078162,ENSMUSG00000078300,ENSMUSG00000078592,ENSMUSG00000078636,ENSMUSG00000078965,ENSMUSG00000078967,ENSMUSG00000079311,ENSMUSG00000079360,ENSMUSG00000079501,ENSMUSG00000080994,ENSMUSG00000081221,ENSMUSG00000081494,ENSMUSG00000081600,ENSMUSG00000082424,…
MG4457	-1.27256	7.6796	2.35297e-15	9.34823e-14	ENSMUSG00000066632,ENSMUSG00000069008
MG994	2.11186	7.57163	2.89698e-15	1.1416e-13	ENSMUSG00000072674,ENSMUSG00000094800,ENSMUSG00000095304
MG1224	-1.32221	6.56244	6.30742e-15	2.31607e-13	ENSMUSG00000057666,ENSMUSG00000069939,ENSMUSG00000070025,ENSMUSG00000073737,ENSMUSG00000078162,ENSMUSG00000078300,ENSMUSG00000078636,ENSMUSG00000078965,ENSMUSG00000078967,ENSMUSG00000079311,ENSMUSG00000079360,ENSMUSG00000079501,ENSMUSG00000081221,ENSMUSG00000082424,ENSMUSG00000083773,ENSMUSG00000092257,ENSMUSG00000094708,ENSMUSG00000095042,ENSMUSG00000095937,ENSMUSG00000096438,ENSMUSG00000096617,…
MG1135	-1.46788	5.56051	7.52046e-15	2.72027e-13	ENSMUSG00000057666,ENSMUSG00000069939,ENSMUSG00000078636,ENSMUSG00000078965,ENSMUSG00000081221,ENSMUSG00000082186,ENSMUSG00000082424,ENSMUSG00000083773,ENSMUSG00000094708,ENSMUSG00000095042,ENSMUSG00000095937,ENSMUSG00000096617,ENSMUSG00000097989
MG4455	-1.5514	5.47753	1.98394e-14	6.58642e-13	ENSMUSG00000057666,ENSMUSG00000067224,ENSMUSG00000069236,ENSMUSG00000069376,ENSMUSG00000069939,ENSMUSG00000070025,ENSMUSG00000070282,ENSMUSG00000070443,ENSMUSG00000070490,ENSMUSG00000072432,ENSMUSG00000078162,ENSMUSG00000078300,ENSMUSG00000078370,ENSMUSG00000078592,ENSMUSG00000078636,ENSMUSG00000078965,ENSMUSG00000078967,ENSMUSG00000079501,ENSMUSG00000080994,ENSMUSG00000081221,ENSMUSG00000081600,…
MG4184	-1.41055	5.02023	2.42524e-14	7.88934e-13	ENSMUSG00000069939,ENSMUSG00000070025,ENSMUSG00000072432,ENSMUSG00000073737,ENSMUSG00000078162,ENSMUSG00000078300,ENSMUSG00000078592,ENSMUSG00000078636,ENSMUSG00000078965,ENSMUSG00000078967,ENSMUSG00000079311,ENSMUSG00000079501,ENSMUSG00000080994,ENSMUSG00000081600,ENSMUSG00000081721,ENSMUSG00000082424,ENSMUSG00000082778,ENSMUSG00000083044,ENSMUSG00000083245,ENSMUSG00000083773,ENSMUSG00000092257,…
MG4601	-1.4819	5.2102	4.74444e-14	1.42834e-12	ENSMUSG00000057666,ENSMUSG00000067224,ENSMUSG00000069376,ENSMUSG00000069939,ENSMUSG00000071102,ENSMUSG00000078300,ENSMUSG00000078636,ENSMUSG00000078965,ENSMUSG00000080870,ENSMUSG00000081221,ENSMUSG00000081600,ENSMUSG00000082424,ENSMUSG00000083044,ENSMUSG00000083773,ENSMUSG00000094708,ENSMUSG00000095042,ENSMUSG00000095937,ENSMUSG00000096171,ENSMUSG00000096617,ENSMUSG00000098076,ENSMUSG00000098138,…
MG487	-1.89727	8.52165	7.48686e-14	2.21273e-12	ENSMUSG00000086320
MG2572	-1.67113	4.81288	1.55532e-13	4.40857e-12	ENSMUSG00000057666,ENSMUSG00000078967,ENSMUSG00000097148,ENSMUSG00000097979
MG4130	-2.15002	6.50894	3.78757e-13	1.0087e-11	ENSMUSG00000032739,ENSMUSG00000092412
MG1743	-1.30517	5.49767	7.00142e-13	1.79555e-11	ENSMUSG00000057666,ENSMUSG00000069376,ENSMUSG00000069939,ENSMUSG00000070025,ENSMUSG00000070282,ENSMUSG00000070443,ENSMUSG00000070490,ENSMUSG00000072432,ENSMUSG00000078162,ENSMUSG00000078300,ENSMUSG00000078592,ENSMUSG00000078636,ENSMUSG00000078965,ENSMUSG00000078967,ENSMUSG00000079501,ENSMUSG00000080994,ENSMUSG00000081034,ENSMUSG00000081221,ENSMUSG00000081600,ENSMUSG00000081607,ENSMUSG00000082322,…
MG703	-1.18102	6.0811	8.43025e-13	2.13934e-11	ENSMUSG00000057666,ENSMUSG00000069939,ENSMUSG00000078636,ENSMUSG00000078965,ENSMUSG00000080870,ENSMUSG00000081221,ENSMUSG00000082424,ENSMUSG00000083245,ENSMUSG00000083773,ENSMUSG00000094708,ENSMUSG00000095042,ENSMUSG00000095937,ENSMUSG00000096617,ENSMUSG00000097989,ENSMUSG00000098021,ENSMUSG00000098222
MG684	-1.57403	4.21233	1.72029e-12	4.08737e-11	ENSMUSG00000057666,ENSMUSG00000069236,ENSMUSG00000069376,ENSMUSG00000069939,ENSMUSG00000070025,ENSMUSG00000070490,ENSMUSG00000071102,ENSMUSG00000072432,ENSMUSG00000078162,ENSMUSG00000078300,ENSMUSG00000078592,ENSMUSG00000078636,ENSMUSG00000078965,ENSMUSG00000078967,ENSMUSG00000079360,ENSMUSG00000079501,ENSMUSG00000080870,ENSMUSG00000080994,ENSMUSG00000081221,ENSMUSG00000081494,ENSMUSG00000081600,…
MG1432	-1.61544	4.85998	1.85253e-12	4.35885e-11	ENSMUSG00000069939,ENSMUSG00000070025,ENSMUSG00000070490,ENSMUSG00000073737,ENSMUSG00000078162,ENSMUSG00000078300,ENSMUSG00000078636,ENSMUSG00000078965,ENSMUSG00000078967,ENSMUSG00000079311,ENSMUSG00000079501,ENSMUSG00000082424,ENSMUSG00000083245,ENSMUSG00000083773,ENSMUSG00000092257,ENSMUSG00000094708,ENSMUSG00000095042,ENSMUSG00000095937,ENSMUSG00000096438,ENSMUSG00000096617,ENSMUSG00000096810,…
MG1825	-1.10147	7.27325	4.58185e-11	8.74339e-10	ENSMUSG00000057666
MG2549	-1.36794	3.9898	7.24475e-11	1.33518e-09	ENSMUSG00000069939,ENSMUSG00000070025,ENSMUSG00000072432,ENSMUSG00000078162,ENSMUSG00000078300,ENSMUSG00000078592,ENSMUSG00000078636,ENSMUSG00000078967,ENSMUSG00000079360,ENSMUSG00000079501,ENSMUSG00000080994,ENSMUSG00000081221,ENSMUSG00000081721,ENSMUSG00000083044,ENSMUSG00000083773,ENSMUSG00000094708,ENSMUSG00000095042,ENSMUSG00000095937,ENSMUSG00000096438,ENSMUSG00000096617,ENSMUSG00000096810,…
MG560	-1.05393	7.11823	1.15706e-10	2.06187e-09	ENSMUSG00000046516,ENSMUSG00000095464
MG1938	-1.34941	4.37849	1.54576e-10	2.67583e-09	ENSMUSG00000029922,ENSMUSG00000068601
MG1853	-1.75229	5.19527	1.63637e-10	2.81258e-09	ENSMUSG00000101625
MG2936	-1.81865	4.62018	3.97641e-10	6.44604e-09	ENSMUSG00000044147,ENSMUSG00000052673
MG1970	-1.49033	3.61481	1.0482e-09	1.59267e-08	ENSMUSG00000094873,ENSMUSG00000095203,ENSMUSG00000104083
MG4717	-1.33119	4.1014	1.14361e-09	1.73221e-08	ENSMUSG00000094873,ENSMUSG00000095203
MG1217	-1.29948	6.91336	1.45227e-09	2.13956e-08	ENSMUSG00000092500
MG4605	0.940555	7.56959	1.76712e-09	2.58768e-08	ENSMUSG00000022584,ENSMUSG00000079018
MG4647	-1.32952	3.77075	2.5304e-09	3.65026e-08	ENSMUSG00000055676,ENSMUSG00000057666,ENSMUSG00000069939,ENSMUSG00000070025,ENSMUSG00000072432,ENSMUSG00000078162,ENSMUSG00000078300,ENSMUSG00000078592,ENSMUSG00000078636,ENSMUSG00000078965,ENSMUSG00000078967,ENSMUSG00000079360,ENSMUSG00000079501,ENSMUSG00000080914,ENSMUSG00000080994,ENSMUSG00000081221,ENSMUSG00000081721,ENSMUSG00000083044,ENSMUSG00000083773,ENSMUSG00000094708,ENSMUSG00000095042,…
MG2331	-1.57052	4.10587	3.05474e-09	4.3548e-08	ENSMUSG00000057666,ENSMUSG00000078965,ENSMUSG00000083773,ENSMUSG00000096617
MG817	-1.69918	5.2906	3.1844e-09	4.5131e-08	ENSMUSG00000090104
MG135	-1.20867	4.71026	4.64498e-09	6.32421e-08	ENSMUSG00000070605
MG1448	-0.848667	6.28901	9.55386e-09	1.24483e-07	ENSMUSG00000079941,ENSMUSG00000103974
MG4680	-1.69552	3.76898	1.0224e-08	1.32502e-07	ENSMUSG00000057666,ENSMUSG00000069376,ENSMUSG00000069939,ENSMUSG00000070025,ENSMUSG00000070443,ENSMUSG00000072432,ENSMUSG00000078162,ENSMUSG00000078300,ENSMUSG00000078592,ENSMUSG00000078636,ENSMUSG00000078965,ENSMUSG00000078967,ENSMUSG00000079311,ENSMUSG00000079360,ENSMUSG00000079501,ENSMUSG00000080994,ENSMUSG00000081221,ENSMUSG00000081600,ENSMUSG00000082424,ENSMUSG00000082816,ENSMUSG00000083773,…
MG4809	1.22958	5.71372	1.02551e-08	1.3255e-07	ENSMUSG00000098934,ENSMUSG00000099241
MG2213	-0.78441	7.4376	1.74804e-08	2.20644e-07	ENSMUSG00000024939,ENSMUSG00000079478
MG1695	0.836594	7.627	1.95075e-08	2.41823e-07	ENSMUSG00000035399,ENSMUSG00000078151
MG299	-1.13448	4.27838	2.11683e-08	2.61742e-07	ENSMUSG00000058239,ENSMUSG00000090357
MG996	-0.80859	6.26344	3.24572e-08	3.85589e-07	ENSMUSG00000033475,ENSMUSG00000079444,ENSMUSG00000084880
MG3250	0.84067	7.14962	3.33056e-08	3.92779e-07	ENSMUSG00000035399
MG287	-0.868075	5.51161	5.80311e-08	6.63388e-07	ENSMUSG00000000568,ENSMUSG00000091623
MG1875	-1.20515	3.44668	9.82658e-08	1.08495e-06	ENSMUSG00000057666,ENSMUSG00000067224,ENSMUSG00000069376,ENSMUSG00000069939,ENSMUSG00000070025,ENSMUSG00000070443,ENSMUSG00000072432,ENSMUSG00000078162,ENSMUSG00000078300,ENSMUSG00000078592,ENSMUSG00000078636,ENSMUSG00000078965,ENSMUSG00000078967,ENSMUSG00000079311,ENSMUSG00000079360,ENSMUSG00000079501,ENSMUSG00000080994,ENSMUSG00000081221,ENSMUSG00000081494,ENSMUSG00000081600,ENSMUSG00000081974,…
MG3699	-1.36909	9.36112	1.18168e-07	1.27848e-06	ENSMUSG00000095562,ENSMUSG00000096768
MG3474	-1.29109	4.86096	1.19202e-07	1.2868e-06	ENSMUSG00000018752,ENSMUSG00000085890,ENSMUSG00000089669
MG3207	0.744773	7.35095	1.20082e-07	1.29341e-06	ENSMUSG00000071076
MG2705	-0.826946	6.23773	1.8854e-07	1.97376e-06	ENSMUSG00000008450,ENSMUSG00000071497
MG3439	-1.10917	3.88403	2.03382e-07	2.11543e-06	ENSMUSG00000083482
MG3691	0.831926	6.64318	2.19832e-07	2.27191e-06	ENSMUSG00000019977,ENSMUSG00000053830
MG1777	-1.12371	4.31785	2.25596e-07	2.31666e-06	ENSMUSG00000082330,ENSMUSG00000083836,ENSMUSG00000084215
MG4117	-0.941262	5.22888	2.82631e-07	2.85994e-06	ENSMUSG00000022200,ENSMUSG00000097221
MG137	-1.26219	5.35177	3.43098e-07	3.39387e-06	ENSMUSG00000027777,ENSMUSG00000102422
MG2753	-0.771691	6.05691	4.10236e-07	4.0089e-06	ENSMUSG00000030882,ENSMUSG00000089847
MG1311	0.770737	6.14075	4.64013e-07	4.46244e-06	ENSMUSG00000015127,ENSMUSG00000035521
MG1532	-0.827786	6.30732	8.69211e-07	7.99444e-06	ENSMUSG00000027944,ENSMUSG00000084013
MG2048	-1.03765	4.11935	9.43825e-07	8.66424e-06	ENSMUSG00000082516,ENSMUSG00000096173
MG3986	-1.3896	6.7004	1.08132e-06	9.81492e-06	ENSMUSG00000018752,ENSMUSG00000089669
MG4110	1.09675	4.91887	1.3238e-06	1.18385e-05	ENSMUSG00000097625,ENSMUSG00000103558
MG3181	-0.673793	7.6931	1.80625e-06	1.58222e-05	ENSMUSG00000033475,ENSMUSG00000079444
MG1654	-1.02759	4.55565	2.04644e-06	1.7808e-05	ENSMUSG00000032436,ENSMUSG00000052724
MG3415	-0.791915	8.86679	2.33243e-06	2.0188e-05	ENSMUSG00000020857,ENSMUSG00000091228
MG4168	-0.973481	4.02068	2.50995e-06	2.15323e-05	ENSMUSG00000084020,ENSMUSG00000098292
MG735	1.00311	4.98984	2.76183e-06	2.36095e-05	ENSMUSG00000072109
MG2147	-0.752215	5.69064	2.7751e-06	2.36811e-05	ENSMUSG00000009585
MG2516	-0.938091	4.24002	2.79309e-06	2.37928e-05	ENSMUSG00000038717,ENSMUSG00000067719,ENSMUSG00000081473
MG763	-0.997184	4.35538	3.89221e-06	3.23294e-05	ENSMUSG00000060795,ENSMUSG00000094388,ENSMUSG00000096592
MG3140	0.814018	5.23059	4.0351e-06	3.33757e-05	ENSMUSG00000020561
MG3063	-0.917144	5.54331	4.2151e-06	3.48051e-05	ENSMUSG00000058873,ENSMUSG00000094388,ENSMUSG00000096592
MG1900	-0.660046	6.68458	4.22707e-06	3.48446e-05	ENSMUSG00000098923,ENSMUSG00000103212
MG74	0.791949	10.6936	4.33012e-06	3.56335e-05	ENSMUSG00000060550
MG3373	0.717199	5.57412	5.87412e-06	4.75323e-05	ENSMUSG00000034994,ENSMUSG00000084183
MG1298	-0.911101	3.99745	6.3792e-06	5.12769e-05	ENSMUSG00000021040,ENSMUSG00000079036
MG1411	-0.698012	5.9684	6.97713e-06	5.57136e-05	ENSMUSG00000013701,ENSMUSG00000068165,ENSMUSG00000069622
MG1924	-0.65511	6.54939	8.19318e-06	6.46781e-05	ENSMUSG00000031143,ENSMUSG00000103436
MG2726	-0.897831	8.00816	8.75411e-06	6.87585e-05	ENSMUSG00000036948,ENSMUSG00000091964
MG4734	0.711782	7.78635	1.03256e-05	8.02054e-05	ENSMUSG00000032640,ENSMUSG00000097634
MG1820	-0.90076	4.11298	1.04812e-05	8.12841e-05	ENSMUSG00000042272
MG3585	0.796703	4.71102	1.05612e-05	8.17736e-05	ENSMUSG00000069237
MG808	0.679293	6.1186	1.126e-05	8.69064e-05	ENSMUSG00000098559
MG2802	-1.08831	7.45927	1.41296e-05	0.00010701	ENSMUSG00000096768
MG3801	0.826944	4.49971	1.5361e-05	0.000116154	ENSMUSG00000090236,ENSMUSG00000092470
MG3412	-0.642765	5.88648	1.55817e-05	0.000117639	ENSMUSG00000078974,ENSMUSG00000081562,ENSMUSG00000090136
MG4775	0.694589	7.07781	1.5785e-05	0.000118989	ENSMUSG00000062175,ENSMUSG00000085741
MG2044	0.739521	4.91058	1.59007e-05	0.000119675	ENSMUSG00000045896
MG1472	0.708957	5.96204	1.77021e-05	0.000132003	ENSMUSG00000024524,ENSMUSG00000062526
MG1754	0.984013	7.25303	1.77592e-05	0.000132226	ENSMUSG00000067924,ENSMUSG00000067925
MG2673	-0.823263	4.83495	1.93042e-05	0.000142851	ENSMUSG00000096173
MG1573	-0.936559	4.37734	2.33758e-05	0.000171411	ENSMUSG00000082456
MG456	-0.663509	5.53026	2.54239e-05	0.000185867	ENSMUSG00000025421,ENSMUSG00000090000
MG2716	-0.764542	4.72145	2.6022e-05	0.000189382	ENSMUSG00000013701,ENSMUSG00000069622
MG2141	0.654308	5.68384	2.75473e-05	0.000199883	ENSMUSG00000038697,ENSMUSG00000085281
MG2497	-0.895621	3.98267	2.87523e-05	0.000207694	ENSMUSG00000044141,ENSMUSG00000086688
MG3053	0.680061	5.85522	3.03396e-05	0.000218834	ENSMUSG00000060550,ENSMUSG00000073402,ENSMUSG00000092474
MG1902	0.726181	6.20947	3.22723e-05	0.000231397	ENSMUSG00000015127
MG4035	-1.08383	5.57451	3.23958e-05	0.000231939	ENSMUSG00000062248
MG4256	0.773555	4.9476	3.30129e-05	0.00023566	ENSMUSG00000038344,ENSMUSG00000048334
MG3592	0.593633	7.59925	3.33955e-05	0.000237692	ENSMUSG00000028676
MG3770	0.633508	7.08419	3.48321e-05	0.000246829	ENSMUSG00000022858,ENSMUSG00000069011
MG1691	-0.739035	4.93706	3.73451e-05	0.000263865	ENSMUSG00000030869,ENSMUSG00000083626,ENSMUSG00000091989
MG3403	-0.829073	4.41674	4.10579e-05	0.000288417	ENSMUSG00000094388,ENSMUSG00000096592
MG4227	-0.618328	5.90782	4.62741e-05	0.00032272	ENSMUSG00000022956,ENSMUSG00000042962
MG3741	0.64574	6.26806	5.12746e-05	0.000356568	ENSMUSG00000045128,ENSMUSG00000059033,ENSMUSG00000081051,ENSMUSG00000081382,ENSMUSG00000091732
MG3463	0.718146	7.76162	5.14873e-05	0.000357258	ENSMUSG00000001741,ENSMUSG00000046027
MG2115	-0.612407	6.27425	5.20401e-05	0.000360341	ENSMUSG00000017734,ENSMUSG00000090996
MG4642	-0.751983	4.95555	5.22818e-05	0.000361067	ENSMUSG00000031149
MG3980	0.648633	6.0263	5.24588e-05	0.00036169	ENSMUSG00000039844,ENSMUSG00000048316
MG308	0.67051	8.2974	5.25774e-05	0.00036189	ENSMUSG00000061232
MG3315	0.577182	7.23514	5.83576e-05	0.000396795	ENSMUSG00000062083,ENSMUSG00000074129
MG4811	0.755883	6.95423	5.88813e-05	0.000399716	ENSMUSG00000015656,ENSMUSG00000097554,ENSMUSG00000100025,ENSMUSG00000100033,ENSMUSG00000100801,ENSMUSG00000101262
MG438	0.619136	7.40489	5.92171e-05	0.000401434	ENSMUSG00000022863,ENSMUSG00000044645
MG3908	-0.739551	8.58352	6.01044e-05	0.000406312	ENSMUSG00000037894
MG386	-0.799534	4.80594	6.12475e-05	0.000412315	ENSMUSG00000033918,ENSMUSG00000081070
MG4732	-0.636623	7.49359	6.68443e-05	0.000448125	ENSMUSG00000062825,ENSMUSG00000074978,ENSMUSG00000092897,ENSMUSG00000093149,ENSMUSG00000093152,ENSMUSG00000093264
MG4228	0.690887	5.48482	6.885e-05	0.000459032	ENSMUSG00000038344
MG2280	-0.810204	5.78673	7.52969e-05	0.00049655	ENSMUSG00000055302,ENSMUSG00000096361
MG2286	-0.787768	4.20683	7.97355e-05	0.000525106	ENSMUSG00000069379,ENSMUSG00000091580
MG3851	0.616603	5.87352	8.18791e-05	0.000537034	ENSMUSG00000028676,ENSMUSG00000050243
MG668	0.70138	5.31217	8.27138e-05	0.000541776	ENSMUSG00000021226,ENSMUSG00000072949
MG4669	-0.611531	6.32052	8.81671e-05	0.000576208	ENSMUSG00000057244,ENSMUSG00000061833,ENSMUSG00000066487,ENSMUSG00000074034,ENSMUSG00000080972,ENSMUSG00000081684,ENSMUSG00000082762,ENSMUSG00000082792,ENSMUSG00000083087,ENSMUSG00000090544,ENSMUSG00000091957,ENSMUSG00000095427,ENSMUSG00000096177,ENSMUSG00000098713,ENSMUSG00000100922,ENSMUSG00000103880,ENSMUSG00000104280
MG400	0.60623	5.99771	8.86837e-05	0.000578533	ENSMUSG00000026626,ENSMUSG00000081405
MG1041	-0.597609	5.90232	9.08587e-05	0.000591925	ENSMUSG00000078974,ENSMUSG00000090136
MG4832	0.62874	5.49664	0.000102611	0.000660498	ENSMUSG00000067058,ENSMUSG00000081087,ENSMUSG00000083022,ENSMUSG00000083757,ENSMUSG00000098201
MG2931	-0.776522	4.01277	0.000108623	0.000694583	ENSMUSG00000027944
MG2173	-0.75085	7.82167	0.000110455	0.000704439	ENSMUSG00000037894,ENSMUSG00000097703
MG1368	-0.531747	7.02783	0.000112731	0.000718012	ENSMUSG00000030735,ENSMUSG00000073838
MG639	-0.761543	6.05527	0.000119268	0.000755673	ENSMUSG00000058873,ENSMUSG00000060795,ENSMUSG00000094388,ENSMUSG00000096592
MG243	0.696596	5.09497	0.000120708	0.000763798	ENSMUSG00000070034,ENSMUSG00000079808
MG4127	-0.63771	5.41797	0.00013048	0.000823483	ENSMUSG00000069379,ENSMUSG00000069744
MG2298	-0.611828	5.61431	0.000133907	0.000842916	ENSMUSG00000030609
MG1997	-0.692911	4.86897	0.000141704	0.000887392	ENSMUSG00000008450,ENSMUSG00000071497,ENSMUSG00000094111
MG4741	-0.550232	7.18507	0.000145325	0.000908888	ENSMUSG00000060467,ENSMUSG00000084817
MG4843	-0.658047	5.05285	0.000149014	0.000928367	ENSMUSG00000022148,ENSMUSG00000038845,ENSMUSG00000067547
MG2845	-0.712708	5.0254	0.000150436	0.000936022	ENSMUSG00000024217
MG1136	-1.00543	4.14292	0.000151823	0.000942236	ENSMUSG00000084353
MG3078	-0.804529	7.38045	0.000155054	0.000961057	ENSMUSG00000035299
MG296	-0.634511	5.66479	0.000156506	0.000968815	ENSMUSG00000025157,ENSMUSG00000025159
MG2629	-0.686905	6.23429	0.000157213	0.000971954	ENSMUSG00000018362,ENSMUSG00000066878,ENSMUSG00000069083
MG545	0.722774	7.00548	0.000163276	0.00100701	ENSMUSG00000007476,ENSMUSG00000099041
MG4234	0.569416	6.17178	0.000171412	0.00105436	ENSMUSG00000067058,ENSMUSG00000067351,ENSMUSG00000083022,ENSMUSG00000083757
MG646	0.910643	4.796	0.000174121	0.00106967	ENSMUSG00000015656,ENSMUSG00000093798,ENSMUSG00000095118,ENSMUSG00000097554,ENSMUSG00000100801
MG611	-0.733777	4.06435	0.000176276	0.00108153	ENSMUSG00000039640,ENSMUSG00000082308,ENSMUSG00000097658
MG2290	-0.579637	5.91811	0.000178592	0.00109297	ENSMUSG00000029918,ENSMUSG00000099647
MG3575	0.591533	6.21269	0.000179095	0.00109467	ENSMUSG00000075581,ENSMUSG00000081406,ENSMUSG00000082926,ENSMUSG00000083496
MG111	-0.624796	5.28935	0.000195174	0.00118104	ENSMUSG00000027282,ENSMUSG00000083829
MG3923	0.513777	6.88833	0.00019648	0.00118746	ENSMUSG00000073060,ENSMUSG00000073062,ENSMUSG00000097340
MG2223	-0.922652	4.2584	0.000199418	0.00120139	ENSMUSG00000092500,ENSMUSG00000101625
MG2422	0.705231	5.38258	0.000199529	0.00120139	ENSMUSG00000042073,ENSMUSG00000100039
MG1417	-0.620021	5.68744	0.000203173	0.00122181	ENSMUSG00000057762,ENSMUSG00000081833
MG2348	0.737689	5.41002	0.000214777	0.0012868	ENSMUSG00000031320,ENSMUSG00000044609,ENSMUSG00000081400
MG2681	-0.628609	5.927	0.000216134	0.00129334	ENSMUSG00000078453,ENSMUSG00000091367
MG1001	0.573264	6.54757	0.000216485	0.00129384	ENSMUSG00000070034
MG1466	-0.613004	5.79379	0.000220021	0.00131012	ENSMUSG00000063253
MG4821	-0.620533	5.57961	0.000228611	0.00135131	ENSMUSG00000031078
MG4543	0.773116	4.48444	0.000229643	0.00135576	ENSMUSG00000089788,ENSMUSG00000100725
MG677	0.608893	6.14323	0.000235178	0.0013839	ENSMUSG00000048916,ENSMUSG00000076435
MG1046	-0.635581	5.08829	0.000235266	0.0013839	ENSMUSG00000021131
MG915	0.675016	4.84865	0.000236666	0.00139045	ENSMUSG00000037845,ENSMUSG00000037971
MG2183	-0.701333	4.27558	0.000238811	0.00140135	ENSMUSG00000006699,ENSMUSG00000089199
MG3072	-0.709888	4.04173	0.00024036	0.00140703	ENSMUSG00000004264,ENSMUSG00000087327,ENSMUSG00000088835
MG4825	-0.753556	3.93113	0.00024434	0.00142861	ENSMUSG00000021520,ENSMUSG00000089838
MG3977	-0.689666	4.90158	0.000251926	0.00147118	ENSMUSG00000002416,ENSMUSG00000046947
MG3191	0.585987	5.74768	0.000260323	0.0015184	ENSMUSG00000045973
MG247	-0.671177	4.53084	0.000268298	0.00156303	ENSMUSG00000023156,ENSMUSG00000094130
MG2980	-0.653638	4.6296	0.000279655	0.00162724	ENSMUSG00000041629,ENSMUSG00000082530
MG3479	0.5757	7.41545	0.000297024	0.00172004	ENSMUSG00000028603,ENSMUSG00000058492
MG3846	-1.62063	3.87782	0.000307881	0.00177866	ENSMUSG00000081043,ENSMUSG00000083563
MG2601	0.551278	5.8601	0.000311933	0.00179779	ENSMUSG00000038990
MG4617	0.692	8.01494	0.00031777	0.00182925	ENSMUSG00000073676
MG184	-0.524609	6.17141	0.000320005	0.00183867	ENSMUSG00000023861,ENSMUSG00000087478
MG2113	0.582258	5.35996	0.000324835	0.00185669	ENSMUSG00000040167,ENSMUSG00000072387
MG1908	-0.670514	5.05335	0.000327473	0.00186957	ENSMUSG00000020022,ENSMUSG00000080893
MG2101	-0.665365	4.79166	0.000329076	0.00187651	ENSMUSG00000068165,ENSMUSG00000069622,ENSMUSG00000089803
MG2400	0.543773	7.50428	0.000330571	0.00188225	ENSMUSG00000020719,ENSMUSG00000093133
MG2176	0.697483	5.07843	0.000331248	0.00188225	ENSMUSG00000005417,ENSMUSG00000086330,ENSMUSG00000098404
MG2863	-0.709135	6.442	0.0003317	0.00188261	ENSMUSG00000064358,ENSMUSG00000064359,ENSMUSG00000101111
MG4686	0.4931	7.0878	0.000345549	0.00195892	ENSMUSG00000066543,ENSMUSG00000075587,ENSMUSG00000081855,ENSMUSG00000081895,ENSMUSG00000082035,ENSMUSG00000084345,ENSMUSG00000092563,ENSMUSG00000102193
MG4842	-0.572467	6.31943	0.000347185	0.0019659	ENSMUSG00000060680,ENSMUSG00000080021,ENSMUSG00000081239,ENSMUSG00000084817,ENSMUSG00000090841
MG4010	-0.491764	6.9791	0.000354255	0.00200359	ENSMUSG00000057244,ENSMUSG00000061833,ENSMUSG00000062365,ENSMUSG00000066487,ENSMUSG00000072789,ENSMUSG00000074250,ENSMUSG00000080972,ENSMUSG00000081170,ENSMUSG00000081684,ENSMUSG00000082762,ENSMUSG00000082792,ENSMUSG00000083087,ENSMUSG00000083382,ENSMUSG00000084333,ENSMUSG00000085893,ENSMUSG00000087286,ENSMUSG00000091957,ENSMUSG00000095406,ENSMUSG00000095427,ENSMUSG00000100922
MG1826	-0.752395	3.99185	0.000362255	0.00203695	ENSMUSG00000071497,ENSMUSG00000094111
MG2625	0.518511	6.44826	0.000365796	0.00205448	ENSMUSG00000032199,ENSMUSG00000092137
MG4049	-0.56246	5.60957	0.000385749	0.00215158	ENSMUSG00000014769,ENSMUSG00000081418
MG2384	1.05231	4.3411	0.000386563	0.00215365	ENSMUSG00000040209,ENSMUSG00000097365
MG25	-0.568945	7.75414	0.000388928	0.00216434	ENSMUSG00000078153,ENSMUSG00000079197
MG233	0.688034	7.87487	0.000391855	0.00217812	ENSMUSG00000028603
MG3919	-0.816854	8.27396	0.00040056	0.00222141	ENSMUSG00000098188,ENSMUSG00000103578
MG3866	-0.533718	6.42307	0.000404543	0.00224094	ENSMUSG00000038717,ENSMUSG00000061863,ENSMUSG00000067719,ENSMUSG00000072460,ENSMUSG00000080823,ENSMUSG00000081473,ENSMUSG00000084168
MG4070	-0.617577	4.74619	0.000417065	0.00230241	ENSMUSG00000003444
MG2718	0.529016	7.34425	0.000419652	0.00231142	ENSMUSG00000083992
MG3614	0.738089	4.86002	0.00042154	0.00231919	ENSMUSG00000049246,ENSMUSG00000073676,ENSMUSG00000092344
MG2354	-0.528031	7.67777	0.00042698	0.00234525	ENSMUSG00000029430
MG2027	-0.5489	6.55904	0.000427244	0.00234525	ENSMUSG00000026925,ENSMUSG00000026926
MG4496	-0.544674	7.59456	0.000431263	0.00236196	ENSMUSG00000029580
MG3714	0.494366	7.62801	0.000439896	0.00240381	ENSMUSG00000025290,ENSMUSG00000069125,ENSMUSG00000081049,ENSMUSG00000081810,ENSMUSG00000100215
MG791	0.879301	4.4215	0.000443894	0.00242292	ENSMUSG00000030788,ENSMUSG00000066807
MG3736	0.559926	5.80552	0.000446333	0.00243082	ENSMUSG00000065087,ENSMUSG00000097188
MG682	-0.703004	3.97894	0.000446344	0.00243082	ENSMUSG00000078153,ENSMUSG00000079197,ENSMUSG00000097244
MG4151	0.515614	7.59706	0.000455899	0.00247452	ENSMUSG00000044424,ENSMUSG00000095597,ENSMUSG00000101452
MG2073	0.662735	10.0275	0.000459008	0.00248582	ENSMUSG00000097554,ENSMUSG00000100801
MG1243	-0.792896	3.85118	0.000462847	0.00250382	ENSMUSG00000080982,ENSMUSG00000082330
MG357	0.761947	3.98943	0.000471527	0.00254509	ENSMUSG00000089682,ENSMUSG00000092232
MG2773	-0.55641	5.93269	0.00047454	0.0025585	ENSMUSG00000029642
MG4431	-0.516435	6.99328	0.000476127	0.00256421	ENSMUSG00000021131,ENSMUSG00000063412
MG4122	-0.546353	5.80953	0.00048381	0.00259981	ENSMUSG00000017428,ENSMUSG00000080989,ENSMUSG00000085566
MG2979	-0.589484	5.44328	0.00049751	0.00266751	ENSMUSG00000021520,ENSMUSG00000081228
MG3860	0.541513	7.09048	0.000498391	0.00266928	ENSMUSG00000081208
MG4096	0.56837	6.21982	0.000504186	0.0026914	ENSMUSG00000046201
MG4367	0.756801	4.13866	0.000513314	0.0027281	ENSMUSG00000075327,ENSMUSG00000083900
MG720	-0.667383	5.27508	0.000522468	0.00276765	ENSMUSG00000038845,ENSMUSG00000067547
MG4702	-0.862899	5.23714	0.000540931	0.00284679	ENSMUSG00000062248,ENSMUSG00000084353
MG897	-0.785088	5.09403	0.000543954	0.00285959	ENSMUSG00000062248,ENSMUSG00000080929,ENSMUSG00000084353
MG2973	-0.525848	6.47589	0.000562888	0.00295034	ENSMUSG00000036427
MG2040	-0.671369	4.07773	0.000563068	0.00295034	ENSMUSG00000021520,ENSMUSG00000021741,ENSMUSG00000081228
MG2559	0.513585	7.71049	0.00056365	0.00295034	ENSMUSG00000054717,ENSMUSG00000081671,ENSMUSG00000084279,ENSMUSG00000094017,ENSMUSG00000095865
MG455	0.662181	8.08269	0.000578039	0.00302169	ENSMUSG00000015656,ENSMUSG00000097554,ENSMUSG00000100033,ENSMUSG00000100801,ENSMUSG00000101262,ENSMUSG00000102972,ENSMUSG00000103823
MG3188	-0.486826	7.22384	0.000578529	0.00302169	ENSMUSG00000008892,ENSMUSG00000075053
MG4102	0.625873	5.34152	0.000580888	0.00303075	ENSMUSG00000060096,ENSMUSG00000063953,ENSMUSG00000075232
MG4253	-0.53504	6.16152	0.000588755	0.00306602	ENSMUSG00000043633,ENSMUSG00000043770
MG3579	-0.508691	6.17159	0.000588914	0.00306602	ENSMUSG00000070372
MG3957	-0.546935	6.02378	0.000590598	0.00307149	ENSMUSG00000074656
MG700	-0.53748	6.1989	0.000603212	0.00313037	ENSMUSG00000038717,ENSMUSG00000067719
MG1294	-0.927622	4.69573	0.000605881	0.00314086	ENSMUSG00000026131,ENSMUSG00000103405,ENSMUSG00000103888
MG1614	-0.6487	4.48907	0.000623016	0.00322624	ENSMUSG00000035215,ENSMUSG00000064317,ENSMUSG00000082580
MG2714	-0.728428	4.21828	0.000652302	0.00337069	ENSMUSG00000061119,ENSMUSG00000097644
MG1209	0.529878	6.05889	0.000655552	0.00338388	ENSMUSG00000046434,ENSMUSG00000046636,ENSMUSG00000058922,ENSMUSG00000082107,ENSMUSG00000083311,ENSMUSG00000086743
MG2188	-0.610276	4.47645	0.000657081	0.00338816	ENSMUSG00000026097
MG3173	0.69415	4.14897	0.000681338	0.00350578	ENSMUSG00000020993,ENSMUSG00000081010
MG1641	-0.512776	6.19909	0.000697035	0.00358274	ENSMUSG00000059810
MG1585	-0.551852	6.14781	0.000698585	0.00358363	ENSMUSG00000032301,ENSMUSG00000085172
MG3555	-0.526092	5.65541	0.000698685	0.00358363	ENSMUSG00000027364,ENSMUSG00000038489,ENSMUSG00000074846
MG443	0.628719	4.94704	0.000712283	0.00364565	ENSMUSG00000070034,ENSMUSG00000079808,ENSMUSG00000082088
MG3328	0.657495	5.20542	0.00073405	0.00374521	ENSMUSG00000082193,ENSMUSG00000086583
MG2577	-0.725779	5.48992	0.000744704	0.00379556	ENSMUSG00000035299,ENSMUSG00000095134
MG1334	-0.572645	5.2083	0.000747006	0.0038033	ENSMUSG00000078784,ENSMUSG00000092072
MG885	0.519514	5.75647	0.00075129	0.00382109	ENSMUSG00000032449,ENSMUSG00000082953
MG4219	-0.499291	6.75368	0.000760556	0.00386417	ENSMUSG00000029580,ENSMUSG00000034158,ENSMUSG00000083405,ENSMUSG00000087235,ENSMUSG00000087569,ENSMUSG00000099104
MG447	0.503817	7.45858	0.000768161	0.00389068	ENSMUSG00000071419
MG530	0.57266	5.17051	0.000779661	0.00394469	ENSMUSG00000020659,ENSMUSG00000099851
MG4661	-0.53977	9.02114	0.000791387	0.00399985	ENSMUSG00000070354,ENSMUSG00000093938
MG4562	-0.546428	5.09358	0.000794044	0.00400909	ENSMUSG00000060538,ENSMUSG00000093768
MG2467	-0.57134	6.02751	0.000795768	0.00401362	ENSMUSG00000020821
MG1360	-0.518002	7.92237	0.000799043	0.00402595	ENSMUSG00000040904,ENSMUSG00000093989
MG4737	-0.637459	4.7953	0.000801922	0.00403626	ENSMUSG00000021606,ENSMUSG00000083820
MG3414	-0.50457	6.56135	0.000808158	0.00406343	ENSMUSG00000006728,ENSMUSG00000006736
MG4165	-0.76586	3.77054	0.000811661	0.00407681	ENSMUSG00000006057
MG4321	-0.639853	5.3935	0.000816669	0.00409772	ENSMUSG00000056153
MG941	-0.549427	6.51818	0.000819792	0.00410489	ENSMUSG00000020610,ENSMUSG00000041920
MG4445	-0.571536	5.08529	0.000840665	0.00419208	ENSMUSG00000032977,ENSMUSG00000097811
MG4733	0.791126	3.84719	0.000894276	0.00443206	ENSMUSG00000036452,ENSMUSG00000085289
MG3456	-0.60436	4.61685	0.000899474	0.0044466	ENSMUSG00000070923,ENSMUSG00000097078
MG3946	0.569803	10.4375	0.000899963	0.0044466	ENSMUSG00000050621,ENSMUSG00000090733
MG3273	0.617068	10.0086	0.000909212	0.00448773	ENSMUSG00000015656,ENSMUSG00000097554,ENSMUSG00000100033,ENSMUSG00000100801
MG925	-0.655502	5.55034	0.000915547	0.0045144	ENSMUSG00000082905
MG1226	-0.590454	4.50703	0.00093634	0.00461214	ENSMUSG00000013736
MG3209	-0.705654	4.59072	0.000937273	0.00461214	ENSMUSG00000023004,ENSMUSG00000056904,ENSMUSG00000081783,ENSMUSG00000082809
MG3883	-0.758817	4.71855	0.000979002	0.00480286	ENSMUSG00000002280,ENSMUSG00000061046
MG3663	0.544568	5.66265	0.00099325	0.00486783	ENSMUSG00000042901
MG105	-0.492259	7.16037	0.000994361	0.00486835	ENSMUSG00000091537
MG4695	-0.551245	5.44487	0.00100063	0.0048941	ENSMUSG00000087260
MG4471	0.48755	7.10387	0.00103333	0.00504894	ENSMUSG00000001098,ENSMUSG00000085590
MG2184	0.617497	4.21679	0.00104712	0.00510431	ENSMUSG00000071793,ENSMUSG00000071796
MG4308	0.4925	7.42139	0.00106014	0.00515916	ENSMUSG00000015656,ENSMUSG00000093798,ENSMUSG00000100025
MG2272	0.527284	7.64927	0.00106605	0.00517229	ENSMUSG00000097554,ENSMUSG00000100025,ENSMUSG00000100801
MG4078	-0.549111	5.41724	0.00107745	0.00521196	ENSMUSG00000029580,ENSMUSG00000099104
MG1513	0.641478	4.5369	0.0010932	0.00527761	ENSMUSG00000015656,ENSMUSG00000096263,ENSMUSG00000097554,ENSMUSG00000100801
MG4129	-0.649738	4.076	0.00111149	0.00536057	ENSMUSG00000018559
MG2930	-0.74646	6.22963	0.00111276	0.00536136	ENSMUSG00000074210,ENSMUSG00000074211
MG4267	-0.469578	7.33246	0.00118696	0.00569059	ENSMUSG00000093904
MG2415	-0.466093	6.4871	0.00119286	0.00570759	ENSMUSG00000029642,ENSMUSG00000062554
MG985	0.461634	7.56497	0.00123643	0.00590442	ENSMUSG00000081023,ENSMUSG00000082064,ENSMUSG00000086583
MG2749	-0.606146	4.22604	0.00124803	0.00595395	ENSMUSG00000002379,ENSMUSG00000068487
MG1603	0.564354	5.07942	0.00125125	0.00595759	ENSMUSG00000042772
MG845	0.603761	6.23512	0.00126646	0.00601815	ENSMUSG00000015656,ENSMUSG00000093798,ENSMUSG00000101262
MG3818	0.59753	7.90097	0.00131202	0.00622247	ENSMUSG00000015656,ENSMUSG00000097554,ENSMUSG00000100025,ENSMUSG00000100801
MG1438	0.591962	12.3546	0.00132217	0.0062645	ENSMUSG00000015656,ENSMUSG00000097554,ENSMUSG00000100801
MG4593	0.467237	7.25769	0.00132745	0.00628335	ENSMUSG00000082193,ENSMUSG00000082705,ENSMUSG00000086583
MG1114	0.506075	6.7388	0.00132929	0.00628593	ENSMUSG00000071796,ENSMUSG00000095403
MG1567	-0.537222	5.41705	0.00136657	0.00644961	ENSMUSG00000053317
MG402	0.510855	7.38407	0.00137751	0.00648832	ENSMUSG00000082536,ENSMUSG00000100078
MG2274	-0.594803	4.42396	0.00137879	0.00648832	ENSMUSG00000024726
MG2782	-0.47608	7.58129	0.00138467	0.00650337	ENSMUSG00000059796
MG4534	0.511277	6.19913	0.00139119	0.00652753	ENSMUSG00000044424,ENSMUSG00000061477,ENSMUSG00000082165,ENSMUSG00000095597
MG265	0.715852	6.42048	0.00140312	0.00657094	ENSMUSG00000056144,ENSMUSG00000090215
MG3548	0.541225	6.62043	0.00140707	0.00657674	ENSMUSG00000053931
MG1427	-0.570523	12.347	0.0014267	0.00665566	ENSMUSG00000062825
MG1628	0.522026	7.23455	0.0014381	0.00670238	ENSMUSG00000015656,ENSMUSG00000101262
MG3503	-0.696315	4.23423	0.00144878	0.00673918	ENSMUSG00000018362,ENSMUSG00000066878
MG3873	-0.528619	7.77692	0.00145703	0.00677107	ENSMUSG00000000740,ENSMUSG00000059776,ENSMUSG00000059835,ENSMUSG00000066315,ENSMUSG00000078192,ENSMUSG00000082806,ENSMUSG00000084111
MG4393	-0.530069	8.77208	0.00150327	0.00695925	ENSMUSG00000075706
MG4249	-0.566502	6.51044	0.00153055	0.00707205	ENSMUSG00000094103,ENSMUSG00000095595
MG304	-0.453865	6.66248	0.00154635	0.00713145	ENSMUSG00000020737
MG1374	0.47907	6.79544	0.00155257	0.00714654	ENSMUSG00000034663
MG1349	-0.546632	6.5029	0.00155674	0.00715893	ENSMUSG00000032872,ENSMUSG00000050550
MG3863	-0.568567	5.23659	0.00159209	0.00731457	ENSMUSG00000032301
MG2691	-0.587699	4.74066	0.00159759	0.00733288	ENSMUSG00000067106,ENSMUSG00000067161,ENSMUSG00000100319,ENSMUSG00000101610
MG1505	-0.610407	3.9315	0.00161326	0.00739781	ENSMUSG00000028710
MG800	-0.48528	6.09419	0.0016573	0.00757822	ENSMUSG00000069744,ENSMUSG00000091580
MG1110	0.543631	9.96282	0.00168078	0.00766108	ENSMUSG00000022884
MG1347	-0.464275	6.17755	0.00168131	0.00766108	ENSMUSG00000038717,ENSMUSG00000067719,ENSMUSG00000084168
MG4055	0.613458	4.25011	0.00168174	0.00766108	ENSMUSG00000090626,ENSMUSG00000103453
MG821	-0.547142	5.7916	0.00169414	0.00771033	ENSMUSG00000045455,ENSMUSG00000048007
MG2182	-0.506278	8.21002	0.00170769	0.00776472	ENSMUSG00000015932
MG3888	-0.623473	4.7356	0.00172	0.00781334	ENSMUSG00000040782
MG1907	0.506547	9.05348	0.00173406	0.00785511	ENSMUSG00000076490,ENSMUSG00000076498
MG3256	0.48014	5.73228	0.0017513	0.00792583	ENSMUSG00000050621,ENSMUSG00000081429,ENSMUSG00000083086,ENSMUSG00000090733
MG2988	0.584411	6.49759	0.00176681	0.00798855	ENSMUSG00000049047
MG198	0.543653	5.11182	0.00183735	0.0082905	ENSMUSG00000022617,ENSMUSG00000078937
MG4819	0.444073	6.66788	0.00185881	0.00837328	ENSMUSG00000021395
MG3619	0.57324	5.98537	0.00189876	0.00854531	ENSMUSG00000081400,ENSMUSG00000098559
MG1979	0.56155	6.21819	0.00193218	0.00868766	ENSMUSG00000005774,ENSMUSG00000087660
MG1162	-0.583805	7.48681	0.00194996	0.00875137	ENSMUSG00000059195,ENSMUSG00000062825,ENSMUSG00000081350
MG3728	-0.489279	7.89428	0.00197977	0.0088689	ENSMUSG00000074781
MG4483	0.454673	6.98072	0.00197981	0.0088689	ENSMUSG00000037742,ENSMUSG00000091549,ENSMUSG00000100078
MG3559	-0.76317	3.6739	0.00198425	0.00887237	ENSMUSG00000079108,ENSMUSG00000094103,ENSMUSG00000095595
MG909	0.572977	5.06049	0.00200264	0.00894637	ENSMUSG00000019734,ENSMUSG00000086032
MG440	0.600716	5.0074	0.00204765	0.00913061	ENSMUSG00000092341
MG4284	0.558311	5.05514	0.00208519	0.0092639	ENSMUSG00000022185,ENSMUSG00000040822
MG1489	0.513822	6.21276	0.00210156	0.00931952	ENSMUSG00000005417,ENSMUSG00000098404
MG1930	0.656043	4.24094	0.0021243	0.00941177	ENSMUSG00000058558,ENSMUSG00000081550,ENSMUSG00000086583
MG1274	0.465939	6.64776	0.00213692	0.00945327	ENSMUSG00000036552
MG2353	0.535934	7.82543	0.00214004	0.00945327	ENSMUSG00000046110,ENSMUSG00000074884
MG3324	0.501094	6.57279	0.0021955	0.00966717	ENSMUSG00000066892,ENSMUSG00000084786
MG2349	0.517642	8.32709	0.00219591	0.00966717	ENSMUSG00000044424,ENSMUSG00000061477,ENSMUSG00000095597
MG4634	0.52566	9.13881	0.00224812	0.00987908	ENSMUSG00000035929,ENSMUSG00000079505
MG3160	-0.589813	4.16605	0.00225337	0.00989319	ENSMUSG00000048758,ENSMUSG00000074516,ENSMUSG00000080816,ENSMUSG00000081504,ENSMUSG00000083885,ENSMUSG00000091695,ENSMUSG00000096474
MG2142	-0.450798	6.43175	0.00225563	0.00989416	ENSMUSG00000028156
MG4109	0.509984	5.12873	0.00227399	0.00996569	ENSMUSG00000059150,ENSMUSG00000060938,ENSMUSG00000062353,ENSMUSG00000063754,ENSMUSG00000070271
MG1711	0.678995	4.14909	0.00228021	0.00998096	ENSMUSG00000052477,ENSMUSG00000070031,ENSMUSG00000072109,ENSMUSG00000079192,ENSMUSG00000079794,ENSMUSG00000079800,ENSMUSG00000089844,ENSMUSG00000095500
MG1715	0.511128	8.23498	0.00228876	0.0100033	ENSMUSG00000021134
MG1538	-0.512171	5.57179	0.00230608	0.0100699	ENSMUSG00000013701,ENSMUSG00000066693,ENSMUSG00000068165,ENSMUSG00000069622,ENSMUSG00000083734,ENSMUSG00000089803
MG2785	0.590264	5.64977	0.00231446	0.0100974	ENSMUSG00000028737,ENSMUSG00000094439
MG3784	0.588179	4.3603	0.00234801	0.0102345	ENSMUSG00000028676,ENSMUSG00000050243,ENSMUSG00000104218
MG1757	0.476814	8.10794	0.00239377	0.0104153	ENSMUSG00000026176
MG256	0.50743	6.63244	0.00240484	0.010454	ENSMUSG00000071796,ENSMUSG00000087153
MG1065	-0.502536	6.76568	0.00241118	0.0104722	ENSMUSG00000042303,ENSMUSG00000103565
MG1494	-0.620311	5.07669	0.00243838	0.010569	ENSMUSG00000032872
MG3045	-0.569023	4.84999	0.00244873	0.0105879	ENSMUSG00000032314
MG571	0.433321	6.54966	0.00246444	0.0106368	ENSMUSG00000058558,ENSMUSG00000081550,ENSMUSG00000082193,ENSMUSG00000086583
MG566	0.573238	5.20035	0.00248104	0.0106989	ENSMUSG00000043962,ENSMUSG00000082625
MG2016	-0.547283	4.53053	0.00249805	0.0107627	ENSMUSG00000074527,ENSMUSG00000078894
MG2899	0.459307	6.02792	0.00250155	0.0107682	ENSMUSG00000022884,ENSMUSG00000096948
MG4384	0.412645	6.92319	0.00250507	0.0107738	ENSMUSG00000032518,ENSMUSG00000045055,ENSMUSG00000047676,ENSMUSG00000082895
MG236	0.498561	5.20723	0.00256917	0.0110201	ENSMUSG00000022884,ENSMUSG00000064382
MG4467	0.517334	5.69587	0.00259536	0.0111128	ENSMUSG00000061669,ENSMUSG00000066116,ENSMUSG00000068396
MG3949	-0.542156	5.91277	0.00259861	0.0111169	ENSMUSG00000071652,ENSMUSG00000071653,ENSMUSG00000096740
MG2303	0.575619	4.43186	0.00261766	0.0111885	ENSMUSG00000022394,ENSMUSG00000063765
MG1871	0.490133	5.57388	0.00262098	0.0111928	ENSMUSG00000022617,ENSMUSG00000079242
MG3565	0.44953	6.61029	0.00268889	0.0114526	ENSMUSG00000031320,ENSMUSG00000044609,ENSMUSG00000098559
MG199	1.02154	5.24876	0.00272667	0.0116033	ENSMUSG00000081067,ENSMUSG00000082536,ENSMUSG00000100078
MG548	-0.523379	5.24107	0.00275721	0.011723	ENSMUSG00000008475,ENSMUSG00000057160
MG4036	0.771902	4.65795	0.00277384	0.0117833	ENSMUSG00000022584,ENSMUSG00000079018,ENSMUSG00000099452,ENSMUSG00000099775
MG1188	0.580896	4.21795	0.00278622	0.0118256	ENSMUSG00000034252,ENSMUSG00000084917
MG1088	-0.498285	6.08049	0.00279089	0.011835	ENSMUSG00000029580,ENSMUSG00000087235,ENSMUSG00000087569,ENSMUSG00000099104
MG10	0.606383	8.80672	0.00283866	0.0120271	ENSMUSG00000092267,ENSMUSG00000092341
MG1293	0.681883	4.81757	0.00289811	0.0122575	ENSMUSG00000070034,ENSMUSG00000079455
MG18	0.495569	5.58555	0.00300009	0.0126557	ENSMUSG00000078671,ENSMUSG00000098496
MG4118	-0.700793	4.57395	0.00301185	0.0126833	ENSMUSG00000066878,ENSMUSG00000069083
MG578	-0.464632	6.2077	0.00302989	0.0127482	ENSMUSG00000063954,ENSMUSG00000064220,ENSMUSG00000068855,ENSMUSG00000070392,ENSMUSG00000091383,ENSMUSG00000093553,ENSMUSG00000093577
MG4038	0.476584	7.21491	0.00305475	0.012827	ENSMUSG00000037236,ENSMUSG00000099703
MG2751	-0.559451	5.06212	0.00310822	0.01301	ENSMUSG00000030704,ENSMUSG00000030706
MG1014	0.589811	4.29241	0.0031444	0.0131387	ENSMUSG00000020541,ENSMUSG00000020544
MG3366	-0.520344	8.86722	0.00319787	0.0133391	ENSMUSG00000029580,ENSMUSG00000034158
MG3933	-0.427118	6.72126	0.00322238	0.0134298	ENSMUSG00000034173,ENSMUSG00000070493,ENSMUSG00000095588
MG1420	-0.480833	5.58436	0.00331929	0.0137981	ENSMUSG00000022427
MG432	-0.521678	4.79847	0.00335272	0.0139251	ENSMUSG00000063412
MG931	-0.446653	6.61421	0.00336122	0.0139485	ENSMUSG00000040782,ENSMUSG00000048949
MG4031	-0.483319	5.20268	0.00337611	0.0139983	ENSMUSG00000007564
MG2344	-0.447853	7.25406	0.00342747	0.0141991	ENSMUSG00000029131
MG3095	-0.607772	4.53779	0.00343103	0.0142017	ENSMUSG00000058927,ENSMUSG00000062038,ENSMUSG00000080977
MG3259	-0.573803	4.01935	0.00350232	0.0144721	ENSMUSG00000057359,ENSMUSG00000057990,ENSMUSG00000058050,ENSMUSG00000071866,ENSMUSG00000086721
MG1746	-0.590803	3.73374	0.00353459	0.014593	ENSMUSG00000009013,ENSMUSG00000064063
MG2767	-0.660338	8.46177	0.00354159	0.0146094	ENSMUSG00000064351,ENSMUSG00000064352,ENSMUSG00000101249
MG1031	0.626787	7.01776	0.0035464	0.0146168	ENSMUSG00000038145
MG1880	-0.561465	4.76717	0.0035617	0.0146674	ENSMUSG00000061518
MG4373	0.677115	4.61476	0.00358125	0.0147354	ENSMUSG00000082334,ENSMUSG00000083038,ENSMUSG00000084127
MG4688	-0.499195	7.05427	0.00358902	0.0147549	ENSMUSG00000023004
MG3287	0.613508	4.38443	0.00363842	0.0149453	ENSMUSG00000081405,ENSMUSG00000082334,ENSMUSG00000083038,ENSMUSG00000084127
MG4353	0.589407	4.17023	0.00364705	0.014968	ENSMUSG00000036840,ENSMUSG00000040749
MG2813	0.509871	4.76821	0.00365656	0.014981	ENSMUSG00000010205,ENSMUSG00000086016
MG1516	0.48676	5.22853	0.00365948	0.014981	ENSMUSG00000071793,ENSMUSG00000071796,ENSMUSG00000095403
MG3615	0.491528	5.67902	0.00366431	0.0149881	ENSMUSG00000043872,ENSMUSG00000085334
MG3122	0.638632	4.74459	0.00370177	0.0151158	ENSMUSG00000071793
MG4189	0.457288	6.49569	0.0037333	0.0152317	ENSMUSG00000070425,ENSMUSG00000099481
MG2457	-0.547525	4.80227	0.00375469	0.0153061	ENSMUSG00000066880,ENSMUSG00000099342
MG1319	0.419618	6.48357	0.00376897	0.0153514	ENSMUSG00000053754,ENSMUSG00000097533
MG871	0.415413	6.55718	0.00380168	0.0154717	ENSMUSG00000028495,ENSMUSG00000081406,ENSMUSG00000082926
MG4318	0.468806	5.51748	0.00381587	0.0155164	ENSMUSG00000082064,ENSMUSG00000082193,ENSMUSG00000082705,ENSMUSG00000086583
MG2612	-0.487446	5.24603	0.0038285	0.0155547	ENSMUSG00000067719,ENSMUSG00000072460
MG348	0.508495	7.94549	0.00388559	0.0157734	ENSMUSG00000015656,ENSMUSG00000093798
MG4592	-0.496475	5.38983	0.00391884	0.0158818	ENSMUSG00000046062,ENSMUSG00000102425
MG2444	-0.529777	4.49598	0.00396918	0.0160724	ENSMUSG00000028998
MG271	0.487494	5.28535	0.00403696	0.0163196	ENSMUSG00000073563,ENSMUSG00000083798
MG969	0.5195	7.49086	0.00404506	0.0163387	ENSMUSG00000045294
MG2105	-0.507398	5.04803	0.00410188	0.0165544	ENSMUSG00000013701,ENSMUSG00000068165,ENSMUSG00000069622,ENSMUSG00000089803
MG3527	-0.542775	4.5123	0.00412378	0.0166289	ENSMUSG00000032314,ENSMUSG00000081277
MG4319	0.445753	6.14039	0.00412936	0.0166376	ENSMUSG00000063457
MG117	-0.509228	4.87977	0.00415277	0.0167041	ENSMUSG00000018040
MG1032	-0.51061	4.80852	0.00417281	0.0167569	ENSMUSG00000026279,ENSMUSG00000101952
MG99	-0.462421	9.21511	0.00418268	0.0167688	ENSMUSG00000025283
MG1527	-0.570209	5.15075	0.00422272	0.0169153	ENSMUSG00000070871
MG2989	0.588344	4.42923	0.00422652	0.0169165	ENSMUSG00000019836,ENSMUSG00000060096,ENSMUSG00000063953
MG4701	0.567236	4.54006	0.004255	0.0170165	ENSMUSG00000022940,ENSMUSG00000080824
MG4097	0.458786	7.81321	0.00426946	0.0170602	ENSMUSG00000034994,ENSMUSG00000081208
MG2339	0.533116	11.1115	0.00433981	0.0173058	ENSMUSG00000050621
MG3608	0.653268	6.44798	0.00434044	0.0173058	ENSMUSG00000047061,ENSMUSG00000078915
MG1507	0.820345	4.79184	0.00436067	0.0173675	ENSMUSG00000067924,ENSMUSG00000067925,ENSMUSG00000079593
MG172	0.417786	6.3319	0.00437538	0.0174117	ENSMUSG00000020949,ENSMUSG00000035597
MG2145	-0.460207	8.87288	0.00439688	0.0174829	ENSMUSG00000043633,ENSMUSG00000043770,ENSMUSG00000074884
MG3983	-0.815986	4.57904	0.00441578	0.0175437	ENSMUSG00000064351,ENSMUSG00000081043,ENSMUSG00000083563
MG2246	-0.568351	4.02946	0.00443195	0.0175935	ENSMUSG00000078183,ENSMUSG00000081800
MG1980	-0.600666	3.89307	0.00448735	0.0177843	ENSMUSG00000015478
MG3247	0.40552	6.41162	0.00452847	0.017918	ENSMUSG00000082575,ENSMUSG00000084183
MG2320	-0.543815	4.84908	0.00454839	0.0179821	ENSMUSG00000026032
MG3655	-0.438491	5.59338	0.00459047	0.0181189	ENSMUSG00000081562,ENSMUSG00000084060,ENSMUSG00000090136
MG4179	0.456349	6.92661	0.0046635	0.0183922	ENSMUSG00000020719,ENSMUSG00000093273
MG583	-0.46562	5.62642	0.00472005	0.018585	ENSMUSG00000038014
MG1421	0.542004	8.98993	0.00482105	0.0189518	ENSMUSG00000015656,ENSMUSG00000097554,ENSMUSG00000100801,ENSMUSG00000101262
MG3073	-0.446749	8.19537	0.00484516	0.0190004	ENSMUSG00000071866
MG887	0.397506	7.61097	0.00485334	0.0190171	ENSMUSG00000062328,ENSMUSG00000081855,ENSMUSG00000081895,ENSMUSG00000082035
MG4091	-0.49541	5.38348	0.00492862	0.0192809	ENSMUSG00000078453
MG2660	0.47003	6.05861	0.00493295	0.0192823	ENSMUSG00000058558,ENSMUSG00000080730,ENSMUSG00000082193,ENSMUSG00000082705,ENSMUSG00000086583
MG4139	-0.574986	4.31726	0.00495559	0.0193552	ENSMUSG00000042043
MG2195	0.48724	8.08757	0.00496926	0.0193929	ENSMUSG00000001098,ENSMUSG00000066952
MG3413	-0.595633	4.40051	0.00503774	0.0196443	ENSMUSG00000056836,ENSMUSG00000079480,ENSMUSG00000082110
MG1175	0.488895	6.07333	0.00504495	0.0196566	ENSMUSG00000103034
MG3562	0.401493	6.9419	0.00508758	0.0197909	ENSMUSG00000044609,ENSMUSG00000081400
MG4017	-0.40331	7.66635	0.00509952	0.0198215	ENSMUSG00000084817,ENSMUSG00000090841
MG3054	0.55402	5.12643	0.00510833	0.0198252	ENSMUSG00000070031
MG4233	-0.471836	7.78597	0.00510865	0.0198252	ENSMUSG00000008475
MG1254	-0.496704	5.24631	0.00512158	0.0198594	ENSMUSG00000039640,ENSMUSG00000097658
MG3507	-0.548112	4.47581	0.00515628	0.019978	ENSMUSG00000008976,ENSMUSG00000022890
MG4569	0.57964	5.03833	0.00516163	0.0199828	ENSMUSG00000056849,ENSMUSG00000059483,ENSMUSG00000061684,ENSMUSG00000062152,ENSMUSG00000064315,ENSMUSG00000066180,ENSMUSG00000066443,ENSMUSG00000068014,ENSMUSG00000068397,ENSMUSG00000069986,ENSMUSG00000078125,ENSMUSG00000081971,ENSMUSG00000083394,ENSMUSG00000083596,ENSMUSG00000084383,ENSMUSG00000094256,ENSMUSG00000100944,ENSMUSG00000104418
MG1905	0.583159	4.69798	0.00516686	0.0199871	ENSMUSG00000002996,ENSMUSG00000035933
MG3880	-0.591329	4.28651	0.00524104	0.0202492	ENSMUSG00000030590,ENSMUSG00000099098
MG2990	-0.407802	6.65498	0.00531655	0.0204681	ENSMUSG00000019659
MG1070	0.60837	5.34362	0.00532724	0.020493	ENSMUSG00000063286,ENSMUSG00000086513
MG2326	-0.485831	5.42142	0.00540263	0.02075	ENSMUSG00000090136
MG239	-0.512074	4.85774	0.00544203	0.0208518	ENSMUSG00000021595,ENSMUSG00000091133
MG2325	0.547593	5.29034	0.00544886	0.0208615	ENSMUSG00000076435
MG3766	0.704732	5.72176	0.00546159	0.0208937	ENSMUSG00000059796,ENSMUSG00000065862
MG1644	-0.460724	5.30046	0.00549005	0.0209695	ENSMUSG00000006699,ENSMUSG00000081329
MG2500	0.573482	4.61925	0.00551661	0.0210543	ENSMUSG00000060427
MG3501	0.402218	6.50724	0.00552693	0.0210633	ENSMUSG00000028234,ENSMUSG00000045694
MG418	0.48395	5.98079	0.00552764	0.0210633	ENSMUSG00000026641,ENSMUSG00000102038
MG3483	0.419129	6.36401	0.00561087	0.0213219	ENSMUSG00000031320,ENSMUSG00000098559
MG3288	-0.548196	5.90701	0.0056131	0.0213219	ENSMUSG00000059195,ENSMUSG00000074978,ENSMUSG00000092897,ENSMUSG00000093149
MG4365	-0.415631	6.021	0.00562329	0.0213438	ENSMUSG00000027236,ENSMUSG00000033396,ENSMUSG00000097891
MG2816	-0.473161	5.13144	0.00569461	0.0215808	ENSMUSG00000027673,ENSMUSG00000037531
MG2885	0.516726	5.11711	0.00570637	0.0216084	ENSMUSG00000046562
MG3264	0.562028	4.16456	0.0057585	0.0217718	ENSMUSG00000021264
MG2365	0.418414	6.70414	0.00580329	0.021907	ENSMUSG00000071793,ENSMUSG00000071796,ENSMUSG00000073647,ENSMUSG00000095403,ENSMUSG00000096401
MG793	-0.421057	6.04915	0.00581387	0.0219298	ENSMUSG00000004264,ENSMUSG00000087327
MG4837	-0.46062	5.65726	0.00588452	0.0221618	ENSMUSG00000015478,ENSMUSG00000092395
MG2941	0.48545	5.38701	0.00593841	0.0223474	ENSMUSG00000058174,ENSMUSG00000074412,ENSMUSG00000083705,ENSMUSG00000100755
MG2917	-0.477535	5.55702	0.00600407	0.022542	ENSMUSG00000028648,ENSMUSG00000081824
MG93	0.538916	9.22602	0.00600947	0.0225448	ENSMUSG00000025980,ENSMUSG00000058809
MG4389	-0.447598	5.68149	0.00610539	0.0228704	ENSMUSG00000024571,ENSMUSG00000057130
MG2025	0.505784	5.74725	0.0061057	0.0228704	ENSMUSG00000063286,ENSMUSG00000073902
MG4772	0.634179	5.05956	0.00611184	0.0228758	ENSMUSG00000094441,ENSMUSG00000096910
MG3999	0.781131	6.6411	0.00612604	0.0229112	ENSMUSG00000004951,ENSMUSG00000078915
MG3554	0.462991	5.47427	0.00615785	0.0230124	ENSMUSG00000028688,ENSMUSG00000033985
MG3680	0.458181	8.11903	0.00627775	0.0234244	ENSMUSG00000007850
MG2580	0.461963	8.16113	0.00634444	0.023655	ENSMUSG00000095597
MG1665	0.483431	4.95215	0.00637951	0.0237675	ENSMUSG00000074516,ENSMUSG00000083833,ENSMUSG00000092617
MG407	0.442629	5.60616	0.00642882	0.0239144	ENSMUSG00000061838,ENSMUSG00000085711
MG1023	-0.751324	4.10893	0.00644631	0.0239611	ENSMUSG00000059743,ENSMUSG00000090610,ENSMUSG00000093651
MG835	0.672658	4.51993	0.00647156	0.0240364	ENSMUSG00000075054
MG1143	0.474817	8.75038	0.00647648	0.0240364	ENSMUSG00000027130,ENSMUSG00000096764
MG1310	-0.628849	4.52826	0.00656765	0.0243374	ENSMUSG00000018559,ENSMUSG00000091004
MG4790	-0.557353	3.94833	0.00660742	0.0244474	ENSMUSG00000064208,ENSMUSG00000074506,ENSMUSG00000083474,ENSMUSG00000090114
MG1444	-0.441863	6.41396	0.00661962	0.0244739	ENSMUSG00000029500,ENSMUSG00000097367
MG2383	-0.441977	5.22187	0.00665334	0.0245798	ENSMUSG00000028719,ENSMUSG00000043484
MG2208	-0.587072	5.71308	0.0066725	0.0246318	ENSMUSG00000023809
MG466	-0.409804	6.28616	0.00670197	0.024703	ENSMUSG00000057359,ENSMUSG00000057990,ENSMUSG00000058050,ENSMUSG00000062933,ENSMUSG00000063830,ENSMUSG00000075245,ENSMUSG00000086721,ENSMUSG00000087701,ENSMUSG00000093392,ENSMUSG00000096726
MG3048	-0.488467	5.03432	0.00671807	0.0247435	ENSMUSG00000061119
MG295	-0.433046	8.17359	0.00673232	0.0247772	ENSMUSG00000090841
MG1511	-0.383217	6.83586	0.00676391	0.0248261	ENSMUSG00000043633,ENSMUSG00000043770,ENSMUSG00000074884,ENSMUSG00000080374
MG3763	-0.433237	6.03677	0.0067643	0.0248261	ENSMUSG00000016664
MG1308	-0.510507	4.83461	0.00676569	0.0248261	ENSMUSG00000048668,ENSMUSG00000097253
MG3963	-0.500231	4.35436	0.00676611	0.0248261	ENSMUSG00000079316,ENSMUSG00000082464
MG4453	0.372844	6.8209	0.00677672	0.0248462	ENSMUSG00000062353,ENSMUSG00000063754,ENSMUSG00000070271
MG84	-0.628374	4.86902	0.00679653	0.0249001	ENSMUSG00000029918
MG3603	-0.425624	7.23515	0.00680751	0.0249215	ENSMUSG00000066315,ENSMUSG00000084111
MG4611	-0.393683	7.67219	0.00686126	0.0250804	ENSMUSG00000021794
MG3877	0.411917	6.2955	0.00690159	0.0252088	ENSMUSG00000050621,ENSMUSG00000090733,ENSMUSG00000092505
MG2240	0.414801	7.06276	0.00694263	0.0253395	ENSMUSG00000026626
MG1682	0.385981	7.32412	0.00695743	0.0253745	ENSMUSG00000034892
MG2282	0.599485	3.90089	0.00696314	0.0253762	ENSMUSG00000035530,ENSMUSG00000074553,ENSMUSG00000095762
MG1401	-0.422585	6.72236	0.00697166	0.0253882	ENSMUSG00000057244,ENSMUSG00000061833,ENSMUSG00000072789,ENSMUSG00000074250,ENSMUSG00000081170,ENSMUSG00000081684,ENSMUSG00000082762,ENSMUSG00000083087,ENSMUSG00000083382,ENSMUSG00000085893,ENSMUSG00000087286,ENSMUSG00000090544,ENSMUSG00000091957,ENSMUSG00000095406,ENSMUSG00000095427,ENSMUSG00000098713,ENSMUSG00000100922,ENSMUSG00000103880,ENSMUSG00000104280
MG4793	0.475249	7.12199	0.00704235	0.0256071	ENSMUSG00000054717,ENSMUSG00000081671,ENSMUSG00000084279,ENSMUSG00000095865
MG643	-0.446324	5.41648	0.00706472	0.0256692	ENSMUSG00000094320,ENSMUSG00000095588
MG245	-0.380923	6.992	0.00715196	0.0259473	ENSMUSG00000027597,ENSMUSG00000048087
MG3307	0.450304	5.45248	0.00726904	0.0263523	ENSMUSG00000030400,ENSMUSG00000097231
MG1490	-0.416413	6.80919	0.00731041	0.0264825	ENSMUSG00000028451,ENSMUSG00000028452
MG1968	-0.39354	6.98421	0.00734797	0.0265987	ENSMUSG00000031068,ENSMUSG00000100863
MG1278	-0.445355	6.51463	0.00741589	0.0268245	ENSMUSG00000026126,ENSMUSG00000100280
MG4500	0.47396	10.8016	0.00751108	0.0271486	ENSMUSG00000015656,ENSMUSG00000093798,ENSMUSG00000097554,ENSMUSG00000099891,ENSMUSG00000100025,ENSMUSG00000100033,ENSMUSG00000100801,ENSMUSG00000102972,ENSMUSG00000103823
MG4754	0.37757	6.94297	0.00759889	0.0274455	ENSMUSG00000066543,ENSMUSG00000081855,ENSMUSG00000081895,ENSMUSG00000082035
MG2249	0.549605	5.1809	0.00760907	0.0274618	ENSMUSG00000054648,ENSMUSG00000060427
MG2916	0.44408	5.44222	0.00762239	0.0274737	ENSMUSG00000046111,ENSMUSG00000089702
MG1790	-0.857326	10.2445	0.00762596	0.0274737	ENSMUSG00000037820,ENSMUSG00000092283
MG4584	0.413846	7.73099	0.00762939	0.0274737	ENSMUSG00000054387,ENSMUSG00000081739
MG3455	0.384256	6.6757	0.00765761	0.0275549	ENSMUSG00000044098,ENSMUSG00000089998
MG3297	-0.451266	5.48772	0.0076766	0.0276027	ENSMUSG00000070493,ENSMUSG00000094320,ENSMUSG00000095588
MG3941	-0.399774	6.80773	0.00770832	0.0276963	ENSMUSG00000062825,ENSMUSG00000093264
MG2566	0.579357	5.05454	0.00773771	0.0277812	ENSMUSG00000040681,ENSMUSG00000046580
MG4352	-0.374809	7.46372	0.00778257	0.027901	ENSMUSG00000057990,ENSMUSG00000062933,ENSMUSG00000071866,ENSMUSG00000083713,ENSMUSG00000086721,ENSMUSG00000087701
MG1869	0.427033	7.79053	0.0077915	0.0279123	ENSMUSG00000062083,ENSMUSG00000083992
MG9	0.461588	9.33256	0.00779794	0.0279148	ENSMUSG00000071796,ENSMUSG00000087153,ENSMUSG00000095403
MG1089	-0.535315	4.708	0.00782282	0.0279832	ENSMUSG00000017721
MG1867	0.625366	3.86964	0.00783901	0.0280204	ENSMUSG00000068036
MG3965	0.379453	6.45812	0.007899	0.0281933	ENSMUSG00000068262,ENSMUSG00000083748,ENSMUSG00000084131,ENSMUSG00000084349,ENSMUSG00000102908,ENSMUSG00000103286,ENSMUSG00000104028
MG737	0.538643	6.73846	0.0079103	0.0282128	ENSMUSG00000015656,ENSMUSG00000100801
MG3723	0.38682	6.81151	0.00793179	0.0282687	ENSMUSG00000041453,ENSMUSG00000056849,ENSMUSG00000059483,ENSMUSG00000059912,ENSMUSG00000060566,ENSMUSG00000061684,ENSMUSG00000062152,ENSMUSG00000064315,ENSMUSG00000066180,ENSMUSG00000066443,ENSMUSG00000068014,ENSMUSG00000068397,ENSMUSG00000069986,ENSMUSG00000078125,ENSMUSG00000083016,ENSMUSG00000083106,ENSMUSG00000083394,ENSMUSG00000083596,ENSMUSG00000084041,ENSMUSG00000084149,ENSMUSG00000084383,…
MG4085	-0.394536	5.95143	0.00795772	0.0283375	ENSMUSG00000015671
MG2254	-0.415752	7.72718	0.00796279	0.0283375	ENSMUSG00000027245,ENSMUSG00000074884
MG1178	0.4264	6.36532	0.00804053	0.0285931	ENSMUSG00000047215,ENSMUSG00000047965,ENSMUSG00000062456
MG1418	-0.484922	4.43035	0.00809185	0.0287545	ENSMUSG00000062580,ENSMUSG00000083774
MG1596	0.412824	6.42031	0.00812275	0.0288432	ENSMUSG00000047215,ENSMUSG00000047965,ENSMUSG00000062456,ENSMUSG00000082475,ENSMUSG00000094989,ENSMUSG00000095847
MG3725	0.45414	5.21767	0.00814048	0.0288639	ENSMUSG00000021012
MG2850	-0.423663	8.2307	0.0081807	0.0289853	ENSMUSG00000022841
MG3106	0.455623	5.1806	0.00819423	0.029012	ENSMUSG00000032449
MG1917	-0.599134	3.97179	0.00822953	0.0291086	ENSMUSG00000071653,ENSMUSG00000096740
MG3792	-0.431772	5.74724	0.00826311	0.0291706	ENSMUSG00000002881
MG3748	0.453049	6.11357	0.00828646	0.0292318	ENSMUSG00000086583
MG4764	0.434109	8.94376	0.0083259	0.0293282	ENSMUSG00000082064,ENSMUSG00000086583
MG2364	0.539937	4.12095	0.00833367	0.0293343	ENSMUSG00000025878,ENSMUSG00000048758,ENSMUSG00000078097,ENSMUSG00000080700,ENSMUSG00000082328,ENSMUSG00000082364,ENSMUSG00000082417,ENSMUSG00000082604,ENSMUSG00000082931,ENSMUSG00000083374,ENSMUSG00000083833,ENSMUSG00000091198,ENSMUSG00000094446,ENSMUSG00000094497,ENSMUSG00000094772,ENSMUSG00000096712
MG927	0.528604	4.30505	0.00839863	0.0295201	ENSMUSG00000031245,ENSMUSG00000082674
MG4792	0.443117	5.83768	0.00845835	0.0297084	ENSMUSG00000022858,ENSMUSG00000069011,ENSMUSG00000082253
MG339	0.417188	6.19123	0.00846808	0.0297211	ENSMUSG00000041528,ENSMUSG00000070284
MG1051	-0.560544	4.28639	0.00854109	0.0299556	ENSMUSG00000034729
MG4828	-0.369411	6.93312	0.00862732	0.0302362	ENSMUSG00000038812,ENSMUSG00000070572
MG291	0.449473	8.32276	0.00866566	0.0303486	ENSMUSG00000058558,ENSMUSG00000082193,ENSMUSG00000082705,ENSMUSG00000086583
MG2769	0.57482	4.40678	0.00872008	0.0305171	ENSMUSG00000050347,ENSMUSG00000079523,ENSMUSG00000091955,ENSMUSG00000094392
MG1318	-0.46567	4.92602	0.00872836	0.0305241	ENSMUSG00000059058,ENSMUSG00000091537
MG3258	0.405146	6.86344	0.00894411	0.0312335	ENSMUSG00000047965,ENSMUSG00000094989
MG3611	0.547863	4.93102	0.00896995	0.0312787	ENSMUSG00000020069,ENSMUSG00000020070
MG390	0.448598	7.59929	0.00899593	0.0313467	ENSMUSG00000050621,ENSMUSG00000083086,ENSMUSG00000090733
MG2028	-0.467547	5.53472	0.00900603	0.0313594	ENSMUSG00000053317,ENSMUSG00000092116
MG1378	0.407892	7.45473	0.00904072	0.0314576	ENSMUSG00000022702,ENSMUSG00000099908
MG4436	-0.412148	6.47488	0.00905258	0.0314762	ENSMUSG00000060467,ENSMUSG00000084817,ENSMUSG00000090841
MG2986	0.486241	4.5066	0.00922753	0.0320615	ENSMUSG00000085793
MG3576	-0.469837	5.37021	0.00923926	0.0320793	ENSMUSG00000043633,ENSMUSG00000074884
MG77	-0.445548	6.70047	0.00926973	0.0321621	ENSMUSG00000003814
MG4613	-0.511542	4.91033	0.00935118	0.0323453	ENSMUSG00000057113,ENSMUSG00000081603,ENSMUSG00000081865
MG1060	0.552281	4.4012	0.00935592	0.0323453	ENSMUSG00000052477,ENSMUSG00000070034,ENSMUSG00000079808,ENSMUSG00000099693
MG2982	0.428781	5.66664	0.00938005	0.0323987	ENSMUSG00000026739,ENSMUSG00000048592
MG4185	0.385157	7.50589	0.00941684	0.0324633	ENSMUSG00000091549,ENSMUSG00000100078
MG3006	-0.404803	5.79556	0.00942617	0.0324724	ENSMUSG00000014313,ENSMUSG00000066491
MG4573	0.376149	7.22108	0.00947818	0.0325877	ENSMUSG00000031320,ENSMUSG00000044609,ENSMUSG00000081733
MG2306	0.51949	4.92512	0.00947981	0.0325877	ENSMUSG00000078762,ENSMUSG00000094365,ENSMUSG00000103260
MG649	-0.44278	5.09871	0.00955654	0.0328282	ENSMUSG00000059355
MG1559	-0.490608	10.8614	0.00958174	0.0328914	ENSMUSG00000059195,ENSMUSG00000062825
MG1728	0.397032	6.03393	0.00960032	0.0329319	ENSMUSG00000070733
MG4338	0.419843	5.76587	0.00964958	0.033072	ENSMUSG00000081671,ENSMUSG00000084279,ENSMUSG00000094017,ENSMUSG00000095865
MG113	0.419784	8.8633	0.00965482	0.033072	ENSMUSG00000061232,ENSMUSG00000073411
MG1400	0.359529	7.1878	0.00968493	0.0331517	ENSMUSG00000045128,ENSMUSG00000066620,ENSMUSG00000081051,ENSMUSG00000081382,ENSMUSG00000091732
MG3218	-0.50249	5.38758	0.00970788	0.0331945	ENSMUSG00000022010
MG4058	0.556761	4.48113	0.00971138	0.0331945	ENSMUSG00000037706,ENSMUSG00000059277
MG3311	-0.553765	4.19569	0.00971797	0.0331945	ENSMUSG00000024829
MG4090	-0.532384	4.80823	0.00974682	0.0332696	ENSMUSG00000039230,ENSMUSG00000046605
MG1976	0.406697	5.51459	0.00978137	0.0333594	ENSMUSG00000066270,ENSMUSG00000093826
MG439	-0.39184	6.51119	0.00979377	0.0333594	ENSMUSG00000017778,ENSMUSG00000081485
MG278	0.504435	4.65262	0.00984895	0.0335238	ENSMUSG00000047215,ENSMUSG00000047965,ENSMUSG00000082475,ENSMUSG00000094989
MG3542	-0.429679	5.42626	0.0100367	0.0341149	ENSMUSG00000021116
MG2978	0.396436	7.47208	0.0101747	0.0345599	ENSMUSG00000047714
MG1744	-0.438443	5.85588	0.0102063	0.0346429	ENSMUSG00000022962,ENSMUSG00000085337
MG4541	0.534485	5.41335	0.0102233	0.0346762	ENSMUSG00000034484,ENSMUSG00000080772
MG1471	0.457902	6.22328	0.010349	0.0350782	ENSMUSG00000028560,ENSMUSG00000103921
MG3438	-0.427961	7.40355	0.0103817	0.0351643	ENSMUSG00000035248,ENSMUSG00000089875
MG416	0.366961	7.63558	0.0103955	0.0351848	ENSMUSG00000028081
MG204	-0.492579	4.7421	0.0104023	0.0351848	ENSMUSG00000056412
MG2902	-0.511236	3.85214	0.0104965	0.0354787	ENSMUSG00000060467,ENSMUSG00000060680,ENSMUSG00000080021,ENSMUSG00000084817
MG3673	-0.585	4.09878	0.010566	0.0356887	ENSMUSG00000027300,ENSMUSG00000079043
MG836	-0.65237	4.20412	0.0106091	0.0358095	ENSMUSG00000030330,ENSMUSG00000072770
MG3295	-0.438676	5.07958	0.010682	0.0360305	ENSMUSG00000029064
MG4214	0.402661	6.12129	0.0107983	0.0363721	ENSMUSG00000030400,ENSMUSG00000040714
MG3109	0.435146	5.61454	0.0109164	0.0367442	ENSMUSG00000039285
MG3676	0.398724	8.02067	0.0109417	0.0367964	ENSMUSG00000024608
MG705	0.442448	8.27118	0.0109633	0.0367978	ENSMUSG00000044285,ENSMUSG00000103034
MG2943	0.552537	4.43081	0.0109696	0.0367978	ENSMUSG00000021374
MG4192	0.468763	4.64028	0.0110101	0.0369061	ENSMUSG00000047215,ENSMUSG00000062456,ENSMUSG00000082196
MG2965	-1.66048	8.3871	0.0110606	0.0370497	ENSMUSG00000055609,ENSMUSG00000069917,ENSMUSG00000069919,ENSMUSG00000073063
MG266	0.426525	5.36468	0.0111068	0.0371786	ENSMUSG00000015656,ENSMUSG00000064791,ENSMUSG00000093798,ENSMUSG00000097554,ENSMUSG00000100033,ENSMUSG00000100801,ENSMUSG00000102972,ENSMUSG00000103823
MG282	-0.366375	6.78418	0.0113119	0.0378392	ENSMUSG00000026276
MG1903	-0.447201	5.37336	0.01134	0.0379068	ENSMUSG00000042043,ENSMUSG00000084304
MG108	0.574793	5.6393	0.0114064	0.0381026	ENSMUSG00000064340,ENSMUSG00000064341
MG354	-0.439365	5.33441	0.0114469	0.0382115	ENSMUSG00000051355,ENSMUSG00000098650
MG2913	0.61487	5.81327	0.0115014	0.0383671	ENSMUSG00000059325,ENSMUSG00000087541
MG717	0.444216	9.55032	0.0115418	0.0384753	ENSMUSG00000093798,ENSMUSG00000097554,ENSMUSG00000100801
MG2488	0.436917	9.3085	0.011636	0.0387625	ENSMUSG00000059005
MG2766	-0.400585	5.93757	0.0116479	0.0387757	ENSMUSG00000030079,ENSMUSG00000104496
MG2273	-0.714187	15.3086	0.0116679	0.0388155	ENSMUSG00000064358,ENSMUSG00000101111
MG469	0.413059	5.33506	0.0116905	0.0388642	ENSMUSG00000028081,ENSMUSG00000059751,ENSMUSG00000062611,ENSMUSG00000081992,ENSMUSG00000083320
MG695	0.443126	5.55614	0.0117167	0.0389246	ENSMUSG00000054717,ENSMUSG00000094017,ENSMUSG00000095865
MG4351	0.359525	7.60163	0.0117287	0.0389378	ENSMUSG00000071533
MG2341	-0.376408	7.20026	0.0117588	0.0390108	ENSMUSG00000052825,ENSMUSG00000074656
MG435	0.447163	11.6852	0.0117995	0.0391193	ENSMUSG00000015656,ENSMUSG00000093798,ENSMUSG00000097554,ENSMUSG00000100801
MG1937	0.430766	4.77244	0.0120562	0.0399429	ENSMUSG00000064345,ENSMUSG00000064346
MG4776	0.46464	4.90407	0.0120697	0.0399604	ENSMUSG00000036087,ENSMUSG00000063656
MG4663	-0.388778	6.3888	0.0122175	0.0404221	ENSMUSG00000057359,ENSMUSG00000057990,ENSMUSG00000062933,ENSMUSG00000071866,ENSMUSG00000075245,ENSMUSG00000083780,ENSMUSG00000084328,ENSMUSG00000087701,ENSMUSG00000093392,ENSMUSG00000101652
MG1776	-0.46291	5.3098	0.0122399	0.0404684	ENSMUSG00000025287,ENSMUSG00000047565
MG3305	0.411781	10.1426	0.0122864	0.0405946	ENSMUSG00000034994,ENSMUSG00000082575
MG3190	0.431058	5.15843	0.0123099	0.0406167	ENSMUSG00000008683,ENSMUSG00000067058,ENSMUSG00000081087,ENSMUSG00000083757,ENSMUSG00000098201
MG465	-0.50281	3.94838	0.0123967	0.0408755	ENSMUSG00000045377,ENSMUSG00000059278
MG2969	0.383228	5.70515	0.0125022	0.0411952	ENSMUSG00000032399,ENSMUSG00000095868,ENSMUSG00000101795
MG2800	0.406689	6.82347	0.0125336	0.0412708	ENSMUSG00000103865
MG4740	0.403274	8.88518	0.012612	0.0415008	ENSMUSG00000045128,ENSMUSG00000081051,ENSMUSG00000081382
MG1395	-0.410932	5.21655	0.0126443	0.0415786	ENSMUSG00000057506
MG2000	0.409	5.5829	0.0127206	0.0418012	ENSMUSG00000050621,ENSMUSG00000081429,ENSMUSG00000090733
MG3693	-0.675607	10.6101	0.0127617	0.0419077	ENSMUSG00000064351,ENSMUSG00000064352,ENSMUSG00000083563,ENSMUSG00000101249
MG2835	-0.570715	4.90252	0.0128093	0.0420307	ENSMUSG00000029840
MG4237	0.470259	4.52374	0.0128164	0.0420307	ENSMUSG00000073609,ENSMUSG00000099624,ENSMUSG00000101660
MG3157	0.430514	5.12587	0.012888	0.0422367	ENSMUSG00000060938
MG881	0.381779	5.96451	0.0129095	0.0422786	ENSMUSG00000066362,ENSMUSG00000069972,ENSMUSG00000082626
MG2507	-0.410426	6.63106	0.0129236	0.0422861	ENSMUSG00000032182,ENSMUSG00000032185
MG3380	-0.399184	7.33423	0.0129448	0.0423085	ENSMUSG00000016319
MG3822	0.364764	7.01543	0.012989	0.0424244	ENSMUSG00000066116,ENSMUSG00000068396
MG2481	-0.365122	7.24585	0.0130538	0.0426073	ENSMUSG00000059923,ENSMUSG00000081121
MG3988	0.737463	4.57555	0.0130943	0.0426819	ENSMUSG00000061207
MG2506	-0.463809	5.18607	0.0131311	0.0427731	ENSMUSG00000067719,ENSMUSG00000084168
MG922	-0.464911	4.83681	0.0131435	0.0427847	ENSMUSG00000029922,ENSMUSG00000082389
MG3129	-0.553375	6.048	0.0132592	0.0431324	ENSMUSG00000058927,ENSMUSG00000062038,ENSMUSG00000063694,ENSMUSG00000080977
MG3046	-0.447157	5.0236	0.0133829	0.0435058	ENSMUSG00000028741,ENSMUSG00000091105
MG88	0.59656	4.5472	0.0134146	0.0435794	ENSMUSG00000001665,ENSMUSG00000092360
MG911	-0.619313	3.80148	0.0135328	0.0439046	ENSMUSG00000057363
MG2926	0.418524	7.76423	0.0135698	0.0439952	ENSMUSG00000037742,ENSMUSG00000082536,ENSMUSG00000091549,ENSMUSG00000100078
MG3852	0.367727	7.06572	0.0136661	0.0442187	ENSMUSG00000062328,ENSMUSG00000066475,ENSMUSG00000066543,ENSMUSG00000075587,ENSMUSG00000081855,ENSMUSG00000081895,ENSMUSG00000082035,ENSMUSG00000084148,ENSMUSG00000084345,ENSMUSG00000092563
MG4767	-0.533878	4.62671	0.0138879	0.0448841	ENSMUSG00000063694
MG3950	-0.493192	4.56033	0.0138903	0.0448841	ENSMUSG00000027364,ENSMUSG00000038489
MG2504	0.415508	5.5739	0.0139472	0.0449845	ENSMUSG00000070034,ENSMUSG00000094127
MG2093	-0.473355	4.1607	0.014007	0.0451409	ENSMUSG00000022476,ENSMUSG00000022477
MG3960	0.466489	10.0272	0.0140426	0.0452255	ENSMUSG00000035530
MG3704	0.340577	6.84782	0.0140862	0.0453257	ENSMUSG00000066037,ENSMUSG00000099377
MG1147	-0.348235	7.71818	0.0143289	0.0460253	ENSMUSG00000039041,ENSMUSG00000042165
MG3967	0.383712	7.81523	0.01435	0.0460624	ENSMUSG00000081051,ENSMUSG00000081382
MG368	0.431435	4.89559	0.0144012	0.0461964	ENSMUSG00000057143,ENSMUSG00000066258
MG1722	0.404143	5.36738	0.0144137	0.0462059	ENSMUSG00000024667,ENSMUSG00000034820
MG4706	0.363006	7.69427	0.0144759	0.0463747	ENSMUSG00000047215,ENSMUSG00000047965,ENSMUSG00000062456,ENSMUSG00000081797,ENSMUSG00000094989,ENSMUSG00000095847,ENSMUSG00000101875
MG4722	-0.425269	4.91087	0.0145433	0.0465571	ENSMUSG00000011257
MG3449	-0.430945	8.83976	0.0145547	0.0465571	ENSMUSG00000021866,ENSMUSG00000098369,ENSMUSG00000098428
MG280	0.382343	5.76396	0.0145617	0.0465571	ENSMUSG00000029550,ENSMUSG00000072693
MG3707	0.450922	6.03216	0.0145906	0.0466188	ENSMUSG00000026623
MG4454	-0.452422	5.08681	0.0146171	0.0466725	ENSMUSG00000058927,ENSMUSG00000062038,ENSMUSG00000063694
MG3534	0.394803	6.27902	0.0146724	0.0468185	ENSMUSG00000030243,ENSMUSG00000041671
MG1470	0.413845	5.38976	0.014838	0.0472844	ENSMUSG00000022858,ENSMUSG00000069011,ENSMUSG00000083838
MG3002	0.412777	5.44488	0.014902	0.0474261	ENSMUSG00000030057
MG1434	0.439742	5.19841	0.0150545	0.0478486	ENSMUSG00000029505,ENSMUSG00000082381
MG4376	-0.841027	8.03597	0.0151273	0.0480486	ENSMUSG00000027651,ENSMUSG00000037820
MG2895	0.388983	5.26371	0.0151731	0.0481624	ENSMUSG00000020460,ENSMUSG00000055093,ENSMUSG00000058838,ENSMUSG00000081394,ENSMUSG00000082345
MG4585	0.423207	5.54669	0.0153372	0.0486514	ENSMUSG00000029472
MG2068	0.377872	7.09686	0.0154223	0.0488574	ENSMUSG00000022066,ENSMUSG00000095463
MG4465	0.398782	5.56138	0.0154833	0.0489866	ENSMUSG00000037563,ENSMUSG00000060419,ENSMUSG00000062458,ENSMUSG00000080779
MG4396	-0.39432	8.56667	0.0155583	0.0491731	ENSMUSG00000020358,ENSMUSG00000020359
MG67	0.412507	8.6152	0.0155625	0.0491731	ENSMUSG00000043962,ENSMUSG00000081788
MG4000	0.513901	4.36018	0.0155771	0.0491867	ENSMUSG00000020719,ENSMUSG00000082454,ENSMUSG00000093273
MG736	0.458563	5.88933	0.0155871	0.0491867	ENSMUSG00000045868,ENSMUSG00000063286,ENSMUSG00000078606,ENSMUSG00000086513,ENSMUSG00000095457,ENSMUSG00000095649
MG1144	0.415609	5.07442	0.0157179	0.049567	ENSMUSG00000031320,ENSMUSG00000044609,ENSMUSG00000101735
MG2096	0.382156	6.18891	0.0157366	0.0495939	ENSMUSG00000026492,ENSMUSG00000091277
MG4413	-0.340485	6.67861	0.015841	0.0498905	ENSMUSG00000001440
MG4620	0.595571	3.995	0.0158642	0.0499041	ENSMUSG00000079509
MG2247	-0.399545	5.62192	0.015866	0.0499041	ENSMUSG00000005683,ENSMUSG00000046934
